# Supplementary material for: Loss of SNAI1 induces cellular plasticity in invasive triple-negative breast cancer cells
Source: Cell Death Dis. 2022 Sep 28;13(9):832. doi: 10.1038/s41419-022-05280-z (PMC9519755; doi:10.1038/s41419-022-05280-z)
Supplement: Supplementary file 3 — Dataset 1 [file 41419_2022_5280_MOESM3_ESM.xlsx]

## Sheet: Annotated_filtered_FDR0.05_DESe
Gene_ID	GeneSymbol	Chromosome	Class	Strand	baseMean	log2FoldChange	lfcSE	stat	pvalue	padj	CPM_CS16_1	CPM_CS16_2	CPM_CS16_3	CPM_WT_1	CPM_WT_2	CPM_WT_3	CPM_CS19_1	CPM_CS19_2	CPM_CS19_3
ENSG00000197956.10	S100A6	chr1:153534599-153536244	hgnc_idHGNC:10496	-	33258.6	-18.6708	0.888683	-21.0095	5.36919e-98	8.85387e-96	0	0	0	100429	62634	136264	0	0	0.698135
ENSG00000171345.13	KRT19	chr17:41523617-41528308	hgnc_idHGNC:6436	-	3183.93	-15.2859	0.886837	-17.2364	1.41519e-66	1.02131e-64	0	0	0	7003.49	13762.2	7889.05	0	0	0.698135
ENSG00000163814.8	CDCP1	chr3:45082277-45146422	hgnc_idHGNC:24357	-	4244.86	-15.2199	0.864557	-17.6042	2.2853e-69	1.80925e-67	0	1.06124	0	11399	15741.7	11061.2	0	0	0.698135
ENSG00000026508.20	CD44	chr11:35138882-35232402	hgnc_idHGNC:1681	+	5157.23	-15.0282	0.836452	-17.9666	3.56101e-72	3.03841e-70	0	0	0	14588.4	18120.8	13703	0	2.8488	0
ENSG00000106366.9	SERPINE1	chr7:101127104-101139247	hgnc_idHGNC:8583	+	4793.85	-14.5085	0.769876	-18.8452	3.21615e-79	3.30184e-77	1.08401	1.06124	0	10753.5	19196.4	13190.7	0	1.8992	0
ENSG00000069122.19	ADGRF5	chr6:46852522-46954943	hgnc_idHGNC:19030	-	2349.22	-14.3663	0.879523	-16.3342	5.63356e-60	3.46796e-58	0	0	0	8115.57	4696.11	8329.92	0	0	1.39627
ENSG00000135480.16	KRT7	chr12:52232520-52252186	hgnc_idHGNC:6445	+	2959.89	-14.2279	0.843918	-16.8594	8.95477e-64	6.08962e-62	1.08401	0	1.7479	7212.46	11178.8	8244.92	0	0	0
ENSG00000169908.12	TM4SF1	chr3:149369022-149377692	hgnc_idHGNC:11853	-	1065.57	-14.1877	0.908126	-15.623	5.07517e-55	2.66538e-53	0	0	0	3498.64	1646.63	4444.89	0	0	0
ENSG00000184292.7	TACSTD2	chr1:58575433-58577252	hgnc_idHGNC:11530	-	1361.55	-14.0602	0.856211	-16.4215	1.34286e-60	8.47974e-59	0	1.06124	0	3808.99	3898.19	4545.75	0	0	0
ENSG00000120451.11	SNX19	chr11:130866250-130916479	hgnc_idHGNC:21532	-	1858.66	-14.0283	0.856474	-16.3792	2.69423e-60	1.67474e-58	0	0	0	5238.66	6231.01	5256.35	0	1.8992	0
ENSG00000170373.9	CST1	chr20:23747562-23751268	hgnc_idHGNC:2473	-	892.328	-13.9317	0.863694	-16.1303	1.56156e-58	9.08559e-57	0	0	0	2652.43	2221.09	3157.43	0	0	0
ENSG00000140937.14	CDH11	chr16:64943753-65126112	hgnc_idHGNC:1750	-	2401.71	-13.931	0.829513	-16.7942	2.68926e-63	1.80186e-61	0	1.06124	0	7172.12	6773.86	7666.92	0	0	1.39627
ENSG00000287080.2	H3C3	chr6:26045384-26045869	hgnc_idHGNC:4768	+	5162.99	-13.8089	0.605371	-22.8107	3.58838e-115	8.99241e-113	2.16802	0	2.62185	12854.6	13185.4	20420.2	1.95838	0	0
ENSG00000166801.17	FAM111A	chr11:59142748-59155039	hgnc_idHGNC:24725	+	1401	-13.6205	0.901572	-15.1075	1.44526e-51	6.84475e-50	0	0	1.7479	4834.17	2261.72	5511.34	0	0	0
ENSG00000189057.11	FAM111B	chr11:59107185-59127412	hgnc_idHGNC:24200	+	825.238	-13.3378	0.903845	-14.7568	2.783e-49	1.22168e-47	1.08401	0	0	2820.02	1301.28	3304.77	0	0	0
ENSG00000011201.12	ANOS1	chrX:8528874-8732137	hgnc_idHGNC:6211	-	587.631	-13.3291	0.868056	-15.3551	3.27525e-53	1.61609e-51	0	0	0	1974.84	1354.32	1959.51	0	0	0
ENSG00000169715.15	MT1E	chr16:56625475-56627112	hgnc_idHGNC:7397	+	540.736	-13.209	0.874947	-15.0969	1.6966e-51	8.0232e-50	0	0	0	1570.36	1218.89	2077.38	0	0	0
ENSG00000163840.10	DTX3L	chr3:122564338-122575203	hgnc_idHGNC:30323	+	531.831	-13.1851	0.857728	-15.3721	2.51759e-53	1.24805e-51	0	0	0	1676.91	1418.65	1690.92	0	0	0
ENSG00000261786.1	RP4-555D20.2	chr3:44117299-44122365	havana_geneOTTHUMG00000175704.1	+	605.503	-12.8911	0.911579	-14.1415	2.1064e-45	8.27632e-44	0	0	0	1524.84	2877.93	1046.06	0	0	0.698135
ENSG00000164692.18	COL1A2	chr7:94394895-94431227	hgnc_idHGNC:2198	+	428.5	-12.8733	0.884751	-14.5502	5.82099e-48	2.47012e-46	0	0	0	1050.01	1803.5	1002.99	0	0	0
ENSG00000231298.7	MANCR	chr10:4650158-4678185	hgnc_idHGNC:44678	-	597.612	-12.8723	0.882048	-14.5936	3.08413e-48	1.31752e-46	0	0	0	2070.01	1171.49	2136.31	0	0	0.698135
ENSG00000135373.13	EHF	chr11:34621093-34663288	hgnc_idHGNC:3246	+	1537.99	-12.8659	0.781883	-16.455	7.71603e-61	4.91141e-59	1.08401	2.12249	0.873949	5370.04	2812.47	5655.28	0	0	0
ENSG00000111321.11	LTBR	chr12:6375045-6391571	hgnc_idHGNC:6718	+	555.004	-12.7654	0.872617	-14.6289	1.83725e-48	7.91234e-47	0	0	0	1366.56	2163.53	1464.25	0	0	0.698135
ENSG00000167601.12	AXL	chr19:41219223-41261766	hgnc_idHGNC:905	+	13333.2	-12.5717	0.360518	-34.8712	2.03215e-266	4.0422e-263	6.50406	8.48996	1.7479	30618.8	54124.3	35216.8	3.91676	9.49601	9.07575
ENSG00000145247.12	OCIAD2	chr4:48885019-48906937	hgnc_idHGNC:28685	-	321.773	-12.4602	0.903108	-13.797	2.65752e-43	9.72164e-42	0	0	0	1016.9	540.6	1338.45	0	0	0
ENSG00000154760.14	SLFN13	chr17:35435096-35448837	hgnc_idHGNC:26481	-	319.598	-12.4504	0.857749	-14.5152	9.71125e-48	4.10998e-46	0	0	0	963.11	1030.41	882.858	0	0	0
ENSG00000198521.12	ZNF43	chr19:21804946-21852125	hgnc_idHGNC:13109	-	313.65	-12.4233	0.857114	-14.4944	1.31444e-47	5.55557e-46	0	0	0	1007.59	890.466	924.791	0	0	0
ENSG00000121797.10	CCRL2	chr3:46407166-46412997	hgnc_idHGNC:1612	+	404.423	-12.3088	0.893818	-13.771	3.80969e-43	1.38886e-41	0	0	0.873949	1334.49	717.79	1586.65	0	0	0
ENSG00000221963.6	APOL6	chr22:35648446-35668404	hgnc_idHGNC:14870	+	774.407	-12.2919	0.840462	-14.6252	1.94011e-48	8.34403e-47	0	0	0	2561.4	1871.22	2534.11	2.93757	0	0
ENSG00000151388.11	ADAMTS12	chr5:33523535-33892019	hgnc_idHGNC:14605	-	1539.88	-12.2909	0.621034	-19.791	3.55602e-87	4.58193e-85	4.33604	0	0	4559	4921.83	4372.36	0	0	1.39627
ENSG00000166741.8	NNMT	chr11:114257787-114313536	hgnc_idHGNC:7861	+	383.336	-12.2314	0.858715	-14.2438	4.89862e-46	1.97097e-44	0	0	0.873949	1062.42	1095.87	1290.85	0	0	0
ENSG00000115648.14	MLPH	chr2:237485428-237555322	hgnc_idHGNC:29643	+	982.515	-12.2176	0.792521	-15.4161	1.276e-53	6.37522e-52	2.16802	0	0	2179.67	4455.72	2203.18	0	1.8992	0
ENSG00000172123.13	SLFN12	chr17:35410922-35433283	hgnc_idHGNC:25500	-	270.849	-12.2117	0.881936	-13.8465	1.33585e-43	4.94934e-42	0	0	0	962.075	547.371	928.191	0	0	0
ENSG00000177409.12	SAMD9L	chr7:93130056-93148385	hgnc_idHGNC:1349	-	514.781	-12.1757	0.875153	-13.9126	5.30972e-44	1.99985e-42	1.08401	0	0	1753.46	1083.46	1794.05	0.979191	0	0
ENSG00000133321.11	PLAAT4	chr11:63536808-63546462	hgnc_idHGNC:9869	+	706.652	-12.1582	0.858347	-14.1647	1.51557e-45	5.99186e-44	0	0	0	2153.81	1428.81	2774.37	0.979191	1.8992	0
ENSG00000133317.16	LGALS12	chr11:63506052-63516774	hgnc_idHGNC:15788	+	259.749	-12.1512	0.858704	-14.1506	1.85049e-45	7.28881e-44	0	0	0	772.764	845.322	719.659	0	0	0
ENSG00000134802.18	SLC43A3	chr11:57406954-57427580	hgnc_idHGNC:17466	-	1160.89	-12.1391	0.689846	-17.5968	2.60433e-69	2.04655e-67	2.16802	0	0	2959.67	4362.04	3121.17	2.93757	0	0
ENSG00000104689.10	TNFRSF10A	chr8:23190452-23225102	hgnc_idHGNC:11904	-	353.036	-12.1126	0.868354	-13.9489	3.19588e-44	1.2152e-42	0	0	0	846.212	1282.09	1048.32	0	0	0.698135
ENSG00000170955.10	CAVIN3	chr11:6318946-6320532	hgnc_idHGNC:9400	-	252.777	-12.1118	0.869192	-13.9346	3.9043e-44	1.47575e-42	0	0	0	666.211	669.26	939.524	0	0	0
ENSG00000250312.8	ZNF718	chr4:124501-202303	hgnc_idHGNC:26889	+	251.858	-12.1068	0.88587	-13.6666	1.60755e-42	5.71643e-41	0	0	0	879.316	489.813	897.591	0	0	0
ENSG00000047644.19	WWC3	chrX:10015254-10144474	hgnc_idHGNC:29237	+	1775.68	-12.0762	0.609582	-19.8107	2.40927e-87	3.15545e-85	1.08401	2.12249	1.7479	3767.61	8383.25	3822.69	0.979191	0.949601	0.698135
ENSG00000167767.14	KRT80	chr12:52168996-52192014	hgnc_idHGNC:27056	-	1096.46	-12.0697	0.750444	-16.0834	3.33433e-58	1.92592e-56	1.08401	1.06124	0	2043.12	5545.94	2274.58	0.979191	0	1.39627
ENSG00000204264.12	PSMB8	chr6:32840717-32844679	hgnc_idHGNC:9545	-	469.471	-12.0428	0.876663	-13.7371	6.08899e-43	2.20464e-41	0	0	0	1454.49	997.683	1771.38	0.979191	0	0.698135
ENSG00000101441.5	CST4	chr20:23685640-23689038	hgnc_idHGNC:2476	-	329.734	-12.0141	0.866009	-13.8729	9.24228e-44	3.44432e-42	0	0	0.873949	987.938	809.207	1169.59	0	0	0
ENSG00000054983.17	GALC	chr14:87837820-87993665	hgnc_idHGNC:4115	-	234.529	-12.004	0.890998	-13.4725	2.27091e-41	7.78815e-40	0	0	0	805.867	435.64	869.258	0	0	0
ENSG00000167785.9	ZNF558	chr19:8806170-8832314	hgnc_idHGNC:26422	-	231.895	-11.9877	0.881472	-13.5996	4.02728e-42	1.41627e-40	0	0	0	767.591	476.27	843.191	0	0	0
ENSG00000188643.11	S100A16	chr1:153606886-153613145	hgnc_idHGNC:20441	-	1607.77	-11.9328	0.555123	-21.4957	1.70869e-102	3.16168e-100	2.16802	1.06124	2.62185	3985.89	5465.81	5010.42	1.95838	0	0
ENSG00000111331.14	OAS3	chr12:112938051-112976460	hgnc_idHGNC:8088	+	303.994	-11.8967	0.903034	-13.1741	1.23625e-39	3.96223e-38	0	0	0.873949	705.522	1408.49	621.06	0	0	0
ENSG00000196139.14	AKR1C3	chr10:5035354-5107686	hgnc_idHGNC:386	+	1393.82	-11.8423	0.956212	-12.3846	3.16637e-35	8.43288e-34	4.33604	2.12249	0.873949	4354.17	2100.33	6082.54	0	0	0
ENSG00000187908.20	DMBT1	chr10:122560665-122643736	hgnc_idHGNC:2926	+	202.746	-11.7936	0.87988	-13.4037	5.75607e-41	1.95094e-39	0	0	0	497.589	812.593	514.528	0	0	0
ENSG00000111348.9	ARHGDIB	chr12:14942031-14961728	hgnc_idHGNC:679	-	384.503	-11.7545	0.872797	-13.4676	2.42582e-41	8.31044e-40	0	0	0	1151.39	867.894	1439.32	0.979191	0.949601	0
ENSG00000173193.15	PARP14	chr3:122680839-122730840	hgnc_idHGNC:29232	+	878.454	-11.7434	0.678927	-17.2969	4.96135e-67	3.59681e-65	0	0	1.7479	2903.81	2245.92	2751.71	1.95838	0.949601	0
ENSG00000102287.19	GABRE	chrX:151953124-151974680	hgnc_idHGNC:4085	-	378.837	-11.7332	0.872893	-13.4418	3.43997e-41	1.17594e-39	0	0	0.873949	1172.08	1393.82	842.058	0	0	0.698135
ENSG00000255248.9	MIR100HG	chr11:122028325-122556721	hgnc_idHGNC:39522	-	1034.71	-11.7259	0.653377	-17.9466	5.10401e-72	4.32022e-70	2.16802	0	0	3759.34	2112.74	3435.1	0	0.949601	2.0944
ENSG00000131127.14	ZNF141	chr4:337814-384868	hgnc_idHGNC:12926	+	361.418	-11.6654	0.872271	-13.3736	8.62928e-41	2.91236e-39	0	0	0.873949	1249.66	793.406	1208.12	0	0	0.698135
ENSG00000231205.11	ZNF826P	chr19:20340269-20424969	hgnc_idHGNC:33875	-	181.288	-11.6326	0.880592	-13.21	7.6858e-40	2.49092e-38	0	0	0	651.728	380.339	599.527	0	0	0
ENSG00000172137.19	CALB2	chr16:71358713-71390436	hgnc_idHGNC:1435	+	465.831	-11.5597	0.836276	-13.8229	1.85543e-43	6.82668e-42	0	0	1.7479	1190.7	1557.47	1441.59	0.979191	0	0
ENSG00000196878.15	LAMB3	chr1:209614870-209652425	hgnc_idHGNC:6490	-	4887.33	-11.5296	0.364484	-31.6327	1.31127e-219	1.6693e-216	10.8401	3.18373	5.24369	11341.1	19039.5	13574.9	3.91676	3.79841	3.49067
ENSG00000164176.13	EDIL3	chr5:83940554-84384880	hgnc_idHGNC:3173	-	1723.26	-11.5089	0.907265	-12.6853	7.13538e-37	2.04402e-35	1.08401	6.36747	2.62185	6041.42	2880.19	6576.67	0	0.949601	0
ENSG00000229689.3	AC009237.8	chr2:95525345-95532405	havana_geneOTTHUMG00000155156.3	+	164.391	-11.4911	0.875666	-13.1227	2.4416e-39	7.75514e-38	0	0	0	429.313	633.145	417.062	0	0	0
ENSG00000242779.7	ZNF702P	chr19:52966896-53037898	hgnc_idHGNC:25775	-	317.827	-11.4797	0.898672	-12.774	2.2897e-37	6.6489e-36	0	0	0.873949	1052.08	536.085	1270.45	0	0.949601	0
ENSG00000184635.16	ZNF93	chr19:19900913-19963464	hgnc_idHGNC:13169	+	162.098	-11.4711	0.884266	-12.9724	1.75359e-38	5.35601e-37	0	0	0	540.004	329.551	589.327	0	0	0
ENSG00000123843.13	C4BPB	chr1:207088860-207099993	hgnc_idHGNC:1328	+	314.375	-11.4641	0.900436	-12.7317	3.94023e-37	1.13692e-35	0	0	0	1016.9	536.085	1274.99	0	0	1.39627
ENSG00000157617.17	C2CD2	chr21:41885112-41954018	hgnc_idHGNC:1266	-	432.254	-11.4567	0.833168	-13.7507	5.04188e-43	1.82968e-41	0	0	0	1271.39	1423.17	1193.39	0	0.949601	1.39627
ENSG00000173156.7	RHOD	chr11:67056847-67072017	hgnc_idHGNC:670	+	159.352	-11.446	0.891887	-12.8335	1.06481e-37	3.13205e-36	0	0	0	321.726	655.717	456.729	0	0	0
ENSG00000206190.12	ATP10A	chr15:25677271-25865184	hgnc_idHGNC:13542	-	158.754	-11.4407	0.897942	-12.741	3.49776e-37	1.01108e-35	0	0	0	364.14	703.118	361.53	0	0	0
ENSG00000181381.15	DDX60L	chr4:168356735-168537786	hgnc_idHGNC:26429	-	711.243	-11.4324	0.708483	-16.1365	1.4142e-58	8.2584e-57	0	3.18373	1.7479	2621.4	1411.88	2362.98	0	0	0
ENSG00000196954.14	CASP4	chr11:104942866-104969366	hgnc_idHGNC:1505	-	155.755	-11.4134	0.903788	-12.6284	1.47183e-36	4.13802e-35	0	0	0	499.658	267.478	634.66	0	0	0
ENSG00000146678.10	IGFBP1	chr7:45888360-45893660	hgnc_idHGNC:5469	+	155.681	-11.4125	0.862602	-13.2303	5.86147e-40	1.90549e-38	0	0	0	427.244	454.826	519.061	0	0	0
ENSG00000128340.15	RAC2	chr22:37225270-37244448	hgnc_idHGNC:9802	-	795.618	-11.3436	0.652882	-17.3746	1.28566e-67	9.49359e-66	2.16802	0	1.7479	1903.46	3257.14	1994.65	0	0	1.39627
ENSG00000169306.10	IL1RAPL1	chrX:28587446-29956718	hgnc_idHGNC:5996	+	147.819	-11.338	0.878995	-12.8988	4.56903e-38	1.36667e-36	0	0	0	473.796	321.651	534.928	0	0	0
ENSG00000237807.4	RP11-400K9.4	chr8:53493523-53524336	havana_geneOTTHUMG00000164264.7	-	146.798	-11.3278	0.866862	-13.0676	5.04289e-39	1.58123e-37	0	0	0	412.761	391.625	516.795	0	0	0
ENSG00000269416.6	LINC01224	chr19:23399233-23416075	hgnc_idHGNC:49676	-	204.821	-11.3268	0.878595	-12.892	4.9946e-38	1.48977e-36	0	0	0	487.245	813.721	541.728	0	0	0.698135
ENSG00000280435.1	RP4-555D20.1	chr3:44115818-44117487	havana_geneOTTHUMG00000175703.1	-	146.128	-11.3212	0.927423	-12.2071	2.84762e-34	7.28525e-33	0	0	0	318.623	732.462	264.064	0	0	0
ENSG00000170542.6	SERPINB9	chr6:2887270-2903309	hgnc_idHGNC:8955	-	906.591	-11.2965	0.584554	-19.325	3.31043e-83	3.91664e-81	0	5.30622	0.873949	2724.85	2471.64	2955.7	0	0.949601	0
ENSG00000170468.8	RIOX1	chr14:73490933-73493394	hgnc_idHGNC:20968	+	279.567	-11.2943	0.866706	-13.0313	8.11721e-39	2.50086e-37	0	0	0	663.108	938.996	912.324	0.979191	0	0.698135
ENSG00000099998.19	GGT5	chr22:24219654-24245108	hgnc_idHGNC:4260	-	200.159	-11.2934	1.16373	-9.70448	2.88539e-22	4.26325e-21	1.08401	0	0	310.347	1160.2	329.797	0	0	0
ENSG00000136869.16	TLR4	chr9:117704175-117724735	hgnc_idHGNC:11850	+	140.224	-11.2621	0.908432	-12.3973	2.70384e-35	7.24346e-34	0	0	0	541.038	226.849	494.128	0	0	0
ENSG00000178567.8	EPM2AIP1	chr3:36985043-36993131	hgnc_idHGNC:19735	-	375.368	-11.2575	0.867249	-12.9807	1.57339e-38	4.81024e-37	0	0	0	1384.15	683.932	1307.85	0.979191	0	1.39627
ENSG00000188015.10	S100A3	chr1:153547329-153549258	hgnc_idHGNC:10493	-	190.937	-11.2253	0.86086	-13.0396	7.28072e-39	2.25186e-37	1.08401	0	0	542.073	537.214	638.06	0	0	0
ENSG00000134463.15	ECHDC3	chr10:11742366-11764070	hgnc_idHGNC:23489	+	190.318	-11.2207	0.859102	-13.0609	5.50379e-39	1.72066e-37	1.08401	0	0	564.831	536.085	610.86	0	0	0
ENSG00000188171.16	ZNF626	chr19:20619939-20661596	hgnc_idHGNC:30461	-	134.613	-11.2031	0.892995	-12.5456	4.20305e-36	1.16319e-34	0	0	0	487.245	252.807	471.462	0	0	0
ENSG00000143631.11	FLG	chr1:152302165-152325239	hgnc_idHGNC:3748	-	454.475	-11.1301	0.828725	-13.4304	4.01335e-41	1.36755e-39	1.08401	0	0.873949	915.523	2350.88	820.525	0	0	1.39627
ENSG00000159212.13	CLIC6	chr21:34668994-34718227	hgnc_idHGNC:2065	+	178.519	-11.1281	0.882985	-12.6029	2.03648e-36	5.70537e-35	0	1.06124	0	422.072	729.076	454.462	0	0	0
ENSG00000198286.10	CARD11	chr7:2906142-3043867	hgnc_idHGNC:16393	-	124.312	-11.0878	0.931653	-11.9012	1.16667e-32	2.80653e-31	0	0	0	219.312	628.631	270.864	0	0	0
ENSG00000275216.2	RP11-54H7.4	chr13:109269634-109278512	havana_geneOTTHUMG00000187241.2	+	171.493	-11.0704	1.28561	-8.61101	7.24179e-18	8.35668e-17	0	0	0	345.52	1040.57	156.398	0	0.949601	0
ENSG00000002587.10	HS3ST1	chr4:11393150-11429564	hgnc_idHGNC:5194	-	233.057	-11.0316	0.860103	-12.8259	1.17454e-37	3.45159e-36	0	0	0	645.521	674.903	775.192	0	1.8992	0
ENSG00000188641.14	DPYD	chr1:97077743-97995000	hgnc_idHGNC:3012	-	1277.78	-11.0251	0.547428	-20.1398	3.30414e-90	4.69453e-88	1.08401	0	6.11764	4450.37	2213.19	4825.68	1.95838	0.949601	0.698135
ENSG00000269001.2	ZNF818P	chr19:53197111-53214522	havana_geneOTTHUMG00000182887.2	+	118.979	-11.0248	0.872399	-12.6373	1.31443e-36	3.7119e-35	0	0	0	356.899	290.05	423.862	0	0	0
ENSG00000170190.16	SLC16A5	chr17:75087727-75106162	hgnc_idHGNC:10926	+	115.281	-10.979	0.91153	-12.0446	2.07086e-33	5.13696e-32	0	0	0	255.519	538.343	243.664	0	0	0
ENSG00000124664.11	SPDEF	chr6:34537802-34556333	hgnc_idHGNC:17257	-	221.819	-10.9601	0.909418	-12.0518	1.89828e-33	4.71621e-32	0	0	0	431.382	1041.7	521.328	1.95838	0	0
ENSG00000250072.6	SH3TC2-DT	chr5:149063254-149129578	hgnc_idHGNC:52905	+	112.871	-10.9491	0.879741	-12.4458	1.47404e-35	3.99599e-34	0	0	0	400.347	248.292	367.196	0	0	0
ENSG00000153292.16	ADGRF1	chr6:46997708-47042350	hgnc_idHGNC:18990	-	394.86	-10.9238	0.766733	-14.2472	4.66765e-46	1.88041e-44	0	0	0	1217.59	917.553	1415.52	0.979191	0	2.0944
ENSG00000187134.14	AKR1C1	chr10:4963253-4983283	hgnc_idHGNC:384	+	397.131	-10.9204	0.768345	-14.2129	7.62436e-46	3.04076e-44	2.16802	0	0.873949	1165.87	894.981	1509.58	0	0	0.698135
ENSG00000175315.3	CST6	chr11:66012008-66013505	hgnc_idHGNC:2478	+	110.648	-10.9197	0.874589	-12.4855	8.96159e-36	2.44817e-34	0	0	0	259.657	385.982	350.196	0	0	0
ENSG00000157168.20	NRG1	chr8:31639222-32855666	hgnc_idHGNC:7997	+	796.434	-10.9196	0.543153	-20.1041	6.79454e-90	9.56828e-88	3.25203	0	1.7479	2441.4	2291.06	2427.58	0.979191	1.8992	0
ENSG00000162654.9	GBP4	chr1:89181144-89198942	hgnc_idHGNC:20480	-	110.314	-10.9157	0.863262	-12.6447	1.19645e-36	3.39075e-35	0	0	0	330.002	311.494	351.33	0	0	0
ENSG00000120708.17	TGFBI	chr5:136028988-136063818	hgnc_idHGNC:11771	+	979.203	-10.9038	0.495087	-22.0241	1.6928e-107	3.52124e-105	1.08401	0	3.4958	2791.05	3090.11	2922.84	0	2.8488	1.39627
ENSG00000225269.3	LINC00705	chr10:4655427-4682722	hgnc_idHGNC:27874	+	152.274	-10.899	0.867988	-12.5567	3.65472e-36	1.01585e-34	0	1.06124	0	525.521	375.824	468.062	0	0	0
ENSG00000171051.9	FPR1	chr19:51745172-51804110	hgnc_idHGNC:3826	-	108.138	-10.8872	0.881696	-12.348	4.99155e-35	1.31182e-33	0	0	0	372.416	232.492	368.33	0	0	0
ENSG00000204876.5	AC021218.2	chr7:155952030-155968391	havana_geneOTTHUMG00000151352.1	+	150.875	-10.8858	0.867499	-12.5485	4.04932e-36	1.12162e-34	0	0	0	525.521	379.21	452.195	0	0.949601	0
ENSG00000187678.10	SPRY4	chr5:142310427-142326455	hgnc_idHGNC:15533	-	672.553	-10.8791	0.631307	-17.2327	1.5086e-66	1.08626e-64	1.08401	0	0.873949	1608.63	2968.22	1469.92	0	2.8488	1.39627
ENSG00000205426.10	KRT81	chr12:52285913-52291534	hgnc_idHGNC:6458	-	106.302	-10.8619	0.869826	-12.4874	8.74272e-36	2.39248e-34	0	0	0	266.898	360.024	329.797	0	0	0
ENSG00000180543.5	TSPYL5	chr8:97273488-97277928	hgnc_idHGNC:29367	-	195.971	-10.7817	0.860564	-12.5286	5.20622e-36	1.43706e-34	0	0	0	544.142	571.072	647.127	0	0	1.39627
ENSG00000083720.13	OXCT1	chr5:41730065-41870425	hgnc_idHGNC:8527	-	190.475	-10.7406	0.892694	-12.0317	2.42232e-33	5.97155e-32	0	0	0	647.59	345.352	719.659	0.979191	0	0.698135
ENSG00000128284.19	APOL3	chr22:36140330-36166177	hgnc_idHGNC:14868	-	97.6356	-10.7397	0.868912	-12.3599	4.30596e-35	1.13539e-33	0	0	0	305.174	250.549	322.997	0	0	0
ENSG00000249867.6	LINC02742	chr11:28702607-29064322	hgnc_idHGNC:54259	+	97.0709	-10.7316	0.892721	-12.0212	2.74949e-33	6.76239e-32	0	0	0	361.037	189.605	322.997	0	0	0
ENSG00000125798.15	FOXA2	chr20:22580998-22585455	hgnc_idHGNC:5022	-	135.482	-10.73	0.89102	-12.0423	2.12809e-33	5.27482e-32	0	0	0.873949	293.795	569.943	354.73	0	0	0
ENSG00000181007.9	ZFP82	chr19:36383120-36418644	hgnc_idHGNC:28682	-	187.333	-10.7165	0.874667	-12.2521	1.63782e-34	4.23439e-33	0	0	0.873949	634.142	410.811	639.194	0.979191	0	0
ENSG00000248698.6	LINC01085	chr4:14111968-14140052	hgnc_idHGNC:27198	+	92.8489	-10.6673	0.924624	-11.5369	8.60178e-31	1.89848e-29	0	0	0	334.14	134.304	367.196	0	0	0
ENSG00000077420.16	APBB1IP	chr10:26438341-26567803	hgnc_idHGNC:17379	+	129.263	-10.662	0.915308	-11.6485	2.33517e-31	5.27834e-30	1.08401	0	0	286.554	619.602	256.131	0	0	0
ENSG00000155324.10	GRAMD2B	chr5:126360132-126496494	hgnc_idHGNC:24911	+	330.888	-10.6577	0.753109	-14.1516	1.82529e-45	7.19847e-44	0	0	2.62185	999.317	879.18	1095.92	0	0.949601	0
ENSG00000059378.13	PARP12	chr7:140023749-140062951	hgnc_idHGNC:21919	-	661.897	-10.652	0.546555	-19.4894	1.35182e-84	1.63586e-82	4.33604	0	0	1905.53	1918.62	2124.98	1.95838	0.949601	0.698135
ENSG00000237975.7	FLG-AS1	chr1:152168125-152445456	hgnc_idHGNC:27913	+	90.9204	-10.637	0.869496	-12.2335	2.05749e-34	5.29359e-33	0	0	0	297.933	233.62	286.73	0	0	0
ENSG00000164509.16	IL31RA	chr5:55851357-55922854	hgnc_idHGNC:18969	+	320.502	-10.6228	0.753491	-14.0981	3.90196e-45	1.52186e-43	0	0	0	983.8	905.138	992.79	0	0	2.79254
ENSG00000102271.14	KLHL4	chrX:87517409-87670050	hgnc_idHGNC:6355	+	1121.94	-10.6174	1.23731	-8.58103	9.40278e-18	1.07684e-16	3.25203	8.48996	0	3886.58	1724.5	4473.22	0	0	1.39627
ENSG00000283646.2	LINC02009	chr3:46416524-46423591	hgnc_idHGNC:52845	-	173.232	-10.6032	0.88946	-11.9209	9.21069e-33	2.22412e-31	1.08401	0	0	556.555	330.68	669.793	0.979191	0	0
ENSG00000256235.3	SMIM3	chr5:150778757-150796734	hgnc_idHGNC:30248	+	86.5756	-10.5661	0.877443	-12.0419	2.13909e-33	5.29794e-32	0	0	0	257.588	207.663	313.93	0	0	0
ENSG00000164430.17	CGAS	chr6:73413515-73452297	hgnc_idHGNC:21367	-	770.755	-10.5547	0.497474	-21.2165	6.7231e-100	1.15735e-97	0	0	2.62185	2170.36	2259.46	2497.84	3.91676	1.8992	0.698135
ENSG00000203326.12	ZNF525	chr19:53365693-53392217	hgnc_idHGNC:29423	+	119.051	-10.5438	0.904765	-11.6537	2.19827e-31	4.97598e-30	0	0	0.873949	434.486	198.634	437.462	0	0	0
ENSG00000163565.19	IFI16	chr1:158999968-159055155	hgnc_idHGNC:5395	+	604.153	-10.5284	0.544734	-19.3276	3.14794e-83	3.73829e-81	1.08401	0	2.62185	1899.32	1730.15	1800.85	1.95838	0	1.39627
ENSG00000225383.8	SFTA1P	chr10:10784437-10795047	hgnc_idHGNC:18383	-	83.2515	-10.5097	0.904808	-11.6154	3.4414e-31	7.70225e-30	0	0	0	264.829	150.104	334.33	0	0	0
ENSG00000137801.11	THBS1	chr15:39581079-39599466	hgnc_idHGNC:11785	+	21138.3	-10.4677	0.363332	-28.8104	1.58945e-182	1.20443e-179	23.8482	31.8373	20.9748	54372.8	79311.3	56293.2	63.6474	62.6737	64.2284
ENSG00000267279.2	RP11-879F14.2	chr18:61585746-61607006	tagoverlapping_locus	-	80.5553	-10.4623	0.882629	-11.8535	2.06291e-32	4.89956e-31	0	0	0	256.553	179.448	288.997	0	0	0
ENSG00000170369.4	CST2	chr20:23823769-23826729	hgnc_idHGNC:2474	-	80.2262	-10.4562	0.866692	-12.0645	1.62661e-33	4.04758e-32	0	0	0	237.933	229.106	254.997	0	0	0
ENSG00000169247.14	SH3TC2	chr5:148923639-149063163	hgnc_idHGNC:29427	-	1072.02	-10.4546	0.420485	-24.8632	1.85929e-136	6.80156e-134	3.25203	0	2.62185	3463.47	3055.12	3116.64	1.95838	0.949601	4.18881
ENSG00000111335.14	OAS2	chr12:112978395-113011723	hgnc_idHGNC:8087	+	216.295	-10.454	0.835747	-12.5085	6.70493e-36	1.83799e-34	0	0	0	621.728	602.673	719.659	0	1.8992	0.698135
ENSG00000146477.6	SLC22A3	chr6:160348378-160452577	hgnc_idHGNC:10967	+	110.597	-10.4373	0.864133	-12.0784	1.37412e-33	3.42734e-32	0	0	0	310.347	319.394	364.93	0	0	0.698135
ENSG00000091592.16	NLRP1	chr17:5499427-5619424	hgnc_idHGNC:14374	-	354.363	-10.4369	0.729925	-14.2986	2.23274e-46	9.08685e-45	1.08401	0	1.7479	852.419	1628.57	703.793	0	0.949601	0.698135
ENSG00000135318.12	NT5E	chr6:85449584-85495791	hgnc_idHGNC:8021	+	4109.12	-10.4233	0.300981	-34.6312	8.57483e-263	1.60531e-259	13.0081	8.48996	10.4874	12977.7	9071.69	14878.2	9.79191	5.69761	6.98135
ENSG00000134184.13	GSTM1	chr1:109687814-109709039	hgnc_idHGNC:4632	+	76.3987	-10.3853	0.872177	-11.9073	1.08453e-32	2.61288e-31	0	0	0	194.484	244.906	248.197	0	0	0
ENSG00000225206.10	MIR137HG	chr1:97933474-98049863	hgnc_idHGNC:42871	-	76.3756	-10.3849	0.882967	-11.7614	6.16856e-32	1.43091e-30	0	0	0	194.484	294.565	198.331	0	0	0
ENSG00000268119.6	CTD-2561J22.5	chr19:21444241-21463908	havana_geneOTTHUMG00000182846.3	-	106.215	-10.3792	0.862082	-12.0396	2.19925e-33	5.44271e-32	0	0	0	319.657	322.78	312.797	0	0	0.698135
ENSG00000141574.8	SECTM1	chr17:82321024-82334074	hgnc_idHGNC:10707	-	103.908	-10.3464	0.899349	-11.5043	1.25495e-30	2.75258e-29	0	1.06124	0	192.415	420.968	320.73	0	0	0
ENSG00000106853.20	PTGR1	chr9:111549722-111599893	hgnc_idHGNC:18429	-	534.58	-10.3349	0.587664	-17.5864	3.13328e-69	2.43814e-67	2.16802	1.06124	0	1727.6	1129.73	1945.91	0	4.74801	0
ENSG00000109610.6	SOD3	chr4:24789912-24800842	hgnc_idHGNC:11181	+	73.2643	-10.3252	1.84055	-5.60983	2.02531e-08	1.11e-07	0	0	0	50.69	519.156	89.5324	0	0	0
ENSG00000267383.7	CTC-260E6.6	chr19:20122569-20321305	tagoverlapping_locus	-	72.9336	-10.3188	0.882262	-11.6959	1.3376e-31	3.06261e-30	0	0	0	223.45	265.221	167.732	0	0	0
ENSG00000178726.7	THBD	chr20:23045633-23049672	hgnc_idHGNC:11784	-	392.717	-10.3097	0.671346	-15.3568	3.19168e-53	1.57731e-51	2.16802	1.06124	2.62185	879.316	1726.76	922.524	0	0	0
ENSG00000212916.6	MAP10	chr1:232805416-232809929	hgnc_idHGNC:29265	+	98.5713	-10.2711	0.893911	-11.4901	1.47892e-30	3.22385e-29	0	0	0.873949	323.795	188.476	373.996	0	0	0
ENSG00000198185.11	ZNF334	chr20:46499630-46513559	hgnc_idHGNC:15806	-	70.0933	-10.2618	0.873417	-11.749	7.14311e-32	1.65096e-30	0	0	0	233.795	179.448	217.598	0	0	0
ENSG00000179277.9	MEIS3P1	chr17:15786618-15787575	hgnc_idHGNC:7002	+	69.7955	-10.2547	0.891295	-11.5054	1.23919e-30	2.72177e-29	0	0	0	151.035	271.993	205.131	0	0	0
ENSG00000121858.11	TNFSF10	chr3:172505508-172523475	hgnc_idHGNC:11925	-	732.525	-10.2067	0.498069	-20.4925	2.51249e-93	3.82596e-91	3.25203	2.12249	1.7479	2500.36	1451.38	2629.31	1.95838	1.8992	0.698135
ENSG00000205336.14	ADGRG1	chr16:57610652-57665580	hgnc_idHGNC:4512	+	527.444	-10.1931	1.11824	-9.11529	7.84567e-20	1.00887e-18	0	0	4.36974	793.454	3123.97	821.658	0	2.8488	0.698135
ENSG00000050327.15	ARHGEF5	chr7:144355288-144380632	hgnc_idHGNC:13209	+	92.7954	-10.1834	0.887165	-11.4786	1.69e-30	3.6739e-29	0	0	0	231.726	376.953	225.531	0	0.949601	0
ENSG00000157303.11	SUSD3	chr9:93058688-93085133	hgnc_idHGNC:28391	+	66.1548	-10.1774	0.883564	-11.5186	1.06374e-30	2.34125e-29	0	0	0	153.104	200.891	241.398	0	0	0
ENSG00000125618.18	PAX8	chr2:113215997-113278921	hgnc_idHGNC:8622	-	127.134	-10.1567	0.912967	-11.1249	9.48644e-29	1.91814e-27	0	0	0	289.657	598.158	254.997	0	0	1.39627
ENSG00000198429.10	ZNF69	chr19:11887782-11914329	hgnc_idHGNC:13138	+	174.84	-10.1503	0.839421	-12.092	1.16382e-33	2.91652e-32	0	0	0	515.176	593.644	462.395	0	0.949601	1.39627
ENSG00000102007.11	PLP2	chrX:49171898-49175235	hgnc_idHGNC:9087	+	1847.9	-10.1473	0.333019	-30.4706	6.3888e-204	6.77767e-201	4.33604	2.12249	8.73949	5272.79	4865.4	6464.47	2.93757	4.74801	5.58508
ENSG00000287023.1	RP11-396D16.1	chr10:4747846-4785100	havana_geneOTTHUMG00000194956.1	-	64.5423	-10.1429	0.894341	-11.3412	8.19943e-30	1.72818e-28	0	0	0	236.898	130.918	213.065	0	0	0
ENSG00000257671.1	KRT7-AS	chr12:52245048-52247448	hgnc_idHGNC:52643	-	125.595	-10.1386	0.868827	-11.6693	1.82865e-31	4.15409e-30	2.16802	0	0	431.382	314.88	381.929	0	0	0
ENSG00000264301.1	LINC01444	chr18:14969001-14970468	hgnc_idHGNC:50769	-	64.2623	-10.1365	0.911888	-11.1159	1.04984e-28	2.11738e-27	0	0	0	228.622	109.474	240.264	0	0	0
ENSG00000211772.11	TRBC2	chr7:142801041-142802748	hgnc_idHGNC:12157	+	64.1785	-10.134	0.881605	-11.4949	1.39926e-30	3.06067e-29	0	0	0	174.829	163.647	239.131	0	0	0
ENSG00000246082.2	NUDT16L2P	chr3:131361898-131365122	hgnc_idHGNC:27189	+	63.7572	-10.1249	0.875279	-11.5677	6.00879e-31	1.33172e-29	0	0	0	202.76	161.39	209.665	0	0	0
ENSG00000264230.9	ANXA8L1	chr10:46375627-46391784	hgnc_idHGNC:23334	+	63.1622	-10.1109	0.872435	-11.5893	4.6675e-31	1.03807e-29	0	0	0	174.829	182.833	210.798	0	0	0
ENSG00000273760.1	CH17-360D5.3	chr10:47970043-47973496	havana_geneOTTHUMG00000189092.1	-	63.0256	-10.1083	0.870247	-11.6155	3.43854e-31	7.70127e-30	0	0	0	199.656	180.576	186.998	0	0	0
ENSG00000259974.3	LINC00261	chr20:22547671-22578642	hgnc_idHGNC:16189	-	86.6298	-10.0845	0.864478	-11.6654	1.91392e-31	4.34158e-30	0	0	0.873949	259.657	252.807	266.331	0	0	0
ENSG00000256229.8	ZNF486	chr19:20167214-20200488	hgnc_idHGNC:20807	+	165.201	-10.066	0.854222	-11.7838	4.7315e-32	1.10561e-30	0	1.06124	0.873949	487.245	365.667	631.26	0	0	0.698135
ENSG00000131746.13	TNS4	chr17:40475828-40501623	hgnc_idHGNC:24352	-	119.243	-10.0638	1.25122	-8.04318	8.75401e-16	8.83339e-15	0	1.06124	0	174.829	778.735	117.865	0	0	0.698135
ENSG00000170954.12	ZNF415	chr19:53107879-53133077	hgnc_idHGNC:20636	-	85.3425	-10.0628	0.888931	-11.3201	1.04402e-29	2.1961e-28	1.08401	0	0	291.726	172.676	302.597	0	0	0
ENSG00000173432.12	SAA1	chr11:18266260-18269977	hgnc_idHGNC:10513	+	217.92	-10.0589	0.756465	-13.2973	2.3997e-40	7.93073e-39	0	0	0	655.866	564.3	737.793	0.979191	0.949601	1.39627
ENSG00000242193.11	CRYZL2P	chr1:178006136-178037950	hgnc_idHGNC:52164	-	60.4816	-10.049	0.882091	-11.3923	4.56834e-30	9.79729e-29	0	0	0	203.794	141.075	199.465	0	0	0
ENSG00000137462.9	TLR2	chr4:153684070-153706260	hgnc_idHGNC:11848	+	160.653	-10.0185	0.866033	-11.5683	5.96793e-31	1.32359e-29	0	0	0	552.417	314.88	575.727	0	2.8488	0
ENSG00000250786.2	SNHG18	chr5:9546200-9550609	hgnc_idHGNC:49007	+	58.9862	-10.013	0.88675	-11.2917	1.44149e-29	3.02021e-28	0	0	0	202.76	130.918	197.198	0	0	0
ENSG00000238279.1	BX470102.3	chr1:153533603-153535115	havana_geneOTTHUMG00000013548.1	+	81.5175	-9.99714	0.8675	-11.5241	9.97655e-31	2.19733e-29	0	0	0	254.484	220.077	258.397	0	0	0.698135
ENSG00000196611.6	MMP1	chr11:102789401-102798160	hgnc_idHGNC:7155	-	57.7858	-9.98266	0.888584	-11.2343	2.76522e-29	5.72582e-28	0	0	0	161.38	136.561	222.131	0	0	0
ENSG00000134321.13	RSAD2	chr2:6865557-6898239	hgnc_idHGNC:30908	+	112.103	-9.97521	0.891156	-11.1936	4.38401e-29	9.00164e-28	0	0	0	357.933	221.206	428.396	0	0	1.39627
ENSG00000060558.4	GNA15	chr19:3136033-3163749	hgnc_idHGNC:4383	+	516.377	-9.96717	0.517945	-19.2437	1.59505e-82	1.83264e-80	2.16802	2.12249	0	1197.94	1889.28	1550.38	1.95838	2.8488	0.698135
ENSG00000237870.6	AC073130.1	chr7:116275606-116286734	tagoverlapping_locus	-	56.3507	-9.94722	0.883059	-11.2645	1.9645e-29	4.08642e-28	0	0	0	201.725	135.432	169.998	0	0	0
ENSG00000168497.5	CAVIN2	chr2:191834310-191847088	hgnc_idHGNC:10690	-	554.812	-9.93735	0.493221	-20.1479	2.81016e-90	4.02866e-88	2.16802	0	4.36974	1661.39	1406.24	1915.31	0.979191	2.8488	0
ENSG00000167880.8	EVPL	chr17:76004502-76027306	hgnc_idHGNC:3503	-	695.836	-9.93665	1.05737	-9.3975	5.58773e-21	7.6885e-20	2.16802	1.06124	0	894.833	4243.54	1111.79	0	2.8488	6.28321
ENSG00000197915.7	HRNR	chr1:152212076-152224193	hgnc_idHGNC:20846	-	198.649	-9.93362	1.07023	-9.28175	1.6672e-20	2.24072e-19	0	0	0	399.313	1069.91	315.063	0	2.8488	0.698135
ENSG00000168685.15	IL7R	chr5:35852695-35879603	hgnc_idHGNC:6024	+	107.932	-9.91983	0.894515	-11.0896	1.40884e-28	2.82532e-27	0	0	0.873949	365.175	199.762	404.596	0.979191	0	0
ENSG00000067066.17	SP100	chr2:230415942-230545606	hgnc_idHGNC:11206	+	548.498	-9.91679	0.497466	-19.9346	2.03951e-88	2.7739e-86	4.33604	1.06124	1.7479	1756.56	1258.39	1910.78	1.95838	0.949601	0.698135
ENSG00000213988.11	ZNF90	chr19:20077994-20127076	hgnc_idHGNC:13165	+	106.39	-9.89951	0.869564	-11.3845	4.99812e-30	1.06902e-28	0	0	0	363.106	264.093	328.663	0	0.949601	0.698135
ENSG00000260877.2	RP11-211G23.2	chr11:69371463-69372512	havana_geneOTTHUMG00000175507.2	+	76.1925	-9.89888	0.873947	-11.3266	9.68625e-30	2.03885e-28	0	0	0.873949	210.001	271.993	202.865	0	0	0
ENSG00000102854.16	MSLN	chr16:760734-768865	hgnc_idHGNC:7371	+	291.766	-9.89007	0.993051	-9.95928	2.29722e-23	3.63557e-22	0	0	0.873949	452.072	1557.47	610.86	3.91676	0	0.698135
ENSG00000134516.18	DOCK2	chr5:169637268-170083382	hgnc_idHGNC:2988	+	336.535	-9.8736	0.585302	-16.8693	7.57512e-64	5.17351e-62	2.16802	0	3.4958	914.489	1086.84	1021.12	0	0	0.698135
ENSG00000196917.6	HCAR1	chr12:122726076-122730844	hgnc_idHGNC:4532	-	72.3663	-9.82409	0.870654	-11.2836	1.58186e-29	3.30777e-28	0	1.06124	0	207.932	197.505	244.798	0	0	0
ENSG00000198771.11	RCSD1	chr1:167630093-167708696	hgnc_idHGNC:28310	+	275.759	-9.81276	0.623766	-15.7315	9.20416e-56	4.91496e-54	0	1.06124	2.62185	802.764	796.792	877.191	0	0	1.39627
ENSG00000256151.1	ADGRD1-AS1	chr12:130990138-130993976	hgnc_idHGNC:53314	-	51.0893	-9.8054	0.889544	-11.023	2.96175e-28	5.86928e-27	0	0	0	164.484	113.989	181.331	0	0	0
ENSG00000124882.4	EREG	chr4:74365145-74388749	hgnc_idHGNC:3443	+	181.285	-9.80387	0.862279	-11.3697	5.91795e-30	1.25731e-28	0	1.06124	0	637.246	178.319	812.592	0	0.949601	1.39627
ENSG00000171346.16	KRT15	chr17:41513745-41522529	hgnc_idHGNC:6421	-	50.9807	-9.80205	0.883746	-11.0915	1.37993e-28	2.77082e-27	0	0	0	147.932	183.962	126.932	0	0	0
ENSG00000132530.17	XAF1	chr17:6755447-6775647	hgnc_idHGNC:30932	+	50.882	-9.79891	0.883131	-11.0956	1.31702e-28	2.64785e-27	0	0	0	133.449	185.091	139.399	0	0	0
ENSG00000169255.15	B3GALNT1	chr3:161083883-161105411	hgnc_idHGNC:918	-	316.523	-9.78287	0.659882	-14.8252	1.00705e-49	4.45764e-48	0	0	0.873949	1106.9	481.913	1253.45	3.91676	0.949601	0.698135
ENSG00000151882.11	CCL28	chr5:43376645-43412391	hgnc_idHGNC:17700	-	49.999	-9.77402	0.899532	-10.8657	1.67982e-27	3.21093e-26	0	0	0	148.966	104.96	196.065	0	0	0
ENSG00000276368.2	H2AC14	chr6:27814302-27814777	hgnc_idHGNC:4727	-	721.882	-9.77085	0.453351	-21.5525	5.01461e-103	9.33304e-101	3.25203	3.18373	1.7479	1544.49	2074.37	2862.77	0.979191	4.74801	1.39627
ENSG00000272913.1	RP11-440D17.3	chr2:95525109-95526702	havana_geneOTTHUMG00000186024.1	-	49.2685	-9.75275	0.874467	-11.1528	6.93973e-29	1.41037e-27	0	0	0	144.829	145.59	152.998	0	0	0
ENSG00000287382.1	RP11-345F18.2	chr4:55938153-55947996	havana_geneOTTHUMG00000194819.1	-	49.2274	-9.75218	0.945307	-10.3164	5.94011e-25	1.01205e-23	0	0	0	199.656	65.4589	177.932	0	0	0
ENSG00000100342.21	APOL1	chr22:36253071-36267530	hgnc_idHGNC:618	+	175.683	-9.74208	0.783366	-12.4362	1.66281e-35	4.50006e-34	0	1.06124	0	407.589	746.005	423.862	0.979191	0.949601	0.698135
ENSG00000242147.3	LASTR	chr10:5594984-5632566	hgnc_idHGNC:54143	-	48.8867	-9.74101	0.886461	-10.9887	4.33348e-28	8.50292e-27	0	0	0	120.001	179.448	140.532	0	0	0
ENSG00000157227.14	MMP14	chr14:22836560-22849041	hgnc_idHGNC:7160	+	5048.37	-9.7246	0.309877	-31.3822	3.54433e-216	4.17785e-213	22.7642	19.1024	9.61344	11151.8	21379.1	12797.5	14.6879	17.0928	23.7366
ENSG00000204019.5	CT83	chrX:116461686-116462976	hgnc_idHGNC:33494	-	48.2829	-9.72374	1.40027	-6.94416	3.8071e-12	2.90702e-11	0	0	0	183.105	37.2438	214.198	0	0	0
ENSG00000141934.10	PLPP2	chr19:281040-291403	hgnc_idHGNC:9230	-	429.333	-9.71193	0.51368	-18.9066	1.00655e-79	1.04347e-77	0	1.06124	0	1120.35	1376.89	1357.72	5.87515	0	2.0944
ENSG00000265190.7	ANXA8	chr10:47460162-47484158	hgnc_idHGNC:546	-	171.379	-9.70826	0.754921	-12.86	7.56119e-38	2.23645e-36	1.08401	0	1.7479	453.106	529.314	556.461	0	0	0.698135
ENSG00000269652.1	CTD-2195B23.3	chr19:41221426-41222051	havana_geneOTTHUMG00000182739.1	-	47.6609	-9.70438	0.888612	-10.9208	9.16518e-28	1.77644e-26	0	0	0	116.897	178.319	133.732	0	0	0
ENSG00000101194.18	SLC17A9	chr20:62952707-62969585	hgnc_idHGNC:16192	+	759.299	-9.69436	0.461378	-21.0118	5.11877e-98	8.4849e-96	2.16802	3.18373	1.7479	1634.49	3428.69	1754.38	2.93757	1.8992	4.18881
ENSG00000203857.10	HSD3B1	chr1:119507198-119515054	hgnc_idHGNC:5217	+	47.053	-9.68701	0.891107	-10.8708	1.58867e-27	3.04035e-26	0	0	0	165.518	104.96	152.998	0	0	0
ENSG00000276759.2	RP11-80I3.1	chr9:26066675-26118408	havana_geneOTTHUMG00000189251.2	+	46.861	-9.68153	0.893469	-10.8359	2.32679e-27	4.39741e-26	0	0	0	183.105	116.246	122.399	0	0	0
ENSG00000181634.8	TNFSF15	chr9:114784652-114806039	hgnc_idHGNC:11931	-	255.164	-9.67593	0.96004	-10.0787	6.8643e-24	1.11746e-22	0	0	1.7479	913.454	452.569	924.791	3.91676	0	0
ENSG00000262576.3	PCDHGA4	chr5:141355021-141512975	hgnc_idHGNC:8702	+	64.9125	-9.66681	0.925753	-10.4421	1.59239e-25	2.78457e-24	0	1.06124	0	145.863	312.622	124.665	0	0	0
ENSG00000246228.6	CASC8	chr8:127289817-127482139	hgnc_idHGNC:45129	-	46.1397	-9.65851	0.958637	-10.0752	7.10829e-24	1.156e-22	0	0	0	170.691	55.3014	189.265	0	0	0
ENSG00000113494.17	PRLR	chr5:35048756-35230487	hgnc_idHGNC:9446	-	64.1557	-9.65097	0.875178	-11.0274	2.81774e-28	5.58738e-27	0	0	0.873949	210.001	160.261	206.265	0	0	0
ENSG00000133433.11	GSTT2B	chr22:23957414-23961195	hgnc_idHGNC:33437	-	45.8543	-9.6485	0.932283	-10.3493	4.21458e-25	7.25828e-24	0	0	0	83.7937	215.563	113.332	0	0	0
ENSG00000225684.4	FAM225B	chr9:113102117-113111543	hgnc_idHGNC:21865	-	45.2893	-9.63077	0.882955	-10.9074	1.06218e-27	2.05128e-26	0	0	0	115.863	156.876	134.865	0	0	0
ENSG00000151376.18	ME3	chr11:86441108-86672636	hgnc_idHGNC:6985	-	606.511	-9.62963	0.424238	-22.6987	4.61625e-114	1.1215e-111	4.33604	2.12249	2.62185	1700.7	1864.45	1880.18	0	0	4.18881
ENSG00000214189.9	ZNF788P	chr19:12092263-12137235	hgnc_idHGNC:33112	+	44.7002	-9.61286	0.889316	-10.8093	3.11123e-27	5.84866e-26	0	0	0	150.001	102.703	149.598	0	0	0
ENSG00000042980.13	ADAM28	chr8:24294069-24359014	hgnc_idHGNC:206	+	62.4315	-9.61142	0.882459	-10.8916	1.26347e-27	2.43114e-26	0	0	0	207.932	142.204	210.798	0	0.949601	0
ENSG00000101335.10	MYL9	chr20:36541497-36551447	hgnc_idHGNC:15754	+	858.36	-9.58937	0.519101	-18.473	3.40339e-76	3.20462e-74	6.50406	2.12249	0	1583.8	4193.88	1927.78	3.91676	0.949601	6.28321
ENSG00000145536.15	ADAMTS16	chr5:5140330-5320304	hgnc_idHGNC:17108	+	315.186	-9.58086	0.546075	-17.545	6.49927e-69	5.02053e-67	0	2.12249	1.7479	930.006	927.71	971.257	0.979191	2.8488	0
ENSG00000010704.19	HFE	chr6:26087281-26098343	hgnc_idHGNC:4886	+	236.17	-9.58004	0.632146	-15.1548	7.0434e-52	3.37088e-50	2.16802	0	2.62185	679.66	619.602	820.525	0	0.949601	0
ENSG00000165568.18	AKR1E2	chr10:4786629-4848062	hgnc_idHGNC:23437	+	60.67	-9.56917	0.883687	-10.8287	2.51757e-27	4.7495e-26	0	0	0	144.829	225.72	174.532	0	0.949601	0
ENSG00000164400.6	CSF2	chr5:132073789-132076170	hgnc_idHGNC:2434	+	43.1149	-9.56118	0.886841	-10.7812	4.22483e-27	7.90473e-26	0	0	0	156.208	120.76	111.066	0	0	0
ENSG00000099337.5	KCNK6	chr19:38319845-38332076	hgnc_idHGNC:6281	+	84.1645	-9.55993	0.866623	-11.0312	2.70106e-28	5.35934e-27	0	1.06124	0	227.588	269.736	258.397	0	0	0.698135
ENSG00000197859.11	ADAMTSL2	chr9:133532164-133575519	hgnc_idHGNC:14631	+	42.8557	-9.55097	0.962341	-9.92473	3.24987e-23	5.09258e-22	0	0	0	69.3108	224.592	91.7991	0	0	0
ENSG00000104518.11	GSDMD	chr8:143553207-143563062	hgnc_idHGNC:25697	+	425.484	-9.55031	0.512165	-18.647	1.33677e-77	1.30104e-75	4.33604	0	2.62185	976.558	1659.04	1183.19	1.95838	0.949601	0.698135
ENSG00000105929.16	ATP6V0A4	chr7:138706294-138799560	hgnc_idHGNC:866	-	152.426	-9.53077	0.752769	-12.661	9.7304e-37	2.76747e-35	2.16802	1.06124	0	494.486	418.711	454.462	0	0.949601	0
ENSG00000197249.14	SERPINA1	chr14:94376747-94390693	hgnc_idHGNC:8941	-	263.666	-9.5303	0.595246	-16.0107	1.07599e-57	6.03959e-56	1.08401	0	0	674.487	927.71	764.992	0.979191	0.949601	2.79254
ENSG00000112902.12	SEMA5A	chr5:9035033-9546075	hgnc_idHGNC:10736	-	114.092	-9.5298	0.859612	-11.0862	1.46439e-28	2.93301e-27	0	2.12249	0	330.002	442.412	251.597	0	0	0.698135
ENSG00000272734.1	ADIRF-AS1	chr10:86965345-86971311	hgnc_idHGNC:45127	-	58.339	-9.51297	0.888076	-10.7119	8.95217e-27	1.65166e-25	0	0	0.873949	150.001	227.977	146.199	0	0	0
ENSG00000226278.1	PSPHP1	chr7:55764797-55773288	hgnc_idHGNC:9578	+	58.2941	-9.51168	0.995828	-9.55153	1.27798e-21	1.82145e-20	0	1.06124	0	175.863	49.6584	298.064	0	0	0
ENSG00000276107.1	THBS1-IT1	chr15:39586561-39587293	hgnc_idHGNC:55225	+	81.085	-9.50583	0.864832	-10.9915	4.19726e-28	8.2509e-27	1.08401	0	0	249.312	240.392	237.998	0.979191	0	0
ENSG00000276855.1	CTD-3157E16.2	chr17:15789016-15789705	havana_geneOTTHUMG00000186632.1	+	41.4268	-9.50311	0.951383	-9.98873	1.70757e-23	2.71454e-22	0	0	0	152.07	54.1728	166.598	0	0	0
ENSG00000183439.9	TRIM61	chr4:164954446-164977668	hgnc_idHGNC:24339	-	41.4128	-9.50244	0.963701	-9.86037	6.18231e-23	9.56226e-22	0	0	0	141.725	49.6584	181.331	0	0	0
ENSG00000122862.5	SRGN	chr10:69088103-69104805	hgnc_idHGNC:9361	+	263.115	-9.50111	0.693757	-13.6952	1.08521e-42	3.8938e-41	1.08401	2.12249	0	871.04	311.494	1178.65	2.93757	0	0.698135
ENSG00000177675.9	CD163L1	chr12:7346685-7479897	hgnc_idHGNC:30375	-	146.874	-9.47916	0.763901	-12.4089	2.33869e-35	6.28642e-34	1.08401	1.06124	1.7479	411.727	369.053	537.195	0	0	0
ENSG00000108846.16	ABCC3	chr17:50634777-50692253	hgnc_idHGNC:54	+	840.557	-9.47468	0.443554	-21.3608	3.0934e-101	5.62574e-99	4.33604	2.12249	2.62185	1898.29	3972.68	1672.78	4.89596	3.79841	3.49067
ENSG00000259571.2	BLID	chr11:122115340-122116215	hgnc_idHGNC:33495	-	39.563	-9.43687	0.892591	-10.5725	3.99891e-26	7.19849e-25	0	0	0	134.484	130.918	90.6657	0	0	0
ENSG00000115267.9	IFIH1	chr2:162267074-162318684	hgnc_idHGNC:18873	-	209.499	-9.4166	0.630292	-14.9401	1.80838e-50	8.22194e-49	2.16802	0	0.873949	638.28	551.886	690.193	0	0	2.0944
ENSG00000164125.16	GASK1B	chr4:158124474-158173318	hgnc_idHGNC:25312	-	53.6357	-9.39238	0.922982	-10.1761	2.53442e-24	4.20764e-23	0	0	0.873949	207.932	83.5165	190.398	0	0	0
ENSG00000165071.15	TMEM71	chr8:132685007-132760712	hgnc_idHGNC:26572	-	53.6264	-9.39119	0.915122	-10.2622	1.04266e-24	1.75948e-23	0	1.06124	0	174.829	91.4167	215.331	0	0	0
ENSG00000275896.6	PRSS2	chr7:142760398-142774564	hgnc_idHGNC:9483	+	74.3114	-9.38007	0.895849	-10.4706	1.17898e-25	2.0788e-24	0	0	0	249.312	144.461	273.131	0	1.8992	0
ENSG00000168016.15	TRANK1	chr3:36826819-36945057	hgnc_idHGNC:29011	-	274.354	-9.37465	0.590619	-15.8726	9.8137e-57	5.37575e-55	2.16802	1.06124	2.62185	746.901	1126.34	588.194	0	1.8992	0
ENSG00000168004.10	PLAAT5	chr11:63461404-63491194	hgnc_idHGNC:24978	-	37.5237	-9.36087	0.894826	-10.4611	1.30338e-25	2.29432e-24	0	0	0	138.622	89.1595	109.932	0	0	0
ENSG00000144810.16	COL8A1	chr3:99638475-99799226	hgnc_idHGNC:2215	+	1777.15	-9.34293	0.344197	-27.1441	2.96968e-162	1.75024e-159	11.9241	13.7962	12.2353	5132.1	5499.67	5311.88	6.85434	3.79841	2.0944
ENSG00000223547.10	ZNF844	chr19:12064731-12081565	hgnc_idHGNC:25932	+	36.5531	-9.3222	0.898415	-10.3763	3.17937e-25	5.49928e-24	0	0	0	111.725	82.3879	134.865	0	0	0
ENSG00000161267.12	BDH1	chr3:197509783-197573323	hgnc_idHGNC:1027	-	323.814	-9.31084	0.521763	-17.8449	3.16406e-71	2.62238e-69	1.08401	1.06124	1.7479	790.35	1222.27	893.058	1.95838	0	2.79254
ENSG00000139318.8	DUSP6	chr12:89347235-89352501	hgnc_idHGNC:3072	-	1080.56	-9.31083	0.398951	-23.3383	1.81219e-120	5.01519e-118	7.58807	6.36747	4.36974	3655.89	1897.18	4141.16	0.979191	6.64721	4.88694
ENSG00000214652.6	ZNF727	chr7:64045434-64085339	hgnc_idHGNC:22785	+	50.5875	-9.30796	0.900626	-10.335	4.89422e-25	8.39695e-24	0	0	0	160.346	100.445	193.798	0	0	0.698135
ENSG00000233836.7	ZNF726P1	chr19:23762944-23833314	tagpseudo_consens	+	36.0561	-9.30291	0.898988	-10.3482	4.26398e-25	7.33542e-24	0	0	0	123.104	79.0021	122.399	0	0	0
ENSG00000163568.15	AIM2	chr1:159062484-159147096	hgnc_idHGNC:357	-	50.0779	-9.2924	0.912065	-10.1883	2.23611e-24	3.72209e-23	0	0	0	152.07	91.4167	206.265	0	0.949601	0
ENSG00000109943.9	CRTAM	chr11:122838500-122872643	hgnc_idHGNC:24313	+	35.5529	-9.2827	0.899507	-10.3198	5.73665e-25	9.78952e-24	0	0	0	123.104	77.8735	118.999	0	0	0
ENSG00000130303.14	BST2	chr19:17402939-17405630	hgnc_idHGNC:1119	-	790.113	-9.27554	0.362391	-25.5954	1.71547e-144	7.18377e-142	1.08401	2.12249	1.7479	2230.36	2182.71	2675.77	7.83353	3.79841	5.58508
ENSG00000092929.12	UNC13D	chr17:75827225-75844552	hgnc_idHGNC:23147	-	2388.9	-9.26867	0.388681	-23.8465	1.10101e-125	3.40203e-123	13.0081	10.6124	7.86554	4168.99	12413.5	4848.35	10.7711	12.3448	14.6608
ENSG00000170786.13	SDR16C5	chr8:56300005-56320776	hgnc_idHGNC:30311	-	34.8049	-9.25157	0.947827	-9.76082	1.65812e-22	2.48687e-21	0	0	0	111.725	50.787	150.732	0	0	0
ENSG00000138496.17	PARP9	chr3:122527924-122564577	hgnc_idHGNC:24118	-	154.956	-9.24663	0.692844	-13.3459	1.25144e-40	4.19688e-39	1.08401	0	0	530.693	375.824	483.928	0.979191	0	2.0944
ENSG00000169174.11	PCSK9	chr1:55039447-55064852	hgnc_idHGNC:20001	+	216.345	-9.24587	0.614437	-15.0477	3.57471e-51	1.66572e-49	0	1.06124	1.7479	556.555	865.637	519.061	0	0.949601	2.0944
ENSG00000233338.1	TLR8-AS1	chrX:12902817-12908333	hgnc_idHGNC:40720	-	34.6208	-9.24428	0.894382	-10.3359	4.84615e-25	8.32346e-24	0	0	0	115.863	81.2593	114.466	0	0	0
ENSG00000104783.14	KCNN4	chr19:43766533-43781257	hgnc_idHGNC:6293	-	513.6	-9.23427	0.455671	-20.2652	2.60958e-91	3.84503e-89	2.16802	1.06124	0.873949	1230.01	1905.08	1473.32	1.95838	0.949601	6.98135
ENSG00000134339.9	SAA2	chr11:18239223-18248668	hgnc_idHGNC:10514	-	48.0598	-9.23352	0.904147	-10.2124	1.74479e-24	2.91954e-23	0	0	0.873949	163.449	91.4167	176.798	0	0	0
ENSG00000138356.14	AOX1	chr2:200586014-200677064	hgnc_idHGNC:553	+	401.474	-9.2219	0.483673	-19.0664	4.80277e-81	5.23469e-79	1.08401	3.18373	1.7479	1242.42	843.065	1515.25	3.91676	1.8992	0.698135
ENSG00000196754.13	S100A2	chr1:153561108-153567890	hgnc_idHGNC:10492	-	1205.96	-9.21841	0.463161	-19.9032	3.81466e-88	5.14429e-86	7.58807	4.24498	12.2353	3850.37	1692.9	5274.48	1.95838	2.8488	6.98135
ENSG00000137965.11	IFI44	chr1:78649796-78664078	hgnc_idHGNC:16938	+	272.933	-9.19783	0.610436	-15.0676	2.64395e-51	1.24293e-49	0	1.06124	0	943.454	416.454	1087.99	2.93757	3.79841	0.698135
ENSG00000005379.17	TSPOAP1	chr17:58301228-58328795	hgnc_idHGNC:16831	-	176.794	-9.18862	0.701079	-13.1064	3.02629e-39	9.58356e-38	0	0	1.7479	357.933	844.193	384.196	0.979191	0	2.0944
ENSG00000185070.12	FLRT2	chr14:85530144-85654428	hgnc_idHGNC:3761	+	297.866	-9.18431	0.500013	-18.3682	2.3631e-75	2.16115e-73	1.08401	0	0.873949	974.489	876.923	820.525	1.95838	2.8488	2.0944
ENSG00000102452.18	NALCN	chr13:101053776-101416508	hgnc_idHGNC:19082	-	32.8642	-9.1693	0.907625	-10.1025	5.38427e-24	8.81934e-23	0	0	0	115.863	67.7161	112.199	0	0	0
ENSG00000151632.17	AKR1C2	chr10:4987400-5018031	hgnc_idHGNC:385	-	45.7724	-9.16145	0.888924	-10.3062	6.60424e-25	1.12219e-23	1.08401	0	0	118.966	118.503	173.398	0	0	0
ENSG00000172927.8	MYEOV	chr11:69294151-69367726	hgnc_idHGNC:7563	+	1869.15	-9.15927	0.336323	-27.2335	2.60352e-163	1.56339e-160	5.42005	13.7962	7.86554	4383.13	7686.9	4693.09	16.6462	8.54641	6.98135
ENSG00000280079.1	CTC-260E6.4	chr19:20220597-20222186	tagoverlapping_locus	-	32.4305	-9.15043	0.905796	-10.1021	5.40785e-24	8.85341e-23	0	0	0	121.035	69.9733	100.866	0	0	0
ENSG00000187566.6	NHLRC1	chr6:18120440-18122677	hgnc_idHGNC:21576	-	32.4569	-9.15013	0.913105	-10.0209	1.23373e-23	1.97907e-22	0	0	0	82.7592	74.4877	134.865	0	0	0
ENSG00000287839.1	RP11-29H23.8	chr1:155626757-155637604	havana_geneOTTHUMG00000194515.1	-	32.0591	-9.13338	0.904437	-10.0984	5.6142e-24	9.17706e-23	0	0	0	108.621	68.8447	111.066	0	0	0
ENSG00000185860.13	CCDC190	chr1:162824458-162868815	hgnc_idHGNC:28736	-	173.253	-9.12983	0.636287	-14.3486	1.08718e-46	4.46458e-45	0	0	0	553.452	441.283	558.728	3.91676	1.8992	0
ENSG00000189223.15	PAX8-AS1	chr2:113211421-113276581	hgnc_idHGNC:49271	+	876.182	-9.12971	0.352131	-25.927	3.30145e-148	1.54518e-145	4.33604	1.06124	6.99159	2635.88	2481.79	2741.51	0	5.69761	8.37762
ENSG00000183876.9	ARSI	chr5:150296343-150339307	hgnc_idHGNC:32521	-	86.1909	-9.12572	0.855216	-10.6707	1.39628e-26	2.56127e-25	0	0	1.7479	196.553	304.722	271.997	0	0	0.698135
ENSG00000271605.6	MILR1	chr17:64449037-64468643	hgnc_idHGNC:27570	+	168.071	-9.11684	0.711443	-12.8146	1.35881e-37	3.9821e-36	1.08401	1.06124	0	602.073	246.035	659.593	0	0	2.79254
ENSG00000233117.4	LINC00702	chr10:4201141-4243912	hgnc_idHGNC:44676	-	85.9584	-9.11489	0.865289	-10.5339	6.02631e-26	1.07628e-24	1.08401	1.06124	0.873949	289.657	170.419	310.53	0	0	0
ENSG00000177932.7	ZNF354C	chr5:179060373-179083977	hgnc_idHGNC:16736	+	227.133	-9.11307	0.590132	-15.4424	8.48362e-54	4.25196e-52	1.08401	0	0.873949	759.315	457.083	820.525	3.91676	0	1.39627
ENSG00000149596.7	JPH2	chr20:44106590-44187188	hgnc_idHGNC:14202	-	82.8465	-9.06048	0.857726	-10.5634	4.40525e-26	7.92099e-25	0	1.06124	0	207.932	319.394	215.331	0	1.8992	0
ENSG00000144230.17	GPR17	chr2:127645864-127652639	hgnc_idHGNC:4471	+	42.1853	-9.04527	1.30919	-6.90907	4.87842e-12	3.69404e-11	0	0	0	91.0351	253.935	33.9997	0	0	0.698135
ENSG00000198975.2	MIRLET7A2	chr11:122146522-122146593	hgnc_idHGNC:31477	-	30.1351	-9.04486	0.920432	-9.82676	8.63547e-23	1.32068e-21	0	0	0	124.139	60.9444	86.1325	0	0	0
ENSG00000144583.5	MARCHF4	chr2:216257865-216372483	hgnc_idHGNC:29269	-	58.7628	-9.03982	1.46318	-6.17821	6.48344e-10	4.12767e-09	0	0	0	78.6212	392.753	55.5328	1.95838	0	0
ENSG00000272121.1	RP4-555D20.4	chr3:43998081-43999149	havana_geneOTTHUMG00000185495.1	-	41.7945	-9.03046	0.879806	-10.2641	1.02223e-24	1.72591e-23	1.08401	0	0	125.173	136.561	113.332	0	0	0
ENSG00000163283.7	ALPP	chr2:232378724-232382889	hgnc_idHGNC:439	+	133.7	-9.02845	0.692308	-13.0411	7.14305e-39	2.21143e-37	0	1.06124	0	336.209	475.141	387.596	0	1.8992	1.39627
ENSG00000184363.10	PKP3	chr11:392614-404908	hgnc_idHGNC:9025	+	214.626	-9.02804	0.6481	-13.93	4.16251e-44	1.57148e-42	1.08401	1.06124	0	368.278	1106.03	449.929	1.95838	1.8992	1.39627
ENSG00000137767.14	SQOR	chr15:45631148-45691281	hgnc_idHGNC:20390	+	133.168	-9.01411	0.690654	-13.0516	6.22623e-39	1.93701e-37	0	1.06124	0.873949	409.658	322.78	461.262	0.979191	1.8992	0
ENSG00000189143.10	CLDN4	chr7:73799542-73832690	hgnc_idHGNC:2046	+	1117.44	-9.01094	0.30667	-29.3832	9.00578e-190	7.54258e-187	9.7561	7.42871	5.24369	2903.81	3294.39	3819.29	8.81272	1.8992	6.28321
ENSG00000142910.16	TINAGL1	chr1:31576485-31587686	hgnc_idHGNC:19168	+	1370.14	-9.0052	0.476306	-18.9063	1.01126e-79	1.04495e-77	3.25203	2.12249	4.36974	2657.6	6276.15	3351.23	9.79191	8.54641	18.1515
ENSG00000164418.22	GRIK2	chr6:100962701-102081622	hgnc_idHGNC:4580	+	57.2735	-9.00268	0.892895	-10.0826	6.59748e-24	1.07512e-22	0	2.12249	0	193.45	200.891	118.999	0	0	0
ENSG00000265519.1	CTD-3157E16.1	chr17:15787787-15788205	havana_geneOTTHUMG00000179073.1	-	29.0878	-8.99213	0.896086	-10.0349	1.07064e-23	1.72615e-22	0	0	0	79.6557	79.0021	103.132	0	0	0
ENSG00000144063.4	MALL	chr2:110083870-110116022	hgnc_idHGNC:6818	-	28.9701	-8.98694	0.896273	-10.027	1.15971e-23	1.86503e-22	0	0	0	91.0351	72.2305	97.4657	0	0	0
ENSG00000184194.6	GPR173	chrX:53048789-53080615	hgnc_idHGNC:18186	+	56.4163	-8.9802	0.934806	-9.60648	7.50729e-22	1.08554e-20	0	1.06124	0	103.449	281.022	121.265	0	0.949601	0
ENSG00000022556.16	NLRP2	chr19:54953130-55001142	hgnc_idHGNC:22948	+	129.033	-8.97628	0.68593	-13.0863	3.94413e-39	1.24283e-37	1.08401	0	0	353.795	366.795	436.329	0	1.8992	1.39627
ENSG00000141526.18	SLC16A3	chr17:82217934-82261129	hgnc_idHGNC:10924	+	3163.29	-8.97544	0.27515	-32.6202	2.12128e-233	3.06871e-230	19.5122	23.3474	12.2353	7103.84	12568.1	8684.65	22.5214	15.1936	20.2459
ENSG00000197142.11	ACSL5	chr10:112374116-112428379	hgnc_idHGNC:16526	+	1423.99	-8.97273	0.275515	-32.5671	1.19781e-232	1.65746e-229	8.67208	8.48996	7.86554	4180.37	3660.05	4924.28	6.85434	12.3448	6.98135
ENSG00000111700.13	SLCO1B3	chr12:20810702-20916911	hgnc_idHGNC:10961	+	28.6681	-8.97205	1.00733	-8.90676	5.25436e-19	6.46406e-18	0	0	0	109.656	25.9578	122.399	0	0	0
ENSG00000253485.3	PCDHGA5	chr5:141364162-141512975	hgnc_idHGNC:8703	+	55.7448	-8.96366	0.938165	-9.55446	1.24227e-21	1.77214e-20	0	0	0.873949	129.311	277.636	92.9324	0	0.949601	0
ENSG00000175728.4	LINC02873	chr11:130672956-130717352	hgnc_idHGNC:26805	+	28.3582	-8.95614	0.908524	-9.8579	6.33598e-23	9.79353e-22	0	0	0	87.9316	104.96	62.3327	0	0	0
ENSG00000162511.8	LAPTM5	chr1:30732469-30757774	hgnc_idHGNC:29612	-	178.153	-8.95344	0.588533	-15.2131	2.89341e-52	1.39735e-50	1.08401	1.06124	3.4958	483.107	572.201	541.728	0	0	0.698135
ENSG00000232759.1	AC002480.3	chr7:22563337-22573996	havana_geneOTTHUMG00000152530.1	+	27.9512	-8.93607	0.910284	-9.8168	9.53233e-23	1.45365e-21	0	0	0	104.483	60.9444	86.1325	0	0	0
ENSG00000253930.1	TNFRSF10A-AS1	chr8:23189279-23190675	hgnc_idHGNC:53164	+	27.9339	-8.93429	1.61975	-5.51585	3.47102e-08	1.85195e-07	0	0	0	120.001	14.6718	116.732	0	0	0
ENSG00000267102.1	RP11-686D22.7	chr17:35409602-35410228	tagpseudo_consens	-	27.8729	-8.93127	0.893481	-9.99604	1.58609e-23	2.53026e-22	0	0	0	86.8971	89.1595	74.7992	0	0	0
ENSG00000278897.1	AC020951.1	chr19:11856032-11858302	tagoverlapping_locus	+	38.9935	-8.93107	0.914057	-9.7708	1.50267e-22	2.26226e-21	0	0	0	138.622	141.075	70.266	0.979191	0	0
ENSG00000231528.3	FAM225A	chr9:113113042-113119928	hgnc_idHGNC:27855	+	27.6686	-8.92041	0.891368	-10.0075	1.41217e-23	2.25847e-22	0	0	0	82.7592	81.2593	84.9991	0	0	0
ENSG00000136244.12	IL6	chr7:22725884-22732002	hgnc_idHGNC:6018	+	74.4305	-8.90539	0.86213	-10.3295	5.18156e-25	8.88036e-24	2.16802	0	0	274.14	161.39	231.198	0.979191	0	0
ENSG00000163359.17	COL6A3	chr2:237324003-237414328	hgnc_idHGNC:2213	-	468.335	-8.90082	0.439574	-20.2487	3.64431e-91	5.32036e-89	4.33604	3.18373	4.36974	1238.28	1934.42	1024.52	0	3.79841	2.0944
ENSG00000184860.10	SDR42E1	chr16:81988855-82011481	hgnc_idHGNC:29834	-	122.147	-8.89388	0.703788	-12.6372	1.31742e-36	3.71704e-35	0	1.06124	0.873949	368.278	265.221	461.262	0.979191	0.949601	0.698135
ENSG00000178814.17	OPLAH	chr8:144051266-144063965	hgnc_idHGNC:8149	-	119.677	-8.88598	0.753993	-11.7852	4.65155e-32	1.08773e-30	0	1.06124	0.873949	237.933	572.201	262.931	0	0	2.0944
ENSG00000246582.3	RP11-1149O23.3	chr8:23224471-23230926	havana_geneOTTHUMG00000163784.2	+	27.0145	-8.88541	0.897513	-9.90003	4.16157e-23	6.49884e-22	0	0	0	73.4488	75.6163	94.0657	0	0	0
ENSG00000196154.12	S100A4	chr1:153543613-153550136	hgnc_idHGNC:10494	-	5839.62	-8.88429	0.258414	-34.38	5.01127e-259	8.39414e-256	24.9322	38.2048	33.2101	16064.6	13600.8	22671	29.3757	48.4297	46.0769
ENSG00000240476.1	LINC00973	chr3:98981058-98983096	hgnc_idHGNC:48868	+	180.027	-8.8606	0.969505	-9.1393	6.28563e-20	8.12867e-19	0	1.06124	2.62185	669.315	176.062	768.392	0	0	2.79254
ENSG00000154874.15	CCDC144B	chr17:18537800-18625617	hgnc_idHGNC:26704	-	212.404	-8.85052	0.543005	-16.2992	1.00051e-59	6.13533e-58	0	2.12249	1.7479	774.833	506.742	622.194	0	1.8992	2.0944
ENSG00000240747.8	KRBOX1	chr3:42809483-42942792	hgnc_idHGNC:38708	+	26.2582	-8.84507	1.54672	-5.71861	1.07396e-08	6.06565e-08	0	0	0	111.725	15.8004	108.799	0	0	0
ENSG00000207954.1	MIR138-1	chr3:44114212-44114310	hgnc_idHGNC:31524	+	36.6124	-8.8406	0.949848	-9.30739	1.31016e-20	1.77058e-19	0	0	0	114.828	50.787	163.198	0	0	0.698135
ENSG00000175793.12	SFN	chr1:26863149-26864456	hgnc_idHGNC:10773	+	586.024	-8.82976	0.392318	-22.5066	3.57424e-112	8.30318e-110	3.25203	3.18373	5.24369	1315.87	2376.83	1558.32	5.87515	2.8488	2.79254
ENSG00000177465.5	ACOT4	chr14:73591873-73595766	hgnc_idHGNC:19748	+	25.9198	-8.82642	0.923157	-9.56113	1.16483e-21	1.66465e-20	0	0	0	82.7592	50.787	99.7323	0	0	0
ENSG00000278330.1	RP11-4B16.4	chr18:77112602-77115726	havana_geneOTTHUMG00000186683.1	+	35.9939	-8.81381	0.998749	-8.82485	1.09607e-18	1.32285e-17	1.08401	0	0	75.5177	204.277	43.0662	0	0	0
ENSG00000112559.15	MDFI	chr6:41636882-41654244	hgnc_idHGNC:6967	+	25.4382	-8.7984	0.954443	-9.21836	3.01677e-20	4.00215e-19	0	0	0	53.7935	123.018	52.1328	0	0	0
ENSG00000251257.2	CTD-2263F21.1	chr5:38460925-38468339	havana_geneOTTHUMG00000162102.2	-	35.4732	-8.79399	0.891853	-9.86035	6.18335e-23	9.56226e-22	0	0	0	116.897	83.5165	117.865	0.979191	0	0
ENSG00000245571.7	FAM111A-DT	chr11:59130133-59143015	hgnc_idHGNC:53752	-	25.1905	-8.78445	0.897906	-9.78326	1.32855e-22	2.00772e-21	0	0	0	67.2418	77.8735	81.5992	0	0	0
ENSG00000221887.6	HMSD	chr18:63949301-63981774	hgnc_idHGNC:23037	+	35.1857	-8.78232	0.900794	-9.74953	1.85328e-22	2.77303e-21	0	0	0.873949	107.587	76.7449	131.465	0	0	0
ENSG00000204362.6	LINC02783	chr1:17189783-17197617	hgnc_idHGNC:54303	+	25.1085	-8.77967	0.917586	-9.56823	1.08755e-21	1.55982e-20	0	0	0	62.0694	101.574	62.3327	0	0	0
ENSG00000224184.6	MIR3681HG	chr2:11833926-12702913	hgnc_idHGNC:52001	+	35.0926	-8.7776	0.903877	-9.71106	2.70521e-22	4.00075e-21	0	1.06124	0	106.552	74.4877	133.732	0	0	0
ENSG00000160181.9	TFF2	chr21:42346357-42350997	hgnc_idHGNC:11756	-	24.7155	-8.75773	0.920524	-9.51385	1.83728e-21	2.59651e-20	0	0	0	77.5867	50.787	94.0657	0	0	0
ENSG00000174600.14	CMKLR1	chr12:108288044-108339317	hgnc_idHGNC:2121	-	24.6694	-8.75541	0.901529	-9.71173	2.68733e-22	3.97799e-21	0	0	0	80.6902	79.0021	62.3327	0	0	0
ENSG00000253522.6	MIR3142HG	chr5:160438594-160487426	hgnc_idHGNC:51944	+	24.5316	-8.74713	0.965313	-9.06144	1.28739e-19	1.63758e-18	0	0	0	83.7937	33.858	103.132	0	0	0
ENSG00000117226.12	GBP3	chr1:89006679-89022894	hgnc_idHGNC:4184	-	825.672	-8.7328	0.423217	-20.6343	1.35018e-94	2.10642e-92	3.25203	1.06124	9.61344	2703.12	1511.2	3182.37	11.7503	3.79841	4.88694
ENSG00000146674.16	IGFBP3	chr7:45912245-45921874	hgnc_idHGNC:5472	-	412.949	-8.72434	0.394577	-22.1106	2.49694e-108	5.29784e-106	5.42005	3.18373	3.4958	1113.11	1170.36	1415.52	1.95838	0	3.49067
ENSG00000237813.4	AC002066.1	chr7:116238260-116499465	tagoverlapping_locus	-	47.2046	-8.72334	0.884437	-9.86316	6.01275e-23	9.32562e-22	1.08401	0	0	145.863	111.731	165.465	0	0	0.698135
ENSG00000286132.1	CTC-359D24.5	chr19:12075327-12113325	tagncRNA_host	+	46.5138	-8.70106	0.903545	-9.62991	5.97802e-22	8.68751e-21	0	0	0	130.346	98.1883	188.131	1.95838	0	0
ENSG00000196664.5	TLR7	chrX:12867072-12890361	hgnc_idHGNC:15631	+	23.5472	-8.68758	0.917645	-9.46725	2.87302e-21	4.01567e-20	0	0	0	67.2418	91.4167	53.2661	0	0	0
ENSG00000148735.15	PLEKHS1	chr10:113751262-113783429	hgnc_idHGNC:26285	+	63.4165	-8.67985	0.892825	-9.72178	2.43478e-22	3.6193e-21	1.08401	1.06124	0	152.07	293.436	122.399	0	0	0.698135
ENSG00000285906.2	RP11-622I12.1	chr3:11193439-11225877	havana_geneOTTHUMG00000193244.2	-	63.3507	-8.6773	0.862266	-10.0634	8.02045e-24	1.30101e-22	1.08401	0	0	136.553	227.977	202.865	0.979191	0	0.698135
ENSG00000226053.1	LINC01776	chr1:98210747-98272658	hgnc_idHGNC:52566	+	23.2503	-8.6705	0.909344	-9.53489	1.50046e-21	2.13055e-20	0	0	0	84.8281	57.5586	66.866	0	0	0
ENSG00000257732.1	RP11-818F20.5	chr12:104262314-104280722	havana_geneOTTHUMG00000170178.1	-	23.1249	-8.66226	0.962959	-8.99546	2.35241e-19	2.95335e-18	0	0	0	85.8626	32.7294	89.5324	0	0	0
ENSG00000124839.13	RAB17	chr2:237574322-237601614	hgnc_idHGNC:16523	-	82.2448	-8.65425	0.793409	-10.9077	1.05928e-27	2.04744e-26	0	0	0	184.139	340.837	211.931	0	1.8992	1.39627
ENSG00000177599.13	ZNF491	chr19:11797667-11809622	hgnc_idHGNC:23706	+	32.0934	-8.6497	0.893913	-9.67623	3.80496e-22	5.58564e-21	0	0	0	114.828	80.1307	92.9324	0	0.949601	0
ENSG00000279433.1	RP11-4B16.1	chr18:77108284-77110537	tagoverlapping_locus	-	22.8673	-8.64612	0.975153	-8.86642	7.55367e-19	9.21437e-18	0	0	0	83.7937	92.5453	29.4664	0	0	0
ENSG00000250320.6	EDIL3-DT	chr5:84382424-84490765	hgnc_idHGNC:40204	+	44.6563	-8.64452	0.893374	-9.67626	3.80384e-22	5.58564e-21	0	0	0.873949	170.691	100.445	129.199	0	0	0.698135
ENSG00000230267.7	HERC2P4	chr16:32103245-32188107	hgnc_idHGNC:4872	-	31.9542	-8.64182	0.900783	-9.59367	8.50044e-22	1.22525e-20	0	0	0	78.6212	123.018	84.9991	0	0.949601	0
ENSG00000226943.3	ALG1L5P	chr7:6923804-6930835	hgnc_idHGNC:44374	+	22.7422	-8.63625	0.918737	-9.40014	5.44923e-21	7.50443e-20	0	0	0	48.621	81.2593	74.7992	0	0	0
ENSG00000126947.13	ARMCX1	chrX:101550547-101554700	hgnc_idHGNC:18073	+	300.452	-8.63526	0.507272	-17.0229	5.55182e-65	3.85791e-63	1.08401	0	0.873949	1023.11	531.571	1136.72	3.91676	1.8992	4.88694
ENSG00000276850.5	CH17-360D5.2	chr10:47908064-47991877	havana_geneOTTHUMG00000189091.4	-	141.536	-8.63274	0.601128	-14.3609	9.103e-47	3.74789e-45	0	1.06124	0.873949	447.934	345.352	474.862	0	0.949601	2.79254
ENSG00000125089.18	SH3TC1	chr4:8182072-8241803	hgnc_idHGNC:26009	+	80.9732	-8.62912	0.840009	-10.2727	9.35947e-25	1.58276e-23	2.16802	0	0	161.38	409.682	154.132	0	0	1.39627
ENSG00000213275.2	IFITM9P	chr11:69303412-69303807	hgnc_idHGNC:33972	-	22.3712	-8.61284	1.01256	-8.50602	1.80006e-17	2.0272e-16	0	0	0	34.1382	126.403	40.7996	0	0	0
ENSG00000242731.3	FAM86LP	chr7:6931684-6939603	hgnc_idHGNC:44099	-	22.2655	-8.60661	0.961169	-8.95431	3.41858e-19	4.24336e-18	0	0	0	56.8969	104.96	38.5329	0	0	0
ENSG00000109511.12	ANXA10	chr4:168092537-168187736	hgnc_idHGNC:534	+	22.2301	-8.60443	0.948847	-9.0683	1.20886e-19	1.54077e-18	0	0	0	63.1039	39.501	97.4657	0	0	0
ENSG00000276410.4	H2BC3	chr6:26043227-26043713	hgnc_idHGNC:4751	-	753.343	-8.60401	0.535756	-16.0596	4.89981e-58	2.80975e-56	5.42005	1.06124	6.11764	2265.53	659.103	3821.56	3.91676	7.59681	9.77389
ENSG00000249279.6	LINC02057	chr5:61201304-61304811	hgnc_idHGNC:52900	-	21.8522	-8.58029	0.983958	-8.72018	2.77749e-18	3.28733e-17	0	0	0	75.5177	27.0864	94.0657	0	0	0
ENSG00000111799.22	COL12A1	chr6:75084326-75206267	hgnc_idHGNC:2188	-	3531.4	-8.55916	0.200382	-42.7141	0	0	30.3523	24.4086	21.8487	10604.6	11391	9618.5	36.2301	31.3368	24.4347
ENSG00000255443.1	CD44-AS1	chr11:35210343-35214985	hgnc_idHGNC:40133	-	21.4905	-8.55733	0.922111	-9.28015	1.69246e-20	2.27371e-19	0	0	0	84.8281	50.787	57.7994	0	0	0
ENSG00000215009.5	ACSM4	chr12:7304284-7328724	hgnc_idHGNC:32016	+	21.3689	-8.54838	0.908611	-9.40818	5.0479e-21	6.97285e-20	0	0	0	72.4143	54.1728	65.7327	0	0	0
ENSG00000231185.7	SPRY4-AS1	chr5:142325293-142672001	hgnc_idHGNC:53465	+	41.7466	-8.54434	0.876954	-9.7432	1.97241e-22	2.94713e-21	0	1.06124	0	128.277	126.403	118.999	0.979191	0	0
ENSG00000006210.7	CX3CL1	chr16:57372477-57385044	hgnc_idHGNC:10647	+	103.866	-8.53181	1.39068	-6.13498	8.51699e-10	5.37394e-09	1.08401	4.24498	0	150.001	603.801	175.665	0	0	0
ENSG00000204540.11	PSORS1C1	chr6:31114750-31140092	hgnc_idHGNC:17202	+	75.6082	-8.52915	0.77616	-10.9889	4.32146e-28	8.48457e-27	1.08401	0	0.873949	195.519	285.536	196.065	0	0	1.39627
ENSG00000204959.4	ARHGEF34P	chr7:144272445-144286966	hgnc_idHGNC:38086	-	21.0408	-8.52473	0.914081	-9.32602	1.09926e-20	1.49254e-19	0	0	0	54.8279	77.8735	56.6661	0	0	0
ENSG00000122861.16	PLAU	chr10:73909177-73917496	hgnc_idHGNC:9052	+	3191.24	-8.516	0.231064	-36.8556	2.37561e-297	1.08009e-293	30.3523	27.5924	17.479	9198.68	8498.36	10866.3	30.3549	33.2361	18.8496
ENSG00000170498.9	KISS1	chr1:204190341-204196491	hgnc_idHGNC:6341	-	20.9097	-8.51572	0.906392	-9.39518	5.71226e-21	7.85646e-20	0	0	0	55.8624	65.4589	66.866	0	0	0
ENSG00000287680.1	RP11-862L9.4	chr18:77042864-77044739	havana_geneOTTHUMG00000194950.1	+	20.8093	-8.50903	0.987989	-8.61247	7.15028e-18	8.25407e-17	0	0	0	51.7245	104.96	30.5997	0	0	0
ENSG00000147676.14	MAL2	chr8:119165034-119245673	hgnc_idHGNC:13634	+	73.6294	-8.50294	0.860843	-9.87746	5.214e-23	8.09862e-22	0	1.06124	0.873949	248.277	81.2593	329.797	0	0	1.39627
ENSG00000229373.9	LINC00452	chr13:113888306-113923512	hgnc_idHGNC:42800	+	28.998	-8.50112	0.898434	-9.46215	3.01671e-21	4.21096e-20	0	0	0	73.4488	106.088	80.4659	0.979191	0	0
ENSG00000274721.1	ENSG10010136563.1	chr5:142318047-142318167		+	20.6281	-8.49657	1.53578	-5.53242	3.1585e-08	1.69401e-07	0	0	0	32.0692	130.918	22.6664	0	0	0
ENSG00000103888.17	CEMIP	chr15:80779343-80951776	hgnc_idHGNC:29213	+	3259.2	-8.48657	0.23734	-35.757	5.14242e-280	1.48784e-276	27.1003	31.8373	25.3445	8941.09	11941.7	8285.72	35.2509	26.5888	18.1515
ENSG00000163453.11	IGFBP7	chr4:57030773-57110385	hgnc_idHGNC:5476	-	2187.86	-8.47998	0.282461	-30.0218	5.09853e-198	5.0708e-195	13.0081	22.2861	29.7143	6519.35	5093.38	7968.39	16.6462	13.2944	14.6608
ENSG00000287484.1	RP11-295K3.2	chr11:1773745-1774903	havana_geneOTTHUMG00000194519.1	+	20.3036	-8.47347	0.949818	-8.92115	4.61462e-19	5.69023e-18	0	0	0	54.8279	38.3724	89.5324	0	0	0
ENSG00000164342.13	TLR3	chr4:186069155-186088073	hgnc_idHGNC:11849	+	73.7876	-8.47184	0.80486	-10.5259	6.56623e-26	1.17074e-24	3.25203	0	0.873949	251.381	130.918	277.664	0	0	0
ENSG00000162692.12	VCAM1	chr1:100719742-100739045	hgnc_idHGNC:12663	+	71.7945	-8.45371	0.798381	-10.5886	3.36743e-26	6.08585e-25	0	2.12249	0	278.278	137.689	226.664	0	0	1.39627
ENSG00000160180.17	TFF3	chr21:42311667-42315409	hgnc_idHGNC:11757	-	19.5277	-8.41752	0.952462	-8.83764	9.77578e-19	1.18388e-17	0	0	0	56.8969	34.9866	83.8658	0	0	0
ENSG00000198125.13	MB	chr22:35606764-35637951	hgnc_idHGNC:6915	-	37.8767	-8.40379	0.896248	-9.37663	6.81135e-21	9.33985e-20	1.08401	0	0.873949	126.208	81.2593	131.465	0	0	0
ENSG00000126561.18	STAT5A	chr17:42287547-42311943	hgnc_idHGNC:11366	+	156.477	-8.39887	1.30487	-6.43655	1.22218e-10	8.28305e-10	0	0	3.4958	384.83	599.287	415.929	0	4.74801	0
ENSG00000283445.1	RP11-63G10.4	chr1:58715609-58771295	havana_geneOTTHUMG00000191617.1	+	138.094	-8.3898	0.557316	-15.0539	3.25302e-51	1.52027e-49	2.16802	0	3.4958	443.796	385.982	405.729	0.979191	0	0.698135
ENSG00000132470.14	ITGB4	chr17:75721328-75757818	hgnc_idHGNC:6158	+	3236.86	-8.3721	0.478152	-17.5093	1.21697e-68	9.31044e-67	9.7561	41.3886	14.8571	5465.21	18008	5484.14	40.1468	28.488	39.7937
ENSG00000143867.7	OSR1	chr2:19351485-19358623	hgnc_idHGNC:8111	-	186.867	-8.36253	0.545456	-15.3312	4.72815e-53	2.32219e-51	0	3.18373	0.873949	403.451	835.165	432.929	1.95838	2.8488	1.39627
ENSG00000173040.13	EVC2	chr4:5542772-5709548	hgnc_idHGNC:19747	-	18.6708	-8.35206	0.966747	-8.63935	5.6534e-18	6.58102e-17	0	0	0	40.3451	89.1595	38.5329	0	0	0
ENSG00000145623.13	OSMR	chr5:38845858-38945596	hgnc_idHGNC:8507	+	1412.3	-8.34117	0.243267	-34.2882	1.17738e-257	1.87356e-254	13.0081	15.9187	10.4874	4494.86	4138.58	3998.36	9.79191	19.9416	9.77389
ENSG00000164761.9	TNFRSF11B	chr8:118923557-118951885	hgnc_idHGNC:11909	-	25.7288	-8.33056	0.947102	-8.79584	1.41981e-18	1.70709e-17	0	0	0	84.8281	39.501	106.532	0	0	0.698135
ENSG00000130813.18	SHFL	chr19:10086122-10093252	hgnc_idHGNC:25649	+	66.2438	-8.32793	0.765822	-10.8745	1.52493e-27	2.92012e-26	0	2.12249	0	171.725	214.434	206.265	0	0.949601	0.698135
ENSG00000128510.12	CPA4	chr7:130293134-130324180	hgnc_idHGNC:15740	+	394.575	-8.32078	0.363444	-22.8943	5.29868e-116	1.34909e-113	7.58807	3.18373	2.62185	1187.59	1069.91	1271.59	0	3.79841	4.88694
ENSG00000178597.7	PSAPL1	chr4:7430285-7434930	hgnc_idHGNC:33131	-	35.6723	-8.31872	1.32173	-6.29381	3.09773e-10	2.0269e-09	0	0	0	61.0349	217.82	40.7996	0	0	1.39627
ENSG00000213214.5	ARHGEF35	chr7:144186083-144195833	hgnc_idHGNC:33846	-	18.1592	-8.31384	0.943964	-8.80737	1.28113e-18	1.54327e-17	0	0	0	67.2418	33.858	62.3327	0	0	0
ENSG00000233828.5	MIR4280HG	chr5:87048858-87138397	hgnc_idHGNC:54975	-	18.1024	-8.30781	0.939621	-8.84166	9.4305e-19	1.14294e-17	0	0	0	48.621	39.501	74.7992	0	0	0
ENSG00000198959.12	TGM2	chr20:38127385-38166578	hgnc_idHGNC:11778	-	8514.94	-8.30578	0.303761	-27.3432	1.30266e-164	7.97278e-162	110.569	87.0221	98.7562	18763.6	36825.1	20563	74.4185	64.5729	47.4732
ENSG00000178498.16	DTX3	chr12:57604622-57609804	hgnc_idHGNC:24457	+	97.6964	-8.30422	0.644137	-12.892	4.99329e-38	1.48977e-36	0	0	0	246.209	344.223	283.33	1.95838	2.8488	0.698135
ENSG00000161798.7	AQP5	chr12:49961872-49965682	hgnc_idHGNC:638	+	81.5783	-8.3007	0.689503	-12.0387	2.22507e-33	5.50233e-32	2.16802	0	0	246.209	226.849	256.131	0	2.8488	0
ENSG00000170421.12	KRT8	chr12:52897187-52949954	hgnc_idHGNC:6446	-	5577.28	-8.29607	0.281933	-29.4257	2.57948e-190	2.2804e-187	52.0325	62.6134	86.5209	13842.5	19198.6	16836.6	34.2717	44.6313	37.6993
ENSG00000105894.12	PTN	chr7:137227341-137343774	hgnc_idHGNC:9630	-	80.5094	-8.29515	0.696366	-11.9121	1.02416e-32	2.47118e-31	0	0	0	220.346	223.463	276.531	0	2.8488	1.39627
ENSG00000163739.5	CXCL1	chr4:73869393-73871308	hgnc_idHGNC:4602	+	17.7867	-8.28303	0.94284	-8.78519	1.56095e-18	1.87114e-17	0	0	0	54.8279	34.9866	70.266	0	0	0
ENSG00000153246.13	PLA2R1	chr2:159932006-160062615	hgnc_idHGNC:9042	-	112.569	-8.27966	0.6036	-13.7171	8.01857e-43	2.89999e-41	1.08401	3.18373	0	381.727	261.835	362.663	0.979191	0.949601	0.698135
ENSG00000182983.15	ZNF662	chr3:42906142-42919334	hgnc_idHGNC:31930	+	24.8306	-8.27719	0.901699	-9.17955	4.32901e-20	5.66044e-19	0	0	0	76.5522	60.9444	84.9991	0.979191	0	0
ENSG00000100055.21	CYTH4	chr22:37282027-37315341	hgnc_idHGNC:9505	+	48.0306	-8.27359	0.872593	-9.48162	2.50372e-21	3.50873e-20	0	0	2.62185	121.035	186.219	122.399	0	0	0
ENSG00000266554.2	LINC01443	chr18:14946267-14974215	hgnc_idHGNC:50768	+	24.7263	-8.27182	0.921896	-8.97262	2.89553e-19	3.6096e-18	0	0	0	84.8281	89.1595	47.5995	0	0.949601	0
ENSG00000197550.3	RP11-460N11.2	chr9:64817870-64836341	havana_geneOTTHUMG00000013331.1	+	17.6177	-8.27119	0.97166	-8.51244	1.70315e-17	1.92011e-16	0	0	0	82.7592	31.6008	44.1996	0	0	0
ENSG00000233521.7	LINC01638	chr22:27221349-27225134	hgnc_idHGNC:52425	-	17.5108	-8.26081	0.927494	-8.90659	5.26259e-19	6.47169e-18	0	0	0	56.8969	39.501	61.1994	0	0	0
ENSG00000277734.8	TRAC	chr14:22547506-22552156	hgnc_idHGNC:12029	+	17.4732	-8.25783	0.973128	-8.48586	2.14124e-17	2.39365e-16	0	0	0	61.0349	25.9578	70.266	0	0	0
ENSG00000267934.1	CTB-176F20.3	chr19:23323968-23329101	havana_geneOTTHUMG00000183269.1	+	17.3916	-8.25178	0.957652	-8.61668	6.89246e-18	7.95934e-17	0	0	0	67.2418	59.8158	29.4664	0	0	0
ENSG00000273812.3	WI2-87327B8.2	chr20:62596732-62603355	havana_geneOTTHUMG00000186990.3	-	34.0724	-8.25168	0.889758	-9.27407	1.79172e-20	2.40199e-19	0	0	0	85.8626	112.86	106.532	0	0	1.39627
ENSG00000288054.1	RP11-371H1.1	chr6:135882780-135888133	havana_geneOTTHUMG00000195614.1	-	17.399	-8.25135	0.996221	-8.28265	1.20464e-16	1.28481e-15	0	0	0	53.7935	80.1307	22.6664	0	0	0
ENSG00000280002.1	RP11-76C10.6	chr12:130988312-130990028	havana_geneOTTHUMG00000168345.1	-	62.3191	-8.24494	0.768169	-10.7332	7.1065e-27	1.31802e-25	0	2.12249	0	172.76	176.062	208.531	0	0	1.39627
ENSG00000286232.1	RP11-723K16.1	chr20:61267525-61271827	havana_geneOTTHUMG00000192924.1	-	61.3877	-8.24033	0.924834	-8.91006	5.10056e-19	6.28213e-18	1.08401	0	0	96.2075	384.853	67.9993	0	0.949601	1.39627
ENSG00000251194.2	RP1-68D18.2	chr11:35212550-35214007	tagoverlapping_locus	+	16.9752	-8.2164	0.943621	-8.70731	3.11161e-18	3.66778e-17	0	0	0	58.9659	60.9444	32.8663	0	0	0
ENSG00000111319.13	SCNN1A	chr12:6346843-6377730	hgnc_idHGNC:10599	-	166.606	-8.20509	0.615495	-13.3309	1.53085e-40	5.09633e-39	1.08401	4.24498	0	327.933	863.38	298.064	1.95838	0	2.79254
ENSG00000157399.17	ARSL	chrX:2934045-2968475	hgnc_idHGNC:719	-	60.8544	-8.20266	0.76378	-10.7396	6.63613e-27	1.23221e-25	1.08401	0	0.873949	184.139	168.162	191.531	0	1.8992	0
ENSG00000095752.7	IL11	chr19:55364382-55370463	hgnc_idHGNC:5966	-	197.907	-8.2023	0.469285	-17.4783	2.097e-68	1.59282e-66	1.08401	4.24498	2.62185	470.693	685.061	613.127	2.93757	0	1.39627
ENSG00000234155.1	LINC02535	chr6:85387219-85390186	hgnc_idHGNC:53569	-	16.7197	-8.19435	0.993396	-8.24883	1.59955e-16	1.69128e-15	0	0	0	61.0349	21.4434	67.9993	0	0	0
ENSG00000108622.11	ICAM2	chr17:64002594-64020634	hgnc_idHGNC:5345	-	32.76	-8.19232	0.937864	-8.73508	2.43484e-18	2.89579e-17	0	0	0	74.4832	65.4589	152.998	0	1.8992	0
ENSG00000144152.13	FBLN7	chr2:112138385-112188218	hgnc_idHGNC:26740	+	59.1675	-8.18058	0.832287	-9.82903	8.44274e-23	1.29306e-21	1.08401	0	0.873949	118.966	288.922	121.265	0	0	1.39627
ENSG00000177839.7	PCDHB9	chr5:141187127-141191541	hgnc_idHGNC:8694	+	16.4878	-8.1732	0.930414	-8.78447	1.571e-18	1.88177e-17	0	0	0	45.5175	62.0731	40.7996	0	0	0
ENSG00000135477.11	KRT87P	chr12:52250466-52258867	hgnc_idHGNC:30198	-	16.4477	-8.16848	0.991907	-8.23513	1.79363e-16	1.88958e-15	0	0	0	24.8277	79.0021	44.1996	0	0	0
ENSG00000228459.4	LINC01546	chrX:3271544-3286138	hgnc_idHGNC:27336	+	16.3817	-8.16491	0.950243	-8.59245	8.5135e-18	9.77103e-17	0	0	0	56.8969	30.4722	60.0661	0	0	0
ENSG00000197479.7	PCDHB11	chr5:141199610-141203779	hgnc_idHGNC:8682	+	73.9	-8.15897	0.689304	-11.8365	2.52718e-32	5.97104e-31	0	1.06124	0.873949	208.967	223.463	227.798	2.93757	0	0
ENSG00000263528.8	IKBKE	chr1:206470476-206496889	hgnc_idHGNC:14552	+	282.119	-8.15561	0.430647	-18.938	5.54364e-80	5.84211e-78	2.16802	3.18373	6.11764	708.625	1076.69	735.526	3.91676	2.8488	0
ENSG00000232949.2	AC002480.4	chr7:22589698-22602536	havana_geneOTTHUMG00000152531.2	+	22.7897	-8.15537	0.905189	-9.00957	2.06863e-19	2.60841e-18	0	0	0	75.5177	73.3591	55.5328	0	0	0.698135
ENSG00000245662.4	LINC02211	chr5:25187800-25324386	hgnc_idHGNC:53078	+	44.281	-8.15179	0.893435	-9.1241	7.23327e-20	9.32386e-19	0	2.12249	0.873949	186.208	81.2593	128.065	0	0	0
ENSG00000187372.11	PCDHB13	chr5:141213919-141218979	hgnc_idHGNC:8684	+	114.316	-8.1478	0.651208	-12.5118	6.43202e-36	1.76623e-34	0	2.12249	0	309.312	515.771	197.198	0	0.949601	3.49067
ENSG00000228742.11	LINC02577	chr7:106774955-106838480	hgnc_idHGNC:53749	+	44.149	-8.14685	0.866312	-9.40405	5.25014e-21	7.24592e-20	0	3.18373	0	152.07	106.088	135.999	0	0	0
ENSG00000251281.1	CTD-2066L21.2	chr5:33011322-33017607	tagoverlapping_locus	-	22.5827	-8.1404	0.960395	-8.4761	2.32876e-17	2.60054e-16	0	0	0	87.9316	31.6008	82.7325	0.979191	0	0
ENSG00000197971.16	MBP	chr18:76978827-77133683	hgnc_idHGNC:6925	-	1632.84	-8.12983	0.223662	-36.3487	2.75753e-289	9.75124e-286	23.8482	22.2861	15.7311	4574.51	4885.71	5129.41	12.7295	18.0424	13.2646
ENSG00000076242.16	MLH1	chr3:36993350-37050846	hgnc_idHGNC:7127	+	778.172	-8.12901	0.289715	-28.0586	3.13561e-173	2.16943e-170	8.67208	7.42871	6.99159	2327.6	1870.09	2756.24	11.7503	5.69761	9.07575
ENSG00000251442.6	LINC01094	chr4:78638780-78683185	hgnc_idHGNC:49219	+	15.9455	-8.12429	0.944718	-8.59969	7.99296e-18	9.19349e-17	0	0	0	38.2761	39.501	65.7327	0	0	0
ENSG00000183840.7	GPR39	chr2:132416805-132646582	hgnc_idHGNC:4496	+	128.298	-8.11667	0.531153	-15.2812	1.02003e-52	4.97143e-51	1.08401	1.06124	0.873949	402.416	340.837	403.463	0	2.8488	2.0944
ENSG00000113532.13	ST8SIA4	chr5:100806933-100903282	hgnc_idHGNC:10871	-	42.8461	-8.11188	0.895291	-9.06061	1.29723e-19	1.64945e-18	0	1.06124	0	153.104	69.9733	159.798	0.979191	0	0.698135
ENSG00000255450.1	CTD-2063L20.1	chr11:29275655-29276565	tagpseudo_consens	+	15.6674	-8.10048	0.953032	-8.49969	1.90091e-17	2.13399e-16	0	0	0	51.7245	59.8158	29.4664	0	0	0
ENSG00000110852.5	CLEC2B	chr12:9852369-9869386	hgnc_idHGNC:2053	-	15.6585	-8.10036	1.00455	-8.06369	7.40276e-16	7.50558e-15	0	0	0	66.2073	19.1862	55.5328	0	0	0
ENSG00000253910.3	PCDHGB2	chr5:141359994-141512975	hgnc_idHGNC:8709	+	113.091	-8.09653	0.667561	-12.1285	7.45794e-34	1.87782e-32	0	2.12249	2.62185	264.829	575.586	169.998	1.95838	0	0.698135
ENSG00000106538.10	RARRES2	chr7:150338317-150341662	hgnc_idHGNC:9868	-	339.527	-8.09648	0.410662	-19.7157	1.58187e-86	2.03002e-84	7.58807	0	2.62185	708.625	1279.83	1044.92	3.91676	4.74801	3.49067
ENSG00000162645.13	GBP2	chr1:89106132-89150456	hgnc_idHGNC:4183	-	355.096	-8.0962	0.399675	-20.2569	3.08525e-91	4.52494e-89	3.25203	8.48996	5.24369	1163.8	783.249	1225.12	3.91676	0	2.79254
ENSG00000012124.17	CD22	chr19:35319261-35347361	hgnc_idHGNC:1643	+	85.1348	-8.09549	0.699708	-11.5698	5.8606e-31	1.3016e-29	0	0	0.873949	207.932	388.239	164.332	2.93757	1.8992	0
ENSG00000123342.16	MMP19	chr12:55835433-55842966	hgnc_idHGNC:7165	-	42.3399	-8.09505	0.854258	-9.47612	2.63908e-21	3.6968e-20	0	0	0.873949	137.587	113.989	126.932	0.979191	0	0.698135
ENSG00000172824.16	CES4A	chr16:66988589-67009758	hgnc_idHGNC:26741	+	15.55	-8.08818	0.928261	-8.71327	2.95237e-18	3.48395e-17	0	0	0	39.3106	54.1728	46.4662	0	0	0
ENSG00000117228.11	GBP1	chr1:89051882-89065360	hgnc_idHGNC:4182	-	638.711	-8.08075	0.299908	-26.9441	6.69335e-160	3.73724e-157	7.58807	6.36747	6.11764	1957.25	1520.23	2229.24	5.87515	6.64721	9.07575
ENSG00000119922.11	IFIT2	chr10:89283694-89309271	hgnc_idHGNC:5409	+	1066.47	-8.07518	0.374453	-21.5653	3.80832e-103	7.12962e-101	7.58807	4.24498	9.61344	3593.82	1925.39	4009.69	17.6254	11.3952	18.8496
ENSG00000184838.15	PRR16	chr5:120464300-120687332	hgnc_idHGNC:29654	+	41.5755	-8.0626	0.873079	-9.23467	2.59081e-20	3.4529e-19	0	1.06124	1.7479	130.346	89.1595	151.865	0	0	0
ENSG00000271524.1	BNIP3P17	chr19:20221869-20222463	hgnc_idHGNC:49697	+	15.2699	-8.06178	1.00802	-7.99761	1.26857e-15	1.26801e-14	0	0	0	28.9657	80.1307	28.333	0	0	0
ENSG00000157601.15	MX1	chr21:41420020-41470071	hgnc_idHGNC:7532	+	190.29	-8.05675	0.453448	-17.7678	1.25575e-70	1.02739e-68	0	4.24498	0	587.59	520.285	592.727	0.979191	1.8992	4.88694
ENSG00000222022.1	AC112721.1	chr2:237421420-237425276	havana_geneOTTHUMG00000152981.1	-	15.1727	-8.05287	0.929265	-8.66585	4.48145e-18	5.2417e-17	0	0	0	39.3106	53.0442	44.1996	0	0	0
ENSG00000197497.11	ZNF665	chr19:53159213-53193386	hgnc_idHGNC:25885	-	40.7899	-8.04079	0.864447	-9.30165	1.38277e-20	1.86554e-19	1.08401	0	0.873949	131.38	93.6739	139.399	0	0	0.698135
ENSG00000256771.4	ZNF253	chr19:19865882-19894674	hgnc_idHGNC:13497	+	80.4122	-8.03942	0.683759	-11.7577	6.44801e-32	1.49355e-30	0	1.06124	0.873949	252.415	146.718	319.597	0	0.949601	2.0944
ENSG00000198768.11	APCDD1L	chr20:58459101-58515399	hgnc_idHGNC:26892	-	436.87	-8.03588	0.424493	-18.9305	6.3923e-80	6.67021e-78	6.50406	4.24498	7.86554	860.695	2082.27	958.79	3.91676	4.74801	2.79254
ENSG00000276170.4	AC124789.1	chr17:38450394-38452444	havana_geneOTTHUMG00000188548.1	-	20.9521	-8.03084	0.902763	-8.89585	5.79758e-19	7.1131e-18	0	0	0	62.0694	66.5875	58.9327	0.979191	0	0
ENSG00000287778.1	RP11-281P23.3	chr4:11426874-11467802	havana_geneOTTHUMG00000195191.1	+	14.9009	-8.02872	0.934916	-8.58764	8.87742e-18	1.01814e-16	0	0	0	53.7935	36.1152	44.1996	0	0	0
ENSG00000159176.14	CSRP1	chr1:201483530-201509456	hgnc_idHGNC:2469	-	1335.04	-8.02509	0.246811	-32.5152	6.51001e-232	8.63281e-229	17.3442	20.1637	9.61344	3746.92	3697.3	4478.89	9.79191	19.9416	15.359
ENSG00000101916.12	TLR8	chrX:12906620-12923169	hgnc_idHGNC:15632	+	14.7791	-8.01781	0.966673	-8.29423	1.09289e-16	1.16915e-15	0	0	0	65.1728	38.3724	29.4664	0	0	0
ENSG00000267745.1	RP11-686D22.8	chr17:35406684-35409768	tagoverlapping_locus	-	14.7494	-8.0138	0.992655	-8.0731	6.85348e-16	6.97311e-15	0	0	0	56.8969	20.3148	55.5328	0	0	0
ENSG00000234614.1	C2CD4D-AS1	chr1:151841877-151850385	hgnc_idHGNC:54045	+	20.6975	-8.01288	0.914234	-8.76458	1.87471e-18	2.23798e-17	0	0	0.873949	49.6555	59.8158	75.9326	0	0	0
ENSG00000259345.7	RP11-624L4.1	chr15:38865322-39427195	tagoverlapping_locus	-	14.7113	-8.00938	0.996176	-8.04013	8.97422e-16	9.04986e-15	0	0	0	48.621	20.3148	63.466	0	0	0
ENSG00000100097.12	LGALS1	chr22:37675636-37679802	hgnc_idHGNC:6561	+	6477.35	-8.00375	0.205647	-38.9198	0	0	72.6287	63.6747	67.2941	18024.9	15405.4	24416.3	74.4185	83.5649	87.965
ENSG00000223552.1	CCR5AS	chr3:46364955-46407059	hgnc_idHGNC:54398	-	20.365	-7.99138	0.916854	-8.71609	2.87975e-18	3.40331e-17	0	0	0	55.8624	49.6584	77.0659	0	0	0.698135
ENSG00000285601.1	RP11-564K10.1	chr8:29351292-29360222	havana_geneOTTHUMG00000192785.1	+	14.5216	-7.99013	0.933859	-8.55604	1.16812e-17	1.33201e-16	0	0	0	41.3796	51.9156	37.3996	0	0	0
ENSG00000286456.1	RP11-561N12.10	chr7:64612535-64614834	havana_geneOTTHUMG00000194465.1	+	14.5149	-7.98954	0.926562	-8.62277	6.5351e-18	7.56863e-17	0	0	0	42.4141	42.8868	45.3329	0	0	0
ENSG00000181982.19	CCDC149	chr4:24806117-24980204	hgnc_idHGNC:25405	-	90.5663	-7.96946	0.612461	-13.0122	1.04318e-38	3.20466e-37	0	3.18373	2.62185	264.829	326.166	217.598	0	0	0.698135
ENSG00000078401.7	EDN1	chr6:12290361-12297194	hgnc_idHGNC:3176	+	229.036	-7.96063	0.412741	-19.2872	6.87795e-83	8.01823e-81	3.25203	1.06124	3.4958	673.453	578.972	793.325	0.979191	1.8992	4.88694
ENSG00000172260.15	NEGR1	chr1:71395943-72282539	hgnc_idHGNC:17302	-	155.009	-7.95739	0.554706	-14.3452	1.14114e-46	4.68016e-45	3.25203	0	2.62185	548.279	231.363	604.061	1.95838	2.8488	0.698135
ENSG00000232774.8	RP11-47I22.3	chr14:61570405-61658696	tagoverlapping_locus	+	152.677	-7.95655	0.496215	-16.0345	7.3389e-58	4.14863e-56	1.08401	0	1.7479	481.038	340.837	541.728	3.91676	0.949601	2.79254
ENSG00000107159.13	CA9	chr9:35673918-35681159	hgnc_idHGNC:1383	+	19.8868	-7.95387	0.922569	-8.62144	6.6119e-18	7.64923e-17	0	0	0	43.4486	74.4877	60.0661	0.979191	0	0
ENSG00000254526.1	RP11-466I1.1	chr11:29159956-29266734	havana_geneOTTHUMG00000166127.1	+	14.0596	-7.94589	0.966947	-8.2175	2.07787e-16	2.18036e-15	0	0	0	62.0694	31.6008	32.8663	0	0	0
ENSG00000095261.14	PSMD5	chr9:120815496-120842951	hgnc_idHGNC:9563	-	613.227	-7.94177	0.312363	-25.4248	1.34074e-142	5.33379e-140	8.67208	7.42871	11.3613	1907.6	1413.01	2153.31	5.87515	7.59681	4.18881
ENSG00000207971.1	MIR125B1	chr11:122099757-122099844	hgnc_idHGNC:31506	-	14.0137	-7.94035	0.96801	-8.20276	2.3494e-16	2.45637e-15	0	0	0	54.8279	24.8292	46.4662	0	0	0
ENSG00000274021.1	RP11-823E8.3	chr12:89351015-89353271	havana_geneOTTHUMG00000169953.2	+	19.6692	-7.94029	0.999927	-7.94087	2.0076e-15	1.97447e-14	0	0	0.873949	65.1728	21.4434	89.5324	0	0	0
ENSG00000285108.1	RP11-419K12.2	chr8:129685401-129723023	havana_geneOTTHUMG00000192613.1	-	27.4938	-7.93831	0.889308	-8.92639	4.40141e-19	5.43364e-18	0	1.06124	0.873949	83.7937	83.5165	78.1992	0	0	0
ENSG00000154274.15	C4orf19	chr4:37453925-37623495	hgnc_idHGNC:25618	+	112.427	-7.93296	0.552064	-14.3696	8.02425e-47	3.31232e-45	2.16802	1.06124	0	319.657	281.022	403.463	0.979191	0	3.49067
ENSG00000257588.1	RP11-469H8.6	chr12:49951512-49962924	tagoverlapping_locus	-	19.6054	-7.93276	0.912445	-8.69397	3.50005e-18	4.11195e-17	0	1.06124	0	47.5865	63.2017	64.5993	0	0	0
ENSG00000162892.16	IL24	chr1:206897443-206904139	hgnc_idHGNC:11346	+	13.888	-7.92495	0.994811	-7.96628	1.63518e-15	1.62173e-14	0	0	0	31.0347	25.9578	67.9993	0	0	0
ENSG00000182261.4	NLRP10	chr11:7957537-7965426	hgnc_idHGNC:21464	-	13.7939	-7.91448	0.958455	-8.25753	1.48715e-16	1.57661e-15	0	0	0	26.8967	51.9156	45.3329	0	0	0
ENSG00000248388.5	RP11-313E19.2	chr4:176669621-176706145	havana_geneOTTHUMG00000160733.1	+	13.6588	-7.90431	0.988217	-7.99856	1.25879e-15	1.25903e-14	0	0	0	64.1384	33.858	24.9331	0	0	0
ENSG00000242615.1	CTC-359D24.3	chr19:12141806-12143322	tagoverlapping_locus	-	13.5895	-7.89523	0.996878	-7.91995	2.37598e-15	2.32599e-14	0	0	0	47.5865	19.1862	55.5328	0	0	0
ENSG00000257446.4	ZNF878	chr19:12043805-12052961	hgnc_idHGNC:37246	-	13.4468	-7.8806	0.944221	-8.34614	7.05308e-17	7.62989e-16	0	0	0	48.621	31.6008	40.7996	0	0	0
ENSG00000156959.9	LHFPL4	chr3:9498361-9553822	hgnc_idHGNC:29568	-	118.786	-7.87686	0.567462	-13.8808	8.27631e-44	3.0952e-42	1.08401	0	3.4958	273.105	485.298	302.597	0	0	3.49067
ENSG00000274213.1	RP11-670E13.6	chr17:56914186-56914533	havana_geneOTTHUMG00000186667.1	+	13.3931	-7.87228	0.958024	-8.21721	2.08294e-16	2.18496e-15	0	0	0	28.9657	54.1728	37.3996	0	0	0
ENSG00000253361.3	RP11-675F6.4	chr8:38543276-38560877	tagoverlapping_locus	-	18.713	-7.86758	0.912272	-8.62416	6.45625e-18	7.48003e-17	0	0	0	60.0004	47.4012	60.0661	0	0.949601	0
ENSG00000285867.1	RP11-49N14.10	chr1:153586813-153606283	havana_geneOTTHUMG00000192833.1	-	13.3016	-7.8635	0.934138	-8.41792	3.83228e-17	4.21882e-16	0	0	0	38.2761	38.3724	43.0662	0	0	0
ENSG00000285922.1	RP4-672J20.3	chr1:98052077-98054592	havana_geneOTTHUMG00000192944.1	-	13.2462	-7.85837	0.935471	-8.40044	4.4482e-17	4.88167e-16	0	0	0	43.4486	39.501	36.2663	0	0	0
ENSG00000259070.7	LINC00639	chr14:38738155-38948273	hgnc_idHGNC:27502	-	25.8343	-7.84688	0.91904	-8.53813	1.36409e-17	1.54717e-16	0	0	0	61.0349	108.346	61.1994	0.979191	0.949601	0
ENSG00000156127.8	BATF	chr14:75522455-75546993	hgnc_idHGNC:958	+	18.4146	-7.84446	0.930891	-8.42683	3.55152e-17	3.91923e-16	0	0	0	37.2416	65.4589	62.3327	0	0	0.698135
ENSG00000273703.2	H2BC14	chr6:27815022-27815489	hgnc_idHGNC:4750	+	356.077	-7.83775	0.408224	-19.1996	3.72623e-82	4.20536e-80	9.7561	2.12249	5.24369	1002.42	704.247	1469.92	4.89596	1.8992	4.18881
ENSG00000120324.9	PCDHB10	chr5:141192353-141195647	hgnc_idHGNC:8681	+	35.3588	-7.82528	0.859865	-9.10059	8.98415e-20	1.15248e-18	0	0	0	111.725	95.9311	107.666	1.95838	0.949601	0
ENSG00000127129.10	EDN2	chr1:41478775-41484683	hgnc_idHGNC:3177	-	35.3136	-7.82056	0.878948	-8.89764	5.70474e-19	7.0046e-18	0	0	0	78.6212	136.561	99.7323	1.95838	0.949601	0
ENSG00000249631.6	RP11-281P23.2	chr4:11625714-11823906	havana_geneOTTHUMG00000160044.43	+	18.078	-7.81972	0.913657	-8.5587	1.14146e-17	1.30302e-16	0	0	0	57.9314	46.2726	57.7994	0	0	0.698135
ENSG00000254530.2	LINC02755	chr11:29335878-29989328	hgnc_idHGNC:54275	-	12.8961	-7.81941	0.966406	-8.09123	5.90635e-16	6.02872e-15	0	0	0	40.3451	50.787	24.9331	0	0	0
ENSG00000183914.14	DNAH2	chr17:7717354-7833744	hgnc_idHGNC:2948	+	921.029	-7.81759	0.365089	-21.4128	1.01443e-101	1.86619e-99	11.9241	8.48996	6.99159	2108.29	4182.6	1925.51	11.7503	21.8408	11.8683
ENSG00000165376.12	CLDN2	chrX:106900164-106930861	hgnc_idHGNC:2041	+	138.038	-7.81417	0.557753	-14.0101	1.35239e-44	5.20448e-43	1.08401	0	0.873949	305.174	650.074	276.531	3.91676	1.8992	2.79254
ENSG00000167232.14	ZNF91	chr19:23304991-23395471	hgnc_idHGNC:13166	-	676.299	-7.80137	0.386248	-20.1979	1.02252e-90	1.47921e-88	11.9241	20.1637	7.86554	2299.67	1480.72	2250.78	7.83353	2.8488	4.88694
ENSG00000205362.11	MT1A	chr16:56638666-56640087	hgnc_idHGNC:7393	+	12.7075	-7.79888	0.985974	-7.90982	2.57751e-15	2.51246e-14	0	0	0	47.5865	20.3148	46.4662	0	0	0
ENSG00000198910.14	L1CAM	chrX:153861514-153886173	hgnc_idHGNC:6470	-	1486.05	-7.77984	0.468029	-16.6225	4.78577e-62	3.11476e-60	20.5962	27.5924	36.7059	2626.57	8185.74	2441.18	14.6879	9.49601	11.8683
ENSG00000115598.10	IL1RL2	chr2:102187006-102240002	hgnc_idHGNC:5999	+	12.3543	-7.7584	0.952403	-8.14613	3.75746e-16	3.87006e-15	0	0	0	44.4831	38.3724	28.333	0	0	0
ENSG00000169248.13	CXCL11	chr4:76033682-76041415	hgnc_idHGNC:10638	-	12.2884	-7.75084	1.02647	-7.55098	4.31985e-14	3.84892e-13	0	0	0	51.7245	14.6718	44.1996	0	0	0
ENSG00000236101.1	RAC1P7	chr1:234026851-234027227	hgnc_idHGNC:42007	-	12.287	-7.74844	1.04235	-7.43364	1.05651e-13	9.12716e-13	0	0	0	25.8622	66.5875	18.1331	0	0	0
ENSG00000184012.14	TMPRSS2	chr21:41464300-41531116	hgnc_idHGNC:11876	-	33.0717	-7.74426	0.879956	-8.80074	1.35922e-18	1.6361e-17	0	0	0	121.035	71.1019	103.132	0.979191	0	1.39627
ENSG00000171951.5	SCG2	chr2:223596940-223602361	hgnc_idHGNC:10575	-	99.5521	-7.73537	0.556539	-13.8991	6.4181e-44	2.41445e-42	1.08401	0	1.7479	321.726	233.62	332.063	0.979191	4.74801	0
ENSG00000150540.14	HNMT	chr2:137964020-138016364	hgnc_idHGNC:5028	+	166.52	-7.73087	0.564845	-13.6867	1.21913e-42	4.34977e-41	4.33604	1.06124	2.62185	575.176	207.663	701.526	4.89596	0	1.39627
ENSG00000166396.13	SERPINB7	chr18:63752935-63805376	hgnc_idHGNC:13902	+	12.0199	-7.71808	1.017	-7.58904	3.22283e-14	2.90155e-13	0	0	0	41.3796	15.8004	50.9995	0	0	0
ENSG00000164530.15	PI16	chr6:36948263-36964837	hgnc_idHGNC:21245	+	64.3814	-7.70218	0.648655	-11.8741	1.61391e-32	3.85618e-31	0	0	2.62185	172.76	223.463	177.932	1.95838	0	0.698135
ENSG00000189190.10	ZNF600	chr19:52749942-52786807	hgnc_idHGNC:30951	-	161.055	-7.70086	0.484774	-15.8855	7.98928e-57	4.38391e-55	2.16802	1.06124	6.11764	567.935	329.551	538.328	2.93757	0	1.39627
ENSG00000250634.6	LINC01182	chr4:13654374-14003756	hgnc_idHGNC:49564	+	16.6468	-7.70085	0.95894	-8.03058	9.70131e-16	9.75964e-15	0	0	0	63.1039	27.0864	58.9327	0	0	0.698135
ENSG00000222032.1	AC112721.2	chr2:237428920-237434822	havana_geneOTTHUMG00000152980.2	-	16.4445	-7.67925	0.915346	-8.38946	4.88395e-17	5.33596e-16	0	0	0	48.621	47.4012	50.9995	0.979191	0	0
ENSG00000268104.3	SLC6A14	chrX:116436606-116461458	hgnc_idHGNC:11047	+	16.3952	-7.67616	1.01995	-7.52603	5.2305e-14	4.63178e-13	0	0	0	66.2073	15.8004	64.5993	0	0.949601	0
ENSG00000255281.1	RP11-460B17.1	chr11:29391525-29393844	tagpseudo_consens	+	16.3847	-7.67545	0.99685	-7.6997	1.36381e-14	1.26397e-13	0	0	0	65.1728	62.0731	19.2665	0	0.949601	0
ENSG00000227234.2	SPANXB1	chrX:141002594-141003706	hgnc_idHGNC:14329	+	52.2927	-7.66376	0.734873	-10.4287	1.83422e-25	3.19692e-24	0	0	0	169.656	107.217	189.265	0	3.79841	0.698135
ENSG00000196420.7	S100A5	chr1:153537147-153541765	hgnc_idHGNC:10495	-	41.9883	-7.65845	0.797878	-9.59852	8.11035e-22	1.17114e-20	0	1.06124	0	138.622	88.0309	147.332	0	2.8488	0
ENSG00000228358.6	LINC02263	chr4:117360596-117412712	hgnc_idHGNC:53175	+	11.5067	-7.65715	0.997426	-7.67691	1.62972e-14	1.50253e-13	0	0	0	53.7935	23.7006	26.0664	0	0	0
ENSG00000119938.9	PPP1R3C	chr10:91628442-91633071	hgnc_idHGNC:9293	-	51.7301	-7.65602	0.755674	-10.1314	4.0095e-24	6.59805e-23	0	1.06124	0	174.829	82.3879	203.998	0	1.8992	1.39627
ENSG00000166401.15	SERPINB8	chr18:63970029-64019779	hgnc_idHGNC:8952	+	81.4517	-7.65189	0.594221	-12.8772	6.05085e-38	1.7964e-36	1.08401	0	0.873949	207.932	288.922	230.064	0	0	4.18881
ENSG00000137699.17	TRIM29	chr11:120111286-120185529	hgnc_idHGNC:17274	-	51.7202	-7.64916	0.699489	-10.9354	7.81029e-28	1.51752e-26	0	0	1.7479	136.553	162.519	162.065	0	1.8992	0.698135
ENSG00000250384.1	UBE2CP3	chr4:57072683-57073132	hgnc_idHGNC:43552	+	11.4259	-7.64386	1.13009	-6.76393	1.34297e-11	9.83917e-11	0	0	0	23.7933	69.9733	9.06657	0	0	0
ENSG00000286153.1	AP000331.1	chr21:34836286-34884882	havana_geneOTTHUMG00000192819.1	+	51.6926	-7.64379	0.701057	-10.9032	1.11215e-27	2.14516e-26	0	2.12249	0.873949	178.967	144.461	137.132	0.979191	0	0.698135
ENSG00000005884.18	ITGA3	chr17:50055968-50090481	hgnc_idHGNC:6139	+	15251.6	-7.63753	0.396587	-19.2582	1.20546e-82	1.39508e-80	159.35	115.676	139.832	30626.1	70791.5	34482.5	282.986	361.798	304.387
ENSG00000177106.16	EPS8L2	chr11:694438-727727	hgnc_idHGNC:21296	+	1388.8	-7.63751	0.414068	-18.445	5.71463e-76	5.31795e-74	16.2602	16.9799	20.9748	2221.05	7414.91	2739.24	12.7295	36.0849	20.944
ENSG00000273769.5	LCA10	chrX:153880672-153888990	havana_geneOTTHUMG00000058499.2	+	11.2932	-7.62684	1.05175	-7.25154	4.12057e-13	3.39393e-12	0	0	0	24.8277	60.9444	15.8665	0	0	0
ENSG00000250548.7	LINC01303	chr14:61556273-61570653	hgnc_idHGNC:50470	-	40.6317	-7.62568	0.80185	-9.51011	1.9047e-21	2.69059e-20	1.08401	1.06124	0	132.415	80.1307	149.598	0	0	1.39627
ENSG00000165140.12	FBP1	chr9:94603133-94640249	hgnc_idHGNC:3606	-	201.067	-7.62253	0.982241	-7.76034	8.47031e-15	7.97091e-14	0	3.18373	0	524.486	613.959	652.793	7.83353	6.64721	0.698135
ENSG00000139151.16	PLCZ1	chr12:18683169-18738100	hgnc_idHGNC:19218	-	11.2069	-7.61845	0.984143	-7.7412	9.84807e-15	9.21837e-14	0	0	0	46.552	21.4434	32.8663	0	0	0
ENSG00000143520.6	FLG2	chr1:152348735-152360006	hgnc_idHGNC:33276	-	15.7615	-7.61754	0.973899	-7.82169	5.21205e-15	4.96528e-14	0	0	0	40.3451	73.3591	27.1997	0	0.949601	0
ENSG00000164136.17	IL15	chr4:141636583-141733987	hgnc_idHGNC:5977	+	74.0813	-7.61593	1.18191	-6.44375	1.16559e-10	7.91466e-10	2.16802	0	0	271.036	125.275	264.064	0	0	4.18881
ENSG00000072163.20	LIMS2	chr2:127638381-127681786	hgnc_idHGNC:16084	-	156.633	-7.61478	0.634907	-11.9935	3.84153e-33	9.40466e-32	0	1.06124	0.873949	233.795	925.453	236.864	3.91676	2.8488	4.88694
ENSG00000138119.17	MYOF	chr10:93306429-93482334	hgnc_idHGNC:3656	-	8184.12	-7.6142	0.176296	-43.1899	0	0	148.509	148.574	111.865	23089.8	27695.9	22124.7	109.669	120.599	107.513
ENSG00000231290.6	APCDD1L-DT	chr20:58515379-58619888	hgnc_idHGNC:27152	+	100.812	-7.61032	0.505996	-15.0403	3.9994e-51	1.85817e-49	1.08401	0	2.62185	298.967	305.851	293.53	1.95838	1.8992	1.39627
ENSG00000287156.1	RP11-242G5.1	chr14:53954671-53962234	havana_geneOTTHUMG00000194974.1	+	130.105	-7.60192	0.467999	-16.2435	2.48524e-59	1.49518e-57	1.08401	1.06124	3.4958	347.588	469.498	342.263	1.95838	1.8992	2.0944
ENSG00000249102.3	CTD-2066L21.1	chr5:33008934-33026025	havana_geneOTTHUMG00000162000.3	+	21.7374	-7.59993	0.926087	-8.2065	2.27721e-16	2.38246e-15	0	0	0	91.0351	49.6584	53.2661	0.979191	0	0.698135
ENSG00000150630.4	VEGFC	chr4:176683538-176792922	hgnc_idHGNC:12682	-	439.001	-7.59322	1.33887	-5.67136	1.41668e-08	7.90452e-08	8.67208	19.1024	12.2353	1230.01	1357.71	1322.59	0	0	0.698135
ENSG00000286473.1	RP11-56L13.8	chr16:32126432-32132724	havana_geneOTTHUMG00000195348.1	+	11.0136	-7.59272	0.97638	-7.7764	7.46194e-15	7.05327e-14	0	0	0	40.3451	37.2438	21.5331	0	0	0
ENSG00000109321.11	AREG	chr4:74445136-74455005	hgnc_idHGNC:651	+	473.011	-7.59208	0.310211	-24.4739	2.80184e-132	9.48633e-130	5.42005	1.06124	7.86554	1298.28	1270.8	1645.58	8.81272	9.49601	9.77389
ENSG00000236431.1	AC009237.11	chr2:95536117-95536495	havana_geneOTTHUMG00000155158.1	-	10.9989	-7.59101	0.978689	-7.7563	8.74403e-15	8.21392e-14	0	0	0	42.4141	21.4434	35.133	0	0	0
ENSG00000196407.12	THEM5	chr1:151847101-151853712	hgnc_idHGNC:26755	-	21.4862	-7.58096	0.959022	-7.90489	2.68177e-15	2.61009e-14	0	0	0	52.759	102.703	36.2663	0	0.949601	0.698135
ENSG00000188013.6	MEIS3P2	chr17:20589293-20590367	hgnc_idHGNC:17638	+	15.3291	-7.58004	0.939195	-8.07079	6.98467e-16	7.09978e-15	0	0	0	43.4486	59.8158	33.9997	0	0	0.698135
ENSG00000090339.9	ICAM1	chr19:10271093-10286615	hgnc_idHGNC:5344	+	440.667	-7.57837	0.365009	-20.7621	9.52421e-96	1.5232e-93	7.58807	6.36747	3.4958	1026.21	1870.09	1029.06	3.91676	9.49601	9.77389
ENSG00000067798.16	NAV3	chr12:77324641-78213010	hgnc_idHGNC:15998	+	594.622	-7.57381	0.294749	-25.6958	1.30257e-145	5.60212e-143	10.8401	6.36747	16.605	1758.63	1927.65	1609.32	6.85434	10.4456	4.88694
ENSG00000211751.9	TRBC1	chr7:142791694-142793368	hgnc_idHGNC:12156	+	10.8652	-7.57167	1.01766	-7.44024	1.00503e-13	8.69897e-13	0	0	0	30.0002	50.787	16.9998	0	0	0
ENSG00000242258.1	LINC00996	chr7:150433654-150448140	hgnc_idHGNC:27800	+	21.2544	-7.56842	0.916662	-8.25649	1.50013e-16	1.58879e-15	0	0	0	73.4488	68.8447	47.5995	0	0	1.39627
ENSG00000102466.16	FGF14	chr13:101710804-102402457	hgnc_idHGNC:3671	-	15.207	-7.56827	0.937786	-8.07036	7.00894e-16	7.12217e-15	0	0	0.873949	57.9314	33.858	44.1996	0	0	0
ENSG00000188549.12	CCDC9B	chr15:40331452-40340967	hgnc_idHGNC:33488	-	1496.25	-7.56279	0.444375	-17.0189	5.94399e-65	4.12143e-63	22.7642	16.9799	28.8403	2295.53	9099.91	1930.05	22.5214	26.5888	23.0384
ENSG00000134827.8	TCN1	chr11:59852800-59866489	hgnc_idHGNC:11652	-	29.0352	-7.56159	0.943328	-8.01586	1.09365e-15	1.09904e-14	0	1.06124	0	100.345	36.1152	122.399	0	0	1.39627
ENSG00000173237.5	C11orf86	chr11:66975277-66977009	hgnc_idHGNC:34442	+	21.1591	-7.55603	0.907486	-8.32633	8.33867e-17	8.98398e-16	0	0	0	52.759	60.9444	74.7992	0.979191	0.949601	0
ENSG00000276786.1	WI2-8325B5.1	chr20:61369879-61370855	tagoverlapping_locus	+	10.7341	-7.55416	1.95728	-3.85953	0.000113607	0.000390122	0	0	0	17.5863	74.4877	4.53329	0	0	0
ENSG00000170549.4	IRX1	chr5:3595832-3601403	hgnc_idHGNC:14358	+	10.6944	-7.54745	0.975411	-7.73771	1.0122e-14	9.46368e-14	0	0	0	22.7588	41.7582	31.733	0	0	0
ENSG00000105852.11	PON3	chr7:95359872-95396375	hgnc_idHGNC:9206	-	20.8949	-7.54105	0.911248	-8.27553	1.27891e-16	1.36311e-15	1.08401	0	0	76.5522	50.787	58.9327	0	0	0.698135
ENSG00000139289.14	PHLDA1	chr12:76025447-76031776	hgnc_idHGNC:8933	-	2739.19	-7.53933	0.178659	-42.1996	0	0	40.1084	49.8785	45.4453	8635.92	6946.54	8808.18	42.1052	39.8833	44.6806
ENSG00000279039.1	CTC-260E6.3	chr19:20207192-20209789	tagoverlapping_locus	-	10.5334	-7.52843	0.972014	-7.74519	9.54392e-15	8.93629e-14	0	0	0	38.2761	33.858	22.6664	0	0	0
ENSG00000157873.18	TNFRSF14	chr1:2555639-2565382	hgnc_idHGNC:11912	+	123.84	-7.52695	0.527067	-14.2808	2.8817e-46	1.16981e-44	4.33604	1.06124	0.873949	261.726	557.529	283.33	1.95838	0.949601	2.79254
ENSG00000187017.17	ESPN	chr1:6424776-6461367	hgnc_idHGNC:13281	+	20.6789	-7.5231	1.07156	-7.02073	2.20718e-12	1.71877e-11	0	0	0.873949	22.7588	135.432	26.0664	0.979191	0	0
ENSG00000154589.7	LY96	chr8:73991392-74029079	hgnc_idHGNC:17156	+	10.486	-7.52059	1.13034	-6.65339	2.86417e-11	2.04797e-10	0	0	0	32.0692	6.77161	55.5328	0	0	0
ENSG00000154654.15	NCAM2	chr21:20998409-21543329	hgnc_idHGNC:7657	+	10.4394	-7.515	0.97111	-7.73857	1.00539e-14	9.40548e-14	0	0	0	35.1726	36.1152	22.6664	0	0	0
ENSG00000241666.2	RP3-455J7.4	chr1:167627385-167630674	havana_geneOTTHUMG00000035319.2	-	10.4221	-7.51301	0.963575	-7.79701	6.33909e-15	6.00797e-14	0	0	0	37.2416	25.9578	30.5997	0	0	0
ENSG00000121895.8	TMEM156	chr4:38966744-39032922	hgnc_idHGNC:26260	-	60.5346	-7.50711	1.32371	-5.67125	1.4176e-08	7.90823e-08	0	5.30622	0.873949	193.45	115.117	230.064	0	0	0
ENSG00000244405.8	ETV5	chr3:186046314-186110318	hgnc_idHGNC:3494	-	636.537	-7.49887	0.460811	-16.2732	1.5294e-59	9.30685e-58	27.1003	3.18373	5.24369	1998.63	1459.28	2207.71	3.91676	13.2944	10.472
ENSG00000230834.1	AC068580.7	chr11:1776930-1778388	havana_geneOTTHUMG00000045388.1	-	10.2382	-7.48614	1.01078	-7.40628	1.29893e-13	1.11158e-12	0	0	0	30.0002	45.144	16.9998	0	0	0
ENSG00000171631.16	P2RY6	chr11:73264498-73305103	hgnc_idHGNC:8543	+	27.9719	-7.4803	0.879937	-8.50094	1.8806e-17	2.11416e-16	0	2.12249	0	73.4488	104.96	70.266	0	0.949601	0
ENSG00000257591.6	ZNF625	chr19:12142090-12156734	hgnc_idHGNC:30571	-	10.1897	-7.47815	1.00943	-7.40832	1.27907e-13	1.09577e-12	0	0	0	23.7933	20.3148	47.5995	0	0	0
ENSG00000006756.16	ARSD	chrX:2903972-2929349	hgnc_idHGNC:717	-	137.938	-7.47528	0.446341	-16.7479	5.86634e-63	3.9059e-61	0	3.18373	6.11764	402.416	455.955	369.463	1.95838	0.949601	1.39627
ENSG00000176697.20	BDNF	chr11:27654893-27722058	hgnc_idHGNC:1033	-	360.882	-7.46602	0.375743	-19.87	7.39555e-88	9.93125e-86	10.8401	7.42871	8.73949	1138.97	761.806	1310.12	4.89596	0.949601	4.18881
ENSG00000275426.1	CH17-262A2.1	chr4:149738-150317	havana_geneOTTHUMG00000188626.1	+	10.0317	-7.45951	1.03682	-7.19462	6.26345e-13	5.09041e-12	0	0	0	50.69	16.929	22.6664	0	0	0
ENSG00000205885.7	C1RL-AS1	chr12:7108052-7122501	hgnc_idHGNC:27461	+	62.9606	-7.43609	0.668742	-11.1195	1.00812e-28	2.03582e-27	0	0	0	175.863	260.707	123.532	4.89596	0.949601	0.698135
ENSG00000099812.9	MISP	chr19:751112-764318	hgnc_idHGNC:27000	+	79.9539	-7.43531	0.617961	-12.032	2.41258e-33	5.95215e-32	1.08401	0	3.4958	138.622	360.024	213.065	0	1.8992	1.39627
ENSG00000223485.4	LINC01615	chr6:169157162-169162992	hgnc_idHGNC:51898	-	9.85056	-7.43084	0.988945	-7.51391	5.73868e-14	5.06909e-13	0	0	0	32.0692	19.1862	37.3996	0	0	0
ENSG00000162888.4	C1orf147	chr1:206491116-206497728	hgnc_idHGNC:32061	-	13.8485	-7.4291	0.978421	-7.59295	3.12702e-14	2.81688e-13	0	1.06124	0	44.4831	57.5586	21.5331	0	0	0
ENSG00000205045.11	SLFN12L	chr17:35464249-35487857	tagoverlapping_locus	-	9.82702	-7.42793	0.973047	-7.63369	2.28134e-14	2.081e-13	0	0	0	34.1382	22.572	31.733	0	0	0
ENSG00000180287.17	PLD5	chr1:242082986-242524697	hgnc_idHGNC:26879	-	19.3988	-7.42717	0.920809	-8.06592	7.26859e-16	7.37895e-15	1.08401	1.06124	0	42.4141	72.2305	57.7994	0	0	0
ENSG00000235777.1	DPYD-AS2	chr1:97796921-97798066	hgnc_idHGNC:40196	+	9.79295	-7.4245	1.06094	-6.99802	2.59601e-12	2.00584e-11	0	0	0	49.6555	12.4146	26.0664	0	0	0
ENSG00000250486.5	FAM218A	chr4:164956948-164959122	hgnc_idHGNC:26466	+	9.68123	-7.40671	0.994626	-7.44673	9.56835e-14	8.29761e-13	0	0	0	36.2071	18.0576	32.8663	0	0	0
ENSG00000171408.14	PDE7B	chr6:135851701-136195574	hgnc_idHGNC:8792	+	279.366	-7.40411	0.405615	-18.2541	1.92071e-74	1.71228e-72	10.8401	8.48996	5.24369	893.799	628.631	961.057	2.93757	1.8992	1.39627
ENSG00000156711.17	MAPK13	chr6:36127809-36144524	hgnc_idHGNC:6875	+	727.498	-7.40205	0.311903	-23.7319	1.69012e-124	5.12283e-122	9.7561	13.7962	16.605	1793.8	2897.12	1779.32	13.7087	17.0928	6.28321
ENSG00000153823.19	PID1	chr2:228850526-229271287	hgnc_idHGNC:26084	-	34.0181	-7.39778	0.828046	-8.93402	4.10793e-19	5.07724e-18	0	0	0	70.3453	104.96	128.065	0	0	2.79254
ENSG00000089127.15	OAS1	chr12:112905856-112933219	hgnc_idHGNC:8086	+	18.7736	-7.38827	0.941812	-7.84474	4.33863e-15	4.16033e-14	0	0	0	71.3798	34.9866	61.1994	0	0	1.39627
ENSG00000277968.1	ENSG10010138144.1	chr5:142317830-142317920		+	9.56843	-7.38769	1.05308	-7.0153	2.29463e-12	1.78511e-11	0	0	0	21.7243	49.6584	14.7332	0	0	0
ENSG00000183742.13	MACC1	chr7:20134655-20217404	hgnc_idHGNC:30215	-	9.5302	-7.38474	0.98549	-7.49347	6.7076e-14	5.8955e-13	0	0	0	38.2761	24.8292	22.6664	0	0	0
ENSG00000236098.1	RP11-148B18.4	chr1:94318479-94324569	havana_geneOTTHUMG00000010651.1	-	9.51869	-7.38313	0.99291	-7.43585	1.03897e-13	8.97805e-13	0	0	0	39.3106	25.9578	20.3998	0	0	0
ENSG00000116157.6	GPX7	chr1:52602371-52609051	hgnc_idHGNC:4559	+	25.9318	-7.38101	0.911287	-8.09955	5.51629e-16	5.63781e-15	1.08401	0	0	86.8971	41.7582	101.999	0	0.949601	0.698135
ENSG00000013364.19	MVP	chr16:29820394-29848039	hgnc_idHGNC:7531	+	1520.86	-7.37565	0.277301	-26.598	7.16593e-156	3.67843e-153	20.5962	24.4086	29.7143	3397.26	6491.71	3636.83	31.3341	23.74	32.1142
ENSG00000158639.13	PAGE5	chrX:55220346-55224108	hgnc_idHGNC:29992	+	9.42781	-7.36882	0.983359	-7.49352	6.70522e-14	5.89503e-13	0	0	0	36.2071	21.4434	27.1997	0	0	0
ENSG00000226985.7	LINC01203	chrX:13333952-13403035	hgnc_idHGNC:49634	+	42.607	-7.36507	0.726401	-10.1391	3.70431e-24	6.10214e-23	1.08401	2.12249	0	146.898	88.0309	143.932	0	0	1.39627
ENSG00000266278.1	LINC01910	chr18:70380140-70384591	hgnc_idHGNC:52729	-	9.40435	-7.36317	0.986065	-7.46723	8.1902e-14	7.1512e-13	0	0	0	25.8622	37.2438	21.5331	0	0	0
ENSG00000150782.12	IL18	chr11:112143253-112164096	hgnc_idHGNC:5986	-	135.738	-7.36029	0.439865	-16.7331	7.52552e-63	5.00015e-61	3.25203	1.06124	3.4958	399.313	316.008	491.862	1.95838	1.8992	2.79254
ENSG00000023445.16	BIRC3	chr11:102317450-102339403	hgnc_idHGNC:591	+	784.459	-7.35965	0.513519	-14.3318	1.38479e-46	5.65755e-45	6.50406	4.24498	6.11764	2687.6	1182.77	3105.3	16.6462	34.1857	16.7552
ENSG00000026751.17	SLAMF7	chr1:160739057-160754821	hgnc_idHGNC:21394	+	59.7131	-7.35757	0.634434	-11.5971	4.26433e-31	9.50396e-30	1.08401	1.06124	3.4958	180.001	127.532	223.264	0.979191	0	0
ENSG00000166250.12	CLMP	chr11:123069872-123195248	hgnc_idHGNC:24039	-	341.139	-7.35632	0.32469	-22.6564	1.20515e-113	2.90569e-111	4.33604	8.48996	10.4874	932.075	900.624	1200.19	3.91676	6.64721	3.49067
ENSG00000179046.9	TRIML2	chr4:188091272-188109603	hgnc_idHGNC:26378	-	13.1411	-7.35559	0.948243	-7.75708	8.691e-15	8.16892e-14	0	0	0	51.7245	32.7294	32.8663	0	0.949601	0
ENSG00000147689.16	FAM83A	chr8:123178960-123210079	hgnc_idHGNC:28210	+	108.728	-7.35291	0.570777	-12.8823	5.66334e-38	1.6845e-36	2.16802	2.12249	0.873949	210.001	545.114	211.931	0	2.8488	3.49067
ENSG00000238142.2	RP11-108M9.4	chr1:16887577-16889706	havana_geneOTTHUMG00000002204.5	-	9.31916	-7.3512	1.09762	-6.69741	2.12145e-11	1.53309e-10	0	0	0	35.1726	7.90021	40.7996	0	0	0
ENSG00000163131.12	CTSS	chr1:150730079-150765957	hgnc_idHGNC:2545	-	182.104	-7.35037	0.47326	-15.5313	2.12878e-54	1.08924e-52	3.25203	4.24498	0.873949	587.59	334.066	698.126	0	3.79841	6.98135
ENSG00000205517.13	RGL3	chr19:11384341-11419328	hgnc_idHGNC:30282	-	45.3914	-7.34664	1.14246	-6.43057	1.2713e-10	8.5976e-10	0	0	0.873949	77.5867	229.106	97.4657	0	0	3.49067
ENSG00000168490.14	PHYHIP	chr8:22219703-22232101	hgnc_idHGNC:16865	-	9.27217	-7.34292	0.968196	-7.58413	3.34729e-14	3.0102e-13	0	0	0	26.8967	27.0864	29.4664	0	0	0
ENSG00000197124.12	ZNF682	chr19:19997058-20039505	hgnc_idHGNC:28857	-	58.8201	-7.34178	0.6013	-12.2098	2.75411e-34	7.05166e-33	1.08401	1.06124	0	165.518	178.319	179.065	2.93757	0	1.39627
ENSG00000096433.11	ITPR3	chr6:33620365-33696574	hgnc_idHGNC:6182	+	5849.16	-7.34168	0.323126	-22.7208	2.79247e-114	6.8364e-112	101.897	78.5321	105.748	11189	29661.9	11150.8	127.295	112.053	115.192
ENSG00000254780.1	RP11-793I11.1	chr11:47905323-47905607	tagpseudo_consens	-	9.22461	-7.33628	1.05287	-6.96789	3.21738e-12	2.46798e-11	0	0	0	32.0692	11.286	39.6663	0	0	0
ENSG00000232386.9	RP11-66B24.2	chr15:100849561-100861756	tagoverlapping_locus	+	9.23514	-7.33557	1.00456	-7.3023	2.82889e-13	2.35379e-12	0	0	0	18.6208	24.8292	39.6663	0	0	0
ENSG00000005001.10	PRSS22	chr16:2852730-2858170	hgnc_idHGNC:14368	-	33.0513	-7.3352	0.83673	-8.7665	1.84301e-18	2.20179e-17	0	0	0	81.7247	148.975	63.466	0	1.8992	1.39627
ENSG00000142623.11	PADI1	chr1:17205128-17246007	hgnc_idHGNC:18367	+	42.0779	-7.33285	0.707262	-10.3679	3.46898e-25	5.99044e-24	1.08401	2.12249	0.873949	115.863	147.847	109.932	0.979191	0	0
ENSG00000119917.15	IFIT3	chr10:89327307-89377473	hgnc_idHGNC:5411	+	1583.73	-7.3217	0.299322	-24.461	3.8468e-132	1.28872e-129	14.0921	26.5311	32.3361	5031.76	3210.87	5835.47	32.3133	43.6817	26.5291
ENSG00000214049.8	UCA1	chr19:15828206-15836328	hgnc_idHGNC:37126	+	25.0429	-7.31934	0.88806	-8.24195	1.69431e-16	1.7879e-15	0	1.06124	0	77.5867	54.1728	90.6657	0	1.8992	0
ENSG00000235427.1	AC006159.5	chr7:116542718-116551969	havana_geneOTTHUMG00000066050.1	-	12.7576	-7.3109	1.00582	-7.26859	3.63256e-13	3.00129e-12	0	0	0	39.3106	57.5586	16.9998	0	0.949601	0
ENSG00000154133.15	ROBO4	chr11:124883691-124898500	hgnc_idHGNC:17985	-	158.975	-7.30719	0.616337	-11.8558	2.00738e-32	4.77479e-31	3.25203	1.06124	0.873949	237.933	949.153	225.531	5.87515	5.69761	1.39627
ENSG00000255227.1	RP11-460B17.2	chr11:29445487-29457393	havana_geneOTTHUMG00000166131.1	+	9.00357	-7.30101	1.03334	-7.06544	1.60105e-12	1.26001e-11	0	0	0	27.9312	39.501	13.5999	0	0	0
ENSG00000137225.13	CAPN11	chr6:44158811-44184401	hgnc_idHGNC:1478	+	24.3608	-7.29887	0.895387	-8.15163	3.59056e-16	3.70535e-15	0	0	0	50.69	92.5453	73.6659	0	0.949601	1.39627
ENSG00000172296.13	SPTLC3	chr20:13008972-13169103	hgnc_idHGNC:16253	+	408.782	-7.29764	0.376965	-19.359	1.71323e-83	2.04214e-81	13.0081	10.6124	11.3613	1294.15	928.839	1408.72	1.95838	7.59681	2.79254
ENSG00000236750.1	AC009237.16	chr2:95641634-95641980	havana_geneOTTHUMG00000155148.1	-	8.97494	-7.29472	1.0222	-7.13633	9.58584e-13	7.67881e-12	0	0	0	19.6553	19.1862	41.9329	0	0	0
ENSG00000236751.2	LINC01186	chrX:46256759-46327680	hgnc_idHGNC:49573	-	8.95548	-7.2945	0.982057	-7.42778	1.10433e-13	9.52732e-13	0	0	0	33.1037	24.8292	22.6664	0	0	0
ENSG00000162711.18	NLRP3	chr1:247416156-247449108	hgnc_idHGNC:16400	+	40.2998	-7.29208	0.716877	-10.172	2.64396e-24	4.38264e-23	1.08401	1.06124	0	97.242	138.818	122.399	0	0	2.0944
ENSG00000253767.3	PCDHGA8	chr5:141390157-141512975	hgnc_idHGNC:8706	+	49.1121	-7.29085	0.773754	-9.42269	4.39656e-21	6.0943e-20	3.25203	0	0.873949	132.415	249.421	54.3994	0	0.949601	0.698135
ENSG00000226887.8	ERVMER34-1	chr4:52722618-52751586	hgnc_idHGNC:42970	-	17.572	-7.28801	0.934413	-7.79956	6.21237e-15	5.89385e-14	0	1.06124	0	57.9314	33.858	64.5993	0	0	0.698135
ENSG00000101160.15	CTSZ	chr20:58985686-59008238	hgnc_idHGNC:2547	-	2452.77	-7.28404	0.210666	-34.5762	5.76313e-262	1.01898e-258	45.5284	30.7761	47.1932	6413.84	8230.89	7152.39	54.8347	40.8329	58.6433
ENSG00000273301.1	RP11-314B1.2	chr2:225698514-225703654	tagoverlapping_locus	+	8.8598	-7.28034	1.03085	-7.06245	1.63591e-12	1.28586e-11	0	0	0	42.4141	18.0576	19.2665	0	0	0
ENSG00000073464.13	CLCN4	chrX:10156975-10237660	hgnc_idHGNC:2022	+	861.672	-7.27907	0.981993	-7.41255	1.23898e-13	1.064e-12	35.7723	32.8986	21.8487	2498.29	2433.26	2724.51	0.979191	1.8992	5.58508
ENSG00000107984.10	DKK1	chr10:52314281-52318042	hgnc_idHGNC:2891	+	3085.86	-7.27658	0.324098	-22.4518	1.23004e-111	2.79624e-109	48.7805	54.1235	48.0672	10327.3	4213.07	12879.1	60.7098	75.9681	65.6247
ENSG00000279141.4	LINC01451	chr9:136612024-136617181	havana_geneOTTHUMG00000189535.1	-	8.83844	-7.27533	0.995026	-7.3117	2.63784e-13	2.20115e-12	0	0	0	32.0692	29.3436	18.1331	0	0	0
ENSG00000244198.7	ARHGEF35-AS1	chr7:144194858-144280547	hgnc_idHGNC:41292	+	8.82548	-7.27078	0.992276	-7.32738	2.34704e-13	1.96778e-12	0	0	0	21.7243	22.572	35.133	0	0	0
ENSG00000165215.6	CLDN3	chr7:73768997-73770270	hgnc_idHGNC:2045	-	12.3398	-7.26081	1.19198	-6.09136	1.11952e-09	6.97941e-09	0	0	0	6.20694	86.9023	16.9998	0	0.949601	0
ENSG00000197935.7	ZNF311	chr6:28994785-29005316	hgnc_idHGNC:13847	-	70.6642	-7.25648	0.572061	-12.6848	7.17833e-37	2.05447e-35	0	0	1.7479	226.553	144.461	257.264	1.95838	1.8992	2.0944
ENSG00000171872.5	KLF17	chr1:44118821-44135140	hgnc_idHGNC:18830	+	12.2417	-7.25426	0.96261	-7.53603	4.84488e-14	4.30227e-13	0	0	0	39.3106	23.7006	46.4662	0	0	0.698135
ENSG00000111291.8	GPRC5D	chr12:12940775-12952147	hgnc_idHGNC:13310	-	8.71102	-7.25219	1.06289	-6.82309	8.91023e-12	6.6179e-11	0	0	0	19.6553	45.144	13.5999	0	0	0
ENSG00000283162.1	RP11-403F21.4	chr9:38433696-38543880	havana_geneOTTHUMG00000191640.1	+	8.71001	-7.2516	0.992161	-7.3089	2.69343e-13	2.24577e-12	0	0	0	20.6898	23.7006	33.9997	0	0	0
ENSG00000276405.1	TRBV13	chr7:142535809-142536292	hgnc_idHGNC:12188	+	8.67185	-7.24628	1.06419	-6.8092	9.81431e-12	7.26734e-11	0	0	0	24.8277	11.286	41.9329	0	0	0
ENSG00000198542.14	ITGBL1	chr13:101452593-101720856	hgnc_idHGNC:6164	+	17.0447	-7.24327	0.927684	-7.80791	5.81454e-15	5.52399e-14	0	0	0.873949	61.0349	36.1152	54.3994	0.979191	0	0
ENSG00000275832.5	ARHGAP23	chr17:38419280-38512385	hgnc_idHGNC:29293	+	1090.07	-7.23484	0.430175	-16.8184	1.78951e-63	1.20663e-61	14.0921	20.1637	17.479	1710.01	6265.99	1706.78	25.459	19.9416	30.7179
ENSG00000222033.1	LINC01124	chr2:170712451-170714567	hgnc_idHGNC:49270	-	12.0904	-7.23259	0.940522	-7.68998	1.4716e-14	1.3607e-13	0	0	0.873949	31.0347	38.3724	38.5329	0	0	0
ENSG00000100558.9	PLEK2	chr14:67386984-67412167	hgnc_idHGNC:19238	-	252.037	-7.23197	0.380847	-18.9892	2.09512e-80	2.23756e-78	6.50406	10.6124	0.873949	715.867	584.615	937.257	3.91676	3.79841	4.88694
ENSG00000010438.17	PRSS3	chr9:33750679-33799231	hgnc_idHGNC:9486	+	69.5625	-7.23038	0.575874	-12.5555	3.70856e-36	1.02992e-34	1.08401	0	1.7479	189.312	153.49	275.397	2.93757	0	2.0944
ENSG00000123977.10	DAW1	chr2:227871054-227924344	hgnc_idHGNC:26383	+	16.8248	-7.22778	0.983199	-7.35129	1.96301e-13	1.65628e-12	0	0	0	53.7935	23.7006	72.5326	0	0	1.39627
ENSG00000254602.2	AP000662.4	chr11:57638024-57652790	tagncRNA_host	+	8.56264	-7.22752	0.987	-7.32272	2.42993e-13	2.0346e-12	0	0	0	22.7588	22.572	31.733	0	0	0
ENSG00000215267.8	AKR1C7P	chr10:5275173-5288470	hgnc_idHGNC:44681	-	8.52603	-7.22226	0.987647	-7.31259	2.62038e-13	2.18773e-12	0	0	0	25.8622	30.4722	20.3998	0	0	0
ENSG00000278893.1	RP11-229O3.1	chr16:64981123-64983227	tagoverlapping_locus	-	8.49676	-7.21806	0.982082	-7.34975	1.98577e-13	1.67435e-12	0	0	0	28.9657	22.572	24.9331	0	0	0
ENSG00000122711.9	SPINK4	chr9:33218365-33248567	hgnc_idHGNC:16646	+	104.303	-7.19797	0.549667	-13.0952	3.50917e-39	1.10687e-37	0	3.18373	2.62185	351.726	155.747	419.329	0.979191	0.949601	4.18881
ENSG00000051523.11	CYBA	chr16:88643289-88651054	hgnc_idHGNC:2577	-	550.81	-7.19519	0.426847	-16.8566	9.38447e-64	6.36824e-62	6.50406	7.42871	7.86554	911.385	2431.01	1549.25	18.6046	5.69761	19.5478
ENSG00000120327.7	PCDHB14	chr5:141223343-141227759	hgnc_idHGNC:8685	+	53.0874	-7.18696	0.682308	-10.5333	6.06635e-26	1.08283e-24	2.16802	2.12249	0	146.898	241.521	82.7325	0	0.949601	1.39627
ENSG00000287346.1	CTD-2134A5.3	chr14:103873148-103880381	havana_geneOTTHUMG00000171650.5	+	8.3045	-7.18379	1.0219	-7.02984	2.06773e-12	1.61412e-11	0	0	0	22.7588	36.1152	15.8665	0	0	0
ENSG00000260810.1	CTD-2547L24.4	chr14:91258299-91259003	havana_geneOTTHUMG00000172988.1	+	11.6375	-7.1766	0.964159	-7.44338	9.81444e-14	8.50176e-13	0	0	0.873949	25.8622	47.4012	30.5997	0	0	0
ENSG00000176788.9	BASP1	chr5:17065598-17276843	hgnc_idHGNC:957	+	578.28	-7.17032	0.478703	-14.9786	1.01294e-50	4.63187e-49	22.7642	12.7349	20.1008	1090.35	2818.12	1223.99	5.87515	5.69761	4.88694
ENSG00000166793.13	YPEL4	chr11:57645087-57649944	hgnc_idHGNC:18328	-	39.9243	-7.16877	1.18417	-6.05383	1.4144e-09	8.72042e-09	4.33604	0	0	94.1386	183.962	75.9326	0	0.949601	0
ENSG00000196639.7	HRH1	chr3:11137093-11263557	hgnc_idHGNC:5182	+	527.576	-7.16333	0.350775	-20.4214	1.07883e-92	1.61196e-90	5.42005	5.30622	6.99159	1579.67	1112.8	1991.25	16.6462	16.1432	13.9627
ENSG00000270911.1	RP11-272L13.4	chr1:97855575-97856825	tagpseudo_consens	+	8.13824	-7.15788	1.04459	-6.85236	7.26392e-12	5.43062e-11	0	0	0	39.3106	15.8004	18.1331	0	0	0
ENSG00000287369.1	RP11-589G9.1	chr4:57110547-57111400	havana_geneOTTHUMG00000193877.1	+	8.14878	-7.15726	0.998127	-7.1707	7.46158e-13	6.03488e-12	0	0	0	25.8622	29.3436	18.1331	0	0	0
ENSG00000134531.10	EMP1	chr12:13196723-13219941	hgnc_idHGNC:3333	+	2214.21	-7.15269	0.339257	-21.0834	1.13035e-98	1.91353e-96	67.2087	73.2259	41.9495	7361.43	4288.68	8000.12	34.2717	24.6896	36.303
ENSG00000233124.2	LINC00456	chr13:97168751-97187578	hgnc_idHGNC:42804	-	11.4166	-7.14908	0.956461	-7.47451	7.74896e-14	6.78268e-13	0	0	0	36.2071	40.6296	24.9331	0.979191	0	0
ENSG00000054219.11	LY75	chr2:159803355-159904756	hgnc_idHGNC:6729	-	15.9833	-7.14782	0.97014	-7.36782	1.73437e-13	1.47038e-12	0	0	0	55.8624	24.8292	61.1994	1.95838	0	0
ENSG00000174808.12	BTC	chr4:74744759-74794523	hgnc_idHGNC:1121	-	22.1898	-7.14286	0.908387	-7.86323	3.74353e-15	3.60489e-14	0	2.12249	0.873949	74.4832	40.6296	81.5992	0	0	0
ENSG00000123689.6	G0S2	chr1:209675412-209676390	hgnc_idHGNC:30229	+	851.973	-7.14139	0.318561	-22.4177	2.64736e-111	5.97553e-109	31.4363	24.4086	17.479	2005.88	2794.42	2758.51	15.6671	9.49601	10.472
ENSG00000259649.4	RP11-351M8.1	chr15:80896191-80909777	tagoverlapping_locus	-	8.02967	-7.1359	1.02081	-6.99043	2.74048e-12	2.11285e-11	0	0	0	25.8622	14.6718	31.733	0	0	0
ENSG00000171291.9	ZNF439	chr19:11848726-11883750	hgnc_idHGNC:20873	+	178.496	-7.13379	0.405448	-17.5948	2.69939e-69	2.11083e-67	1.08401	2.12249	0.873949	552.417	476.27	556.461	1.95838	7.59681	7.67948
ENSG00000279164.1	RP4-737E23.5	chr20:23148086-23149939	havana_geneOTTHUMG00000175579.1	+	7.99463	-7.13058	0.996515	-7.15552	8.33576e-13	6.72652e-12	0	0	0	28.9657	19.1862	23.7998	0	0	0
ENSG00000235269.2	LINC02331	chr14:53685139-53850882	hgnc_idHGNC:53251	-	28.9261	-7.12819	0.812063	-8.77788	1.66588e-18	1.99317e-17	0	0	0.873949	97.242	56.43	103.132	1.95838	0	0.698135
ENSG00000157613.11	CREB3L1	chr11:46277662-46321409	hgnc_idHGNC:18856	+	505.897	-7.12588	0.884929	-8.05249	8.11279e-16	8.20979e-15	16.2602	4.24498	12.2353	406.554	3804.51	277.664	5.87515	18.0424	7.67948
ENSG00000222000.7	AC092675.3	chr2:98331389-98356005	havana_geneOTTHUMG00000153102.1	-	7.88126	-7.10969	1.01113	-7.03142	2.04437e-12	1.59667e-11	0	0	0	27.9312	15.8004	27.1997	0	0	0
ENSG00000101311.16	FERMT1	chr20:6074845-6123030	hgnc_idHGNC:15889	-	176.773	-7.10885	1.43316	-4.96026	7.03997e-07	3.25612e-06	5.42005	4.24498	13.1092	541.038	457.083	570.061	0	0	0
ENSG00000232349.2	YBX1P7	chr2:132488554-132489088	hgnc_idHGNC:42428	-	7.86443	-7.1088	1.07679	-6.60183	4.06114e-11	2.86331e-10	0	0	0	41.3796	15.8004	13.5999	0	0	0
ENSG00000286313.1	RP11-394G3.3	chr6:135854053-135880942	havana_geneOTTHUMG00000195567.1	-	28.4107	-7.10384	0.831613	-8.54224	1.31642e-17	1.49524e-16	0	0	0.873949	121.035	80.1307	50.9995	1.95838	0	0.698135
ENSG00000185215.11	TNFAIP2	chr14:103121476-103137439	hgnc_idHGNC:11895	+	1518.34	-7.10213	0.276464	-25.6892	1.54236e-145	6.54496e-143	24.9322	36.0823	21.8487	3602.09	6112.5	3754.7	45.0428	29.4376	38.3974
ENSG00000273305.1	RP11-440D17.4	chr2:95537969-95538469	havana_geneOTTHUMG00000186025.1	+	7.82321	-7.10029	1.02761	-6.90954	4.86236e-12	3.68364e-11	0	0	0	33.1037	22.572	14.7332	0	0	0
ENSG00000256615.1	RP11-59N23.3	chr12:21662313-21760032	tagoverlapping_locus	+	7.84109	-7.10021	1.00434	-7.06956	1.55429e-12	1.22413e-11	0	0	0	19.6553	20.3148	30.5997	0	0	0
ENSG00000087237.12	CETP	chr16:56961923-56983845	hgnc_idHGNC:1869	+	11.004	-7.09829	1.05823	-6.7077	1.97723e-11	1.43212e-10	0	0	0	23.7933	60.9444	13.5999	0	0	0.698135
ENSG00000179242.16	CDH4	chr20:61252261-61940617	hgnc_idHGNC:1763	+	633.815	-7.09735	0.383282	-18.5173	1.49751e-76	1.42268e-74	15.1761	19.1024	13.1092	1157.59	3274.07	1189.99	12.7295	11.3952	11.1702
ENSG00000110446.12	SLC15A3	chr11:60937060-60952653	hgnc_idHGNC:18068	-	70.1927	-7.09261	0.556916	-12.7355	3.75371e-37	1.08408e-35	0	0	2.62185	167.587	283.279	172.265	2.93757	0.949601	2.0944
ENSG00000008517.19	IL32	chr16:3065297-3082192	hgnc_idHGNC:16830	+	77.4272	-7.0889	0.604903	-11.7191	1.01796e-31	2.34088e-30	0	3.18373	4.36974	160.346	372.438	154.132	0.979191	0	1.39627
ENSG00000188910.8	GJB3	chr1:34781214-34786369	hgnc_idHGNC:4285	+	35.228	-7.08391	0.741004	-9.55989	1.17885e-21	1.68372e-20	1.08401	1.06124	1.7479	70.3453	99.3169	142.799	0	0	0.698135
ENSG00000117525.14	F3	chr1:94529173-94541759	hgnc_idHGNC:3541	-	5324.42	-7.08055	0.195219	-36.2698	4.8422e-288	1.54108e-284	125.745	95.512	122.353	16211.5	11948.5	19062.5	127.295	106.355	120.079
ENSG00000239713.9	APOBEC3G	chr22:39077067-39087743	hgnc_idHGNC:17357	+	21.0474	-7.07542	0.902106	-7.84323	4.39116e-15	4.20943e-14	0	2.12249	0	73.4488	41.7582	71.3993	0	0	0.698135
ENSG00000138135.7	CH25H	chr10:89205629-89207317	hgnc_idHGNC:1907	-	20.6606	-7.06947	0.893302	-7.91386	2.49522e-15	2.43523e-14	0	0	0	66.2073	53.0442	64.5993	0	0	2.0944
ENSG00000172061.9	LRRC15	chr3:194355249-194369743	hgnc_idHGNC:20818	-	35.0622	-7.06568	0.789391	-8.9508	3.52918e-19	4.37722e-18	1.08401	2.12249	0	73.4488	177.19	60.0661	0	0.949601	0.698135
ENSG00000144460.12	NYAP2	chr2:225399710-225654018	hgnc_idHGNC:29291	+	7.63366	-7.06134	1.10763	-6.37516	1.8277e-10	1.21998e-09	0	0	0	14.4829	42.8868	11.3332	0	0	0
ENSG00000287427.1	RP11-380J17.3	chr10:128026878-128029444	havana_geneOTTHUMG00000194864.1	-	10.6953	-7.05595	1.16634	-6.04963	1.45176e-09	8.93691e-09	0	0	0	5.17245	66.5875	23.7998	0	0	0.698135
ENSG00000233532.6	LINC00460	chr13:106374477-106384315	hgnc_idHGNC:42809	+	7.60127	-7.05532	1.01885	-6.92479	4.36634e-12	3.3213e-11	0	0	0	18.6208	18.0576	31.733	0	0	0
ENSG00000278962.1	RP11-399B17.1	chr2:112188364-112190635	havana_geneOTTHUMG00000176143.1	+	7.57669	-7.0512	0.994518	-7.09007	1.34045e-12	1.06149e-11	0	0	0	20.6898	23.7006	23.7998	0	0	0
ENSG00000262209.3	PCDHGB3	chr5:141370242-141512975	hgnc_idHGNC:8710	+	54.4884	-7.04573	0.657848	-10.7103	9.1093e-27	1.67968e-25	0	1.06124	1.7479	125.173	261.835	96.3324	0	2.8488	1.39627
ENSG00000169429.11	CXCL8	chr4:73740541-73743716	hgnc_idHGNC:6025	+	87.4269	-7.0417	1.19331	-5.90098	3.6135e-09	2.13959e-08	0	3.18373	0	302.071	91.4167	381.929	1.95838	0	6.28321
ENSG00000229563.7	LINC01204	chrX:45505388-45632121	hgnc_idHGNC:49635	+	14.7245	-7.03223	0.952304	-7.38444	1.53092e-13	1.30036e-12	0	0	0.873949	51.7245	25.9578	53.2661	0	0	0.698135
ENSG00000279602.1	CTD-3014M21.1	chr17:43360041-43361361	havana_geneOTTHUMG00000176042.2	-	120.41	-7.02754	0.922647	-7.61671	2.60223e-14	2.36421e-13	2.16802	1.06124	8.73949	435.52	103.831	528.128	0	2.8488	1.39627
ENSG00000232878.3	DPYD-AS1	chr1:97095923-97322955	hgnc_idHGNC:40195	+	7.40421	-7.01933	1.04013	-6.74851	1.49373e-11	1.09161e-10	0	0	0	24.8277	29.3436	12.4665	0	0	0
ENSG00000159216.19	RUNX1	chr21:34787801-36004667	hgnc_idHGNC:10471	-	940.62	-7.01887	0.471117	-14.8984	3.37812e-50	1.52499e-48	22.7642	44.5723	28.8403	2290.36	4483.93	1561.72	10.7711	14.244	8.37762
ENSG00000285424.1	RP11-274H24.2	chr6:4304942-4583871	havana_geneOTTHUMG00000192590.2	-	7.399	-7.01859	1.0084	-6.96013	3.39968e-12	2.60342e-11	0	0	0	25.8622	16.929	23.7998	0	0	0
ENSG00000248279.5	LINC02120	chr5:32947443-32962467	hgnc_idHGNC:27971	+	14.5088	-7.00675	0.934987	-7.49396	6.68255e-14	5.87673e-13	0	0	0	51.7245	40.6296	36.2663	1.95838	0	0
ENSG00000255029.2	CTD-3012A18.1	chr11:29482807-29552861	havana_geneOTTHUMG00000166132.2	+	7.31385	-7.00084	0.999351	-7.00539	2.46305e-12	1.9082e-11	0	0	0	21.7243	23.7006	20.3998	0	0	0
ENSG00000258077.2	RP11-114H23.1	chr12:75563202-75984015	tagncRNA_host	-	7.29399	-6.99753	1.00151	-6.987	2.80819e-12	2.16139e-11	0	0	0	23.7933	19.1862	22.6664	0	0	0
ENSG00000267547.1	RP11-686D22.4	chr17:35403837-35404373	havana_geneOTTHUMG00000179879.1	-	7.24276	-6.98843	1.05236	-6.64074	3.12121e-11	2.22228e-10	0	0	0	28.9657	11.286	24.9331	0	0	0
ENSG00000268658.5	LINC00664	chr19:21483374-21503238	hgnc_idHGNC:44319	+	10.2	-6.9853	0.965134	-7.23765	4.56537e-13	3.74381e-12	0	0	0	32.0692	36.1152	22.6664	0	0.949601	0
ENSG00000135898.10	GPR55	chr2:230907318-230961066	hgnc_idHGNC:4511	-	10.1543	-6.98319	0.955667	-7.30714	2.72879e-13	2.27406e-12	0	0	0	34.1382	27.0864	29.4664	0	0	0.698135
ENSG00000171060.11	C8orf74	chr8:10672628-10700590	hgnc_idHGNC:32296	+	10.2083	-6.98207	0.975859	-7.15479	8.37982e-13	6.75693e-12	1.08401	0	0	20.6898	39.501	30.5997	0	0	0
ENSG00000120875.9	DUSP4	chr8:29333064-29350684	hgnc_idHGNC:3070	-	3435.61	-6.97914	0.155213	-44.9648	0	0	79.1328	76.4096	93.5125	9250.41	11094.1	10094.5	71.481	77.8673	83.078
ENSG00000204335.4	SP5	chr2:170715337-170718078	hgnc_idHGNC:14529	+	26.2468	-6.97122	0.829413	-8.405	4.27858e-17	4.69876e-16	0	0	0.873949	53.7935	107.217	71.3993	2.93757	0	0
ENSG00000253616.5	RP11-875O11.3	chr8:23071377-23074488	havana_geneOTTHUMG00000163772.1	-	19.5296	-6.96722	0.879994	-7.91735	2.42633e-15	2.37236e-14	1.08401	0	0.873949	60.0004	53.0442	60.0661	0	0	0.698135
ENSG00000233332.1	RP4-799P18.2	chr1:234212606-234215088	havana_geneOTTHUMG00000040084.1	-	7.14409	-6.96536	1.07534	-6.47737	9.33346e-11	6.38673e-10	0	0	0	13.4484	36.1152	14.7332	0	0	0
ENSG00000112183.15	RBM24	chr6:17281361-17293871	hgnc_idHGNC:21539	+	70.9538	-6.95618	0.544943	-12.765	2.5724e-37	7.46302e-36	1.08401	1.06124	5.24369	247.243	144.461	236.864	0.979191	0.949601	0.698135
ENSG00000115339.14	GALNT3	chr2:165747588-165794659	hgnc_idHGNC:4125	-	363.63	-6.95614	0.401174	-17.3394	2.37005e-67	1.738e-65	4.33604	8.48996	3.4958	1173.11	644.431	1403.05	17.6254	10.4456	7.67948
ENSG00000204287.14	HLA-DRA	chr6:32439878-32445046	hgnc_idHGNC:4947	+	485.142	-6.94796	0.430031	-16.1569	1.0157e-58	5.97518e-57	22.7642	16.9799	14.8571	1488.63	900.624	1906.25	4.89596	5.69761	5.58508
ENSG00000179300.4	RTL3	chrX:78656068-78659328	hgnc_idHGNC:22997	-	9.91408	-6.94574	0.976589	-7.11225	1.14169e-12	9.10436e-12	0	0	0	20.6898	38.3724	29.4664	0	0	0.698135
ENSG00000019582.16	CD74	chr5:150400041-150412969	hgnc_idHGNC:1697	-	2042.7	-6.94549	0.283209	-24.5242	8.1467e-133	2.81823e-130	60.7046	53.0622	36.7059	4302.44	8913.69	4873.28	58.7515	46.5305	39.0955
ENSG00000197496.6	SLC2A10	chr20:46709649-46736347	hgnc_idHGNC:13444	+	25.2353	-6.94361	0.80472	-8.6286	6.21055e-18	7.20587e-17	0	1.06124	0	84.8281	63.2017	75.9326	0	0	2.0944
ENSG00000164379.7	FOXQ1	chr6:1312098-1314758	hgnc_idHGNC:20951	+	315.797	-6.93354	0.394037	-17.5962	2.63572e-69	2.06612e-67	6.50406	5.30622	6.99159	612.418	1527	657.327	6.85434	11.3952	8.37762
ENSG00000163827.14	LRRC2	chr3:46515385-46606948	hgnc_idHGNC:14676	-	6.97209	-6.93336	1.17037	-5.92406	3.14086e-09	1.87018e-08	0	0	0	31.0347	4.5144	27.1997	0	0	0
ENSG00000156510.13	HKDC1	chr10:69220332-69267552	hgnc_idHGNC:23302	+	56.5855	-6.92914	0.589008	-11.7641	5.97689e-32	1.38746e-30	1.08401	0	0.873949	115.863	216.691	168.865	0	3.79841	2.0944
ENSG00000028137.19	TNFRSF1B	chr1:12166991-12209228	hgnc_idHGNC:11917	+	231.013	-6.91758	0.443695	-15.5908	8.40113e-55	4.36886e-53	0	5.30622	1.7479	532.762	910.781	602.927	5.87515	8.54641	11.1702
ENSG00000269019.2	HOMER3-AS1	chr19:18940235-18947452	hgnc_idHGNC:53775	+	6.86559	-6.90833	1.01512	-6.80544	1.00741e-11	7.44929e-11	0	0	0	16.5518	22.572	22.6664	0	0	0
ENSG00000168634.5	WFDC13	chr20:45702038-45708817	hgnc_idHGNC:16131	+	6.82061	-6.90029	1.02064	-6.76073	1.37298e-11	1.00497e-10	0	0	0	20.6898	24.8292	15.8665	0	0	0
ENSG00000169245.6	CXCL10	chr4:76021118-76023497	hgnc_idHGNC:10637	-	6.73227	-6.88255	1.25324	-5.49182	3.97809e-08	2.10976e-07	0	0	0	30.0002	2.2572	28.333	0	0	0
ENSG00000273018.7	FAM106A	chr17:18511221-18551705	hgnc_idHGNC:25682	-	61.7794	-6.88053	0.564647	-12.1855	3.71179e-34	9.4505e-33	3.25203	2.12249	0	243.105	126.403	176.798	2.93757	0	1.39627
ENSG00000279118.1	RP11-517I3.2	chr5:126496279-126498604	tagoverlapping_locus	+	6.70515	-6.87546	1.03049	-6.67204	2.52265e-11	1.80946e-10	0	0	0	19.6553	25.9578	14.7332	0	0	0
ENSG00000041982.16	TNC	chr9:115019575-115118257	hgnc_idHGNC:5318	-	1186.35	-6.87448	0.854073	-8.04905	8.34389e-16	8.4356e-15	55.2845	44.5723	59.4285	2824.16	4891.36	2782.31	6.85434	7.59681	5.58508
ENSG00000016402.14	IL20RA	chr6:136999971-137045180	hgnc_idHGNC:6003	-	6.66647	-6.86833	1.0272	-6.68648	2.286e-11	1.64789e-10	0	0	0	23.7933	14.6718	21.5331	0	0	0
ENSG00000170356.9	OR2A20P	chr7:144250045-144256244	hgnc_idHGNC:15413	-	6.66279	-6.86762	1.0336	-6.64436	3.04541e-11	2.17365e-10	0	0	0	23.7933	22.572	13.5999	0	0	0
ENSG00000124491.16	F13A1	chr6:6144084-6321013	hgnc_idHGNC:3531	-	13.0696	-6.85944	0.936196	-7.32693	2.35493e-13	1.97387e-12	0	0	0	39.3106	34.9866	41.9329	0	0	1.39627
ENSG00000254951.7	RP11-494M8.4	chr11:7754393-7905955	tagncRNA_host	-	9.34574	-6.85894	0.964518	-7.11126	1.14988e-12	9.16506e-12	0	0	0.873949	28.9657	30.4722	23.7998	0	0	0
ENSG00000111863.13	ADTRP	chr6:11712054-11807046	hgnc_idHGNC:21214	-	6.60425	-6.8557	1.12278	-6.10603	1.02142e-09	6.39536e-09	0	0	0	30.0002	6.77161	22.6664	0	0	0
ENSG00000129354.12	AP1M2	chr19:10572671-10587315	hgnc_idHGNC:558	-	223.013	-6.85455	0.388833	-17.6285	1.48843e-69	1.18724e-67	6.50406	7.42871	6.99159	672.418	396.139	904.391	1.95838	5.69761	5.58508
ENSG00000100987.15	VSX1	chr20:25070885-25082141	hgnc_idHGNC:12723	-	6.56198	-6.84502	1.0222	-6.69635	2.13689e-11	1.5439e-10	0	0	0	21.7243	15.8004	21.5331	0	0	0
ENSG00000187800.14	PEAR1	chr1:156893698-156916429	hgnc_idHGNC:33631	+	89.7199	-6.84499	0.593178	-11.5395	8.33897e-31	1.84303e-29	2.16802	0	3.4958	154.139	436.769	202.865	0	6.64721	1.39627
ENSG00000144681.11	STAC	chr3:36380503-36548007	hgnc_idHGNC:11353	+	255.444	-6.84417	1.32354	-5.1711	2.32719e-07	1.13841e-06	17.3442	11.6737	9.61344	660.004	750.52	848.858	0.979191	0	0
ENSG00000185339.9	TCN2	chr22:30607003-30627271	hgnc_idHGNC:11653	+	47.6744	-6.8435	0.579527	-11.8088	3.51678e-32	8.27078e-31	0	1.06124	0.873949	144.829	132.046	145.065	0	3.79841	1.39627
ENSG00000205181.7	LINC00654	chr20:5482736-5526709	hgnc_idHGNC:27154	-	41.6523	-6.84125	0.619963	-11.0349	2.59229e-28	5.14673e-27	0	2.12249	1.7479	110.69	110.603	147.332	0.979191	0	1.39627
ENSG00000266088.6	RP5-1028K7.2	chr17:40516892-40527002	havana_geneOTTHUMG00000179655.3	+	6.54369	-6.84122	1.09946	-6.22232	4.89847e-10	3.15904e-09	0	0	0	23.7933	7.90021	27.1997	0	0	0
ENSG00000159167.12	STC1	chr8:23841929-23854806	hgnc_idHGNC:11373	-	386.249	-6.84034	0.94545	-7.235	4.6552e-13	3.81355e-12	16.2602	9.5512	25.3445	1168.97	1074.43	1172.99	4.89596	3.79841	0
ENSG00000268438.1	BNIP3P27	chr19:21826513-21827279	hgnc_idHGNC:49707	+	6.51228	-6.83466	1.17134	-5.83493	5.3814e-09	3.13391e-08	0	0	0	25.8622	28.215	4.53329	0	0	0
ENSG00000267073.1	AC005256.1	chr19:1748056-1748745	havana_geneOTTHUMG00000179989.1	+	6.48309	-6.82639	1.10569	-6.17388	6.66345e-10	4.23888e-09	0	0	0	16.5518	32.7294	9.06657	0	0	0
ENSG00000013588.9	GPRC5A	chr12:12891559-12917937	hgnc_idHGNC:9836	+	2533.52	-6.823	0.268914	-25.3724	5.09047e-142	1.97572e-139	62.8726	66.8584	49.8151	6146.94	10810.9	5449.01	57.7723	70.2705	87.2668
ENSG00000188039.16	NWD1	chr19:16719847-16817963	hgnc_idHGNC:27619	+	40.6291	-6.81697	0.658714	-10.3489	4.2328e-25	7.28573e-24	1.08401	0	0.873949	82.7592	170.419	106.532	0	1.8992	2.0944
ENSG00000117122.14	MFAP2	chr1:16974502-16980632	hgnc_idHGNC:7033	-	41.1118	-6.81144	0.610926	-11.1494	7.2102e-29	1.46347e-27	2.16802	0	0	118.966	115.117	129.199	1.95838	1.8992	0.698135
ENSG00000231906.1	RP11-541M12.3	chr10:48546472-48546713	tagpseudo_consens	-	6.39056	-6.80829	1.05017	-6.48307	8.98774e-11	6.16076e-10	0	0	0	25.8622	19.1862	12.4665	0	0	0
ENSG00000167554.15	ZNF610	chr19:52336243-52367778	hgnc_idHGNC:26687	+	17.571	-6.80313	0.89194	-7.62734	2.3964e-14	2.18345e-13	0	0	0.873949	56.8969	45.144	53.2661	1.95838	0	0
ENSG00000287860.1	RP11-740N7.7	chr7:6952625-7104482	tagncRNA_host	-	6.36605	-6.80017	1.20499	-5.64334	1.66787e-08	9.21717e-08	0	0	0	15.5173	37.2438	4.53329	0	0	0
ENSG00000155918.8	RAET1L	chr6:150018334-150025532	hgnc_idHGNC:16798	-	6.36346	-6.79914	1.02359	-6.64244	3.08524e-11	2.19932e-10	0	0	0	16.5518	19.1862	21.5331	0	0	0
ENSG00000225914.3	TSBP1-AS1	chr6:32254640-32407763	hgnc_idHGNC:39756	+	6.36136	-6.79877	1.02972	-6.60252	4.04238e-11	2.85072e-10	0	0	0	16.5518	23.7006	16.9998	0	0	0
ENSG00000175832.13	ETV4	chr17:43527844-43579620	hgnc_idHGNC:3493	-	429.719	-6.79821	0.307645	-22.0976	3.33227e-108	7.02336e-106	9.7561	7.42871	11.3613	955.868	1727.89	1116.32	14.6879	9.49601	14.6608
ENSG00000274290.3	H2BC6	chr6:26172059-26184655	hgnc_idHGNC:4753	+	295.281	-6.78404	0.800513	-8.47461	2.35869e-17	2.63302e-16	7.58807	0	8.73949	914.489	419.84	1276.12	2.93757	18.0424	9.77389
ENSG00000217181.1	RP11-360O19.5	chr6:10574749-10575227	tagpseudo_consens	-	6.28449	-6.78349	1.08216	-6.26848	3.64592e-10	2.37582e-09	0	0	0	23.7933	23.7006	9.06657	0	0	0
ENSG00000083857.14	FAT1	chr4:186587794-186726722	hgnc_idHGNC:3595	-	11347.2	-6.78322	1.01154	-6.70582	2.00281e-11	1.44933e-10	613.55	506.214	577.68	35033	33634.6	31635.5	45.0428	37.9841	41.1899
ENSG00000258088.1	RP11-114H23.2	chr12:75694010-75698816	tagoverlapping_locus	-	8.86767	-6.78214	0.970391	-6.98908	2.767e-12	2.13227e-11	0	0	0.873949	26.8967	22.572	29.4664	0	0	0
ENSG00000231274.5	SBK3	chr19:55540656-55545543	hgnc_idHGNC:44121	-	6.2914	-6.7813	1.05604	-6.42144	1.34991e-10	9.11183e-10	0	0	0	11.3794	21.4434	23.7998	0	0	0
ENSG00000256751.6	PLBD1-AS1	chr12:14567393-14624191	hgnc_idHGNC:51143	+	16.9826	-6.77997	0.952506	-7.11804	1.09472e-12	8.73852e-12	0	0	0	61.0349	23.7006	65.7327	0.979191	0	1.39627
ENSG00000113578.18	FGF1	chr5:142592178-142698070	hgnc_idHGNC:3665	-	33.9374	-6.77966	0.708586	-9.56788	1.09121e-21	1.56437e-20	0	1.06124	0	92.0696	66.5875	141.665	1.95838	0	2.0944
ENSG00000272882.1	OR2BH1P	chr11:28986635-28987498	hgnc_idHGNC:31250	+	6.19248	-6.76417	1.12491	-6.01307	1.82039e-09	1.10734e-08	0	0	0	33.1037	9.02881	13.5999	0	0	0
ENSG00000268992.1	CDC42EP3P1	chr19:23384530-23385293	hgnc_idHGNC:49673	+	8.76814	-6.76182	1.09073	-6.19938	5.66861e-10	3.63289e-09	0	0	0	12.4139	50.787	14.7332	0.979191	0	0
ENSG00000251169.2	LINC01843	chr5:134506552-134509229	hgnc_idHGNC:52659	+	6.17165	-6.75741	1.0408	-6.49254	8.4402e-11	5.8067e-10	0	0	0	22.7588	19.1862	13.5999	0	0	0
ENSG00000272695.2	GAS6-DT	chr13:113864112-113866834	hgnc_idHGNC:43694	+	72.9494	-6.75622	0.515683	-13.1015	3.2286e-39	1.02141e-37	0	3.18373	2.62185	231.726	136.561	276.531	0.979191	2.8488	2.0944
ENSG00000183625.16	CCR3	chr3:46130890-46266706	hgnc_idHGNC:1604	+	8.69677	-6.75504	0.9765	-6.91761	4.59326e-12	3.48807e-11	0	0	0.873949	31.0347	24.8292	21.5331	0	0	0
ENSG00000123454.12	DBH	chr9:133636363-133659329	hgnc_idHGNC:2689	+	38.8409	-6.7549	0.797288	-8.47235	2.40487e-17	2.68176e-16	0	2.12249	0	61.0349	232.492	49.8662	1.95838	0	2.0944
ENSG00000224621.1	RP11-276H7.3	chr1:16159266-16161883	havana_geneOTTHUMG00000035305.1	+	6.16806	-6.75379	1.21906	-5.54014	3.02228e-08	1.62424e-07	0	0	0	10.3449	39.501	5.66661	0	0	0
ENSG00000104055.16	TGM5	chr15:43232590-43266928	hgnc_idHGNC:11781	-	6.12825	-6.74826	1.07846	-6.25729	3.91731e-10	2.54641e-09	0	0	0	26.8967	18.0576	10.1999	0	0	0
ENSG00000148288.13	GBGT1	chr9:133152948-133163933	hgnc_idHGNC:20460	-	12.1791	-6.74789	0.957308	-7.04882	1.80437e-12	1.41339e-11	0	1.06124	0	34.1382	48.5298	24.9331	0	0.949601	0
ENSG00000261371.6	PECAM1	chr17:64319415-64413776	hgnc_idHGNC:8823	-	44.6751	-6.74642	0.584755	-11.5372	8.56984e-31	1.89274e-29	0	0	0	131.38	138.818	124.665	3.91676	1.8992	1.39627
ENSG00000268941.2	LINC01711	chr20:58634772-58635738	hgnc_idHGNC:28663	+	8.64805	-6.7416	0.96994	-6.95053	3.6392e-12	2.78149e-11	1.08401	0	0	25.8622	27.0864	23.7998	0	0	0
ENSG00000228328.2	PGK1P1	chrX:68070520-68071767	hgnc_idHGNC:8897	-	12.0608	-6.74105	1.21499	-5.54824	2.88559e-08	1.55524e-07	0	0	0	13.4484	86.9023	6.79993	0	0	1.39627
ENSG00000267565.1	CTC-559E9.8	chr19:19892433-19895847	havana_geneOTTHUMG00000182370.1	-	6.10483	-6.73987	1.08045	-6.23803	4.43108e-10	2.86808e-09	0	0	0	17.5863	10.1574	27.1997	0	0	0
ENSG00000204539.4	CDSN	chr6:31115087-31120446	hgnc_idHGNC:1802	-	6.09704	-6.73623	1.23233	-5.46623	4.59695e-08	2.42464e-07	0	0	0	5.17245	39.501	10.1999	0	0	0
ENSG00000158825.6	CDA	chr1:20589086-20618903	hgnc_idHGNC:1712	+	196.136	-6.72857	0.361994	-18.5875	4.05685e-77	3.90071e-75	10.8401	8.48996	6.99159	497.589	601.544	632.394	2.93757	0.949601	3.49067
ENSG00000172936.16	MYD88	chr3:38138478-38143022	hgnc_idHGNC:7562	+	174.874	-6.72708	0.544356	-12.3579	4.41731e-35	1.16378e-33	4.33604	4.24498	2.62185	285.519	1015.74	243.664	1.95838	9.49601	6.28321
ENSG00000272701.3	MESTIT1	chr7:130486042-130491033	hgnc_idHGNC:17991	-	8.50174	-6.72346	0.971323	-6.92196	4.45434e-12	3.38662e-11	0	0	0	23.7933	25.9578	26.0664	0	0	0.698135
ENSG00000123892.12	RAB38	chr11:88113251-88175443	hgnc_idHGNC:9776	-	54.4116	-6.71483	0.587993	-11.4199	3.32567e-30	7.16608e-29	1.08401	2.12249	1.7479	195.519	85.7737	199.465	0	1.8992	2.0944
ENSG00000229951.5	FLJ31356	chr2:28384409-28394672	havana_geneOTTHUMG00000151946.1	-	11.8773	-6.70943	0.945594	-7.09546	1.28918e-12	1.0219e-11	0	1.06124	0	27.9312	33.858	43.0662	0.979191	0	0
ENSG00000235180.1	LINC00601	chr10:126413869-126421879	hgnc_idHGNC:43916	-	5.97212	-6.70846	2.13667	-3.13967	0.00169136	0.00467106	0	0	0	18.6208	1.1286	33.9997	0	0	0
ENSG00000263466.1	RP1-56K13.2	chr17:38903704-38904600	havana_geneOTTHUMG00000178866.1	-	16.3344	-6.70476	0.930965	-7.20194	5.93603e-13	4.83172e-12	0	0	0	39.3106	71.1019	33.9997	0	1.8992	0.698135
ENSG00000106484.16	MEST	chr7:130486171-130506465	hgnc_idHGNC:7028	+	234.543	-6.69725	0.432828	-15.4732	5.26094e-54	2.65769e-52	5.42005	2.12249	8.73949	853.454	317.137	900.991	4.89596	10.4456	7.67948
ENSG00000254221.3	PCDHGB1	chr5:141350099-141512975	hgnc_idHGNC:8708	+	81.1774	-6.69626	0.464506	-14.4159	4.11153e-47	1.7105e-45	2.16802	2.12249	5.24369	230.691	294.565	191.531	0.979191	1.8992	1.39627
ENSG00000197937.13	ZNF347	chr19:53124072-53159075	hgnc_idHGNC:16447	-	558.147	-6.69427	0.357549	-18.7226	3.23676e-78	3.19917e-76	11.9241	20.1637	7.86554	1807.25	1121.83	1998.05	29.3757	17.0928	9.77389
ENSG00000135114.13	OASL	chr12:121017763-121039242	hgnc_idHGNC:8090	-	313.823	-6.68927	0.320419	-20.8767	8.72855e-97	1.42459e-94	17.3442	6.36747	6.11764	813.109	852.094	1104.99	3.91676	11.3952	9.07575
ENSG00000256433.3	RP1-102E24.8	chr12:6393879-6396148	havana_geneOTTHUMG00000168357.3	+	8.34094	-6.68762	1.00106	-6.68056	2.38024e-11	1.71117e-10	0	1.06124	0	18.6208	34.9866	20.3998	0	0	0
ENSG00000276953.1	TRBV12-4	chr7:142563740-142564245	hgnc_idHGNC:12186	+	8.30653	-6.68578	1.0409	-6.42307	1.33555e-10	9.01874e-10	0	0	0.873949	19.6553	40.6296	13.5999	0	0	0
ENSG00000079263.19	SP140	chr2:230203110-230313215	hgnc_idHGNC:17133	+	37.6747	-6.68289	0.631902	-10.5758	3.85743e-26	6.94773e-25	1.08401	1.06124	0	135.518	82.3879	114.466	1.95838	1.8992	0.698135
ENSG00000223345.3	H2BP1	chr1:121108210-121117257	hgnc_idHGNC:20560	-	47.8983	-6.68138	0.617318	-10.8232	2.67149e-27	5.03391e-26	0	3.18373	0.873949	147.932	77.8735	197.198	0.979191	0.949601	2.0944
ENSG00000250602.6	RP11-517I3.1	chr5:126372477-126509021	havana_geneOTTHUMG00000163123.2	-	16.0815	-6.67537	0.933502	-7.15089	8.62153e-13	6.94128e-12	0	0	1.7479	65.1728	48.5298	28.333	0	0.949601	0
ENSG00000136542.9	GALNT5	chr2:157257705-157318491	hgnc_idHGNC:4127	+	760.09	-6.6738	0.276333	-24.1513	7.24227e-129	2.32821e-126	26.0163	19.1024	27.9664	2655.53	1453.64	2599.84	22.5214	18.0424	18.1515
ENSG00000225756.1	DBH-AS1	chr9:133654586-133657313	hgnc_idHGNC:24155	-	51.9029	-6.67116	0.736595	-9.05676	1.34388e-19	1.70808e-18	0	0	2.62185	73.4488	325.037	60.0661	1.95838	1.8992	2.0944
ENSG00000183671.12	GPR1	chr2:206175316-206218047	hgnc_idHGNC:4463	-	220.144	-6.66937	0.406631	-16.4015	1.86478e-60	1.1637e-58	8.67208	4.24498	9.61344	730.35	344.223	868.125	7.83353	4.74801	3.49067
ENSG00000166145.15	SPINT1	chr15:40844018-40858207	hgnc_idHGNC:11246	+	68.5615	-6.66822	0.524389	-12.7162	4.80862e-37	1.38122e-35	1.08401	2.12249	4.36974	162.415	292.308	150.732	0.979191	0.949601	2.0944
ENSG00000187185.4	CTD-2600O9.1	chr16:57798186-57816946	havana_geneOTTHUMG00000176702.2	+	8.20681	-6.6659	0.985829	-6.76172	1.36365e-11	9.98376e-11	0	0	0	18.6208	25.9578	28.333	0	0.949601	0
ENSG00000267551.3	GNA15-DT	chr19:3141576-3155175	hgnc_idHGNC:55293	-	5.80809	-6.66583	1.08877	-6.12233	9.22187e-10	5.79686e-09	0	0	0	9.31041	24.8292	18.1331	0	0	0
ENSG00000242265.6	PEG10	chr7:94656325-94669695	hgnc_idHGNC:14005	+	839.686	-6.66535	0.247687	-26.9104	1.65891e-159	9.10282e-157	18.4282	28.6536	15.7311	2355.53	2827.15	2229.24	31.3341	18.992	32.1142
ENSG00000260253.1	RP4-676L2.1	chr8:29352420-29353170	havana_geneOTTHUMG00000172754.1	-	5.7971	-6.66335	1.07929	-6.17381	6.66622e-10	4.23979e-09	0	0	0	10.3449	24.8292	16.9998	0	0	0
ENSG00000175294.6	CATSPER1	chr11:66016752-66026479	hgnc_idHGNC:17116	-	85.7257	-6.65812	0.584142	-11.3981	4.27252e-30	9.18145e-29	0	0	3.4958	153.104	434.511	169.998	2.93757	1.8992	5.58508
ENSG00000227388.3	RP11-112J3.16	chr9:35772163-35790432	havana_geneOTTHUMG00000019884.3	+	15.8151	-6.65804	0.904168	-7.36372	1.78857e-13	1.51512e-12	0	0	0	53.7935	51.9156	33.9997	0.979191	0.949601	0.698135
ENSG00000227193.2	RP11-439A17.4	chr1:121118126-121146826	havana_geneOTTHUMG00000040900.2	+	5.75624	-6.65766	1.15339	-5.77227	7.82106e-09	4.47766e-08	0	0	0	26.8967	5.643	19.2665	0	0	0
ENSG00000249743.6	RP11-60A8.1	chr5:73213930-73295258	havana_geneOTTHUMG00000162463.7	+	26.8064	-6.65389	0.747397	-8.90276	5.4474e-19	6.69379e-18	4.33604	1.06124	0	77.5867	93.6739	64.5993	0	0	0
ENSG00000224389.9	C4B	chr6:32014795-32035418	hgnc_idHGNC:1324	+	11.3937	-6.65163	0.989872	-6.71969	1.82116e-11	1.32329e-10	0	1.06124	0.873949	36.2071	47.4012	16.9998	0	0	0
ENSG00000108679.13	LGALS3BP	chr17:78971238-78979947	hgnc_idHGNC:6564	-	4261.28	-6.65133	0.233628	-28.4697	2.77996e-178	1.96611e-175	106.233	116.737	98.7562	9421.1	16949.3	11233.5	138.066	150.987	136.834
ENSG00000197646.8	PDCD1LG2	chr9:5510531-5571282	hgnc_idHGNC:18731	+	53.1829	-6.64555	0.568582	-11.6879	1.46907e-31	3.35641e-30	4.33604	1.06124	0.873949	156.208	109.474	202.865	0.979191	2.8488	0
ENSG00000237254.2	TRBV30	chr7:142812586-142813399	hgnc_idHGNC:12214	-	5.71502	-6.64549	1.05391	-6.30558	2.87116e-10	1.8868e-09	0	0	0	18.6208	12.4146	20.3998	0	0	0
ENSG00000154165.5	GPR15	chr3:98531978-98534681	hgnc_idHGNC:4469	+	5.71345	-6.6452	1.03957	-6.39227	1.63439e-10	1.096e-09	0	0	0	18.6208	15.8004	16.9998	0	0	0
ENSG00000273415.3	LINC02725	chr11:128095758-128183671	hgnc_idHGNC:54242	+	5.70614	-6.64341	1.10586	-6.00748	1.88424e-09	1.14355e-08	0	0	0	19.6553	7.90021	23.7998	0	0	0
ENSG00000236427.1	RP11-107M16.2	chr1:152205858-152207057	tagoverlapping_locus	+	5.7009	-6.64247	1.05336	-6.30597	2.86402e-10	1.88249e-09	0	0	0	19.6553	19.1862	12.4665	0	0	0
ENSG00000255346.10	NOX5	chr15:68930525-69062762	hgnc_idHGNC:14874	+	109.525	-6.6393	0.383835	-17.2973	4.93225e-67	3.58388e-65	6.50406	1.06124	3.4958	325.864	303.594	336.597	3.91676	1.8992	2.79254
ENSG00000212807.3	OR2A42	chr7:144228244-144239605	hgnc_idHGNC:31230	-	5.67013	-6.63165	1.09917	-6.03333	1.60613e-09	9.84152e-09	0	0	0	10.3449	27.0864	13.5999	0	0	0
ENSG00000127533.4	F2RL3	chr19:16888999-16892606	hgnc_idHGNC:3540	+	30.9021	-6.63001	0.6805	-9.74284	1.97941e-22	2.9562e-21	1.08401	0	0	70.3453	100.445	101.999	0	2.8488	1.39627
ENSG00000126785.13	RHOJ	chr14:63204114-63293508	hgnc_idHGNC:688	+	41.593	-6.62582	0.582889	-11.3672	6.09034e-30	1.29221e-28	2.16802	1.06124	1.7479	133.449	117.374	115.599	2.93757	0	0
ENSG00000227634.3	LINC01714	chr1:8201518-8215210	hgnc_idHGNC:52501	+	7.98089	-6.62547	1.07706	-6.15145	7.67782e-10	4.86568e-09	0	1.06124	0	30.0002	7.90021	32.8663	0	0	0
ENSG00000224383.8	PRR29	chr17:63998351-64004305	hgnc_idHGNC:25673	+	7.95129	-6.6201	1.00858	-6.56377	5.24654e-11	3.66498e-10	0	0	0	18.6208	33.858	18.1331	0	0.949601	0
ENSG00000274471.2	HERC2P7	chr15:23309607-23314566	havana_geneOTTHUMG00000171926.5	+	30.6884	-6.61887	0.672234	-9.84608	7.12686e-23	1.09787e-21	0	2.12249	0.873949	78.6212	110.603	81.5992	0.979191	0	1.39627
ENSG00000251179.1	TMEM92-AS1	chr17:50281577-50287855	hgnc_idHGNC:50442	-	5.60896	-6.61787	1.04124	-6.35578	2.07365e-10	1.37808e-09	0	0	0	16.5518	16.929	16.9998	0	0	0
ENSG00000227066.2	RP3-340N1.2	chr1:20154171-20160568	havana_geneOTTHUMG00000002703.3	+	5.60687	-6.61743	1.05903	-6.24856	4.14248e-10	2.68674e-09	0	0	0	16.5518	21.4434	12.4665	0	0	0
ENSG00000260761.1	RP11-184E9.2	chr5:25319834-25321346	havana_geneOTTHUMG00000161957.2	+	19.7501	-6.61634	0.968708	-6.83007	8.4875e-12	6.31719e-11	0	1.06124	0	81.7247	14.6718	78.1992	0	0	2.0944
ENSG00000248564.1	RP11-478C6.2	chr4:338097-338583	havana_geneOTTHUMG00000159934.1	-	5.60223	-6.61575	2.2282	-2.9691	0.00298677	0.00782211	0	0	0	4.13796	44.0154	2.26664	0	0	0
ENSG00000286081.1	RP11-62P16.1	chr2:150150633-150166266	havana_geneOTTHUMG00000192772.2	-	7.88313	-6.61378	1.22586	-5.3952	6.84466e-08	3.54324e-07	0	0	0	23.7933	2.2572	44.1996	0	0	0.698135
ENSG00000288073.1	RP11-562N2.2	chr4:37454698-37476401	havana_geneOTTHUMG00000195321.1	-	5.58962	-6.61361	1.06463	-6.21214	5.22688e-10	3.3613e-09	0	0	0	18.6208	11.286	20.3998	0	0	0
ENSG00000250697.2	CTD-2066L21.3	chr5:32888236-33298066	tagoverlapping_locus	-	136.19	-6.60971	0.406807	-16.2478	2.31642e-59	1.40424e-57	1.08401	1.06124	5.24369	457.244	279.893	464.662	7.83353	3.79841	4.88694
ENSG00000207994.1	MIR100	chr11:122152229-122152308	hgnc_idHGNC:31487	-	5.55668	-6.60629	1.06856	-6.18241	6.31303e-10	4.02481e-09	0	0	0	21.7243	11.286	16.9998	0	0	0
ENSG00000186188.11	FFAR4	chr10:93566665-93604480	hgnc_idHGNC:19061	+	7.81596	-6.59525	0.996946	-6.61545	3.70423e-11	2.62155e-10	0	0	0	19.6553	30.4722	19.2665	0	0.949601	0
ENSG00000178685.14	PARP10	chr8:143977153-144012772	hgnc_idHGNC:25895	-	419.132	-6.5944	0.417898	-15.7799	4.2763e-56	2.30283e-54	14.0921	7.42871	13.1092	754.143	2038.25	904.391	12.7295	5.69761	22.3403
ENSG00000273213.4	H3-2	chr1:143894544-143905977	hgnc_idHGNC:32060	-	25.3846	-6.5924	0.757536	-8.70242	3.24878e-18	3.82381e-17	0	1.06124	0.873949	50.69	98.1883	74.7992	0	2.8488	0
ENSG00000287263.1	CTD-2201E18.8	chr5:42983636-42993276	havana_geneOTTHUMG00000195463.1	-	49.1337	-6.59119	1.6141	-4.08352	4.43591e-05	0.000162254	0	0	6.99159	91.0351	267.478	74.7992	0	1.8992	0
ENSG00000287656.1	RP11-72O9.5	chr6:160369200-160386934	havana_geneOTTHUMG00000195405.1	-	7.77217	-6.58761	1.08552	-6.06861	1.29022e-09	7.98417e-09	0	0	0	23.7933	37.2438	7.93325	0.979191	0	0
ENSG00000253958.2	CLDN23	chr8:8701937-8704096	hgnc_idHGNC:17591	+	102.758	-6.58751	0.499505	-13.1881	1.02772e-39	3.3072e-38	6.50406	7.42871	1.7479	210.001	448.055	247.064	0.979191	0.949601	2.0944
ENSG00000219665.8	ZNF433-AS1	chr19:11987617-12046275	hgnc_idHGNC:53776	+	55.0662	-6.58739	0.509965	-12.9174	3.59291e-38	1.08387e-36	0	2.12249	1.7479	163.449	174.933	147.332	3.91676	0	2.0944
ENSG00000287024.1	RP3-454M7.3	chrX:129675888-129678348	havana_geneOTTHUMG00000194227.1	-	7.73635	-6.58052	1.00276	-6.5624	5.29471e-11	3.69701e-10	0	1.06124	0	28.9657	15.8004	23.7998	0	0	0
ENSG00000234197.1	ETV5-AS1	chr3:186079170-186080947	hgnc_idHGNC:40222	+	7.68869	-6.57873	1.07722	-6.10715	1.01429e-09	6.35198e-09	0	0	0	30.0002	7.90021	30.5997	0	0	0.698135
ENSG00000253141.2	CTB-164N12.1	chr5:173463484-173484584	havana_geneOTTHUMG00000163325.3	+	5.41986	-6.56647	1.08911	-6.02921	1.64766e-09	1.00861e-08	0	0	0	10.3449	23.7006	14.7332	0	0	0
ENSG00000145113.22	MUC4	chr3:195746765-195811973	hgnc_idHGNC:7514	-	45.214	-6.56565	0.802905	-8.17738	2.90087e-16	3.01669e-15	2.16802	2.12249	2.62185	64.1384	302.465	31.733	0.979191	0	0.698135
ENSG00000273143.2	DUSP5-DT	chr10:110428840-110496590	hgnc_idHGNC:55154	-	15.0345	-6.56421	0.949939	-6.91014	4.84168e-12	3.66972e-11	1.08401	0	0	37.2416	27.0864	67.9993	0	1.8992	0
ENSG00000287175.1	RP11-464C19.4	chr10:3809835-3816169	havana_geneOTTHUMG00000194145.1	+	5.40261	-6.56238	1.07534	-6.10263	1.04338e-09	6.52262e-09	0	0	0	12.4139	13.5432	22.6664	0	0	0
ENSG00000237273.1	RSL24D1P8	chr19:12096424-12096915	hgnc_idHGNC:37873	+	5.39163	-6.55982	1.06737	-6.14576	7.95808e-10	5.03327e-09	0	0	0	13.4484	13.5432	21.5331	0	0	0
ENSG00000232310.8	RP11-557H15.4	chr6:134520163-134689399	tagoverlapping_locus	-	5.37124	-6.55518	1.08667	-6.03238	1.61562e-09	9.89583e-09	0	0	0	15.5173	10.1574	22.6664	0	0	0
ENSG00000279404.1	CTD-2542C24.5	chr19:20926777-20928714	havana_geneOTTHUMG00000182767.1	-	7.62149	-6.55494	1.00432	-6.52675	6.72136e-11	4.66552e-10	0	1.06124	0	15.5173	28.215	23.7998	0	0	0
ENSG00000269981.1	RP11-34P13.16	chr1:137682-137965	havana_geneOTTHUMG00000182738.2	-	7.5703	-6.54569	1.28913	-5.07762	3.822e-07	1.82122e-06	0	1.06124	0	7.24143	56.43	3.39997	0	0	0
ENSG00000253690.1	RP11-380I10.4	chr8:28250063-28339255	havana_geneOTTHUMG00000163904.1	-	7.55173	-6.54496	1.00002	-6.54481	5.95704e-11	4.14583e-10	0	0	0	21.7243	16.929	28.333	0.979191	0	0
ENSG00000180787.6	ZFP3	chr17:5078467-5096374	hgnc_idHGNC:12861	+	34.1162	-6.54398	0.622904	-10.5056	8.14051e-26	1.44576e-24	1.08401	1.06124	2.62185	111.725	85.7737	103.132	0	0.949601	0.698135
ENSG00000249852.1	AC145676.2	chr7:227554-229557	havana_geneOTTHUMG00000160234.1	-	19.031	-6.54387	1.60916	-4.06663	4.76984e-05	0.000173511	0	0	3.4958	42.4141	102.703	22.6664	0	0	0
ENSG00000160182.3	TFF1	chr21:42362282-42366535	hgnc_idHGNC:11755	-	5.31634	-6.54242	1.08164	-6.04864	1.46075e-09	8.98877e-09	0	0	0	20.6898	10.1574	16.9998	0	0	0
ENSG00000198131.14	ZNF544	chr19:58228594-58277495	hgnc_idHGNC:16759	+	499.263	-6.54214	0.247928	-26.3873	1.9181e-153	9.53835e-151	10.8401	8.48996	14.8571	1394.49	1438.97	1566.25	22.5214	20.8912	16.0571
ENSG00000237596.7	RP13-143G15.4	chr6:135991936-136225751	tagoverlapping_locus	-	39.5036	-6.54061	0.633386	-10.3264	5.35188e-25	9.15255e-24	3.25203	2.12249	2.62185	140.691	132.046	74.7992	0	0	0
ENSG00000237167.1	AC128709.2	chr3:197458405-197467105	havana_geneOTTHUMG00000155482.1	+	5.30023	-6.53441	1.12989	-5.78324	7.32737e-09	4.20712e-08	0	0	0	10.3449	10.1574	27.1997	0	0	0
ENSG00000162383.13	SLC1A7	chr1:53087179-53142638	hgnc_idHGNC:10945	-	10.4915	-6.53142	0.962806	-6.78374	1.17108e-11	8.61154e-11	0	0	1.7479	24.8277	36.1152	31.733	0	0	0
ENSG00000136514.3	RTP4	chr3:187368385-187372076	hgnc_idHGNC:23992	+	14.6657	-6.53116	0.99656	-6.5537	5.61274e-11	3.91135e-10	0	0	0.873949	46.552	15.8004	66.866	0	1.8992	0
ENSG00000272808.4	RP11-66B24.7	chr15:100849831-100876836	tagoverlapping_locus	+	10.4415	-6.51983	0.959341	-6.79616	1.07445e-11	7.91926e-11	2.16802	0	0	34.1382	31.6008	26.0664	0	0	0
ENSG00000019186.10	CYP24A1	chr20:54153446-54173986	hgnc_idHGNC:2602	-	18.946	-6.51824	0.818037	-7.96815	1.61065e-15	1.59939e-14	0	0	0	62.0694	59.8158	45.3329	0	1.8992	1.39627
ENSG00000133328.4	PLAAT2	chr11:63552770-63563379	hgnc_idHGNC:17824	-	5.2196	-6.51783	1.19843	-5.43863	5.36911e-08	2.81511e-07	0	0	0	30.0002	5.643	11.3332	0	0	0
ENSG00000234323.8	LINC01505	chr9:105993310-106740875	hgnc_idHGNC:51186	+	61.1829	-6.51267	0.507165	-12.8413	9.62077e-38	2.8351e-36	0	3.18373	0.873949	195.519	133.175	210.798	1.95838	0.949601	4.18881
ENSG00000286593.1	RP11-757O6.8	chr18:14404551-14430923	havana_geneOTTHUMG00000194912.1	-	5.19772	-6.50974	1.09388	-5.95104	2.66445e-09	1.59636e-08	0	0	0	19.6553	18.0576	9.06657	0	0	0
ENSG00000102048.16	ASB9	chrX:15235288-15270467	hgnc_idHGNC:17184	-	33.7533	-6.50751	0.690702	-9.42159	4.44308e-21	6.15342e-20	0	4.24498	2.62185	92.0696	68.8447	135.999	0	0	0
ENSG00000112299.8	VNN1	chr6:132680849-132714055	hgnc_idHGNC:12705	-	5.17838	-6.50521	1.08349	-6.00397	1.92554e-09	1.16795e-08	0	0	0	21.7243	12.4146	12.4665	0	0	0
ENSG00000178773.15	CPNE7	chr16:89575758-89597246	hgnc_idHGNC:2320	+	55.5242	-6.5044	0.571453	-11.3822	5.12752e-30	1.09596e-28	1.08401	3.18373	0.873949	131.38	227.977	130.332	0	0	4.88694
ENSG00000265121.1	RP11-285E9.5	chr17:77264180-77264776	tagoverlapping_locus	-	5.1863	-6.50327	1.21077	-5.37118	7.8225e-08	4.0265e-07	0	0	0	8.27592	31.6008	6.79993	0	0	0
ENSG00000252980.1	RNU6-367P	chr3:44071087-44071186	hgnc_idHGNC:47330	+	5.14596	-6.49698	1.1174	-5.8144	6.08534e-09	3.52619e-08	0	0	0	24.8277	11.286	10.1999	0	0	0
ENSG00000234498.3	RPL13AP20	chr12:12875499-12876107	hgnc_idHGNC:35709	+	28.0679	-6.49157	0.706891	-9.18327	4.18191e-20	5.4771e-19	1.08401	1.06124	1.7479	51.7245	111.731	83.8658	0	0	1.39627
ENSG00000109452.12	INPP4B	chr4:142023160-142847432	hgnc_idHGNC:6075	-	1225.17	-6.49042	0.291415	-22.2721	6.89356e-110	1.5027e-107	52.0325	35.0211	48.0672	4239.34	2091.3	4455.09	35.2509	41.7825	28.6235
ENSG00000272382.1	CTD-2035E11.4	chr5:43033716-43034635	havana_geneOTTHUMG00000185476.1	+	14.0216	-6.48676	1.07349	-6.04266	1.51597e-09	9.31237e-09	1.08401	0	0.873949	19.6553	91.4167	12.4665	0	0	0.698135
ENSG00000211943.2	IGHV3-15	chr14:106153624-106154163	hgnc_idHGNC:5582	-	5.11205	-6.48434	1.19565	-5.42326	5.85218e-08	3.06033e-07	0	0	0	15.5173	25.9578	4.53329	0	0	0
ENSG00000164512.18	ANKRD55	chr5:56099680-56233330	hgnc_idHGNC:25681	-	5.10894	-6.48364	1.09782	-5.9059	3.50722e-09	2.0817e-08	0	0	0	16.5518	9.02881	20.3998	0	0	0
ENSG00000146047.7	H2BC1	chr6:25726777-25727345	hgnc_idHGNC:18730	+	31.7329	-6.4828	0.792459	-8.18062	2.82398e-16	2.93808e-15	1.08401	0	0	95.173	27.0864	157.532	0.979191	0.949601	2.79254
ENSG00000012223.13	LTF	chr3:46435645-46485234	hgnc_idHGNC:6720	-	5.08383	-6.47765	1.07537	-6.02366	1.70512e-09	1.0408e-08	0	0	0	18.6208	15.8004	11.3332	0	0	0
ENSG00000070808.17	CAMK2A	chr5:150219491-150290093	hgnc_idHGNC:1460	-	5.08173	-6.47683	1.13048	-5.72926	1.00871e-08	5.71028e-08	0	0	0	18.6208	20.3148	6.79993	0	0	0
ENSG00000225076.1	WWC3-AS1	chrX:10024842-10038654	hgnc_idHGNC:41236	-	5.06344	-6.47265	1.0835	-5.97381	2.31773e-09	1.39636e-08	0	0	0	20.6898	12.4146	12.4665	0	0	0
ENSG00000248905.10	FMN1	chr15:32765544-33194714	hgnc_idHGNC:3768	-	439.464	-6.47091	0.31631	-20.4575	5.15065e-93	7.73229e-91	16.2602	20.1637	19.2269	1125.52	1789.96	951.99	7.83353	12.3448	11.8683
ENSG00000275178.1	RP11-4B16.3	chr18:77093086-77093446	havana_geneOTTHUMG00000186682.2	+	5.05872	-6.47035	1.2714	-5.08914	3.59685e-07	1.71882e-06	0	0	0	20.6898	22.572	2.26664	0	0	0
ENSG00000249740.3	OSMR-AS1	chr5:38682581-38845829	hgnc_idHGNC:50296	-	13.8487	-6.46909	0.923547	-7.00461	2.47671e-12	1.91832e-11	0	0	1.7479	47.5865	46.2726	28.333	0	0	0.698135
ENSG00000138061.12	CYP1B1	chr2:38066973-38109902	hgnc_idHGNC:2597	-	2735.91	-6.46526	0.402194	-16.075	3.82167e-58	2.19546e-56	44.4444	60.491	39.3277	8179.71	7035.7	8863.71	117.503	156.684	125.664
ENSG00000205542.11	TMSB4X	chrX:12975110-12977227	hgnc_idHGNC:11881	+	18863.3	-6.45804	0.374584	-17.2406	1.31735e-66	9.52865e-65	350.135	598.542	389.781	60605.6	27364.1	78024.7	839.167	670.419	927.123
ENSG00000278869.1	CITF22-49E9.3	chr22:49933198-49934074	havana_geneOTTHUMG00000189148.1	-	5.00756	-6.45408	1.20758	-5.34464	9.05956e-08	4.63702e-07	0	0	0	13.4484	27.0864	4.53329	0	0	0
ENSG00000268903.1	RP11-34P13.15	chr1:135141-135895	havana_geneOTTHUMG00000182518.2	-	4.99666	-6.44941	1.45332	-4.43771	9.09224e-06	3.66755e-05	0	0	0	2.06898	39.501	3.39997	0	0	0
ENSG00000248231.1	KRT8P4	chr8:89412621-89415071	hgnc_idHGNC:31057	-	7.06246	-6.44905	1.04046	-6.19827	5.70877e-10	3.65568e-09	0	0	0.873949	18.6208	31.6008	12.4665	0	0	0
ENSG00000180861.9	LINC01559	chr12:13371089-13387167	hgnc_idHGNC:26598	-	7.04941	-6.44668	1.03283	-6.24175	4.3269e-10	2.80293e-09	0	0	0.873949	20.6898	12.4146	29.4664	0	0	0
ENSG00000135636.15	DYSF	chr2:71453561-71686763	hgnc_idHGNC:3097	+	574.901	-6.44637	0.424981	-15.1686	5.70697e-52	2.74366e-50	15.1761	7.42871	19.2269	1056.21	2857.62	1144.66	18.6046	37.0345	18.1515
ENSG00000165072.10	MAMDC2	chr9:70043848-70226972	hgnc_idHGNC:23673	+	338.992	-6.44552	0.328995	-19.5915	1.82557e-85	2.26956e-83	13.0081	9.5512	11.3613	1144.15	576.715	1261.39	9.79191	15.1936	9.77389
ENSG00000064300.9	NGFR	chr17:49495293-49515008	hgnc_idHGNC:7809	+	257.702	-6.44261	0.350836	-18.3636	2.57136e-75	2.34487e-73	9.7561	4.24498	6.99159	534.831	1106.03	626.727	10.7711	9.49601	10.472
ENSG00000171049.9	FPR2	chr19:51752026-51770531	hgnc_idHGNC:3827	+	4.9621	-6.44242	1.13247	-5.6888	1.27935e-08	7.1785e-08	0	0	0	18.6208	6.77161	19.2665	0	0	0
ENSG00000277270.2	RP5-827E24.1	chr20:61432868-61437630	havana_geneOTTHUMG00000186969.2	-	18.0793	-6.43852	0.910269	-7.07321	1.5139e-12	1.19349e-11	0	1.06124	0.873949	38.2761	98.1883	22.6664	0	0.949601	0.698135
ENSG00000042493.16	CAPG	chr2:85394753-85418432	hgnc_idHGNC:1474	-	1993.73	-6.43528	0.175552	-36.6574	3.48733e-294	1.38735e-290	72.6287	78.5321	62.0504	4870.38	6572.97	6093.87	64.6266	63.6233	64.9265
ENSG00000197054.12	ZNF763	chr19:11965037-11980617	hgnc_idHGNC:27614	+	9.80157	-6.43161	1.03032	-6.24234	4.31079e-10	2.79306e-09	0	0	0	45.5175	14.6718	26.0664	1.95838	0	0
ENSG00000234998.1	RP11-439A17.10	chr1:121087528-121116676	tagoverlapping_locus	-	4.90667	-6.42818	1.13802	-5.64856	1.618e-08	8.95711e-08	0	0	0	23.7933	7.90021	12.4665	0	0	0
ENSG00000267269.1	RP11-2N1.1	chr18:59685820-59688400	havana_geneOTTHUMG00000180090.1	+	4.89306	-6.42422	1.17603	-5.46264	4.69103e-08	2.47262e-07	0	0	0	24.8277	13.5432	5.66661	0	0	0
ENSG00000271225.1	BNIP3P4	chr9:64810865-64811429	hgnc_idHGNC:39657	-	4.87635	-6.41875	1.29081	-4.97267	6.60384e-07	3.06599e-06	0	0	0	26.8967	2.2572	14.7332	0	0	0
ENSG00000183780.13	SLC35F3	chr1:233904676-234324511	hgnc_idHGNC:23616	+	121.849	-6.41863	0.435704	-14.7316	4.03918e-49	1.77067e-47	3.25203	6.36747	8.73949	377.589	237.006	456.729	3.91676	0.949601	2.0944
ENSG00000166592.12	RRAD	chr16:66921679-66925536	hgnc_idHGNC:10446	-	61.4297	-6.41249	0.498679	-12.859	7.66029e-38	2.26366e-36	1.08401	0	4.36974	151.035	235.878	154.132	0.979191	1.8992	3.49067
ENSG00000133488.15	SEC14L4	chr22:30488902-30505711	hgnc_idHGNC:20627	-	6.91502	-6.41108	1.0377	-6.17817	6.48479e-10	4.1277e-09	1.08401	0	0	11.3794	22.572	27.1997	0	0	0
ENSG00000167618.10	LAIR2	chr19:54497879-54510687	hgnc_idHGNC:6478	+	4.83408	-6.40531	1.08675	-5.89402	3.76914e-09	2.22637e-08	0	0	0	18.6208	11.286	13.5999	0	0	0
ENSG00000227959.1	RP11-276H7.2	chr1:16155211-16157329	havana_geneOTTHUMG00000009528.1	+	56.8514	-6.40225	0.66334	-9.65154	4.84243e-22	7.06951e-21	0	3.18373	1.7479	65.1728	339.709	95.199	1.95838	1.8992	2.79254
ENSG00000183486.14	MX2	chr21:41361999-41409393	hgnc_idHGNC:7533	+	30.928	-6.40068	0.630116	-10.1579	3.05437e-24	5.05767e-23	1.08401	1.06124	3.4958	91.0351	84.6451	96.3324	0	0	0.698135
ENSG00000268174.1	BNIP3P22	chr19:20416514-20417069	hgnc_idHGNC:49702	+	4.8216	-6.39763	1.1864	-5.39247	6.94943e-08	3.59396e-07	0	0	0	7.24143	27.0864	9.06657	0	0	0
ENSG00000158022.7	TRIM63	chr1:26051301-26068436	hgnc_idHGNC:16007	-	9.56943	-6.39701	0.98007	-6.52709	6.70595e-11	4.65686e-10	1.08401	0	0	28.9657	37.2438	18.1331	0	0	0.698135
ENSG00000102349.18	KLF8	chrX:56232356-56291531	hgnc_idHGNC:6351	+	6.78376	-6.39474	1.00528	-6.36116	2.00239e-10	1.33295e-09	0	0	0	19.6553	23.7006	16.9998	0	0	0.698135
ENSG00000236238.2	AC093106.4	chr7:131665507-131665858	tagpseudo_consens	+	4.80226	-6.39198	1.11545	-5.73039	1.002e-08	5.6743e-08	0	0	0	9.31041	21.4434	12.4665	0	0	0
ENSG00000257219.6	LNCOG	chr12:76259836-76305969	hgnc_idHGNC:53336	+	6.78606	-6.39159	1.02021	-6.26496	3.7291e-10	2.42804e-09	0	0	0.873949	21.7243	13.5432	24.9331	0	0	0
ENSG00000149043.16	SYT8	chr11:1828307-1837521	hgnc_idHGNC:19264	+	13.1358	-6.3893	1.01555	-6.29146	3.14502e-10	2.05742e-09	0	0	0.873949	19.6553	75.6163	20.3998	0.979191	0	0.698135
ENSG00000272622.2	RP11-395N3.2	chr2:226800146-226813741	tagoverlapping_locus	+	17.8931	-6.38756	0.840182	-7.60259	2.9026e-14	2.62215e-13	1.08401	3.18373	0	53.7935	37.2438	65.7327	0	0	0
ENSG00000255606.1	AP000439.2	chr11:69438365-69444743	havana_geneOTTHUMG00000168001.1	-	4.77299	-6.3842	1.07994	-5.9116	3.38803e-09	2.01246e-08	0	0	0	12.4139	13.5432	16.9998	0	0	0
ENSG00000204791.10	SMPD5	chr8:144049079-144051522	hgnc_idHGNC:52275	+	9.4488	-6.38342	1.19112	-5.35916	8.36112e-08	4.29403e-07	0	0	0	11.3794	64.3303	7.93325	0	0	1.39627
ENSG00000285759.1	RP1-290I10.10	chr6:10426623-10429110	havana_geneOTTHUMG00000193130.1	+	4.76621	-6.38269	1.20711	-5.28757	1.2395e-07	6.25372e-07	0	0	0	13.4484	4.5144	24.9331	0	0	0
ENSG00000173442.13	EHBP1L1	chr11:65576046-65592650	hgnc_idHGNC:30682	+	1927.58	-6.38186	0.264076	-24.1668	4.97793e-129	1.61661e-126	61.7886	61.5522	78.6554	4114.17	8454.35	4373.49	65.6058	77.8673	60.7377
ENSG00000258976.1	CTD-2207P18.2	chr14:74614693-74616647	havana_geneOTTHUMG00000171478.1	-	4.75417	-6.37939	1.14448	-5.57408	2.48846e-08	1.35012e-07	0	0	0	14.4829	6.77161	21.5331	0	0	0
ENSG00000231987.1	LINC01787	chr1:96254069-96374125	hgnc_idHGNC:52576	-	4.72071	-6.37058	1.11796	-5.6984	1.20935e-08	6.79892e-08	0	0	0	17.5863	7.90021	16.9998	0	0	0
ENSG00000233820.2	RP11-535M15.2	chr9:96725890-96727469	havana_geneOTTHUMG00000020302.2	+	9.41933	-6.36818	0.977798	-6.51278	7.37743e-11	5.10311e-10	0	1.06124	0	21.7243	38.3724	22.6664	0	0.949601	0
ENSG00000253731.3	PCDHGA6	chr5:141373891-141512975	hgnc_idHGNC:8704	+	78.5052	-6.36527	0.49183	-12.942	2.60693e-38	7.90171e-37	4.33604	0	2.62185	218.277	328.423	142.799	4.89596	3.79841	1.39627
ENSG00000230601.7	TEX48	chr9:114666434-114682192	hgnc_idHGNC:52393	-	4.69665	-6.36435	1.1053	-5.75803	8.51024e-09	4.8478e-08	0	0	0	19.6553	12.4146	10.1999	0	0	0
ENSG00000255400.1	RP13-631K18.5	chr11:12086891-12089441	havana_geneOTTHUMG00000165727.1	+	4.70092	-6.36043	1.1313	-5.62224	1.88492e-08	1.03627e-07	0	0	0	7.24143	15.8004	19.2665	0	0	0
ENSG00000251676.2	SNHG27	chr4:131727587-131791492	hgnc_idHGNC:53481	+	4.69463	-6.35953	1.24655	-5.10169	3.36632e-07	1.61569e-06	0	0	0	7.24143	29.3436	5.66661	0	0	0
ENSG00000167642.13	SPINT2	chr19:38244035-38292615	hgnc_idHGNC:11247	+	754.319	-6.35792	0.422537	-15.047	3.61249e-51	1.68086e-49	9.7561	23.3474	13.1092	1357.25	3350.82	1919.85	42.1052	37.0345	35.6049
ENSG00000187583.11	PLEKHN1	chr1:966482-975865	hgnc_idHGNC:25284	+	69.7299	-6.35289	0.662272	-9.59258	8.59101e-22	1.23774e-20	0	2.12249	2.62185	97.242	392.753	122.399	7.83353	1.8992	0.698135
ENSG00000151364.17	KCTD14	chr11:78015715-78046191	hgnc_idHGNC:23295	-	38.1718	-6.35105	0.568784	-11.166	5.97948e-29	1.21755e-27	1.08401	1.06124	0	98.2765	123.018	114.466	0	2.8488	2.79254
ENSG00000134061.5	CD180	chr5:67179613-67196799	hgnc_idHGNC:6726	-	9.24035	-6.3435	0.972979	-6.51966	7.04657e-11	4.87743e-10	0	0	0.873949	25.8622	20.3148	35.133	0.979191	0	0
ENSG00000229672.3	RP11-184A2.3	chr10:3748966-3763712	havana_geneOTTHUMG00000017566.4	+	4.63087	-6.34152	1.37134	-4.62434	3.75798e-06	1.59421e-05	0	0	0	14.4829	1.1286	26.0664	0	0	0
ENSG00000283632.4	EXOC3L2	chr19:45212370-45245407	hgnc_idHGNC:30162	-	6.54055	-6.33479	1.11576	-5.67757	1.36625e-08	7.64115e-08	0	0	0.873949	8.27592	36.1152	13.5999	0	0	0
ENSG00000221955.11	SLC12A8	chr3:125082636-125212864	hgnc_idHGNC:15595	-	100.894	-6.33053	0.394518	-16.0463	6.07159e-58	3.45679e-56	2.16802	2.12249	0	271.036	305.851	309.397	7.83353	4.74801	4.88694
ENSG00000241684.6	ADAMTS9-AS2	chr3:64684909-65053439	hgnc_idHGNC:42435	+	9.16935	-6.32962	0.987569	-6.40929	1.462e-10	9.84959e-10	0	2.12249	0	35.1726	24.8292	20.3998	0	0	0
ENSG00000250961.2	CTD-2023N9.1	chr5:57395060-57534504	tagoverlapping_locus	+	4.58537	-6.32882	1.19184	-5.31012	1.09555e-07	5.5503e-07	0	0	0	18.6208	4.5144	18.1331	0	0	0
ENSG00000240225.10	ZNF542P	chr19:56368099-56379828	hgnc_idHGNC:25393	+	67.2691	-6.32748	0.439489	-14.3974	5.37607e-47	2.23367e-45	2.16802	2.12249	1.7479	190.346	169.29	231.198	1.95838	3.79841	2.79254
ENSG00000134955.12	SLC37A2	chr11:125063302-125090516	hgnc_idHGNC:20644	+	983.546	-6.32604	0.21668	-29.1954	2.22132e-187	1.81271e-184	44.4444	25.4699	44.5714	2674.16	3041.58	2920.57	27.4174	43.6817	30.0198
ENSG00000145287.11	PLAC8	chr4:83090048-83137075	hgnc_idHGNC:19254	-	663.944	-6.31568	0.238609	-26.4687	2.22098e-154	1.12198e-151	24.9322	23.3474	18.3529	1963.46	1528.13	2336.91	26.4382	32.2864	21.6422
ENSG00000225556.1	C2CD4D	chr1:151837819-151840557	hgnc_idHGNC:37210	-	9.01998	-6.31237	1.07616	-5.86564	4.47405e-09	2.62666e-08	0	0	0.873949	18.6208	50.787	10.1999	0	0	0.698135
ENSG00000170442.12	KRT86	chr12:52249300-52309163	hgnc_idHGNC:6463	+	16.4207	-6.30552	0.834286	-7.55798	4.09384e-14	3.65267e-13	0	0	0	40.3451	42.8868	61.1994	1.95838	0	1.39627
ENSG00000229771.2	RP4-644L1.2	chr20:40696499-40698616	havana_geneOTTHUMG00000032473.2	-	4.51068	-6.30353	1.08758	-5.79591	6.79511e-09	3.91565e-08	0	0	0	13.4484	12.4146	14.7332	0	0	0
ENSG00000205325.3	AC005863.1	chr17:14767583-14780686	havana_geneOTTHUMG00000058812.5	-	4.49082	-6.29804	1.12355	-5.6055	2.07654e-08	1.13649e-07	0	0	0	15.5173	7.90021	16.9998	0	0	0
ENSG00000286543.1	RP11-1108I11.1	chr5:34245273-34288755	havana_geneOTTHUMG00000195210.1	+	4.48977	-6.29785	1.09914	-5.7298	1.00546e-08	5.69291e-08	0	0	0	15.5173	10.1574	14.7332	0	0	0
ENSG00000287921.1	RP11-488L4.2	chr1:233904104-233905931	havana_geneOTTHUMG00000195710.1	-	4.4882	-6.29745	1.09303	-5.76147	8.33849e-09	4.75422e-08	0	0	0	15.5173	13.5432	11.3332	0	0	0
ENSG00000186088.16	GSAP	chr7:77310751-77416349	hgnc_idHGNC:28042	-	99.9801	-6.29577	0.455645	-13.8173	2.00539e-43	7.36993e-42	5.42005	3.18373	2.62185	362.071	170.419	344.53	7.83353	0.949601	2.79254
ENSG00000286259.1	RP11-114H23.4	chr12:75649195-75691937	havana_geneOTTHUMG00000192876.1	+	4.47879	-6.29484	1.10181	-5.71317	1.10888e-08	6.25399e-08	0	0	0	16.5518	10.1574	13.5999	0	0	0
ENSG00000174899.12	SLC66A1L	chr3:157543246-157677749	hgnc_idHGNC:25146	+	4.46781	-6.2918	1.10712	-5.68304	1.32321e-08	7.41286e-08	0	0	0	17.5863	10.1574	12.4665	0	0	0
ENSG00000249406.3	RP11-893F2.5	chr17:50199876-50215922	havana_geneOTTHUMG00000162055.12	+	4.48254	-6.29141	1.21375	-5.18345	2.17822e-07	1.07048e-06	0	0	0	4.13796	14.6718	21.5331	0	0	0
ENSG00000265787.2	CYP4F35P	chr18:14337423-14342524	hgnc_idHGNC:39954	+	4.4794	-6.29051	1.21353	-5.18365	2.17582e-07	1.06948e-06	0	0	0	4.13796	21.4434	14.7332	0	0	0
ENSG00000213964.3	CHCHD4P4	chr3:11234256-11234582	hgnc_idHGNC:44492	-	4.44698	-6.2806	1.14801	-5.47085	4.47874e-08	2.36464e-07	0	0	0	7.24143	20.3148	12.4665	0	0	0
ENSG00000163823.4	CCR1	chr3:46201711-46208313	hgnc_idHGNC:1602	-	6.31939	-6.27836	1.07795	-5.82432	5.73447e-09	3.3316e-08	1.08401	0	0	8.27592	20.3148	27.1997	0	0	0
ENSG00000083814.13	ZNF671	chr19:57719751-57727624	hgnc_idHGNC:26279	-	80.4253	-6.27713	0.414657	-15.1381	9.07522e-52	4.33026e-50	2.16802	2.12249	2.62185	197.588	267.478	241.398	3.91676	0.949601	5.58508
ENSG00000285094.1	LINC01488	chr11:69481662-69494952	hgnc_idHGNC:51144	+	6.23909	-6.26453	1.02012	-6.14098	8.20134e-10	5.17888e-09	0	0	0	14.4829	19.1862	21.5331	0	0.949601	0
ENSG00000163217.2	BMP10	chr2:68860909-68871397	hgnc_idHGNC:20869	-	4.38791	-6.26375	1.17571	-5.32763	9.95023e-08	5.06844e-07	0	0	0	13.4484	5.643	20.3998	0	0	0
ENSG00000117594.10	HSD11B1	chr1:209686178-209734949	hgnc_idHGNC:5208	+	8.68851	-6.26152	1.01959	-6.14119	8.19057e-10	5.17311e-09	0	0	0	25.8622	14.6718	36.2663	0	0	1.39627
ENSG00000205318.5	GCNT2P1	chr6:10633762-10634695	hgnc_idHGNC:21623	+	4.37168	-6.25917	1.12715	-5.55308	2.80674e-08	1.51453e-07	0	0	0	14.4829	16.929	7.93325	0	0	0
ENSG00000229991.1	AKR1B1P1	chr1:224574434-224575389	hgnc_idHGNC:420	+	4.37116	-6.25898	1.14619	-5.46066	4.74374e-08	2.49916e-07	0	0	0	14.4829	18.0576	6.79993	0	0	0
ENSG00000270640.1	RP11-373D23.2	chr2:28396815-28397110	tagoverlapping_locus	+	6.19351	-6.25896	1.08512	-5.76797	8.02326e-09	4.58599e-08	0	0	0	31.0347	10.1574	13.5999	0	0.949601	0
ENSG00000198155.5	ZNF876P	chr4:212610-255985	hgnc_idHGNC:32472	+	6.1742	-6.25335	1.03241	-6.05702	1.38663e-09	8.55911e-09	0	0	0.873949	19.6553	22.572	12.4665	0	0	0
ENSG00000233695.2	GAS6-AS1	chr13:113815630-113845744	hgnc_idHGNC:39826	+	156.334	-6.24961	0.577124	-10.8289	2.51177e-27	4.74138e-26	6.50406	8.48996	5.24369	201.725	1013.48	155.265	6.85434	6.64721	2.79254
ENSG00000164508.5	H2AC1	chr6:25726063-25726562	hgnc_idHGNC:18729	-	6.13657	-6.24549	1.06481	-5.86538	4.48114e-09	2.63034e-08	0	0	0.873949	23.7933	9.02881	21.5331	0	0	0
ENSG00000230099.2	TRBV5-4	chr7:142462916-142463581	hgnc_idHGNC:12221	+	4.31636	-6.23818	1.20194	-5.19009	2.10197e-07	1.0346e-06	0	0	0	8.27592	6.77161	23.7998	0	0	0
ENSG00000174004.6	NRROS	chr3:196639694-196662004	hgnc_idHGNC:24613	+	54.8115	-6.23682	0.593429	-10.5098	7.78512e-26	1.38496e-24	1.08401	3.18373	0.873949	91.0351	291.179	98.599	1.95838	1.8992	3.49067
ENSG00000139209.16	SLC38A4	chr12:46764761-46832408	hgnc_idHGNC:14679	-	175.979	-6.22833	1.00577	-6.1926	5.91783e-10	3.78422e-09	16.2602	5.30622	15.7311	617.59	252.807	672.06	1.95838	0	2.0944
ENSG00000148082.10	SHC3	chr9:89005771-89178818	hgnc_idHGNC:18181	-	576.464	-6.22508	0.357953	-17.3908	9.68931e-68	7.20496e-66	10.8401	35.0211	12.2353	1520.7	1986.34	1545.85	15.6671	39.8833	21.6422
ENSG00000244573.3	RPL30P11	chr12:14356842-14365503	hgnc_idHGNC:36260	-	6.053	-6.22427	1.03342	-6.02296	1.71252e-09	1.04512e-08	0	0	0.873949	19.6553	12.4146	21.5331	0	0	0
ENSG00000207714.3	MIR584	chr5:149062313-149062409	hgnc_idHGNC:32840	-	4.26824	-6.22376	1.1102	-5.60596	2.07098e-08	1.13386e-07	0	0	0	12.4139	15.8004	10.1999	0	0	0
ENSG00000179299.17	NSUN7	chr4:40749925-40811184	hgnc_idHGNC:25857	+	31.2864	-6.22312	0.597708	-10.4116	2.19415e-25	3.81799e-24	1.08401	0	0.873949	88.9661	97.0597	88.3991	0	3.79841	1.39627
ENSG00000265724.1	MIR4284	chr7:73711317-73711397	hgnc_idHGNC:38322	+	8.51303	-6.22224	0.972629	-6.39734	1.58109e-10	1.0616e-09	0	0	0.873949	22.7588	30.4722	21.5331	0.979191	0	0
ENSG00000165816.13	VWA2	chr10:114239254-114294489	hgnc_idHGNC:24709	+	54.8574	-6.22013	0.508973	-12.2209	2.40291e-34	6.17729e-33	1.08401	2.12249	4.36974	153.104	217.82	109.932	2.93757	0.949601	1.39627
ENSG00000129538.14	RNASE1	chr14:20801228-20802855	hgnc_idHGNC:10044	-	8.4466	-6.21998	1.0034	-6.19892	5.68508e-10	3.64198e-09	0	0	0	24.8277	16.929	32.8663	0	0	1.39627
ENSG00000153064.12	BANK1	chr4:101411286-102074812	hgnc_idHGNC:18233	+	15.4611	-6.21941	0.839993	-7.40412	1.32021e-13	1.12858e-12	0	0	0	35.1726	44.0154	56.6661	0	1.8992	1.39627
ENSG00000120217.14	CD274	chr9:5450503-5470566	hgnc_idHGNC:17635	+	245.886	-6.2189	0.364704	-17.0519	3.38188e-65	2.36034e-63	6.50406	6.36747	3.4958	752.074	505.613	897.591	15.6671	15.1936	10.472
ENSG00000233275.1	AC009238.8	chr2:95434759-95435113	havana_geneOTTHUMG00000155149.1	+	4.25048	-6.21855	1.14856	-5.4142	6.15627e-08	3.20775e-07	0	0	0	14.4829	6.77161	16.9998	0	0	0
ENSG00000283199.3	C13orf46	chr13:113953705-113974076	hgnc_idHGNC:53786	-	32.8214	-6.20696	1.19543	-5.19224	2.07781e-07	1.02334e-06	5.42005	1.06124	0.873949	43.4486	216.691	27.1997	0	0	0.698135
ENSG00000135905.20	DOCK10	chr2:224765090-225042468	hgnc_idHGNC:23479	-	54.9061	-6.20411	0.504469	-12.2983	9.2498e-35	2.41101e-33	1.08401	5.30622	5.24369	170.691	143.332	166.598	0	1.8992	0
ENSG00000258537.5	FRMD6-AS2	chr14:51454512-51599952	hgnc_idHGNC:43637	-	8.35764	-6.19884	0.970741	-6.38568	1.70636e-10	1.14306e-09	0	0	0	23.7933	28.215	21.5331	0.979191	0	0.698135
ENSG00000236281.1	NDUFB9P2	chr7:131753746-131754252	hgnc_idHGNC:52270	-	5.95534	-6.19775	1.01832	-6.08624	1.15592e-09	7.19643e-09	0	0	0	17.5863	16.929	18.1331	0	0.949601	0
ENSG00000183128.7	CALHM3	chr10:103472804-103479240	hgnc_idHGNC:23458	-	20.0879	-6.18843	1.73255	-3.57186	0.000354451	0.00111646	0	0	0	53.7935	71.1019	50.9995	4.89596	0	0
ENSG00000251350.2	LINC02475	chr4:44016700-44022063	hgnc_idHGNC:53418	+	4.16743	-6.18824	1.13815	-5.43709	5.41578e-08	2.83818e-07	0	0	0	10.3449	9.02881	18.1331	0	0	0
ENSG00000267554.1	RP11-686D22.10	chr17:35470069-35470628	tagpseudo_consens	-	4.15225	-6.18374	1.14478	-5.40169	6.60174e-08	3.42585e-07	0	0	0	11.3794	18.0576	7.93325	0	0	0
ENSG00000253304.2	TMEM200B	chr1:29119429-29123903	hgnc_idHGNC:33785	-	223.988	-6.18215	0.330982	-18.6782	7.45158e-78	7.34223e-76	2.16802	7.42871	8.73949	516.21	803.564	642.593	15.6671	10.4456	9.07575
ENSG00000226571.2	RP11-445F6.2	chr6:139271362-139667284	havana_geneOTTHUMG00000015689.2	+	4.14651	-6.18201	1.15816	-5.33777	9.40954e-08	4.80379e-07	0	0	0	12.4139	6.77161	18.1331	0	0	0
ENSG00000226652.3	PSMD10P2	chr3:186760693-186762050	hgnc_idHGNC:30151	+	4.14547	-6.18169	1.1242	-5.49874	3.82509e-08	2.03234e-07	0	0	0	12.4139	9.02881	15.8665	0	0	0
ENSG00000134363.12	FST	chr5:53480626-53487134	hgnc_idHGNC:3971	+	283.099	-6.17485	0.391451	-15.7743	4.67739e-56	2.51457e-54	3.25203	15.9187	4.36974	873.109	584.615	1022.26	10.7711	16.1432	17.4534
ENSG00000259982.1	CDC37P1	chr16:28700294-28701540	hgnc_idHGNC:34406	-	4.12088	-6.17437	1.13357	-5.44685	5.12708e-08	2.69398e-07	0	0	0	14.4829	14.6718	7.93325	0	0	0
ENSG00000270578.1	RP11-712B9.5	chr11:95145437-95146004	havana_geneOTTHUMG00000184755.1	+	4.12088	-6.17437	1.13357	-5.44685	5.12708e-08	2.69398e-07	0	0	0	14.4829	14.6718	7.93325	0	0	0
ENSG00000142677.4	IL22RA1	chr1:24119771-24143140	hgnc_idHGNC:13700	-	5.8604	-6.17258	1.08738	-5.67657	1.37419e-08	7.68225e-08	0	0	0	14.4829	28.215	9.06657	0.979191	0	0
ENSG00000136689.19	IL1RN	chr2:113107214-113134016	hgnc_idHGNC:6000	+	4.112	-6.17179	1.11987	-5.51118	3.56434e-08	1.89983e-07	0	0	0	15.5173	10.1574	11.3332	0	0	0
ENSG00000238117.1	AP004372.1	chr11:131877680-131897108	havana_geneOTTHUMG00000150050.1	-	4.09213	-6.16537	1.17791	-5.23417	1.65732e-07	8.25055e-07	0	0	0	17.5863	5.643	13.5999	0	0	0
ENSG00000171658.8	NMRAL2P	chr3:185959943-185980872	hgnc_idHGNC:52332	+	15.2113	-6.15964	0.854907	-7.20504	5.8028e-13	4.72569e-12	0	1.06124	0	42.4141	28.215	62.3327	0.979191	1.8992	0
ENSG00000260265.1	LINC02562	chr4:75081702-75084717	hgnc_idHGNC:53602	-	4.08438	-6.15758	1.17852	-5.22483	1.74313e-07	8.66151e-07	0	0	0	6.20694	11.286	19.2665	0	0	0
ENSG00000181649.8	PHLDA2	chr11:2928273-2929420	hgnc_idHGNC:12385	-	191.166	-6.15646	0.375051	-16.415	1.49337e-60	9.39288e-59	10.8401	8.48996	4.36974	335.175	775.349	562.128	8.81272	10.4456	4.88694
ENSG00000285517.1	LINC00941	chr12:30795458-30879268	tagoverlapping_locus	+	113.452	-6.15465	0.374336	-16.4415	9.64456e-61	6.1145e-59	2.16802	7.42871	8.73949	328.968	365.667	298.064	2.93757	5.69761	1.39627
ENSG00000277918.1	RNVU1-28	chr1:144560666-144560829	hgnc_idHGNC:54432	-	40.7755	-6.15333	0.680242	-9.04579	1.48585e-19	1.88026e-18	2.16802	2.12249	0.873949	152.07	32.7294	172.265	1.95838	0	2.79254
ENSG00000227262.3	HCG4B	chr6:29925983-29926973	hgnc_idHGNC:22919	-	11.3389	-6.15279	0.919945	-6.68821	2.25913e-11	1.62963e-10	0	1.06124	0.873949	27.9312	39.501	31.733	0	0.949601	0
ENSG00000277304.1	RP11-989E6.13	chr16:32916974-32946392	havana_geneOTTHUMG00000187973.1	+	4.05717	-6.14936	1.2247	-5.02111	5.13732e-07	2.41186e-06	0	0	0	8.27592	22.572	5.66661	0	0	0
ENSG00000000971.16	CFH	chr1:196652043-196747504	hgnc_idHGNC:4883	+	64.1082	-6.14849	0.522088	-11.7767	5.1447e-32	1.19777e-30	5.42005	2.12249	1.7479	259.657	88.0309	213.065	2.93757	1.8992	2.0944
ENSG00000269927.1	RP6-91H8.3	chr14:71141125-71143253	havana_geneOTTHUMG00000172968.1	-	8.11379	-6.1463	1.05636	-5.81839	5.9418e-09	3.44514e-08	2.16802	0	0	28.9657	10.1574	31.733	0	0	0
ENSG00000204219.11	TCEA3	chr1:23380909-23424748	hgnc_idHGNC:11615	-	254.734	-6.1456	0.367803	-16.7089	1.12841e-62	7.48183e-61	15.1761	16.9799	6.99159	531.728	1021.38	675.46	3.91676	13.2944	7.67948
ENSG00000266401.2	RP11-874J12.4	chr18:3653030-3656282	havana_geneOTTHUMG00000178410.3	+	4.0436	-6.14504	1.2309	-4.99231	5.96602e-07	2.78164e-06	0	0	0	10.3449	4.5144	21.5331	0	0	0
ENSG00000282572.2	RP11-482G13.1	chr7:19018-35489	havana_geneOTTHUMG00000190454.2	-	5.71528	-6.14333	1.0675	-5.75488	8.67018e-09	4.9345e-08	0	0	0	13.4484	25.9578	11.3332	0	0	0.698135
ENSG00000180066.10	LINC02870	chr10:132444327-132449408	hgnc_idHGNC:27275	+	8.07755	-6.14165	0.990147	-6.20276	5.54819e-10	3.55858e-09	0	1.06124	0.873949	17.5863	21.4434	31.733	0	0	0
ENSG00000258376.2	RP4-647C14.2	chr14:73242651-73245979	havana_geneOTTHUMG00000171434.2	-	5.7256	-6.1387	1.05403	-5.82402	5.74482e-09	3.33701e-08	0	0	0	15.5173	23.7006	11.3332	0.979191	0	0
ENSG00000272144.1	CTD-2035E11.5	chr5:43061395-43062441	havana_geneOTTHUMG00000185477.1	+	7.98417	-6.13694	1.18263	-5.18922	2.1118e-07	1.03928e-06	0	0	0	19.6553	46.2726	4.53329	0	0	1.39627
ENSG00000146950.13	SHROOM2	chrX:9786429-9949443	hgnc_idHGNC:630	+	184.385	-6.13507	0.459997	-13.3372	1.40647e-40	4.70193e-39	17.3442	2.12249	9.61344	386.899	841.936	384.196	3.91676	8.54641	4.88694
ENSG00000259430.2	CERS3-AS1	chr15:100372936-100437914	hgnc_idHGNC:51431	+	4.00751	-6.13377	1.11657	-5.49341	3.94239e-08	2.09222e-07	0	0	0	13.4484	11.286	11.3332	0	0	0
ENSG00000222047.9	C10orf55	chr10:73909969-73922777	hgnc_idHGNC:31008	-	18.6438	-6.1309	0.747451	-8.20241	2.35606e-16	2.46252e-15	0	2.12249	0	61.0349	57.5586	44.1996	0.979191	1.8992	0
ENSG00000163092.21	XIRP2	chr2:166888480-167259753	hgnc_idHGNC:14303	+	3.99653	-6.13041	1.12291	-5.45938	4.77791e-08	2.51633e-07	0	0	0	14.4829	11.286	10.1999	0	0	0
ENSG00000230739.1	RP11-331H2.4	chr1:162824795-162849467	havana_geneOTTHUMG00000128965.1	+	3.99653	-6.13041	1.12291	-5.45938	4.77791e-08	2.51633e-07	0	0	0	14.4829	11.286	10.1999	0	0	0
ENSG00000244479.7	OR2A1-AS1	chr7:144300395-144356181	hgnc_idHGNC:49168	-	3.98765	-6.12748	1.15633	-5.29909	1.16384e-07	5.88595e-07	0	0	0	15.5173	6.77161	13.5999	0	0	0
ENSG00000261734.1	RP11-669C19.1	chr3:20388249-20390562	havana_geneOTTHUMG00000175701.1	+	11.1265	-6.12388	0.93604	-6.54232	6.0572e-11	4.21369e-10	1.08401	1.06124	0.873949	38.2761	21.4434	37.3996	0	0	0
ENSG00000232490.6	OSBPL10-AS1	chr3:31704058-31721652	hgnc_idHGNC:40767	+	14.8074	-6.11901	0.882933	-6.93032	4.19879e-12	3.19614e-11	2.16802	0	1.7479	31.0347	67.7161	30.5997	0	0	0
ENSG00000225730.1	ADGRF5-AS1	chr6:46903471-46909078	hgnc_idHGNC:40864	+	3.96419	-6.1148	1.24261	-4.92092	8.61362e-07	3.93875e-06	0	0	0	5.17245	22.572	7.93325	0	0	0
ENSG00000149633.12	KIAA1755	chr20:38210503-38260772	hgnc_idHGNC:29372	-	66.5637	-6.11401	0.485242	-12.5999	2.11316e-36	5.91499e-35	3.25203	7.42871	1.7479	139.656	273.121	168.865	1.95838	0.949601	2.0944
ENSG00000178031.18	ADAMTSL1	chr9:17906563-18910950	hgnc_idHGNC:14632	+	554.158	-6.10815	0.351697	-17.3676	1.4511e-67	1.06905e-65	39.0244	25.4699	29.7143	1400.7	2075.5	1369.05	21.5422	18.0424	8.37762
ENSG00000245067.7	IGFBP7-AS1	chr4:57109762-57207459	hgnc_idHGNC:40296	+	3.93439	-6.10454	1.14324	-5.3397	9.3099e-08	4.75597e-07	0	0	0	8.27592	15.8004	11.3332	0	0	0
ENSG00000106560.11	GIMAP2	chr7:150685697-150693641	hgnc_idHGNC:21789	+	3.92971	-6.10373	1.33475	-4.57295	4.80914e-06	2.01019e-05	0	0	0	9.31041	2.2572	23.7998	0	0	0
ENSG00000177469.13	CAVIN1	chr17:42402449-42423256	hgnc_idHGNC:9688	-	6998.29	-6.10234	0.200787	-30.3922	6.97204e-203	7.15781e-200	292.683	343.843	298.891	15569.1	27298.6	18334.9	274.174	282.032	290.424
ENSG00000221970.4	OR2A1	chr7:144312419-144322737	hgnc_idHGNC:8229	+	3.9092	-6.1007	1.32675	-4.59824	4.26067e-06	1.7946e-05	0	0	0	22.7588	10.1574	2.26664	0	0	0
ENSG00000235419.5	AC010149.4	chr2:230520594-230580006	tagoverlapping_locus	-	3.91348	-6.09792	1.1246	-5.42229	5.88398e-08	3.07443e-07	0	0	0	10.3449	13.5432	11.3332	0	0	0
ENSG00000235126.1	AC128709.3	chr3:197445061-197458323	tagoverlapping_locus	-	3.8727	-6.08501	1.15958	-5.24759	1.54101e-07	7.70286e-07	0	0	0	14.4829	6.77161	13.5999	0	0	0
ENSG00000174791.11	RIN1	chr11:66330241-66336840	hgnc_idHGNC:18749	-	282.063	-6.08282	0.373657	-16.2791	1.38803e-59	8.49525e-58	7.58807	11.6737	22.7227	541.038	1221.15	703.793	12.7295	9.49601	8.37762
ENSG00000111846.19	GCNT2	chr6:10492223-10629368	hgnc_idHGNC:4204	+	1361.09	-6.08182	0.374379	-16.2451	2.41963e-59	1.46401e-57	99.729	65.7972	79.5293	4306.58	2516.78	5073.88	36.2301	39.8833	31.4161
ENSG00000232259.1	RP11-4C20.3	chr10:127929376-127934517	havana_geneOTTHUMG00000019251.1	-	14.3105	-6.07068	0.838702	-7.23818	4.54736e-13	3.73001e-12	1.08401	1.06124	0.873949	43.4486	53.0442	28.333	0	0.949601	0
ENSG00000203797.12	DDO	chr6:110391771-110415575	hgnc_idHGNC:2727	-	10.7589	-6.06709	0.949848	-6.38743	1.68691e-10	1.13027e-09	0	2.12249	0	25.8622	24.8292	43.0662	0	0.949601	0
ENSG00000286984.1	RP11-642C5.2	chr8:88809949-88813144	havana_geneOTTHUMG00000195551.1	-	3.80734	-6.06302	1.23069	-4.92652	8.37063e-07	3.83646e-06	0	0	0	20.6898	5.643	7.93325	0	0	0
ENSG00000267924.1	RP11-255H23.4	chr19:23817599-23874701	havana_geneOTTHUMG00000183388.2	-	5.43163	-6.06119	1.05252	-5.75874	8.47466e-09	4.8284e-08	0	1.06124	0	20.6898	15.8004	11.3332	0	0	0
ENSG00000236383.8	CCDC200	chr17:43216941-43305397	hgnc_idHGNC:43658	-	27.6598	-6.05644	0.811013	-7.46775	8.15791e-14	7.12496e-13	1.08401	0	0	47.5865	161.39	32.8663	3.91676	0	2.0944
ENSG00000224299.1	MTATP6P16	chr2:201550524-201551049	hgnc_idHGNC:52061	+	3.80168	-6.05571	1.18656	-5.10357	3.33303e-07	1.60092e-06	0	0	0	9.31041	6.77161	18.1331	0	0	0
ENSG00000163235.16	TGFA	chr2:70447284-70554193	hgnc_idHGNC:11765	-	1158.82	-6.05501	0.236607	-25.591	1.91918e-144	7.93243e-142	58.5366	68.9809	55.0588	3349.68	2839.56	3934.89	40.1468	32.2864	50.2657
ENSG00000285294.1	LINC00842	chr10:46398362-46453306	hgnc_idHGNC:44989	+	38.7972	-6.05257	0.547891	-11.047	2.26592e-28	4.51284e-27	0	1.06124	2.62185	90.0006	137.689	111.066	2.93757	3.79841	0
ENSG00000286271.2	CTD-2201E18.6	chr5:42813647-42924535	havana_geneOTTHUMG00000192790.2	+	3.78651	-6.05066	1.15729	-5.2283	1.71073e-07	8.50579e-07	0	0	0	10.3449	15.8004	7.93325	0	0	0
ENSG00000285694.1	RP11-274H24.3	chr6:4449392-4468181	havana_geneOTTHUMG00000193163.1	+	3.78025	-6.04861	1.1928	-5.07094	3.95848e-07	1.88371e-06	0	0	0	11.3794	5.643	16.9998	0	0	0
ENSG00000285523.1	RP11-429A20.5	chr12:5088002-5092742	havana_geneOTTHUMG00000192989.1	+	3.76874	-6.04483	1.16498	-5.18881	2.11647e-07	1.04142e-06	0	0	0	12.4139	6.77161	14.7332	0	0	0
ENSG00000285090.1	COL1A2-AS1	chr7:94278680-94395608	havana_geneOTTHUMG00000192620.1	-	5.30093	-6.03507	1.06039	-5.69138	1.26016e-08	7.07332e-08	0	0	0	17.5863	10.1574	19.2665	0	0	0.698135
ENSG00000286966.1	RP1-127C7.8	chr1:183613537-183619335	havana_geneOTTHUMG00000194274.1	+	7.49477	-6.0342	1.10359	-5.46779	4.55684e-08	2.40428e-07	0	1.06124	0	10.3449	44.0154	11.3332	0	0	0.698135
ENSG00000254733.1	RP11-317J19.1	chr11:86431590-86622867	tagoverlapping_locus	+	3.73317	-6.03295	1.18829	-5.07699	3.83468e-07	1.82698e-06	0	0	0	15.5173	12.4146	5.66661	0	0	0
ENSG00000227695.6	DNMBP-AS1	chr10:99927010-99959050	hgnc_idHGNC:20431	+	30.7818	-6.03061	0.579131	-10.4132	2.15848e-25	3.75797e-24	0	1.06124	0.873949	109.656	80.1307	79.3325	2.93757	0.949601	2.0944
ENSG00000287169.1	RP11-182A9.1	chr4:186701579-186704086	havana_geneOTTHUMG00000194883.1	+	13.773	-6.02808	0.843624	-7.14546	8.96929e-13	7.2092e-12	2.16802	0	0.873949	44.4831	47.4012	28.333	0	0	0.698135
ENSG00000136859.10	ANGPTL2	chr9:127087348-127122635	hgnc_idHGNC:490	-	204.507	-6.02736	0.467568	-12.8909	5.06664e-38	1.50984e-36	4.33604	4.24498	3.4958	435.52	870.151	481.662	8.81272	11.3952	20.944
ENSG00000173200.13	PARP15	chr3:122577628-122639047	hgnc_idHGNC:26876	+	3.72804	-6.02542	1.23143	-4.89302	9.92979e-07	4.50628e-06	0	0	0	4.13796	12.4146	16.9998	0	0	0
ENSG00000287188.1	RP11-310I9.2	chr4:168170097-168194861	havana_geneOTTHUMG00000195523.1	-	3.68141	-6.01472	1.24999	-4.81182	1.4956e-06	6.66371e-06	0	0	0	20.6898	5.643	6.79993	0	0	0
ENSG00000163803.13	PLB1	chr2:28457145-28644142	hgnc_idHGNC:30041	+	136.082	-6.01289	0.311635	-19.2946	5.96075e-83	6.97452e-81	8.67208	4.24498	8.73949	394.141	404.039	389.863	6.85434	1.8992	6.28321
ENSG00000178404.10	CEP295NL	chr17:78870910-78903217	hgnc_idHGNC:44659	-	67.4421	-6.01179	1.11751	-5.37964	7.46357e-08	3.8486e-07	1.08401	0	1.7479	54.8279	498.842	35.133	6.85434	5.69761	2.79254
ENSG00000204174.8	NPY4R	chr10:46461099-46465958	hgnc_idHGNC:9329	-	5.25484	-6.01172	1.08163	-5.55803	2.7284e-08	1.47401e-07	0	0	0	12.4139	23.7006	10.1999	0.979191	0	0
ENSG00000236244.1	SLC35F3-AS1	chr1:234268583-234272500	hgnc_idHGNC:41027	-	3.67043	-6.01062	1.27385	-4.71847	2.3763e-06	1.03369e-05	0	0	0	21.7243	5.643	5.66661	0	0	0
ENSG00000177234.7	LINC01561	chr10:120597949-120600124	hgnc_idHGNC:31365	+	23.7432	-6.00704	0.679733	-8.83734	9.80224e-19	1.18618e-17	1.08401	1.06124	2.62185	68.2763	95.9311	43.0662	0	0.949601	0.698135
ENSG00000156463.18	SH3RF2	chr5:145936578-146081791	hgnc_idHGNC:26299	+	411.741	-6.00594	0.274137	-21.9086	2.15322e-106	4.36487e-104	21.6802	27.5924	14.8571	1057.25	1577.78	957.657	16.6462	16.1432	16.0571
ENSG00000230718.1	RP11-272L13.2	chr1:97774669-97775026	havana_geneOTTHUMG00000039681.1	+	3.67104	-6.00566	1.18709	-5.05915	4.21128e-07	1.99655e-06	0	0	0	9.31041	16.929	6.79993	0	0	0
ENSG00000175505.11	CLCF1	chr11:67364168-67374177	hgnc_idHGNC:17412	-	134.209	-6.00467	0.417969	-14.3663	8.42193e-47	3.47197e-45	3.25203	3.18373	6.11764	258.622	597.03	316.197	11.7503	4.74801	6.98135
ENSG00000179799.9	OR7E22P	chr3:75356437-75362268	hgnc_idHGNC:8394	-	3.64124	-5.99562	1.1425	-5.24781	1.53914e-07	7.69472e-07	0	0	0	12.4139	10.1574	10.1999	0	0	0
ENSG00000173557.15	FAM166C	chr2:26562585-26579532	hgnc_idHGNC:27938	+	3.64019	-5.99523	1.15405	-5.19497	2.04751e-07	1.00968e-06	0	0	0	12.4139	12.4146	7.93325	0	0	0
ENSG00000073282.14	TP63	chr3:189631389-189897276	hgnc_idHGNC:15979	+	10.2106	-5.99431	0.934185	-6.41661	1.39339e-10	9.39733e-10	0	0	0	27.9312	27.0864	33.9997	0.979191	1.8992	0
ENSG00000257924.1	LINC02416	chr12:47353754-47369935	hgnc_idHGNC:53345	+	3.62921	-5.99146	1.16944	-5.12336	3.00144e-07	1.44777e-06	0	0	0	13.4484	12.4146	6.79993	0	0	0
ENSG00000185888.5	PRSS38	chr1:227815693-227846470	hgnc_idHGNC:29625	+	3.62085	-5.98858	1.17356	-5.10292	3.34452e-07	1.60595e-06	0	0	0	14.4829	6.77161	11.3332	0	0	0
ENSG00000237550.5	RPL9P9	chr15:82372196-82372912	havana_geneOTTHUMG00000158044.2	-	551.637	-5.98839	0.281909	-21.2423	3.88531e-100	6.75704e-98	22.7642	26.5311	19.2269	1585.87	1150.04	2078.51	21.5422	21.8408	38.3974
ENSG00000237352.4	LINC01358	chr1:58933643-59240555	hgnc_idHGNC:50589	+	16.7126	-5.98671	0.786663	-7.61026	2.73544e-14	2.47887e-13	0	0	2.62185	61.0349	33.858	50.9995	0	1.8992	0
ENSG00000250583.1	CTD-2233C11.2	chr5:33519616-33522230	havana_geneOTTHUMG00000162158.1	-	3.60935	-5.98467	1.17319	-5.10117	3.37558e-07	1.61965e-06	0	0	0	15.5173	7.90021	9.06657	0	0	0
ENSG00000230795.3	HLA-K	chr6:29926459-29929232	hgnc_idHGNC:4969	+	87.7536	-5.97853	0.448267	-13.337	1.4106e-40	4.70585e-39	5.42005	4.24498	6.99159	196.553	380.339	188.131	1.95838	4.74801	1.39627
ENSG00000273445.1	RP11-1399P15.1	chr2:87477495-87478034	havana_geneOTTHUMG00000186003.1	-	35.9708	-5.97738	0.831153	-7.19167	6.40021e-13	5.19758e-12	0	1.06124	4.36974	60.0004	238.135	15.8665	1.95838	0.949601	1.39627
ENSG00000273079.7	GRIN2B	chr12:13437942-13982002	hgnc_idHGNC:4586	-	5.12773	-5.97646	1.05474	-5.66629	1.45919e-08	8.12317e-08	0	0	0	12.4139	19.1862	13.5999	0	0.949601	0
ENSG00000253953.3	PCDHGB4	chr5:141387698-141512975	hgnc_idHGNC:8711	+	26.5254	-5.97503	0.71923	-8.30754	9.77105e-17	1.04775e-15	1.08401	0	0	63.1039	133.175	35.133	2.93757	1.8992	1.39627
ENSG00000251654.2	RP11-192H6.2	chr5:25218973-25298612	havana_geneOTTHUMG00000161962.2	-	7.16315	-5.9739	1.01301	-5.89717	3.69783e-09	2.18749e-08	0	0	0	30.0002	18.0576	14.7332	0.979191	0	0.698135
ENSG00000164855.16	TMEM184A	chr7:1542235-1560821	hgnc_idHGNC:28797	-	119.422	-5.97087	0.501289	-11.911	1.03676e-32	2.49969e-31	7.58807	3.18373	4.36974	190.346	645.56	206.265	3.91676	3.79841	9.77389
ENSG00000179253.3	RP11-429E11.3	chr20:61717506-61719748	havana_geneOTTHUMG00000032887.1	-	5.06527	-5.96808	1.11151	-5.36934	7.90241e-08	4.06698e-07	0	0	0	15.5173	22.572	6.79993	0	0	0.698135
ENSG00000278989.1	RP11-762L8.6	chr11:86434924-86437282	havana_geneOTTHUMG00000167216.1	-	23.3922	-5.96669	0.693389	-8.60511	7.62427e-18	8.7853e-17	3.25203	0	0	96.2075	55.3014	52.1328	2.93757	0	0.698135
ENSG00000142089.17	IFITM3	chr11:319676-329475	hgnc_idHGNC:5414	-	807.905	-5.96189	0.244105	-24.4234	9.64413e-132	3.19723e-129	27.1003	29.7149	46.3193	2424.84	1862.19	2758.51	52.8763	36.0849	33.5105
ENSG00000261600.1	RP11-575H3.1	chr2:91580336-91580863	havana_geneOTTHUMG00000176044.2	+	3.54661	-5.96006	1.4256	-4.18074	2.90557e-05	0.000109202	0	0	0	21.7243	1.1286	9.06657	0	0	0
ENSG00000272668.2	RP11-190A12.10	chr1:159854870-159867685	havana_geneOTTHUMG00000192504.1	+	25.556	-5.95927	0.656741	-9.074	1.14724e-19	1.4634e-18	1.08401	0	0.873949	63.1039	102.703	57.7994	0	0.949601	3.49067
ENSG00000251191.8	LINC00589	chr8:29673922-29748109	hgnc_idHGNC:32299	-	5.06379	-5.9576	1.10435	-5.39467	6.86477e-08	3.55307e-07	0	1.06124	0	19.6553	18.0576	6.79993	0	0	0
ENSG00000283897.2	CTB-88F18.5	chr5:127215159-127229828	havana_geneOTTHUMG00000192000.2	-	3.54511	-5.95552	1.21243	-4.91207	9.01181e-07	4.11138e-06	0	0	0	9.31041	16.929	5.66661	0	0	0
ENSG00000276597.1	TRBV11-3	chr7:142554836-142555318	hgnc_idHGNC:12182	+	3.53728	-5.9527	1.148	-5.18528	2.15693e-07	1.0605e-06	0	0	0	10.3449	10.1574	11.3332	0	0	0
ENSG00000169129.15	AFAP1L2	chr10:114294824-114404756	hgnc_idHGNC:25901	-	1375.16	-5.9521	0.23602	-25.2186	2.50326e-140	9.37281e-138	45.5284	60.491	53.3109	3309.33	5058.39	3622.1	72.4601	86.4137	68.4172
ENSG00000166920.13	C15orf48	chr15:45430579-45448761	hgnc_idHGNC:29898	+	190.654	-5.95068	0.509611	-11.6769	1.67265e-31	3.80513e-30	6.50406	4.24498	6.11764	623.797	155.747	882.858	16.6462	9.49601	10.472
ENSG00000273791.1	CTC-559E9.13	chr19:19908268-19909146	tagpseudo_consens	-	3.52473	-5.94834	1.17576	-5.05916	4.211e-07	1.99655e-06	0	0	0	11.3794	13.5432	6.79993	0	0	0
ENSG00000229401.1	MIR5689HG	chr6:10434316-10456781	hgnc_idHGNC:52007	+	3.51846	-5.94592	1.2627	-4.70888	2.49082e-06	1.08149e-05	0	0	0	12.4139	3.3858	15.8665	0	0	0
ENSG00000166446.15	CDYL2	chr16:80597907-80804598	hgnc_idHGNC:23030	-	265.103	-5.94456	0.286478	-20.7505	1.21362e-95	1.93123e-93	14.0921	16.9799	19.2269	750.005	865.637	694.726	9.79191	5.69761	9.77389
ENSG00000181885.18	CLDN7	chr17:7259903-7263983	hgnc_idHGNC:2049	-	93.4975	-5.93964	0.510541	-11.634	2.76799e-31	6.23455e-30	4.33604	6.36747	0.873949	296.899	160.261	356.996	11.7503	1.8992	2.0944
ENSG00000184985.16	SORCS2	chr4:7192538-7742836	hgnc_idHGNC:16698	+	422.145	-5.93723	0.412952	-14.3775	7.16054e-47	2.96348e-45	15.1761	22.2861	15.7311	715.867	2304.6	658.46	26.4382	24.6896	16.0571
ENSG00000117407.17	ARTN	chr1:43933320-43937240	hgnc_idHGNC:727	+	223.301	-5.93244	0.33219	-17.8586	2.47872e-71	2.06512e-69	15.1761	12.7349	4.36974	485.176	827.264	632.394	15.6671	8.54641	8.37762
ENSG00000176720.6	BOK	chr2:241551424-241574131	hgnc_idHGNC:1087	+	342.619	-5.93223	0.340925	-17.4004	8.19077e-68	6.11923e-66	9.7561	11.6737	12.2353	699.315	1443.48	844.325	20.563	17.0928	25.1328
ENSG00000285909.1	RP11-811I7.2	chr11:122751147-122851617	havana_geneOTTHUMG00000192866.1	-	21.8815	-5.92873	0.731981	-8.09957	5.51525e-16	5.63781e-15	1.08401	0	0.873949	70.3453	90.2881	30.5997	0	0.949601	2.79254
ENSG00000186583.12	SPATC1	chr8:144012280-144047114	hgnc_idHGNC:30510	+	4.97132	-5.9254	1.29473	-4.57653	4.72745e-06	1.9789e-05	1.08401	0	0	4.13796	34.9866	4.53329	0	0	0
ENSG00000265465.1	MIR4768	chrX:17425881-17425954	hgnc_idHGNC:41592	+	4.90543	-5.92041	2.60199	-2.27534	0.0228853	0.0479966	0	0	0	6.20694	37.2438	0	0	0	0.698135
ENSG00000255496.1	RP11-587D21.4	chr11:27696312-27877648	tagoverlapping_locus	-	3.46469	-5.92006	1.20831	-4.89945	9.6105e-07	4.36886e-06	0	0	0	5.17245	13.5432	12.4665	0	0	0
ENSG00000101670.12	LIPG	chr18:49560699-49599185	hgnc_idHGNC:6623	+	273.762	-5.91853	0.294731	-20.0811	1.07929e-89	1.51319e-87	8.67208	5.30622	13.1092	878.282	637.66	870.391	14.6879	18.992	16.7552
ENSG00000258659.7	TRIM34	chr11:5619764-5644398	hgnc_idHGNC:10063	+	3.44587	-5.91328	1.21795	-4.85511	1.20317e-06	5.41156e-06	0	0	0	7.24143	6.77161	16.9998	0	0	0
ENSG00000267641.1	BNIP3P16	chr19:20175013-20177063	hgnc_idHGNC:49696	-	3.43174	-5.90797	1.17259	-5.03838	4.69484e-07	2.21623e-06	0	0	0	8.27592	13.5432	9.06657	0	0	0
ENSG00000030304.14	MUSK	chr9:110668779-110806558	hgnc_idHGNC:7525	+	40.6665	-5.90764	0.494918	-11.9366	7.62711e-33	1.84875e-31	2.16802	0	0.873949	123.104	118.503	113.332	0.979191	2.8488	4.18881
ENSG00000234842.1	MTCO2P16	chr2:201549631-201550307	hgnc_idHGNC:52032	+	3.42601	-5.90622	1.34018	-4.40705	1.04788e-05	4.19285e-05	0	0	0	9.31041	2.2572	19.2665	0	0	0
ENSG00000231405.1	CTA-992D9.7	chr22:27143478-27159878	havana_geneOTTHUMG00000150945.1	+	3.42181	-5.90439	1.15881	-5.09522	3.48332e-07	1.66707e-06	0	0	0	9.31041	11.286	10.1999	0	0	0
ENSG00000237917.1	PARP4P1	chrY:26594851-26634652	hgnc_idHGNC:18500	-	3.42181	-5.90439	1.15881	-5.09522	3.48332e-07	1.66707e-06	0	0	0	9.31041	11.286	10.1999	0	0	0
ENSG00000280744.1	LINC01173	chr2:234682668-234717764	hgnc_idHGNC:49545	+	3.40405	-5.89784	1.32489	-4.45156	8.525e-06	3.44879e-05	0	0	0	11.3794	2.2572	16.9998	0	0	0
ENSG00000278038.1	MIR6076	chr14:49966399-49966511	hgnc_idHGNC:50232	+	3.38939	-5.89278	1.17126	-5.03114	4.87571e-07	2.29548e-06	0	0	0	12.4139	10.1574	7.93325	0	0	0
ENSG00000256128.6	LINC00944	chr12:126729787-126772519	hgnc_idHGNC:48640	-	6.81595	-5.88563	1.04958	-5.60758	2.05177e-08	1.12353e-07	2.16802	0	0	20.6898	11.286	27.1997	0	0	0
ENSG00000286505.1	RP11-255M6.2	chr15:84913144-84915705	havana_geneOTTHUMG00000195029.1	-	4.81919	-5.88409	1.09549	-5.37118	7.82214e-08	4.0265e-07	1.08401	0	0	19.6553	7.90021	14.7332	0	0	0
ENSG00000284138.1	ATP6V0CP4	chr1:42952202-42952641	hgnc_idHGNC:40002	-	9.46343	-5.88221	1.08246	-5.43412	5.50687e-08	2.88402e-07	0	0	1.7479	12.4139	56.43	13.5999	0.979191	0	0
ENSG00000233496.1	SYNJ2-IT1	chr6:158001107-158002383	hgnc_idHGNC:41387	+	3.36646	-5.87908	1.46576	-4.01095	6.04757e-05	0.00021638	0	0	0	2.06898	24.8292	3.39997	0	0	0
ENSG00000259560.2	RP11-648K4.2	chr15:87325829-87703852	tagncRNA_host	-	4.79417	-5.87815	1.10069	-5.34044	9.27206e-08	4.73955e-07	0	1.06124	0	21.7243	9.02881	11.3332	0	0	0
ENSG00000134072.11	CAMK1	chr3:9757347-9769992	hgnc_idHGNC:1459	-	52.0471	-5.87534	0.461656	-12.7267	4.20485e-37	1.21217e-35	0	4.24498	1.7479	130.346	181.705	141.665	0.979191	2.8488	4.88694
ENSG00000284883.1	RP3-416H24.7	chr12:52263948-52267461	havana_geneOTTHUMG00000192551.1	+	3.35653	-5.87472	1.38157	-4.25221	2.11669e-05	8.11637e-05	0	0	0	3.10347	22.572	4.53329	0	0	0
ENSG00000168032.10	ENTPD3	chr3:40387184-40428744	hgnc_idHGNC:3365	+	39.6108	-5.87315	0.533357	-11.0117	3.35776e-28	6.62517e-27	1.08401	0	1.7479	141.725	77.8735	125.799	0.979191	3.79841	3.49067
ENSG00000170629.14	DPY19L2P2	chr7:103175133-103280410	hgnc_idHGNC:21764	-	182.293	-5.87288	0.311204	-18.8715	1.95697e-79	2.01562e-77	16.2602	5.30622	9.61344	512.072	502.227	572.328	8.81272	2.8488	11.1702
ENSG00000261080.1	RUNX2-AS1	chr6:45573346-45576770	hgnc_idHGNC:53512	-	3.32726	-5.86237	1.20716	-4.85633	1.19583e-06	5.38005e-06	0	0	0	6.20694	14.6718	9.06657	0	0	0
ENSG00000065325.13	GLP2R	chr17:9822206-9892099	hgnc_idHGNC:4325	+	6.62361	-5.86155	1.01642	-5.76686	8.07624e-09	4.61379e-08	0	0	0	18.6208	16.929	22.6664	0	0	1.39627
ENSG00000267316.5	RP11-879F14.3	chr18:61571342-61579456	havana_geneOTTHUMG00000180045.1	-	3.3189	-5.85913	1.18984	-4.92431	8.46578e-07	3.87672e-06	0	0	0	7.24143	9.02881	13.5999	0	0	0
ENSG00000228057.1	SEC63P1	chr1:97545701-97546958	hgnc_idHGNC:41953	+	4.73204	-5.85635	1.06022	-5.52373	3.31884e-08	1.77402e-07	0	1.06124	0	15.5173	13.5432	12.4665	0	0	0
ENSG00000257114.3	LINC02450	chr12:42687195-42717120	hgnc_idHGNC:53382	+	3.30844	-5.85524	1.18867	-4.92587	8.39843e-07	3.84741e-06	0	0	0	8.27592	7.90021	13.5999	0	0	0
ENSG00000187608.10	ISG15	chr1:1001138-1014540	hgnc_idHGNC:4053	+	942.924	-5.85291	0.295051	-19.837	1.42793e-87	1.88569e-85	28.1843	45.6335	44.5714	1756.56	3920.76	2526.17	58.7515	48.4297	57.247
ENSG00000248323.7	LUCAT1	chr5:91054834-91314547	hgnc_idHGNC:48498	-	152.686	-5.85229	0.304318	-19.2308	2.04323e-82	2.33913e-80	4.33604	8.48996	13.1092	491.383	385.982	451.062	7.83353	5.69761	6.28321
ENSG00000164308.17	ERAP2	chr5:96875986-96919703	hgnc_idHGNC:29499	+	235.374	-5.84744	0.513148	-11.3952	4.41623e-30	9.48387e-29	29.2683	10.6124	16.605	865.868	384.853	795.592	7.83353	2.8488	4.88694
ENSG00000165029.17	ABCA1	chr9:104781006-104928155	hgnc_idHGNC:29	-	1500.36	-5.84721	0.167103	-34.9916	3.01642e-268	6.85719e-265	91.0569	63.6747	86.5209	4542.44	4469.26	4038.03	64.6266	75.0185	72.606
ENSG00000261618.2	LINC02605	chr8:78835307-78840525	hgnc_idHGNC:53974	+	3.28228	-5.84533	1.33376	-4.3826	1.17273e-05	4.66132e-05	0	0	0	10.3449	16.929	2.26664	0	0	0
ENSG00000131981.16	LGALS3	chr14:55124110-55145423	hgnc_idHGNC:6563	+	728.906	-5.84429	0.311425	-18.7663	1.42527e-78	1.43094e-76	32.5203	44.5723	37.5798	2343.12	1131.99	2865.04	29.3757	28.488	47.4732
ENSG00000271192.1	RP4-555D20.3	chr3:43996896-43997443	havana_geneOTTHUMG00000185193.1	+	9.27564	-5.84382	0.969261	-6.02915	1.64826e-09	1.00861e-08	0	2.12249	0	23.7933	19.1862	37.3996	0.979191	0	0
ENSG00000224001.2	RP11-270F18.2	chr9:98234709-98235567	tagpseudo_consens	+	6.59759	-5.84285	1.03326	-5.65478	1.56043e-08	8.65044e-08	0	0	0.873949	13.4484	29.3436	14.7332	0.979191	0	0
ENSG00000236303.4	LINC02646	chr10:130213488-130483193	hgnc_idHGNC:54130	+	9.35072	-5.84214	1.11998	-5.21627	1.82562e-07	9.04171e-07	2.16802	0	0	15.5173	57.5586	7.93325	0.979191	0	0
ENSG00000244564.2	PRICKLE2-DT	chr3:64445231-64456070	hgnc_idHGNC:52829	+	3.26609	-5.83922	1.23405	-4.73174	2.22607e-06	9.71969e-06	0	0	0	12.4139	4.5144	12.4665	0	0	0
ENSG00000276545.1	PCDHGB9P	chr5:141439853-141442449	hgnc_idHGNC:15688	+	12.1383	-5.83703	0.901878	-6.47209	9.66555e-11	6.60403e-10	1.08401	0	0	32.0692	55.3014	18.1331	1.95838	0	0.698135
ENSG00000185499.16	MUC1	chr1:155185824-155192916	hgnc_idHGNC:7508	-	69.8038	-5.83638	0.697857	-8.36329	6.09935e-17	6.62518e-16	7.58807	2.12249	2.62185	79.6557	480.784	46.4662	1.95838	2.8488	4.18881
ENSG00000127325.19	BEST3	chr12:69643360-69699476	hgnc_idHGNC:17105	-	9.16365	-5.83098	0.959166	-6.07922	1.20771e-09	7.49691e-09	1.08401	0	0	33.1037	19.1862	27.1997	0	1.8992	0
ENSG00000243896.4	OR2A7	chr7:144257663-144264792	hgnc_idHGNC:8234	-	3.24046	-5.82876	1.32607	-4.39553	1.10502e-05	4.41038e-05	0	0	0	14.4829	12.4146	2.26664	0	0	0
ENSG00000204941.14	PSG5	chr19:43166256-43186536	hgnc_idHGNC:9522	-	11.9891	-5.82275	0.879302	-6.62201	3.54335e-11	2.51272e-10	1.08401	0	0	35.1726	20.3148	48.7328	0	1.8992	0.698135
ENSG00000168404.13	MLKL	chr16:74671855-74700960	hgnc_idHGNC:26617	-	111.589	-5.8221	0.345075	-16.872	7.23447e-64	4.95149e-62	11.9241	4.24498	3.4958	278.278	310.365	380.796	3.91676	5.69761	5.58508
ENSG00000288096.1	CTD-3065J16.12	chr8:143888500-143901588	havana_geneOTTHUMG00000195651.1	+	42.044	-5.81806	0.616337	-9.43974	3.73703e-21	5.1982e-20	0	1.06124	3.4958	92.0696	209.92	63.466	2.93757	4.74801	0.698135
ENSG00000227742.2	CALR4P	chr1:51561866-51594897	hgnc_idHGNC:35456	-	4.61284	-5.81748	1.15987	-5.01564	5.28572e-07	2.47934e-06	1.08401	0	0	15.5173	4.5144	20.3998	0	0	0
ENSG00000204175.5	GPRIN2	chr10:46549044-46555530	hgnc_idHGNC:23730	-	20.7638	-5.81573	0.696706	-8.34746	6.9744e-17	7.54734e-16	0	1.06124	0.873949	50.69	92.5453	37.3996	1.95838	0.949601	1.39627
ENSG00000276851.1	RP5-875H18.9	chr17:50094065-50094647	havana_geneOTTHUMG00000186661.1	+	14.9442	-5.8157	0.758785	-7.66448	1.7955e-14	1.65012e-13	0	2.12249	0.873949	38.2761	53.0442	38.5329	0	0.949601	0.698135
ENSG00000101460.13	MAP1LC3A	chr20:34546854-34560345	hgnc_idHGNC:6838	+	41.5903	-5.81349	0.47813	-12.1588	5.1495e-34	1.30692e-32	1.08401	3.18373	1.7479	99.311	142.204	120.132	1.95838	1.8992	2.79254
ENSG00000269662.1	BNIP3P39	chr19:23798924-23799477	hgnc_idHGNC:49719	-	3.19915	-5.81229	1.32259	-4.39462	1.10964e-05	4.42772e-05	0	0	0	18.6208	6.77161	3.39997	0	0	0
ENSG00000248103.1	CTC-338M12.9	chr5:181281375-181283652	havana_geneOTTHUMG00000163377.1	+	4.59288	-5.81214	1.3913	-4.17749	2.94738e-05	0.000110669	0	0	0	3.10347	34.9866	2.26664	0.979191	0	0
ENSG00000240006.1	LINC02004	chr3:134313576-134321171	hgnc_idHGNC:52838	+	3.21127	-5.81105	1.26364	-4.59864	4.25257e-06	1.79143e-05	0	0	0	5.17245	16.929	6.79993	0	0	0
ENSG00000140459.18	CYP11A1	chr15:74337759-74367646	hgnc_idHGNC:2590	-	3.20448	-5.80811	1.22298	-4.74916	2.04261e-06	8.94849e-06	0	0	0	6.20694	7.90021	14.7332	0	0	0
ENSG00000168309.18	FAM107A	chr3:58564117-58627610	hgnc_idHGNC:30827	-	9.0302	-5.80743	0.980087	-5.92542	3.11496e-09	1.85545e-08	2.16802	0	0.873949	21.7243	38.3724	18.1331	0	0	0
ENSG00000118508.5	RAB32	chr6:146543833-146554953	hgnc_idHGNC:9772	+	254.633	-5.80684	1.24653	-4.65841	3.18655e-06	1.36512e-05	18.4282	33.9598	23.5966	777.936	343.095	1091.39	0	1.8992	1.39627
ENSG00000185168.5	LINC00482	chr17:81303771-81309248	hgnc_idHGNC:26816	-	9.02548	-5.80589	0.955031	-6.07927	1.20731e-09	7.49691e-09	0	1.06124	0	21.7243	36.1152	20.3998	0.979191	0.949601	0
ENSG00000260578.1	CTD-2541J13.1	chr18:67481791-67484966	havana_geneOTTHUMG00000176196.1	-	4.56262	-5.80274	1.23514	-4.69804	2.62675e-06	1.1374e-05	1.08401	0	0	19.6553	18.0576	2.26664	0	0	0
ENSG00000269915.1	AP006621.9	chr11:708564-727047	havana_geneOTTHUMG00000183950.1	-	4.57473	-5.80237	1.22057	-4.75381	1.99622e-06	8.75456e-06	1.08401	0	0	6.20694	28.215	5.66661	0	0	0
ENSG00000058085.15	LAMC2	chr1:183186238-183245127	hgnc_idHGNC:6493	+	841.901	-5.80174	0.164937	-35.1756	4.72444e-271	1.15661e-267	35.7723	43.511	41.9495	2367.95	2459.22	2488.77	43.0844	49.3793	47.4732
ENSG00000115380.20	EFEMP1	chr2:55865967-55924139	hgnc_idHGNC:3218	-	1772.97	-5.80052	0.228707	-25.3622	6.59075e-142	2.52719e-139	92.1409	89.1446	116.235	5484.86	3482.86	6436.13	90.0856	83.5649	81.6818
ENSG00000286034.1	RP11-654O1.1	chr8:128323131-128388636	havana_geneOTTHUMG00000193500.1	+	3.18252	-5.79946	1.19354	-4.85905	1.1795e-06	5.3111e-06	0	0	0	8.27592	7.90021	12.4665	0	0	0
ENSG00000287275.1	CTC-325H20.9	chr19:9458119-9462388	havana_geneOTTHUMG00000195706.1	+	3.18199	-5.79924	1.18457	-4.89565	9.7982e-07	4.45037e-06	0	0	0	8.27592	9.02881	11.3332	0	0	0
ENSG00000080007.8	DDX43	chr6:73394828-73417566	hgnc_idHGNC:18677	+	4.54232	-5.79874	1.12196	-5.16838	2.3613e-07	1.15457e-06	0	1.06124	0	21.7243	9.02881	9.06657	0	0	0
ENSG00000227076.1	RP11-4C20.4	chr10:127934698-127936167	tagoverlapping_locus	+	11.5825	-5.79797	0.856419	-6.77002	1.28768e-11	9.44498e-11	0	0	0.873949	32.0692	42.8868	26.0664	0	0.949601	1.39627
ENSG00000226752.9	CUTALP	chr9:120824828-120854385	hgnc_idHGNC:27367	+	171.846	-5.79747	0.321301	-18.0438	8.83343e-73	7.63947e-71	6.50406	7.42871	4.36974	503.796	416.454	573.461	14.6879	6.64721	13.2646
ENSG00000145632.15	PLK2	chr5:58453982-58460139	hgnc_idHGNC:19699	-	3532.91	-5.79334	0.22495	-25.7539	2.91567e-146	1.27115e-143	160.434	157.064	186.151	10674.9	7220.79	12795.2	160.587	228.854	212.233
ENSG00000286174.1	RP11-3L21.3	chr1:224703272-224712849	havana_geneOTTHUMG00000193232.2	-	6.3625	-5.79174	1.21183	-4.77934	1.75872e-06	7.76649e-06	0	1.06124	0	10.3449	41.7582	3.39997	0	0	0.698135
ENSG00000279811.1	RP11-862L9.2	chr18:77002849-77006846	tagoverlapping_locus	-	13.9656	-5.78998	0.866345	-6.68323	2.33737e-11	1.68415e-10	0	0	0.873949	24.8277	64.3303	32.8663	0	0	2.79254
ENSG00000263325.1	LA16c-325D7.1	chr16:2857898-2859726	havana_geneOTTHUMG00000177362.1	+	4.52149	-5.78721	1.0981	-5.27021	1.36271e-07	6.84277e-07	0	1.06124	0	11.3794	19.1862	9.06657	0	0	0
ENSG00000269834.6	ZNF528-AS1	chr19:52388842-52397783	hgnc_idHGNC:51305	-	110.618	-5.78647	0.4664	-12.4067	2.4045e-35	6.45241e-34	1.08401	0	6.11764	316.554	348.738	295.797	9.79191	13.2944	4.18881
ENSG00000268070.1	AC006539.3	chr19:20033444-20034332	tagpseudo_consens	+	4.50664	-5.78562	1.10655	-5.22851	1.70879e-07	8.49749e-07	0	0	0	12.4139	7.90021	19.2665	0.979191	0	0
ENSG00000231056.1	LINC02522	chr6:10474500-10478502	hgnc_idHGNC:53541	-	4.49915	-5.78443	1.08112	-5.35043	8.77473e-08	4.49702e-07	0	0	0	12.4139	16.929	10.1999	0	0.949601	0
ENSG00000186281.12	GPAT2	chr2:96021946-96039451	hgnc_idHGNC:27168	-	342.103	-5.78372	0.310122	-18.6499	1.26631e-77	1.23625e-75	19.5122	23.3474	6.99159	771.729	1198.57	999.59	19.5838	25.6392	13.9627
ENSG00000226741.2	LINC02554	chr22:27307777-27318501	hgnc_idHGNC:53594	+	3.13702	-5.78159	1.24121	-4.65802	3.19267e-06	1.36719e-05	0	0	0	12.4139	11.286	4.53329	0	0	0
ENSG00000120328.6	PCDHB12	chr5:141208697-141212571	hgnc_idHGNC:8683	+	29.1085	-5.77658	0.57256	-10.089	6.17773e-24	1.00724e-22	1.08401	3.18373	0	67.2418	102.703	82.7325	2.93757	0	2.0944
ENSG00000233557.2	NFU1P2	chr1:98077000-98077468	hgnc_idHGNC:44554	+	3.1182	-5.77397	1.25456	-4.60238	4.17681e-06	1.76138e-05	0	0	0	14.4829	4.5144	9.06657	0	0	0
ENSG00000248107.2	LINC02039	chr5:126179565-126193858	hgnc_idHGNC:52879	+	3.10722	-5.76944	1.26723	-4.55281	5.29336e-06	2.20016e-05	0	0	0	15.5173	4.5144	7.93325	0	0	0
ENSG00000121060.19	TRIM25	chr17:56836387-56914080	hgnc_idHGNC:12932	-	1575.16	-5.76877	0.215605	-26.7562	1.04488e-157	5.63632e-155	84.5528	58.3685	79.5293	3964.16	5605.76	4104.89	105.753	95.9097	77.493
ENSG00000104903.5	LYL1	chr19:13099033-13103161	hgnc_idHGNC:6734	-	34.8389	-5.76502	0.6008	-9.59558	8.34463e-22	1.20334e-20	0	2.12249	0	67.2418	156.876	78.1992	3.91676	3.79841	1.39627
ENSG00000164078.13	MST1R	chr3:49887002-49903873	hgnc_idHGNC:7381	-	228.29	-5.75685	0.39922	-14.4202	3.86042e-47	1.60814e-45	5.42005	14.8574	6.11764	512.072	1020.26	448.795	17.6254	18.992	10.472
ENSG00000215548.2	FRG1JP	chr9:63832127-63859641	hgnc_idHGNC:51768	-	42.6819	-5.75141	0.544262	-10.5674	4.2218e-26	7.59542e-25	2.16802	0	6.11764	151.035	72.2305	147.332	1.95838	1.8992	1.39627
ENSG00000279339.1	CTD-2373H9.3	chr17:78897264-78900152	havana_geneOTTHUMG00000177583.1	+	44.2052	-5.75036	0.752912	-7.6375	2.21486e-14	2.02325e-13	2.16802	2.12249	0.873949	48.621	305.851	29.4664	1.95838	1.8992	4.88694
ENSG00000263709.1	RP11-321A17.4	chr17:29140483-29155489	havana_geneOTTHUMG00000179540.1	+	8.54261	-5.74659	1.03192	-5.56884	2.56434e-08	1.38939e-07	0	0	0	15.5173	46.2726	12.4665	0.979191	0.949601	0.698135
ENSG00000178462.12	TUBAL3	chr10:5393101-5404828	hgnc_idHGNC:23534	-	3.06757	-5.74589	1.21024	-4.74771	2.05732e-06	9.01131e-06	0	0	0	7.24143	7.90021	12.4665	0	0	0
ENSG00000231925.12	TAPBP	chr6:33299694-33314387	hgnc_idHGNC:11566	-	2840.87	-5.7447	0.302679	-18.9795	2.51968e-80	2.68199e-78	121.409	117.798	117.983	5867.62	12681	6100.67	188.984	193.719	178.722
ENSG00000286705.1	RP11-478C6.7	chr4:307335-337433	havana_geneOTTHUMG00000194359.1	-	4.39236	-5.74389	1.10635	-5.19174	2.08333e-07	1.02575e-06	1.08401	0	0	12.4139	7.90021	18.1331	0	0	0
ENSG00000170458.14	CD14	chr5:140631728-140633701	hgnc_idHGNC:1628	-	40.8335	-5.74298	0.50572	-11.356	6.92208e-30	1.46478e-28	4.33604	3.18373	0	105.518	126.403	121.265	4.89596	1.8992	0
ENSG00000113721.14	PDGFRB	chr5:150113839-150155872	hgnc_idHGNC:8804	-	140.065	-5.74247	0.385705	-14.8882	3.92979e-50	1.77152e-48	8.67208	3.18373	12.2353	353.795	554.143	307.13	4.89596	12.3448	4.18881
ENSG00000286459.1	RP11-1167A19.16	chr11:66043298-66044381	havana_geneOTTHUMG00000194007.1	+	3.05345	-5.74029	1.26296	-4.54511	5.4906e-06	2.27709e-05	0	0	0	8.27592	14.6718	4.53329	0	0	0
ENSG00000221947.8	XKR9	chr8:70669339-70790371	hgnc_idHGNC:20937	+	58.1641	-5.739	0.59889	-9.58272	9.45219e-22	1.35874e-20	4.33604	2.12249	5.24369	216.208	51.9156	236.864	0	1.8992	4.88694
ENSG00000248964.7	RP11-94H18.1	chr8:29815004-29854543	havana_geneOTTHUMG00000163812.4	-	3.03673	-5.73334	1.28721	-4.45407	8.42582e-06	3.41301e-05	0	0	0	10.3449	3.3858	13.5999	0	0	0
ENSG00000280241.4	RP11-290O12.2	chr4:153948718-154300500	havana_geneOTTHUMG00000189143.2	+	3.03568	-5.73303	1.22264	-4.68906	2.74468e-06	1.18588e-05	0	0	0	10.3449	5.643	11.3332	0	0	0
ENSG00000232530.1	LIF-AS1	chr22:30239194-30240538	hgnc_idHGNC:53473	+	3.03516	-5.73286	1.20578	-4.75448	1.98962e-06	8.72771e-06	0	0	0	10.3449	6.77161	10.1999	0	0	0
ENSG00000223784.2	LINP1	chr10:6709530-6740532	hgnc_idHGNC:53170	+	38.9711	-5.73061	0.501411	-11.429	2.99658e-30	6.4833e-29	0	2.12249	5.24369	116.897	97.0597	124.665	1.95838	0	2.79254
ENSG00000182931.9	WFDC10B	chr20:45684653-45705019	hgnc_idHGNC:20479	-	3.02155	-5.72703	1.28419	-4.45965	8.20954e-06	3.33346e-05	0	0	0	11.3794	12.4146	3.39997	0	0	0
ENSG00000184557.4	SOCS3	chr17:78356778-78360077	hgnc_idHGNC:19391	-	417.973	-5.72579	0.300009	-19.0854	3.33684e-81	3.68744e-79	35.7723	13.7962	31.4622	1023.11	1353.19	1247.79	14.6879	26.5888	15.359
ENSG00000182179.13	UBA7	chr3:49805209-49813953	hgnc_idHGNC:12471	-	271.861	-5.72552	0.269455	-21.2485	3.404e-100	5.9854e-98	8.67208	13.7962	13.1092	662.073	970.597	725.326	17.6254	20.8912	14.6608
ENSG00000178467.18	P4HTM	chr3:48989889-49007153	hgnc_idHGNC:28858	+	283.286	-5.7243	0.244896	-23.3744	7.78134e-121	2.17236e-118	15.1761	12.7349	13.9832	732.419	950.282	774.059	22.5214	12.3448	16.0571
ENSG00000106541.12	AGR2	chr7:16791811-16833433	hgnc_idHGNC:328	-	69.1075	-5.71955	0.498461	-11.4744	1.77364e-30	3.85311e-29	3.25203	4.24498	0	245.174	98.1883	256.131	4.89596	3.79841	6.28321
ENSG00000084734.9	GCKR	chr2:27496839-27523684	hgnc_idHGNC:4196	+	19.4493	-5.71924	0.669134	-8.54724	1.26067e-17	1.43395e-16	0	0	0	69.3108	48.5298	50.9995	1.95838	2.8488	1.39627
ENSG00000249877.1	RP11-706F1.2	chr4:189288677-189291336	havana_geneOTTHUMG00000161909.1	-	3.00011	-5.7177	1.33975	-4.26773	1.97473e-05	7.61055e-05	0	0	0	13.4484	11.286	2.26664	0	0	0
ENSG00000270504.1	RP11-420L9.5	chr6:3751111-3753871	havana_geneOTTHUMG00000185108.1	+	57.9877	-5.71707	0.483116	-11.8337	2.6127e-32	6.16853e-31	2.16802	1.06124	0.873949	120.001	239.263	143.932	6.85434	2.8488	4.88694
ENSG00000233750.3	CICP27	chr1:131025-134836	hgnc_idHGNC:48835	+	4.26798	-5.71615	2.51986	-2.26844	0.0233024	0.0487652	0	0	0	7.24143	30.4722	0	0	0	0.698135
ENSG00000138131.4	LOXL4	chr10:98247690-98268194	hgnc_idHGNC:17171	-	1056.57	-5.71592	0.218935	-26.1078	2.96987e-150	1.43211e-147	55.2845	46.6948	38.4538	2928.64	3059.64	3173.3	58.7515	77.8673	70.5116
ENSG00000200718.1	RN7SKP103	chr2:132523617-132523936	hgnc_idHGNC:45827	+	4.31042	-5.7154	1.22618	-4.66115	3.14441e-06	1.34853e-05	0	1.06124	0	7.24143	25.9578	4.53329	0	0	0
ENSG00000170961.7	HAS2	chr8:121612116-121641440	hgnc_idHGNC:4819	-	54.4109	-5.70967	0.532996	-10.7124	8.90183e-27	1.64428e-25	7.58807	4.24498	0.873949	193.45	77.8735	199.465	1.95838	2.8488	1.39627
ENSG00000253406.1	AC012613.2	chr5:149216523-149276805	tagoverlapping_locus	-	19.6357	-5.70923	0.759311	-7.51896	5.52122e-14	4.88242e-13	3.25203	0	1.7479	54.8279	91.4167	23.7998	0.979191	0	0.698135
ENSG00000232487.1	RASA3-IT1	chr13:114107569-114108820	hgnc_idHGNC:39938	-	2.99026	-5.70795	1.47296	-3.87514	0.000106561	0.000367196	0	0	0	2.06898	21.4434	3.39997	0	0	0
ENSG00000148848.15	ADAM12	chr10:126012381-126388477	hgnc_idHGNC:190	-	40.1627	-5.70151	0.551642	-10.3355	4.8677e-25	8.35595e-24	5.42005	5.30622	0.873949	98.2765	155.747	92.9324	1.95838	0.949601	0
ENSG00000134259.6	NGF	chr1:115285904-115338770	hgnc_idHGNC:7808	-	64.0421	-5.70096	0.410282	-13.8952	6.77214e-44	2.54455e-42	1.08401	5.30622	1.7479	176.898	182.833	194.931	2.93757	8.54641	2.0944
ENSG00000092969.12	TGFB2	chr1:218345336-218444619	hgnc_idHGNC:11768	+	1057.41	-5.69975	0.251658	-22.6488	1.4332e-113	3.42954e-111	59.6206	42.4498	62.0504	3384.85	2213.19	3566.56	45.0428	83.5649	59.3414
ENSG00000272551.1	RP11-324L17.1	chr2:176611437-176612249	havana_geneOTTHUMG00000186067.1	-	8.34721	-5.69665	0.965517	-5.90011	3.6326e-09	2.15051e-08	0	0	0.873949	24.8277	18.0576	29.4664	0	1.8992	0
ENSG00000258535.1	RP11-280K24.4	chr14:51765276-51825422	tagoverlapping_locus	+	2.96361	-5.69502	1.25278	-4.54589	5.47032e-06	2.26957e-05	0	0	0	5.17245	7.90021	13.5999	0	0	0
ENSG00000164744.13	SUN3	chr7:47987148-48029119	hgnc_idHGNC:22429	-	8.39033	-5.6936	1.02725	-5.54257	2.98059e-08	1.60291e-07	1.08401	0	0	35.1726	10.1574	27.1997	0	1.8992	0
ENSG00000287774.1	RP11-69K20.1	chr3:30292548-30305037	havana_geneOTTHUMG00000195433.1	+	2.95368	-5.6909	1.26761	-4.48948	7.13982e-06	2.92109e-05	0	0	0	6.20694	5.643	14.7332	0	0	0
ENSG00000233327.11	USP32P2	chr17:18511262-18521252	hgnc_idHGNC:30751	-	4.17806	-5.68765	1.10186	-5.16185	2.44525e-07	1.19323e-06	0	0	0	16.5518	11.286	9.06657	0	0	0.698135
ENSG00000229391.7	HLA-DRB6	chr6:32552713-32560022	hgnc_idHGNC:4954	-	2.94165	-5.68562	1.2167	-4.673	2.96834e-06	1.27697e-05	0	0	0	7.24143	7.90021	11.3332	0	0	0
ENSG00000214407.3	LINC02085	chr3:101940859-101997926	hgnc_idHGNC:27190	+	2.93329	-5.68232	1.36218	-4.17149	3.02609e-05	0.000113424	0	0	0	8.27592	2.2572	15.8665	0	0	0
ENSG00000110876.10	SELPLG	chr12:108621895-108633894	hgnc_idHGNC:10722	-	32.4834	-5.68157	0.627624	-9.0525	1.39737e-19	1.77253e-18	0	2.12249	1.7479	46.552	161.39	73.6659	0.979191	3.79841	2.0944
ENSG00000262096.2	PCDHB19P	chr5:141239923-141243034	hgnc_idHGNC:14549	+	5.89891	-5.68085	1.02183	-5.55948	2.70573e-08	1.46201e-07	1.08401	0	0	19.6553	19.1862	12.4665	0	0	0.698135
ENSG00000244167.1	RP4-733B9.1	chr7:7177952-7178324	tagpseudo_consens	+	2.9291	-5.6804	1.21982	-4.65676	3.21218e-06	1.37499e-05	0	0	0	8.27592	11.286	6.79993	0	0	0
ENSG00000224167.2	LINC01357	chr1:112849821-112877871	hgnc_idHGNC:50588	+	2.92074	-5.67688	1.23286	-4.60463	4.1319e-06	1.74313e-05	0	0	0	9.31041	5.643	11.3332	0	0	0
ENSG00000286708.1	RP11-598K3.1	chr11:70886090-70896305	havana_geneOTTHUMG00000195266.1	+	8.33356	-5.67605	1.01324	-5.60188	2.12034e-08	1.15908e-07	3.25203	0	0	18.6208	32.7294	20.3998	0	0	0
ENSG00000243566.7	UPK3B	chr7:76510525-76516522	hgnc_idHGNC:21444	+	8.12476	-5.67521	1.01362	-5.59896	2.15641e-08	1.17799e-07	0	1.06124	0.873949	19.6553	39.501	11.3332	0	0	0.698135
ENSG00000187942.12	LDLRAD2	chr1:21812265-21825225	hgnc_idHGNC:32071	+	8.27351	-5.67417	0.97158	-5.84015	5.21542e-09	3.04338e-08	1.08401	0	0	21.7243	33.858	15.8665	0.979191	0.949601	0
ENSG00000231087.2	FDPSP7	chr7:76968197-76969250	hgnc_idHGNC:33487	-	4.17643	-5.67163	1.1986	-4.73189	2.22435e-06	9.71353e-06	0	0	0	7.24143	23.7006	5.66661	0.979191	0	0
ENSG00000133805.15	AMPD3	chr11:10308313-10507579	hgnc_idHGNC:470	+	148.184	-5.67115	0.296232	-19.1443	1.08074e-81	1.20687e-79	10.8401	10.6124	7.86554	426.21	495.456	360.396	9.79191	7.59681	4.88694
ENSG00000205413.8	SAMD9	chr7:93099513-93118023	hgnc_idHGNC:1348	-	771.25	-5.67021	0.364493	-15.5564	1.43936e-54	7.43653e-53	66.1246	56.246	54.1848	2684.5	1182.77	2810.64	24.4798	32.2864	30.0198
ENSG00000255082.1	GRM5-AS1	chr11:88504576-88524054	hgnc_idHGNC:40265	+	2.89877	-5.66759	1.23567	-4.58665	4.50409e-06	1.89063e-05	0	0	0	11.3794	5.643	9.06657	0	0	0
ENSG00000241359.1	SYNPR-AS1	chr3:63423596-63550051	hgnc_idHGNC:40774	-	5.87861	-5.6673	1.07145	-5.28936	1.22743e-07	6.19573e-07	1.08401	1.06124	0	25.8622	7.90021	16.9998	0	0	0
ENSG00000133816.18	MICAL2	chr11:12094008-12359144	hgnc_idHGNC:24693	+	3962.56	-5.66679	0.245915	-23.0437	1.70263e-117	4.47833e-115	177.778	184.657	175.664	9818.34	14881.7	9612.84	267.319	303.872	240.856
ENSG00000105974.13	CAV1	chr7:116524994-116561179	hgnc_idHGNC:1527	+	8903.95	-5.66541	0.283928	-19.9537	1.3929e-88	1.9108e-86	626.558	550.786	589.915	28549.8	14151.5	34395.2	373.072	477.65	420.975
ENSG00000288528.1	RP11-640G3.1	chr11:102316173-102328586	havana_geneOTTHUMG00000195941.1	-	2.88832	-5.66296	1.26309	-4.48341	7.34605e-06	3.00238e-05	0	0	0	12.4139	4.5144	9.06657	0	0	0
ENSG00000225932.3	CTAGE4	chr7:144183466-144186053	hgnc_idHGNC:24772	+	2.88674	-5.66242	1.24498	-4.5482	5.4106e-06	2.24625e-05	0	0	0	12.4139	7.90021	5.66661	0	0	0
ENSG00000147223.6	RIPPLY1	chrX:106900063-106903341	hgnc_idHGNC:25117	-	4.14663	-5.66201	1.10724	-5.11364	3.16016e-07	1.52133e-06	0	0	0	10.3449	16.929	9.06657	0.979191	0	0
ENSG00000157680.16	DGKI	chr7:137381037-137847092	hgnc_idHGNC:2855	-	87.0479	-5.65878	0.360279	-15.7067	1.36157e-55	7.24639e-54	2.16802	1.06124	4.36974	272.071	255.064	227.798	5.87515	6.64721	8.37762
ENSG00000236559.1	BCL2L1-AS1	chr20:31686216-31716825	hgnc_idHGNC:40095	+	60.7772	-5.65805	0.577747	-9.7933	1.20299e-22	1.82317e-21	4.33604	0	2.62185	133.449	325.037	67.9993	3.91676	4.74801	4.88694
ENSG00000230309.1	RP3-390M24.1	chr6:78604467-78606036	havana_geneOTTHUMG00000015068.1	-	2.87629	-5.65781	1.26023	-4.48949	7.13954e-06	2.92109e-05	0	0	0	13.4484	6.77161	5.66661	0	0	0
ENSG00000257453.1	RP11-290L1.3	chr12:76030494-76031378	havana_geneOTTHUMG00000169784.1	+	2.87629	-5.65781	1.26023	-4.48949	7.13954e-06	2.92109e-05	0	0	0	13.4484	6.77161	5.66661	0	0	0
ENSG00000215146.5	RP11-313J2.1	chr10:42331866-42367974	havana_geneOTTHUMG00000018008.4	-	135.8	-5.657	0.363902	-15.5454	1.70999e-54	8.77779e-53	11.9241	10.6124	7.86554	515.176	248.292	411.396	6.85434	3.79841	6.28321
ENSG00000273542.2	H4C12	chr6:27831174-27831560	hgnc_idHGNC:4784	-	33.9248	-5.65032	0.723013	-7.81497	5.49768e-15	5.23233e-14	0	1.06124	0	88.9661	36.1152	168.865	5.87515	0.949601	3.49067
ENSG00000224611.1	AC007919.18	chr3:172522228-172522444	tagpseudo_consens	+	2.8559	-5.64823	1.3293	-4.24902	2.14711e-05	8.22903e-05	0	0	0	15.5173	3.3858	6.79993	0	0	0
ENSG00000250711.1	PRELID3BP7	chr5:42972624-42973092	hgnc_idHGNC:49069	+	2.85432	-5.64754	1.32918	-4.24888	2.14846e-05	8.23323e-05	0	0	0	15.5173	6.77161	3.39997	0	0	0
ENSG00000272273.1	IER3-AS1	chr6:30742929-30743592	hgnc_idHGNC:53629	+	18.883	-5.64715	0.693781	-8.13967	3.96361e-16	4.08106e-15	1.08401	3.18373	0.873949	46.552	37.2438	79.3325	0.979191	0	0.698135
ENSG00000258875.6	CTD-2547L24.3	chr14:91242759-91252211	havana_geneOTTHUMG00000171098.3	+	13.3433	-5.64668	0.777958	-7.25834	3.91866e-13	3.23096e-12	0	2.12249	0.873949	47.5865	40.6296	27.1997	0.979191	0	0.698135
ENSG00000279946.1	CH17-76K2.6	chr1:206541758-206544892	tagoverlapping_locus	+	4.11443	-5.64454	1.36168	-4.14528	3.39404e-05	0.000126338	1.08401	0	0	2.06898	29.3436	4.53329	0	0	0
ENSG00000233818.1	AP000695.4	chr21:36445731-36532408	tagoverlapping_locus	+	7.98831	-5.64318	1.00446	-5.61813	1.93036e-08	1.05997e-07	0	2.12249	0	23.7933	12.4146	32.8663	0	0	0.698135
ENSG00000227308.2	LINC02832	chr2:219685381-219737937	hgnc_idHGNC:54366	+	8.01293	-5.63792	0.978147	-5.76388	8.22034e-09	4.6919e-08	0	0	1.7479	19.6553	31.6008	18.1331	0.979191	0	0
ENSG00000286853.1	CTD-2037L6.3	chr5:58114598-58145996	havana_geneOTTHUMG00000195505.1	+	2.84919	-5.63787	1.30166	-4.33128	1.48242e-05	5.80741e-05	0	0	0	4.13796	6.77161	14.7332	0	0	0
ENSG00000189056.15	RELN	chr7:103471381-103989658	hgnc_idHGNC:9957	-	32.2227	-5.63527	0.525397	-10.7257	7.70764e-27	1.42453e-25	3.25203	3.18373	3.4958	98.2765	79.0021	100.866	0.979191	0.949601	0
ENSG00000101542.10	CDH20	chr18:61333430-61555779	hgnc_idHGNC:1760	+	2.83349	-5.63115	1.36036	-4.13945	3.48137e-05	0.000129437	0	0	0	5.17245	16.929	3.39997	0	0	0
ENSG00000281392.2	LINC00506	chr3:87089129-87158363	havana_geneOTTHUMG00000189538.2	+	2.82461	-5.62672	1.25057	-4.49934	6.81658e-06	2.7964e-05	0	0	0	6.20694	12.4146	6.79993	0	0	0
ENSG00000270497.1	RP1-290F12.3	chrX:53065053-53065548	tagpseudo_consens	-	2.82356	-5.62645	1.29951	-4.32968	1.49329e-05	5.84568e-05	0	0	0	6.20694	14.6718	4.53329	0	0	0
ENSG00000125965.9	GDF5	chr20:35433347-35454746	hgnc_idHGNC:4220	-	83.6781	-5.62282	0.348514	-16.1337	1.47903e-58	8.62115e-57	3.25203	6.36747	2.62185	203.794	271.993	248.197	4.89596	5.69761	6.28321
ENSG00000237013.1	LINC01812	chr2:67796054-67825562	hgnc_idHGNC:52616	-	2.81573	-5.62275	1.22529	-4.5889	4.4559e-06	1.87163e-05	0	0	0	7.24143	7.90021	10.1999	0	0	0
ENSG00000201680.1	Y_RNA	chr6:31496689-31496790		-	2.81363	-5.62192	1.25523	-4.4788	7.50639e-06	3.06359e-05	0	0	0	7.24143	12.4146	5.66661	0	0	0
ENSG00000267737.1	AC061992.2	chr17:78315729-78347798	havana_geneOTTHUMG00000132645.2	+	2.81153	-5.62123	1.46638	-3.8334	0.000126382	0.000430184	0	0	0	7.24143	16.929	1.13332	0	0	0
ENSG00000176463.14	SLCO3A1	chr15:91853708-92172435	hgnc_idHGNC:10952	+	178.217	-5.62068	0.307787	-18.2616	1.674e-74	1.49654e-72	18.4282	9.5512	13.1092	471.727	616.216	452.195	9.79191	6.64721	6.28321
ENSG00000240583.14	AQP1	chr7:30911853-30925517	hgnc_idHGNC:633	+	192.769	-5.62066	0.304826	-18.4389	6.40227e-76	5.94049e-74	6.50406	13.7962	15.7311	568.969	432.254	666.393	13.7087	5.69761	11.8683
ENSG00000230479.1	AP000695.6	chr21:36430360-36481070	tagoverlapping_locus	+	5.6464	-5.61848	1.0317	-5.44584	5.156e-08	2.70873e-07	0	0	0	18.6208	19.1862	11.3332	0.979191	0	0.698135
ENSG00000116701.15	NCF2	chr1:183555562-183590876	hgnc_idHGNC:7661	-	124.154	-5.61796	0.321691	-17.4639	2.70036e-68	2.04623e-66	6.50406	10.6124	6.11764	335.175	290.05	447.662	7.83353	8.54641	4.88694
ENSG00000187010.21	RHD	chr1:25272393-25330445	hgnc_idHGNC:10009	+	2.79166	-5.61213	1.30338	-4.30584	1.66354e-05	6.47789e-05	0	0	0	9.31041	12.4146	3.39997	0	0	0
ENSG00000259342.1	RP11-519G16.5	chr15:45430652-45441808	havana_geneOTTHUMG00000172024.1	-	2.78278	-5.60839	1.23269	-4.54973	5.37142e-06	2.23086e-05	0	0	0	10.3449	7.90021	6.79993	0	0	0
ENSG00000261468.1	RP11-1024P17.1	chr3:30697661-30699576	havana_geneOTTHUMG00000175700.1	+	13.0323	-5.6052	0.767241	-7.30566	2.75912e-13	2.2984e-12	0	1.06124	1.7479	42.4141	30.4722	39.6663	0.979191	0.949601	0
ENSG00000160886.13	LY6K	chr8:142700111-142705127	hgnc_idHGNC:24225	+	5.63483	-5.60438	1.13109	-4.95482	7.23955e-07	3.34212e-06	0	0	0	10.3449	29.3436	9.06657	1.95838	0	0
ENSG00000234754.2	LINC02817	chr1:221330080-221336489	hgnc_idHGNC:32042	-	3.988	-5.60358	1.11111	-5.04323	4.57743e-07	2.1624e-06	0	1.06124	0	14.4829	12.4146	7.93325	0	0	0
ENSG00000251370.1	SEMA5A-AS1	chr5:9511333-9518086	hgnc_idHGNC:52973	+	2.7718	-5.60345	1.25083	-4.47977	7.47227e-06	3.0502e-05	0	0	0	11.3794	7.90021	5.66661	0	0	0
ENSG00000185585.20	OLFML2A	chr9:124777133-124814885	hgnc_idHGNC:27270	+	653.459	-5.60167	0.318676	-17.5779	3.6355e-69	2.81517e-67	35.7723	37.1436	27.9664	1338.63	3046.09	1263.65	45.0428	48.4297	38.3974
ENSG00000287570.1	RP5-1183I21.2	chr20:44181111-44182712	havana_geneOTTHUMG00000195147.1	+	5.63221	-5.60162	1.1019	-5.08362	3.7031e-07	1.76694e-06	1.08401	0	0	11.3794	29.3436	7.93325	0	0.949601	0
ENSG00000226627.2	SHANK2-AS1	chr11:70626441-70635658	hgnc_idHGNC:40014	+	3.96351	-5.60111	1.49338	-3.75063	0.00017639	0.000586622	0	0	0.873949	14.4829	20.3148	0	0	0	0
ENSG00000206145.8	P2RX6P	chr22:21035243-21045017	hgnc_idHGNC:34076	-	2.76344	-5.59903	1.35656	-4.12736	3.6695e-05	0.000135971	0	0	0	12.4139	2.2572	10.1999	0	0	0
ENSG00000224034.1	LINC02561	chr10:5266033-5271236	hgnc_idHGNC:53601	-	2.76344	-5.59903	1.35656	-4.12736	3.6695e-05	0.000135971	0	0	0	12.4139	2.2572	10.1999	0	0	0
ENSG00000151651.16	ADAM8	chr10:133262420-133276868	hgnc_idHGNC:215	-	1603.72	-5.59424	0.329742	-16.9655	1.4781e-64	1.01822e-62	78.0488	70.0422	85.647	2842.78	7508.58	3508.76	142.962	94.0105	102.626
ENSG00000171451.15	DSEL	chr18:67506587-67516720	hgnc_idHGNC:18144	-	115.743	-5.59275	0.377153	-14.8289	9.53418e-50	4.22611e-48	11.9241	11.6737	5.24369	387.934	225.72	385.329	5.87515	3.79841	4.18881
ENSG00000123146.20	ADGRE5	chr19:14380501-14408725	hgnc_idHGNC:1711	+	1647.28	-5.59201	0.302847	-18.4648	3.96518e-76	3.72259e-74	104.065	115.676	124.975	3152.09	7401.36	3681.03	98.8983	76.9177	70.5116
ENSG00000133101.10	CCNA1	chr13:36431520-36442870	hgnc_idHGNC:1577	+	57.1236	-5.59192	0.433032	-12.9134	3.7807e-38	1.13728e-36	4.33604	5.30622	0.873949	184.139	113.989	194.931	4.89596	2.8488	2.79254
ENSG00000167779.9	IGFBP6	chr12:53097436-53102345	hgnc_idHGNC:5475	+	419.562	-5.59022	0.257538	-21.7064	1.78597e-104	3.44487e-102	21.6802	31.8373	13.9832	949.661	1403.98	1271.59	25.459	31.3368	26.5291
ENSG00000183760.11	ACP7	chr19:39083913-39111493	hgnc_idHGNC:33781	+	13.1615	-5.58842	1.79563	-3.11224	0.00185672	0.00508169	0	0	0	28.9657	62.0731	22.6664	0	4.74801	0
ENSG00000148677.7	ANKRD1	chr10:90912096-90921087	hgnc_idHGNC:15819	-	2485.2	-5.58817	0.534878	-10.4476	1.50336e-25	2.6347e-24	62.8726	55.1847	53.3109	8114.54	3868.84	9491.57	205.63	264.939	249.932
ENSG00000164690.8	SHH	chr7:155799980-155812463	hgnc_idHGNC:10848	-	61.6302	-5.58777	0.410824	-13.6014	3.93014e-42	1.38364e-40	1.08401	5.30622	5.24369	145.863	229.106	157.532	4.89596	2.8488	2.79254
ENSG00000171522.6	PTGER4	chr5:40679915-40693735	hgnc_idHGNC:9596	+	147.465	-5.58556	0.344014	-16.2364	2.78698e-59	1.67356e-57	13.0081	16.9799	8.73949	402.416	420.968	449.929	3.91676	2.8488	8.37762
ENSG00000187653.11	TMSB4XP8	chr4:90838903-90839037	hgnc_idHGNC:11885	-	30.8175	-5.58533	0.722565	-7.72987	1.07655e-14	1.00535e-13	0	0	2.62185	117.932	24.8292	123.532	4.89596	2.8488	0.698135
ENSG00000095303.17	PTGS1	chr9:122370530-122395703	hgnc_idHGNC:9604	+	35.4377	-5.58345	0.499956	-11.1679	5.85638e-29	1.19478e-27	0	2.12249	3.4958	83.7937	92.5453	130.332	1.95838	1.8992	2.79254
ENSG00000142627.13	EPHA2	chr1:16124337-16156069	hgnc_idHGNC:3386	-	5122.81	-5.5827	0.248207	-22.4921	4.95602e-112	1.14297e-109	336.043	299.271	399.395	10934.6	20604.9	12718.1	268.298	314.318	230.384
ENSG00000075426.12	FOSL2	chr2:28392448-28417317	hgnc_idHGNC:3798	+	2339.4	-5.58006	0.270582	-20.6225	1.72496e-94	2.66497e-92	132.249	107.186	141.58	4817.62	10318.8	5073.88	167.442	144.339	151.495
ENSG00000167105.8	TMEM92	chr17:50271406-50281485	hgnc_idHGNC:26579	+	132.043	-5.57839	0.425461	-13.1114	2.83303e-39	8.98049e-38	13.0081	16.9799	4.36974	302.071	469.498	368.33	1.95838	3.79841	8.37762
ENSG00000253159.3	PCDHGA12	chr5:141430507-141512975	hgnc_idHGNC:8699	+	15.4299	-5.57754	0.870257	-6.40907	1.46408e-10	9.85946e-10	0	0	1.7479	37.2416	81.2593	14.7332	2.93757	0.949601	0
ENSG00000231924.10	PSG1	chr19:42866464-42879822	hgnc_idHGNC:9514	-	2.73268	-5.57715	1.31648	-4.23642	2.27114e-05	8.68036e-05	0	0	0	3.10347	10.1574	11.3332	0	0	0
ENSG00000239823.2	Y_RNA	chr17:64390158-64390263		-	2.71071	-5.56662	1.2578	-4.42567	9.61421e-06	3.8678e-05	0	0	0	5.17245	10.1574	9.06657	0	0	0
ENSG00000287695.1	CTB-157D17.2	chr5:154346042-154347834	tagncRNA_host	+	5.49658	-5.56522	1.10881	-5.0191	5.19138e-07	2.43688e-06	0	1.06124	0	12.4139	28.215	6.79993	0.979191	0	0
ENSG00000144476.6	ACKR3	chr2:236567787-236582354	hgnc_idHGNC:23692	+	15.3437	-5.56342	0.719631	-7.73094	1.06756e-14	9.97244e-14	3.25203	0	1.7479	50.69	41.7582	39.6663	0.979191	0	0
ENSG00000204261.9	PSMB8-AS1	chr6:32844078-32846500	hgnc_idHGNC:39758	+	27.3614	-5.56245	0.663214	-8.38711	4.98238e-17	5.4379e-16	0	0	4.36974	96.2075	40.6296	99.7323	3.91676	0	1.39627
ENSG00000238290.1	RP11-431K24.1	chr1:8026738-8122702	havana_geneOTTHUMG00000001766.1	+	7.27118	-5.55985	1.04542	-5.31827	1.0476e-07	5.3222e-07	0	0	0	23.7933	27.0864	12.4665	0	0	2.0944
ENSG00000230257.5	NFE4	chr7:102973522-102988856	hgnc_idHGNC:29902	+	10.3497	-5.55871	0.882122	-6.30153	2.94726e-10	1.93202e-09	3.25203	1.06124	0	30.0002	23.7006	35.133	0	0	0
ENSG00000254166.3	CASC19	chr8:127072694-127227541	hgnc_idHGNC:49476	-	14.8392	-5.55828	0.715307	-7.77048	7.81904e-15	7.3733e-14	0	0	0	40.3451	46.2726	41.9329	1.95838	0.949601	2.0944
ENSG00000280302.1	RP11-64C12.1	chr18:12279427-12282739	havana_geneOTTHUMG00000176130.1	+	2.6919	-5.55815	1.32729	-4.1876	2.81922e-05	0.000106208	0	0	0	7.24143	3.3858	13.5999	0	0	0
ENSG00000099957.16	P2RX6	chr22:21009808-21028830	hgnc_idHGNC:8538	+	73.7676	-5.55792	0.421194	-13.1956	9.29827e-40	2.99521e-38	6.50406	3.18373	3.4958	158.277	313.751	164.332	5.87515	5.69761	2.79254
ENSG00000269289.6	CTB-92J24.3	chr19:23919081-23958035	havana_geneOTTHUMG00000183389.2	-	3.86627	-5.55703	1.20357	-4.61714	3.89069e-06	1.64683e-05	0	1.06124	0	14.4829	3.3858	15.8665	0	0	0
ENSG00000213937.4	CLDN9	chr16:3012923-3014505	hgnc_idHGNC:2051	+	3.86507	-5.55541	1.35341	-4.10475	4.04759e-05	0.000148837	0	0	0	1.03449	22.572	10.1999	0.979191	0	0
ENSG00000244128.7	LINC01322	chr3:165206929-165846519	hgnc_idHGNC:50528	+	2.67829	-5.55181	1.23997	-4.47738	7.55655e-06	3.08327e-05	0	0	0	8.27592	9.02881	6.79993	0	0	0
ENSG00000235192.1	AC009495.2	chr2:165794851-165810010	havana_geneOTTHUMG00000154036.1	+	2.67672	-5.55103	1.3165	-4.21652	2.48097e-05	9.43476e-05	0	0	0	8.27592	12.4146	3.39997	0	0	0
ENSG00000119714.11	GPR68	chr14:91232532-91253925	hgnc_idHGNC:4519	-	261.93	-5.55078	0.323966	-17.1338	8.30264e-66	5.88507e-64	24.9322	6.36747	19.2269	647.59	874.666	737.793	22.5214	15.1936	9.07575
ENSG00000284699.1	RP11-373M8.2	chr1:24704894-24717596	havana_geneOTTHUMG00000192304.1	+	7.49027	-5.54911	0.954956	-5.81085	6.21549e-09	3.59793e-08	0	0	0	20.6898	24.8292	19.2665	0.979191	0.949601	0.698135
ENSG00000254542.1	NAV2-AS3	chr11:19978699-19981337	hgnc_idHGNC:40742	-	3.79871	-5.54753	1.25184	-4.43148	9.35869e-06	3.76977e-05	0	0	0	16.5518	14.6718	2.26664	0	0	0.698135
ENSG00000201736.1	RNA5SP160	chr4:40990154-40990273	hgnc_idHGNC:43060	+	2.66784	-5.54704	1.24243	-4.46467	8.01925e-06	3.25994e-05	0	0	0	9.31041	7.90021	6.79993	0	0	0
ENSG00000259392.2	RP11-758N13.3	chr15:32836983-32837326	tagpseudo_consens	-	2.66784	-5.54704	1.24243	-4.46467	8.01925e-06	3.25994e-05	0	0	0	9.31041	7.90021	6.79993	0	0	0
ENSG00000253772.1	RP11-34P1.1	chr5:160247517-160248217	tagpseudo_consens	+	3.83422	-5.54324	1.19228	-4.64927	3.33109e-06	1.42379e-05	0	0	0	4.13796	18.0576	11.3332	0.979191	0	0
ENSG00000267711.1	RP11-686D22.5	chr17:35400878-35403006	havana_geneOTTHUMG00000179878.1	-	2.65948	-5.54274	1.3628	-4.06717	4.75875e-05	0.000173128	0	0	0	10.3449	2.2572	11.3332	0	0	0
ENSG00000269964.4	MEI4	chr6:77650274-77927045	hgnc_idHGNC:43638	+	2.65896	-5.54267	1.31022	-4.23034	2.33335e-05	8.90742e-05	0	0	0	10.3449	3.3858	10.1999	0	0	0
ENSG00000170683.7	OR10A3	chr11:7937171-7941708	hgnc_idHGNC:8162	-	2.65843	-5.54257	1.27715	-4.33981	1.42608e-05	5.5998e-05	0	0	0	10.3449	4.5144	9.06657	0	0	0
ENSG00000266066.1	POLRMTP1	chr17:62136972-62140639	hgnc_idHGNC:28865	-	10.0981	-5.54201	0.88164	-6.28603	3.2569e-10	2.12886e-09	2.16802	0	0.873949	25.8622	40.6296	20.3998	0	0.949601	0
ENSG00000137331.12	IER3	chr6:30743199-30744548	hgnc_idHGNC:5392	-	833.856	-5.54113	0.260807	-21.2461	3.5833e-100	6.26605e-98	75.8807	66.8584	49.8151	2131.05	2197.39	2865.04	38.1885	45.5809	34.9067
ENSG00000135926.15	TMBIM1	chr2:218274197-218292586	hgnc_idHGNC:23410	-	1125.26	-5.54076	0.204717	-27.0654	2.51313e-161	1.42826e-158	61.7886	62.6134	61.1764	3262.78	2524.68	3923.56	83.2312	69.3209	78.1911
ENSG00000112297.18	CRYBG1	chr6:106360717-106572017	hgnc_idHGNC:356	+	669.53	-5.539	0.207514	-26.6922	5.7965e-157	3.02425e-154	37.9404	57.3072	37.5798	2010.01	1797.86	1967.45	39.1676	48.4297	30.0198
ENSG00000183087.15	GAS6	chr13:113820549-113864076	hgnc_idHGNC:4168	-	2617.24	-5.53727	0.327994	-16.8822	6.07906e-64	4.16966e-62	155.014	168.738	166.05	4149.34	13309.6	5123.75	175.275	140.541	166.854
ENSG00000084636.18	COL16A1	chr1:31652263-31704319	hgnc_idHGNC:2193	-	69.7658	-5.53559	0.484471	-11.426	3.09913e-30	6.69605e-29	2.16802	8.48996	5.24369	139.656	339.709	122.399	2.93757	3.79841	3.49067
ENSG00000128342.5	LIF	chr22:30240453-30246759	hgnc_idHGNC:6596	-	406.625	-5.53428	0.462127	-11.9757	4.76553e-33	1.1622e-31	13.0081	8.48996	14.8571	882.42	1561.98	1064.19	32.3133	57.9257	24.4347
ENSG00000218475.2	ACTG1P18	chr6:101430411-101431553	hgnc_idHGNC:51498	-	2.62444	-5.52611	1.33696	-4.13334	3.57526e-05	0.000132726	0	0	0	13.4484	6.77161	3.39997	0	0	0
ENSG00000242715.8	CCDC169	chr13:36222008-36297840	hgnc_idHGNC:34361	-	20.1468	-5.51912	0.732283	-7.53686	4.81432e-14	4.27632e-13	2.16802	1.06124	0	71.3798	22.572	79.3325	1.95838	2.8488	0
ENSG00000168306.13	ACOX2	chr3:58505136-58537283	hgnc_idHGNC:120	-	33.9779	-5.51862	0.508291	-10.8572	1.8428e-27	3.51613e-26	1.08401	1.06124	2.62185	93.1041	71.1019	129.199	2.93757	1.8992	2.79254
ENSG00000163661.4	PTX3	chr3:157436850-157443633	hgnc_idHGNC:9692	+	757.382	-5.51464	0.2141	-25.7573	2.66956e-146	1.18002e-143	52.0325	48.8173	35.8319	2285.19	1656.79	2588.51	47.9804	50.3289	50.9638
ENSG00000224173.2	LINC02831	chr2:67562067-67620545	hgnc_idHGNC:54365	+	3.73892	-5.51182	1.20787	-4.56326	5.03645e-06	2.09969e-05	0	0	0	13.4484	3.3858	15.8665	0	0.949601	0
ENSG00000159261.12	CLDN14	chr21:36460621-36576569	hgnc_idHGNC:2035	-	5.30724	-5.51136	1.19693	-4.60459	4.13288e-06	1.74331e-05	1.08401	0	0	6.20694	33.858	5.66661	0	0.949601	0
ENSG00000235454.1	HAUS6P3	chr7:53862233-53863339	hgnc_idHGNC:50772	+	5.25875	-5.50866	1.12591	-4.89261	9.95054e-07	4.51377e-06	0	0	0.873949	21.7243	4.5144	19.2665	0	0.949601	0
ENSG00000008118.10	CAMK1G	chr1:209583714-209613939	hgnc_idHGNC:14585	+	17.3904	-5.50739	0.724417	-7.60251	2.90437e-14	2.623e-13	0	4.24498	0.873949	45.5175	68.8447	35.133	0	1.8992	0
ENSG00000189431.8	RASSF10	chr11:13009316-13012119	hgnc_idHGNC:33984	+	5.26561	-5.50582	1.09354	-5.03485	4.78231e-07	2.25384e-06	0	0	0.873949	8.27592	25.9578	11.3332	0	0.949601	0
ENSG00000213654.10	GPSM3	chr6:32190766-32195523	hgnc_idHGNC:13945	-	114.319	-5.50539	0.370622	-14.8545	6.50819e-50	2.90504e-48	6.50406	7.42871	5.24369	233.795	495.456	256.131	7.83353	9.49601	6.98135
ENSG00000255769.7	GOLGA2P10	chr15:82472993-82513950	hgnc_idHGNC:26229	-	81.6701	-5.5027	0.453205	-12.1418	6.34448e-34	1.60254e-32	9.7561	3.18373	5.24369	180.001	341.966	181.331	1.95838	9.49601	2.0944
ENSG00000260910.2	LINC00565	chr13:113923052-113928991	hgnc_idHGNC:43709	-	24.3216	-5.50129	0.597641	-9.205	3.41677e-20	4.50651e-19	3.25203	0	0.873949	56.8969	98.1883	54.3994	2.93757	0.949601	1.39627
ENSG00000163898.10	LIPH	chr3:185506262-185552588	hgnc_idHGNC:18483	-	88.9147	-5.49858	0.338984	-16.2207	3.59798e-59	2.15243e-57	5.42005	7.42871	6.99159	293.795	209.92	262.931	3.91676	2.8488	6.98135
ENSG00000215845.11	TSTD1	chr1:161037631-161038977	hgnc_idHGNC:35410	-	62.0075	-5.49351	0.397739	-13.8118	2.1621e-43	7.93668e-42	4.33604	3.18373	2.62185	160.346	150.104	224.398	4.89596	1.8992	6.28321
ENSG00000285888.1	RP3-431A14.7	chr6:36768485-36774651	havana_geneOTTHUMG00000192752.1	+	2.57276	-5.49256	1.30888	-4.19637	2.71226e-05	0.000102421	0	0	0	6.20694	12.4146	4.53329	0	0	0
ENSG00000206075.14	SERPINB5	chr18:63476958-63505085	hgnc_idHGNC:8949	+	2.56388	-5.48817	1.25153	-4.38519	1.15887e-05	4.61084e-05	0	0	0	7.24143	7.90021	7.93325	0	0	0
ENSG00000233077.1	LINC01271	chr20:50310711-50321342	hgnc_idHGNC:50327	-	2.56388	-5.48817	1.25153	-4.38519	1.15887e-05	4.61084e-05	0	0	0	7.24143	7.90021	7.93325	0	0	0
ENSG00000226188.2	HNRNPA1P3	chr20:45745737-45746287	hgnc_idHGNC:16567	-	2.56073	-5.48674	1.4783	-3.71151	0.000206028	0.000678121	0	0	0	7.24143	14.6718	1.13332	0	0	0
ENSG00000187957.8	DNER	chr2:229357629-229714555	hgnc_idHGNC:24456	-	35.8076	-5.4826	0.53683	-10.2129	1.73555e-24	2.90561e-23	0	4.24498	0	101.38	67.7161	139.399	2.93757	3.79841	2.79254
ENSG00000286015.1	RP11-438F14.11	chr1:248681249-248748349	tagoverlapping_locus	-	7.24623	-5.48081	1.04676	-5.23598	1.64111e-07	8.17113e-07	0	1.06124	1.7479	10.3449	16.929	35.133	0	0	0
ENSG00000260792.1	LINC02280	chr14:104661120-104665558	hgnc_idHGNC:53196	-	3.62164	-5.47429	1.23262	-4.44117	8.94697e-06	3.61124e-05	0	0	0	9.31041	19.1862	3.39997	0	0	0.698135
ENSG00000248144.6	ADH1C	chr4:99336497-99352746	hgnc_idHGNC:251	-	2.53198	-5.47282	1.27817	-4.28176	1.85419e-05	7.17552e-05	0	0	0	10.3449	5.643	6.79993	0	0	0
ENSG00000226659.1	RP11-137H2.4	chr10:80529597-80535942	havana_geneOTTHUMG00000018616.1	-	3.64122	-5.47126	1.12679	-4.8556	1.20022e-06	5.39903e-06	0	0	0	10.3449	13.5432	7.93325	0	0.949601	0
ENSG00000164520.11	RAET1E	chr6:149883375-149898102	hgnc_idHGNC:16793	-	7.23562	-5.46741	1.0053	-5.43858	5.37057e-08	2.81541e-07	0	1.06124	0	13.4484	19.1862	29.4664	1.95838	0	0
ENSG00000261349.1	RP3-465N24.5	chr1:25266102-25267136	tagoverlapping_locus	-	2.521	-5.46735	1.29609	-4.21836	2.46089e-05	9.3651e-05	0	0	0	11.3794	5.643	5.66661	0	0	0
ENSG00000224536.2	RP11-134G8.7	chr1:201507241-201534784	havana_geneOTTHUMG00000035772.2	+	2.51995	-5.4666	1.32937	-4.11218	3.91949e-05	0.000144394	0	0	0	11.3794	7.90021	3.39997	0	0	0
ENSG00000185101.13	ANO9	chr11:417933-442011	hgnc_idHGNC:20679	-	20.3665	-5.46351	1.40927	-3.87684	0.000105824	0.00036501	0	5.30622	0	37.2416	86.9023	50.9995	0	2.8488	0
ENSG00000229140.11	CCDC26	chr8:128634199-129683770	hgnc_idHGNC:28416	-	2.51107	-5.46207	1.34251	-4.06856	4.73044e-05	0.000172176	0	0	0	12.4139	3.3858	6.79993	0	0	0
ENSG00000248494.1	LNX1-AS2	chr4:53592956-53604047	hgnc_idHGNC:41450	+	2.51212	-5.46179	1.46738	-3.72212	0.000197555	0.000652962	0	0	0	12.4139	1.1286	9.06657	0	0	0
ENSG00000240065.8	PSMB9	chr6:32844136-32859851	hgnc_idHGNC:9546	+	218.278	-5.45981	0.300062	-18.1956	5.59023e-74	4.95584e-72	14.0921	16.9799	8.73949	619.659	442.412	817.125	16.6462	11.3952	17.4534
ENSG00000130958.13	SLC35D2	chr9:96313444-96383711	hgnc_idHGNC:20799	-	72.8286	-5.45913	0.521418	-10.4698	1.18913e-25	2.09553e-24	3.25203	1.06124	2.62185	257.588	106.088	264.064	1.95838	10.4456	8.37762
ENSG00000226808.3	LINC00840	chr10:43778946-43901004	hgnc_idHGNC:44987	+	3.58058	-5.44919	1.26048	-4.32312	1.53836e-05	6.01253e-05	0	0	0	16.5518	2.2572	12.4665	0	0.949601	0
ENSG00000169994.19	MYO7B	chr2:127535802-127637729	hgnc_idHGNC:7607	+	23.3229	-5.44887	1.47157	-3.70277	0.000213262	0.000699646	0	0	0	38.2761	120.76	41.9329	0	4.74801	4.18881
ENSG00000041515.16	MYO16	chr13:108596152-109208005	hgnc_idHGNC:29822	+	9.0371	-5.43894	0.890032	-6.11096	9.90356e-10	6.20699e-09	0	1.06124	0	22.7588	27.0864	28.333	0	0	2.0944
ENSG00000232415.1	ELN-AS1	chr7:74059576-74062284	hgnc_idHGNC:40212	-	3.5597	-5.43831	1.19641	-4.54553	5.47981e-06	2.27291e-05	0	0	0.873949	5.17245	18.0576	7.93325	0	0	0
ENSG00000254842.6	LINC02551	chr11:130844191-130865561	hgnc_idHGNC:53586	-	13.7304	-5.43756	0.729695	-7.45183	9.20575e-14	7.99842e-13	0	2.12249	0	40.3451	32.7294	45.3329	0	0.949601	2.0944
ENSG00000142871.18	CCN1	chr1:85580761-85584589	hgnc_idHGNC:2654	+	3752.12	-5.43323	0.390362	-13.9184	4.89457e-44	1.84567e-42	169.106	227.106	194.891	6144.87	20320.5	5810.54	299.632	268.737	333.708
ENSG00000224545.1	AC008264.4	chr7:131520137-131520503	tagpseudo_consens	+	2.46775	-5.43143	1.39972	-3.88035	0.000104304	0.000360346	0	0	0	4.13796	14.6718	3.39997	0	0	0
ENSG00000234805.1	AC090505.5	chr3:194755589-194757422	tagpseudo_consens	+	2.46775	-5.43143	1.39972	-3.88035	0.000104304	0.000360346	0	0	0	4.13796	14.6718	3.39997	0	0	0
ENSG00000105750.15	ZNF85	chr19:20923222-20950697	hgnc_idHGNC:13160	+	135.975	-5.42794	1.70193	-3.18928	0.00142627	0.00400358	18.4282	15.9187	20.1008	429.313	281.022	458.995	0	0	0
ENSG00000283667.1	RP11-793J2.1	chr18:63966406-63970181	havana_geneOTTHUMG00000191685.1	-	2.46044	-5.42718	1.29241	-4.19927	2.67774e-05	0.000101201	0	0	0	5.17245	6.77161	10.1999	0	0	0
ENSG00000203999.9	LINC01270	chr20:50292709-50315488	hgnc_idHGNC:27658	+	11.6485	-5.4247	0.77908	-6.96295	3.33218e-12	2.55296e-11	0	1.06124	0	32.0692	36.1152	31.733	1.95838	1.8992	0
ENSG00000287134.1	RP11-183J19.1	chr8:13147389-13207125	tagncRNA_host	+	43.6047	-5.42425	0.489059	-11.0912	1.38437e-28	2.77799e-27	2.16802	2.12249	0	174.829	104.96	95.199	5.87515	3.79841	3.49067
ENSG00000163630.11	SYNPR	chr3:63228315-63616924	hgnc_idHGNC:16507	+	2.44736	-5.42067	1.31584	-4.11954	3.7963e-05	0.000140278	0	0	0	6.20694	11.286	4.53329	0	0	0
ENSG00000227591.5	HSD11B1-AS1	chr1:209661364-209724125	hgnc_idHGNC:54053	-	3.51056	-5.42051	1.16363	-4.65829	3.18851e-06	1.3656e-05	0	0	0.873949	10.3449	5.643	14.7332	0	0	0
ENSG00000163435.16	ELF3	chr1:202007945-202017183	hgnc_idHGNC:3318	+	46.2633	-5.419	0.491663	-11.0218	3.00049e-28	5.93865e-27	0	2.12249	1.7479	110.69	142.204	146.199	0.979191	4.74801	7.67948
ENSG00000140853.16	NLRC5	chr16:56989485-57083531	hgnc_idHGNC:29933	+	425.496	-5.41888	0.432953	-12.5161	6.09686e-36	1.67708e-34	10.8401	10.6124	27.0924	903.109	1830.59	925.924	34.2717	46.5305	40.4918
ENSG00000279431.1	RP11-218M11.7	chr17:30551193-30551802	havana_geneOTTHUMG00000179926.1	+	3.51881	-5.41615	1.12335	-4.82141	1.42545e-06	6.37169e-06	0	1.06124	0	11.3794	9.02881	10.1999	0	0	0
ENSG00000228960.6	OR2A9P	chr7:144294480-144300934	hgnc_idHGNC:8236	+	2.43743	-5.41562	1.28185	-4.22483	2.39118e-05	9.11396e-05	0	0	0	7.24143	9.02881	5.66661	0	0	0
ENSG00000239697.11	TNFSF12	chr17:7549058-7557890	hgnc_idHGNC:11927	+	34.8288	-5.41461	0.672435	-8.05225	8.12829e-16	8.22286e-15	4.33604	3.18373	0.873949	50.69	209.92	38.5329	0.979191	2.8488	2.0944
ENSG00000285887.1	RP1-137D17.3	chr6:169419004-169425156	tagoverlapping_locus	-	9.39256	-5.41455	0.873827	-6.19636	5.7785e-10	3.69885e-09	2.16802	2.12249	0	24.8277	28.215	27.1997	0	0	0
ENSG00000183668.18	PSG9	chr19:43211791-43269530	hgnc_idHGNC:9526	-	4.96653	-5.41424	1.03838	-5.21414	1.84673e-07	9.14059e-07	1.08401	0	0	15.5173	12.4146	14.7332	0	0.949601	0
ENSG00000069812.11	HES2	chr1:6412418-6424670	hgnc_idHGNC:16005	-	68.9226	-5.41285	0.408398	-13.2539	4.28604e-40	1.40193e-38	3.25203	4.24498	2.62185	181.036	251.678	160.932	3.91676	2.8488	9.77389
ENSG00000271237.1	HMGB1P50	chr10:49551308-49552652	hgnc_idHGNC:52368	+	2.42697	-5.41036	1.28072	-4.22446	2.39516e-05	9.12698e-05	0	0	0	8.27592	7.90021	5.66661	0	0	0
ENSG00000137628.18	DDX60	chr4:168216291-168318883	hgnc_idHGNC:25942	-	714.378	-5.40794	0.31163	-17.3537	1.84925e-67	1.35922e-65	34.6883	60.491	38.4538	2483.81	1159.07	2497.84	57.7723	35.1353	62.134
ENSG00000111859.17	NEDD9	chr6:11183298-11382348	hgnc_idHGNC:7733	-	753.231	-5.40756	0.183986	-29.3911	7.13711e-190	6.13907e-187	61.7886	59.4297	49.8151	2214.84	2068.73	2189.58	35.2509	49.3793	50.2657
ENSG00000241657.1	TRBV11-2	chr7:142433895-142434394	hgnc_idHGNC:12181	+	2.41914	-5.40582	1.47347	-3.66876	0.000243731	0.000791691	0	0	0	9.31041	1.1286	11.3332	0	0	0
ENSG00000118898.16	PPL	chr16:4882507-4960741	hgnc_idHGNC:9273	-	736.801	-5.40552	0.345711	-15.6359	4.1436e-55	2.18335e-53	71.5447	43.511	59.4285	1388.29	3555.09	1388.32	45.0428	43.6817	36.303
ENSG00000226216.1	RPS12P5	chr3:29390848-29391218	hgnc_idHGNC:36525	+	2.41599	-5.40473	1.30219	-4.15048	3.31775e-05	0.000123759	0	0	0	9.31041	7.90021	4.53329	0	0	0
ENSG00000242902.1	FLNC-AS1	chr7:128850162-128862626	hgnc_idHGNC:53474	-	6.85352	-5.39586	0.978171	-5.51627	3.46267e-08	1.84811e-07	1.08401	1.06124	0.873949	25.8622	15.8004	16.9998	0	0	0
ENSG00000235904.3	RBMS3-AS3	chr3:29054570-29290726	hgnc_idHGNC:39989	-	35.6219	-5.3945	0.562135	-9.59644	8.27495e-22	1.19383e-20	0	3.18373	1.7479	112.759	47.4012	146.199	3.91676	1.8992	3.49067
ENSG00000255521.2	RP4-607I7.1	chr11:35132655-35138032	havana_geneOTTHUMG00000166326.2	-	2.39455	-5.3934	1.34917	-3.99758	6.39935e-05	0.000228248	0	0	0	11.3794	6.77161	3.39997	0	0	0
ENSG00000248752.3	RP11-114J13.1	chr5:125333369-126368755	tagncRNA_host	-	4.86374	-5.39009	1.16703	-4.61863	3.86289e-06	1.63593e-05	0	0	0	23.7933	12.4146	5.66661	0	1.8992	0
ENSG00000002079.14	MYH16	chr7:99238829-99311130	hgnc_idHGNC:31038	+	73.811	-5.38913	0.938281	-5.74362	9.26741e-09	5.26311e-08	7.58807	0	0	194.484	268.607	171.132	3.91676	9.49601	9.07575
ENSG00000135925.9	WNT10A	chr2:218880852-218899581	hgnc_idHGNC:13829	+	4.84008	-5.38636	1.04525	-5.15315	2.5614e-07	1.24609e-06	0	0	0	11.3794	15.8004	14.7332	0	0.949601	0.698135
ENSG00000142227.11	EMP3	chr19:48321509-48330553	hgnc_idHGNC:3335	+	1042.86	-5.38202	0.353407	-15.229	2.27151e-52	1.10035e-50	92.1409	85.9608	92.6386	3281.4	1591.33	4082.23	54.8347	70.2705	34.9067
ENSG00000197385.6	ZNF860	chr3:31981750-31991723	hgnc_idHGNC:34513	+	84.5039	-5.37985	0.419498	-12.8245	1.19574e-37	3.50742e-36	4.33604	9.5512	10.4874	268.967	190.734	265.197	3.91676	6.64721	0.698135
ENSG00000136999.5	CCN3	chr8:119416446-119424434	hgnc_idHGNC:7885	+	65.9599	-5.37761	0.486583	-11.0518	2.14904e-28	4.28811e-27	0	8.48996	4.36974	192.415	119.632	253.864	5.87515	7.59681	1.39627
ENSG00000085117.12	CD82	chr11:44564427-44620358	hgnc_idHGNC:6210	+	1008.74	-5.37035	0.227144	-23.6429	1.39663e-123	4.11565e-121	48.7805	60.491	60.3025	2472.43	3525.75	2663.31	88.1272	75.0185	84.4743
ENSG00000124496.12	TRERF1	chr6:42224931-42452051	hgnc_idHGNC:18273	-	1473.01	-5.36892	0.254857	-21.0664	1.61845e-98	2.711e-96	110.569	106.124	111.865	3322.78	6256.96	3064.5	104.773	97.8089	81.6818
ENSG00000232725.1	U52111.14	chrX:153735626-153766478	havana_geneOTTHUMG00000024213.1	-	35.936	-5.36856	0.482204	-11.1334	8.63166e-29	1.74642e-27	3.25203	3.18373	0	93.1041	126.403	88.3991	2.93757	4.74801	1.39627
ENSG00000254710.2	CTD-2216M2.1	chr11:123188802-123228502	havana_geneOTTHUMG00000166033.2	+	2.36484	-5.36854	1.4183	-3.7852	0.000153584	0.000515011	0	0	0	2.06898	12.4146	6.79993	0	0	0
ENSG00000236857.3	RAP1BP1	chr9:18717974-18718526	hgnc_idHGNC:49780	-	2.35805	-5.36498	1.44227	-3.71982	0.000199365	0.000658329	0	0	0	3.10347	3.3858	14.7332	0	0	0
ENSG00000243902.6	ELFN2	chr22:37339583-37427445	tagoverlapping_locus	-	4.79815	-5.36444	1.15011	-4.6643	3.09674e-06	1.32915e-05	0	0	0.873949	5.17245	25.9578	10.1999	0.979191	0	0
ENSG00000255186.1	RP11-514F3.5	chr11:36386521-36388250	tagoverlapping_locus	+	3.36893	-5.36044	1.26769	-4.22851	2.35247e-05	8.97396e-05	0	0	0.873949	11.3794	15.8004	2.26664	0	0	0
ENSG00000204442.4	FAM155A	chr13:107163510-107867496	hgnc_idHGNC:33877	-	8.62634	-5.35817	0.873077	-6.13711	8.40345e-10	5.30546e-09	0	0	0.873949	26.8967	25.9578	21.5331	0.979191	0	1.39627
ENSG00000102359.9	SRPX2	chrX:100644195-100675788	hgnc_idHGNC:30668	+	103.186	-5.35368	0.338707	-15.8062	2.81874e-56	1.52827e-54	6.50406	5.30622	11.3613	288.623	376.953	219.864	7.83353	6.64721	5.58508
ENSG00000261934.3	PCDHGA9	chr5:141402778-141512975	hgnc_idHGNC:8707	+	30.4272	-5.35221	0.609355	-8.7834	1.58606e-18	1.89909e-17	1.08401	3.18373	1.7479	82.7592	139.947	38.5329	0	3.79841	2.79254
ENSG00000230387.4	RP4-737E23.7	chr20:23179272-23190419	havana_geneOTTHUMG00000186735.52	+	2.33399	-5.35132	1.29915	-4.11909	3.80375e-05	0.000140487	0	0	0	5.17245	7.90021	7.93325	0	0	0
ENSG00000226128.1	RPL26P9	chr1:97585862-97586294	hgnc_idHGNC:36180	+	2.33137	-5.35034	1.43393	-3.73125	0.00019053	0.000630791	0	0	0	5.17245	13.5432	2.26664	0	0	0
ENSG00000282980.1	RP11-807C20.2	chr17:5512040-5512537	tagpseudo_consens	-	2.32143	-5.3448	1.36091	-3.92737	8.58791e-05	0.000300582	0	0	0	6.20694	11.286	3.39997	0	0	0
ENSG00000127824.15	TUBA4A	chr2:219249710-219277902	hgnc_idHGNC:12407	-	366.048	-5.34285	0.251953	-21.2058	8.45009e-100	1.44587e-97	34.6883	29.7149	23.5966	910.351	924.324	1303.32	21.5422	29.4376	17.4534
ENSG00000167941.3	SOST	chr17:43753738-43758791	hgnc_idHGNC:13771	-	4.68852	-5.34028	1.17186	-4.55709	5.1868e-06	2.15841e-05	0	0	0	13.4484	23.7006	3.39997	0	0.949601	0.698135
ENSG00000287415.1	RP11-520A21.2	chr3:40869548-40875980	havana_geneOTTHUMG00000195844.1	+	2.31098	-5.33915	1.34993	-3.95514	7.64899e-05	0.000269856	0	0	0	7.24143	10.1574	3.39997	0	0	0
ENSG00000261633.1	RP11-405F3.5	chr16:57622034-57631647	havana_geneOTTHUMG00000176792.1	-	3.32876	-5.33846	1.29348	-4.1272	3.6721e-05	0.000136052	0	0	0.873949	3.10347	20.3148	5.66661	0	0	0
ENSG00000198574.6	SH2D1B	chr1:162395268-162412138	hgnc_idHGNC:30416	-	4.73171	-5.33631	1.10638	-4.8232	1.41275e-06	6.31758e-06	2.16802	0	0	15.5173	7.90021	16.9998	0	0	0
ENSG00000263680.2	RP11-57A1.1	chr17:72425939-72428852	havana_geneOTTHUMG00000178302.2	+	4.65418	-5.33043	1.06151	-5.02157	5.1251e-07	2.40648e-06	0	0	0	17.5863	10.1574	12.4665	0.979191	0	0.698135
ENSG00000251679.1	RP11-669M16.2	chr4:14134936-14143592	havana_geneOTTHUMG00000160100.1	+	2.29216	-5.32897	1.34837	-3.95216	7.74478e-05	0.000272963	0	0	0	9.31041	3.3858	7.93325	0	0	0
ENSG00000282849.1	RP11-121P12.1	chr1:200478020-200483604	havana_geneOTTHUMG00000191481.1	-	2.29216	-5.32897	1.34837	-3.95216	7.74478e-05	0.000272963	0	0	0	9.31041	3.3858	7.93325	0	0	0
ENSG00000239696.3	RP11-397J20.1	chr7:7078302-7079742	havana_geneOTTHUMG00000158489.2	-	2.29059	-5.32827	1.32198	-4.03051	5.56549e-05	0.000200484	0	0	0	9.31041	6.77161	4.53329	0	0	0
ENSG00000121207.12	LRAT	chr4:154626945-154753120	hgnc_idHGNC:6685	+	2.28223	-5.32285	1.48754	-3.57829	0.000345856	0.00109227	0	0	0	10.3449	1.1286	9.06657	0	0	0
ENSG00000105509.11	HAS1	chr19:51713112-51723991	hgnc_idHGNC:4818	-	4.66478	-5.32157	1.26395	-4.21028	2.55054e-05	9.67848e-05	0	0	0	6.20694	29.3436	4.53329	0	1.8992	0
ENSG00000270190.1	RP11-803D5.4	chr2:111266868-111267473	tagoverlapping_locus	-	15.4257	-5.31947	0.833349	-6.38324	1.73379e-10	1.16021e-09	3.25203	0	1.7479	51.7245	68.8447	11.3332	0.979191	0.949601	0
ENSG00000124143.10	ARHGAP40	chr20:38601934-38651035	hgnc_idHGNC:16226	+	106.256	-5.31818	0.481264	-11.0504	2.18153e-28	4.35022e-27	15.1761	8.48996	6.99159	181.036	532.7	196.065	8.81272	2.8488	4.18881
ENSG00000258464.2	RP11-388E23.2	chr14:23699797-23729757	havana_geneOTTHUMG00000170673.10	-	2.2702	-5.31682	1.37472	-3.86757	0.000109926	0.000378176	0	0	0	11.3794	3.3858	5.66661	0	0	0
ENSG00000184371.14	CSF1	chr1:109910242-109930992	hgnc_idHGNC:2432	+	2361.49	-5.31528	0.303078	-17.5377	7.39103e-69	5.69556e-67	159.35	123.104	179.16	4415.2	11097.5	4724.82	174.296	195.618	184.308
ENSG00000223466.2	LINC01825	chr2:195532945-195540287	hgnc_idHGNC:52631	+	3.28243	-5.31517	1.23351	-4.30898	1.64007e-05	6.39355e-05	0	0	0	9.31041	3.3858	15.8665	0.979191	0	0
ENSG00000267000.1	RP11-27G24.3	chr18:59459072-59465682	havana_geneOTTHUMG00000180088.1	+	3.26654	-5.31353	1.15629	-4.59534	4.32045e-06	1.81834e-05	0	0	0.873949	9.31041	12.4146	6.79993	0	0	0
ENSG00000143429.10	LSP1P4	chr2:91617160-91659972	hgnc_idHGNC:53915	-	36.8531	-5.31289	0.466057	-11.3997	4.19675e-30	9.03082e-29	2.16802	3.18373	4.36974	101.38	92.5453	121.265	3.91676	2.8488	0
ENSG00000185742.7	C11orf87	chr11:109422190-109429167	hgnc_idHGNC:33788	+	3.23498	-5.30881	1.22841	-4.3217	1.54829e-05	6.04908e-05	0	0	0	10.3449	14.6718	3.39997	0	0	0.698135
ENSG00000147697.9	GSDMC	chr8:129748196-129786624	hgnc_idHGNC:7151	-	3.24687	-5.30165	1.15856	-4.57605	4.73829e-06	1.98264e-05	0	0	0	12.4139	9.02881	6.79993	0.979191	0	0
ENSG00000175591.12	P2RY2	chr11:73218281-73242427	hgnc_idHGNC:8541	+	312.763	-5.30074	0.384618	-13.7818	3.27934e-43	1.19688e-41	15.1761	13.7962	14.8571	678.625	1358.84	641.46	36.2301	37.0345	18.8496
ENSG00000224093.5	BCAR3-AS1	chr1:93592199-93605573	hgnc_idHGNC:40093	+	62.5638	-5.29623	0.553353	-9.57116	1.05711e-21	1.51684e-20	6.50406	2.12249	2.62185	160.346	282.15	92.9324	1.95838	12.3448	2.0944
ENSG00000196724.13	ZNF418	chr19:57921882-57935402	hgnc_idHGNC:20647	-	139.38	-5.29568	0.347881	-15.2227	2.50003e-52	1.20921e-50	11.9241	8.48996	2.62185	374.485	446.926	372.863	13.7087	6.64721	16.7552
ENSG00000006555.11	TTC22	chr1:54779712-54801323	hgnc_idHGNC:26067	-	4.60429	-5.29073	1.23715	-4.27655	1.89816e-05	7.33853e-05	2.16802	0	0	3.10347	23.7006	12.4665	0	0	0
ENSG00000267462.1	RP11-866E20.3	chr18:60010281-60014258	havana_geneOTTHUMG00000179953.1	+	2.23891	-5.2897	1.44325	-3.66512	0.00024722	0.000801958	0	0	0	2.06898	12.4146	5.66661	0	0	0
ENSG00000065618.21	COL17A1	chr10:104031286-104085880	hgnc_idHGNC:2194	-	254.827	-5.28911	0.248721	-21.2652	2.38411e-100	4.21537e-98	21.6802	22.2861	20.9748	621.728	897.238	661.86	15.6671	18.0424	13.9627
ENSG00000125378.16	BMP4	chr14:53949736-53958761	hgnc_idHGNC:1071	-	2458.53	-5.28864	0.248201	-21.3079	9.5953e-101	1.71562e-98	209.214	152.819	213.244	4996.58	10139.4	5913.67	157.65	179.475	164.76
ENSG00000258352.1	IFITM3P6	chr12:47135498-47138370	hgnc_idHGNC:54545	-	2.22741	-5.28313	1.44859	-3.6471	0.000265221	0.000855383	0	0	0	3.10347	13.5432	3.39997	0	0	0
ENSG00000276375.1	RP11-339B9.1	chr10:130282445-130286604	havana_geneOTTHUMG00000187866.1	-	8.22711	-5.27708	0.911511	-5.78938	7.0648e-09	4.0637e-08	0	1.06124	0	18.6208	34.9866	16.9998	0.979191	0	1.39627
ENSG00000207574.1	MIR661	chr8:143945191-143945279	hgnc_idHGNC:32917	-	13.0571	-5.27343	0.923938	-5.70756	1.14609e-08	6.45467e-08	0	4.24498	0	17.5863	74.4877	19.2665	0.979191	0.949601	0
ENSG00000286805.1	CTA-521C9.1	chr6:161435098-161446016	havana_geneOTTHUMG00000195398.1	+	2.20859	-5.27189	1.31879	-3.99752	6.40093e-05	0.000228279	0	0	0	5.17245	6.77161	7.93325	0	0	0
ENSG00000177706.9	FAM20C	chr7:192571-260772	hgnc_idHGNC:22140	+	735.713	-5.27124	0.884441	-5.95997	2.52277e-09	1.51461e-08	97.561	83.8383	105.748	1228.97	3757.11	1308.99	9.79191	16.1432	13.2646
ENSG00000101213.7	PTK6	chr20:63528001-63537376	hgnc_idHGNC:9617	-	199.463	-5.27088	0.328226	-16.0587	4.9687e-58	2.83903e-56	9.7561	15.9187	15.7311	371.382	857.737	478.262	14.6879	14.244	17.4534
ENSG00000231720.1	RP11-568A7.3	chr6:167237508-167240480	havana_geneOTTHUMG00000016020.1	-	2.20597	-5.27074	1.44167	-3.65599	0.000256191	0.000828697	0	0	0	5.17245	12.4146	2.26664	0	0	0
ENSG00000184497.13	TMEM255B	chr13:113759226-113816995	hgnc_idHGNC:28297	+	136.47	-5.26807	0.390725	-13.4828	1.97483e-41	6.7947e-40	10.8401	7.42871	15.7311	251.381	641.045	275.397	7.83353	9.49601	9.07575
ENSG00000275373.1	MIR6124	chr11:12163683-12163767	hgnc_idHGNC:50200	+	4.49458	-5.2652	1.05442	-4.99347	5.93049e-07	2.76588e-06	0	0	0	11.3794	13.5432	13.5999	0.979191	0.949601	0
ENSG00000267582.1	CTD-3252C9.2	chr19:13796574-13796933	havana_geneOTTHUMG00000181753.1	-	3.16889	-5.26347	1.25594	-4.19087	2.77891e-05	0.000104776	0	0	0	7.24143	16.929	3.39997	0	0.949601	0
ENSG00000211767.1	TRBJ2-3	chr7:142796847-142796895	hgnc_idHGNC:12171	+	2.1882	-5.26049	1.36247	-3.861	0.000112922	0.000387979	0	0	0	7.24143	3.3858	9.06657	0	0	0
ENSG00000243650.3	RN7SL834P	chr2:230507101-230507386	hgnc_idHGNC:46850	+	2.18768	-5.26024	1.33137	-3.951	7.78244e-05	0.000274199	0	0	0	7.24143	4.5144	7.93325	0	0	0
ENSG00000253412.1	IGHVIII-13-1	chr14:106142287-106142577	hgnc_idHGNC:5693	-	2.18768	-5.26024	1.33137	-3.951	7.78244e-05	0.000274199	0	0	0	7.24143	4.5144	7.93325	0	0	0
ENSG00000183644.14	HOATZ	chr11:111514778-111537043	hgnc_idHGNC:25061	+	2.18715	-5.25997	1.31663	-3.99504	6.46842e-05	0.000230583	0	0	0	7.24143	5.643	6.79993	0	0	0
ENSG00000249806.1	RP11-223C24.1	chr4:142566019-142660950	havana_geneOTTHUMG00000161342.1	+	2.18715	-5.25997	1.31663	-3.99504	6.46842e-05	0.000230583	0	0	0	7.24143	5.643	6.79993	0	0	0
ENSG00000198113.3	TOR4A	chr9:137277726-137282641	hgnc_idHGNC:25981	+	802.033	-5.25699	0.375562	-13.9977	1.61042e-44	6.1751e-43	56.3685	56.246	55.0588	1151.39	4240.15	1467.65	73.4393	71.2201	46.775
ENSG00000132274.16	TRIM22	chr11:5689697-5737089	hgnc_idHGNC:16379	+	44.9777	-5.25523	0.447783	-11.7361	8.32406e-32	1.91972e-30	1.08401	2.12249	0.873949	130.346	99.3169	155.265	6.85434	4.74801	4.18881
ENSG00000258225.1	RP11-136F16.1	chr12:78052181-78091737	havana_geneOTTHUMG00000170002.1	-	2.17722	-5.25426	1.36158	-3.85893	0.000113882	0.000390857	0	0	0	8.27592	3.3858	7.93325	0	0	0
ENSG00000180532.11	ZSCAN4	chr19:57651476-57679152	hgnc_idHGNC:23709	+	2.17617	-5.2538	1.32636	-3.96106	7.4617e-05	0.000263569	0	0	0	8.27592	5.643	5.66661	0	0	0
ENSG00000272411.1	RP11-44B19.1	chr5:148970340-148970653	havana_geneOTTHUMG00000185601.1	+	2.17565	-5.25348	1.33481	-3.93576	8.29346e-05	0.000291012	0	0	0	8.27592	6.77161	4.53329	0	0	0
ENSG00000162366.8	PDZK1IP1	chr1:47183582-47191044	hgnc_idHGNC:16887	-	6.25875	-5.24991	1.04388	-5.02925	4.92401e-07	2.3165e-06	0	0	0	21.7243	15.8004	15.8665	2.93757	0	0
ENSG00000178882.15	RFLNA	chr12:123973241-124316024	hgnc_idHGNC:27051	+	14.1717	-5.24886	0.722693	-7.26292	3.78833e-13	3.12756e-12	0	1.06124	1.7479	31.0347	62.0731	28.333	0	1.8992	1.39627
ENSG00000110719.10	TCIRG1	chr11:68039025-68050895	hgnc_idHGNC:11647	+	1409.89	-5.24821	0.352677	-14.8811	4.37557e-50	1.96969e-48	106.233	90.2058	101.378	2207.6	7396.85	2450.24	118.482	116.801	101.23
ENSG00000106302.10	HYAL4	chr7:123828983-123877481	hgnc_idHGNC:5323	+	2.16571	-5.24779	1.34793	-3.89322	9.89206e-05	0.000343058	0	0	0	9.31041	4.5144	5.66661	0	0	0
ENSG00000143365.19	RORC	chr1:151806071-151831845	hgnc_idHGNC:10260	-	2.16571	-5.24779	1.34793	-3.89322	9.89206e-05	0.000343058	0	0	0	9.31041	4.5144	5.66661	0	0	0
ENSG00000140563.15	MCTP2	chr15:94231538-94483952	hgnc_idHGNC:25636	+	2.16466	-5.24708	1.36831	-3.83471	0.000125712	0.000428225	0	0	0	9.31041	6.77161	3.39997	0	0	0
ENSG00000241280.1	RP11-221J22.2	chr3:101960358-101997926	tagoverlapping_locus	+	2.15578	-5.24159	1.42266	-3.68437	0.000229271	0.000747927	0	0	0	10.3449	2.2572	6.79993	0	0	0
ENSG00000259727.1	RP11-1069G10.2	chr15:62895812-62899543	havana_geneOTTHUMG00000172040.1	+	2.15631	-5.24143	1.50519	-3.48224	0.000497243	0.00152444	0	0	0	10.3449	1.1286	7.93325	0	0	0
ENSG00000151631.8	AKR1C6P	chr10:4871901-4891975	hgnc_idHGNC:44680	-	2.15368	-5.24038	1.42254	-3.68381	0.000229778	0.000749426	0	0	0	10.3449	6.77161	2.26664	0	0	0
ENSG00000095383.20	TBC1D2	chr9:98199011-98255649	hgnc_idHGNC:18026	-	1109.04	-5.23782	0.26379	-19.8561	9.76944e-88	1.30093e-85	83.4688	79.5934	68.168	2177.6	4751.41	2549.97	90.0856	93.0609	87.965
ENSG00000113389.16	NPR3	chr5:32689070-32791724	hgnc_idHGNC:7945	+	28.3633	-5.23382	0.522134	-10.0239	1.19695e-23	1.92298e-22	1.08401	2.12249	1.7479	81.7247	53.0442	107.666	2.93757	2.8488	2.0944
ENSG00000090530.10	P3H2	chr3:189956728-190122437	hgnc_idHGNC:19317	-	558.226	-5.22342	0.241943	-21.5895	2.25481e-103	4.27153e-101	57.4526	58.3685	44.5714	1549.67	1560.86	1656.92	27.4174	30.3872	38.3974
ENSG00000197467.17	COL13A1	chr10:69801880-69964275	hgnc_idHGNC:2190	+	2124.8	-5.22272	0.347934	-15.0107	6.25219e-51	2.87547e-49	217.886	203.759	214.991	4150.37	9519.75	4480.02	116.524	105.406	114.494
ENSG00000224961.3	LINC01752	chr20:10696949-10754033	hgnc_idHGNC:52540	+	2.12284	-5.22144	1.49802	-3.48557	0.000491095	0.00150807	0	0	0	13.4484	2.2572	3.39997	0	0	0
ENSG00000250842.1	CTC-806A22.1	chr5:145337932-145381670	havana_geneOTTHUMG00000163476.1	-	2.12231	-5.22113	1.498	-3.48539	0.000491422	0.00150883	0	0	0	13.4484	3.3858	2.26664	0	0	0
ENSG00000183378.13	OVCH2	chr11:7689437-7706477	hgnc_idHGNC:29970	-	4.339	-5.21286	1.10362	-4.72343	2.31904e-06	1.01021e-05	0	0	0	14.4829	13.5432	9.06657	1.95838	0	0
ENSG00000170006.12	TMEM154	chr4:152618628-152680012	hgnc_idHGNC:26489	-	103.172	-5.21066	0.343557	-15.1668	5.86681e-52	2.81624e-50	6.50406	10.6124	6.99159	339.313	199.762	341.13	11.7503	7.59681	4.88694
ENSG00000124942.14	AHNAK	chr11:62433542-62556235	hgnc_idHGNC:347	-	51804.1	-5.20759	0.259414	-20.0744	1.23444e-89	1.72312e-87	4460.7	4076.24	4148.64	120183	228458	93656.6	3931.45	3708.19	3614.24
ENSG00000173210.20	ABLIM3	chr5:149141483-149260542	hgnc_idHGNC:29132	+	480.5	-5.20656	0.295838	-17.5994	2.49049e-69	1.96681e-67	37.9404	23.3474	29.7143	1143.11	1924.26	1034.72	48.9596	50.3289	32.1142
ENSG00000279806.1	RP11-58O9.2	chr17:40473554-40475289	havana_geneOTTHUMG00000176039.1	-	2.11194	-5.20614	1.55918	-3.33903	0.000840706	0.00247301	0	0	0	2.06898	14.6718	2.26664	0	0	0
ENSG00000230445.4	LRRC37A6P	chr10:27246350-27259455	hgnc_idHGNC:33746	-	27.6669	-5.20379	0.538219	-9.66852	4.1025e-22	6.01687e-21	0	1.06124	2.62185	96.2075	81.2593	58.9327	5.87515	0.949601	2.0944
ENSG00000270259.2	RP13-122B23.9	chr9:137286112-137287236	tagpseudo_consens	+	5.92119	-5.20021	1.01741	-5.11121	3.20106e-07	1.54032e-06	0	0	0.873949	13.4484	25.9578	11.3332	0.979191	0	0.698135
ENSG00000277118.1	Metazoa_SRP	chr3:186076306-186076591		-	2.0926	-5.19348	1.36452	-3.80608	0.000141187	0.00047635	0	0	0	4.13796	9.02881	5.66661	0	0	0
ENSG00000250629.1	RP11-122C5.3	chr5:38783580-38792754	havana_geneOTTHUMG00000162039.1	+	2.0905	-5.19285	1.5646	-3.31895	0.000903561	0.00264187	0	0	0	4.13796	13.5432	1.13332	0	0	0
ENSG00000144908.14	ALDH1L1	chr3:126103562-126197994	hgnc_idHGNC:3978	-	23.6309	-5.19254	0.56362	-9.21283	3.1765e-20	4.2018e-19	1.08401	0	0	68.2763	67.7161	65.7327	5.87515	1.8992	2.0944
ENSG00000148344.11	PTGES	chr9:129738331-129753042	hgnc_idHGNC:9599	-	432.167	-5.18903	0.219973	-23.5894	4.95724e-123	1.44742e-120	26.0163	44.5723	24.4706	1174.15	1139.89	1372.45	42.1052	35.1353	30.7179
ENSG00000228997.1	RP1-186E20.1	chr10:10776223-10776661	tagpseudo_consens	-	2.08424	-5.1886	1.39755	-3.71263	0.000205119	0.00067537	0	0	0	5.17245	3.3858	10.1999	0	0	0
ENSG00000233942.1	AC004012.1	chr7:95471835-95473998	havana_geneOTTHUMG00000154143.1	+	2.08266	-5.18752	1.33855	-3.87547	0.000106418	0.000366822	0	0	0	5.17245	6.77161	6.79993	0	0	0
ENSG00000277977.1	CTD-3018O17.5	chr19:52392659-52392755	havana_geneOTTHUMG00000188029.1	+	2.08266	-5.18752	1.33855	-3.87547	0.000106418	0.000366822	0	0	0	5.17245	6.77161	6.79993	0	0	0
ENSG00000268812.3	LIF-AS2	chr22:30246205-30246998	hgnc_idHGNC:28298	+	8.10783	-5.18687	0.944849	-5.48963	4.02782e-08	2.13436e-07	2.16802	1.06124	0	25.8622	32.7294	10.1999	0	0.949601	0
ENSG00000230521.1	HCG4P7	chr6:29887294-29888268	havana_geneOTTHUMG00000130509.1	-	11.764	-5.18275	0.812124	-6.38172	1.7511e-10	1.17155e-09	0	0	0.873949	14.4829	47.4012	38.5329	2.93757	0.949601	0.698135
ENSG00000229647.2	MYOSLID	chr2:207166120-207248668	hgnc_idHGNC:51821	+	3.00728	-5.18241	1.27792	-4.05534	5.00624e-05	0.000181757	0	1.06124	0	12.4139	2.2572	11.3332	0	0	0
ENSG00000148926.10	ADM	chr11:10305073-10307397	hgnc_idHGNC:259	+	194.546	-5.18082	0.275358	-18.8149	5.70619e-79	5.7836e-77	13.0081	5.30622	20.1008	498.624	565.429	596.127	20.563	17.0928	14.6608
ENSG00000197471.12	SPN	chr16:29662979-29670876	hgnc_idHGNC:11249	+	4.27052	-5.1805	1.28701	-4.0252	5.69263e-05	0.000204693	0	2.12249	0	10.3449	23.7006	2.26664	0	0	0
ENSG00000259922.1	RP11-322D14.1	chr16:57013071-57014100	tagpseudo_consens	-	2.06959	-5.17977	1.52774	-3.39048	0.000697691	0.00208515	0	0	0	6.20694	11.286	1.13332	0	0	0
ENSG00000280587.1	LINC01348	chr1:235065479-235074220	hgnc_idHGNC:50567	-	7.63039	-5.17868	0.919911	-5.62954	1.8069e-08	9.94231e-08	0	0	0.873949	13.4484	30.4722	21.5331	0	0.949601	1.39627
ENSG00000270270.1	BNIP3P10	chr19:19870723-19871299	hgnc_idHGNC:49690	-	4.18304	-5.17813	1.10559	-4.68357	2.81918e-06	1.21659e-05	0	0	0	11.3794	14.6718	10.1999	0	0	1.39627
ENSG00000230638.4	RP11-486B10.4	chr1:41542069-41544310	tagpseudo_consens	+	13.8386	-5.17807	0.831696	-6.22591	4.78764e-10	3.09133e-09	1.08401	0	0	19.6553	77.8735	20.3998	2.93757	1.8992	0.698135
ENSG00000239112.1	SNORD123	chr5:9548836-9548905	hgnc_idHGNC:33562	+	2.0628	-5.17565	1.42851	-3.6231	0.000291089	0.000931542	0	0	0	7.24143	2.2572	9.06657	0	0	0
ENSG00000249697.1	RP11-155L15.1	chr5:56313905-56321397	havana_geneOTTHUMG00000162304.1	-	2.0607	-5.17457	1.35126	-3.82943	0.000128438	0.000436716	0	0	0	7.24143	6.77161	4.53329	0	0	0
ENSG00000238164.6	TNFRSF14-AS1	chr1:2549920-2557031	hgnc_idHGNC:26966	-	11.6661	-5.17046	0.913486	-5.66014	1.51249e-08	8.3993e-08	1.08401	2.12249	0	23.7933	67.7161	7.93325	0	0.949601	1.39627
ENSG00000234949.2	AC104667.3	chr2:237591020-237595981	havana_geneOTTHUMG00000152979.1	+	2.04972	-5.16789	1.38176	-3.74008	0.000183961	0.000610252	0	0	0	8.27592	6.77161	3.39997	0	0	0
ENSG00000178021.11	TSPYL6	chr2:54253178-54256229	hgnc_idHGNC:14521	-	4.14957	-5.16781	1.15661	-4.46807	7.89276e-06	3.21312e-05	0	0	0	14.4829	15.8004	5.66661	0	0	1.39627
ENSG00000184988.8	TMEM106A	chr17:43211835-43220041	hgnc_idHGNC:28288	+	87.8191	-5.16703	0.477862	-10.8128	2.99335e-27	5.63039e-26	10.8401	1.06124	3.4958	184.139	413.068	151.865	7.83353	7.59681	10.472
ENSG00000157087.20	ATP2B2	chr3:10324023-10708007	hgnc_idHGNC:815	-	26.8437	-5.16574	0.684705	-7.54449	4.54072e-14	4.04119e-13	2.16802	0	6.99159	64.1384	125.275	39.6663	1.95838	0	1.39627
ENSG00000215068.8	AC025171.1	chr5:43041575-43054603	havana_geneOTTHUMG00000131146.5	+	107.609	-5.16287	0.479418	-10.769	4.82027e-27	8.99765e-26	3.25203	8.48996	2.62185	232.76	494.327	190.398	8.81272	18.0424	9.77389
ENSG00000181019.13	NQO1	chr16:69706996-69726668	hgnc_idHGNC:2874	-	2122.49	-5.16229	0.260011	-19.8541	1.01524e-87	1.34629e-85	173.442	206.943	174.79	6073.49	3858.69	8159.92	117.503	151.936	185.704
ENSG00000249500.1	LINC01179	chr4:165684639-165762778	hgnc_idHGNC:49556	+	2.04031	-5.16212	1.39455	-3.70164	0.000214211	0.000702544	0	0	0	9.31041	3.3858	5.66661	0	0	0
ENSG00000071575.12	TRIB2	chr2:12716910-12742734	hgnc_idHGNC:30809	+	806.827	-5.15777	0.875101	-5.89391	3.77162e-09	2.22742e-08	119.241	132.656	93.5125	2273.81	2291.06	2310.84	13.7087	16.1432	10.472
ENSG00000259096.1	SHLD2P2	chr14:87952527-87955203	hgnc_idHGNC:31427	+	2.02933	-5.15525	1.41743	-3.63704	0.000275784	0.000886756	0	0	0	10.3449	3.3858	4.53329	0	0	0
ENSG00000224000.1	RP3-471M13.2	chr1:172906900-172907684	tagoverlapping_locus	+	2.03038	-5.15514	1.52697	-3.37606	0.000735309	0.00218608	0	0	0	10.3449	1.1286	6.79993	0	0	0
ENSG00000232489.1	MFAP1P1	chr13:30541643-30542897	hgnc_idHGNC:39694	-	2.92047	-5.15486	1.43752	-3.58594	0.000335861	0.00106338	0	0	0	4.13796	20.3148	1.13332	0	0	0.698135
ENSG00000237073.1	RP11-168K11.2	chr9:113570190-113590019	havana_geneOTTHUMG00000020527.1	-	4.15915	-5.15234	1.18254	-4.357	1.31859e-05	5.20468e-05	0	1.06124	0	5.17245	23.7006	6.79993	0	0	0.698135
ENSG00000127124.16	HIVEP3	chr1:41506365-42035925	hgnc_idHGNC:13561	-	925.995	-5.14566	0.707005	-7.27811	3.38517e-13	2.80271e-12	65.0406	48.8173	88.2688	849.316	6474.78	564.394	80.2937	77.8673	85.1724
ENSG00000231172.2	EVA1A-AS	chr2:75524068-75542706	hgnc_idHGNC:55283	+	7.68563	-5.14539	0.945747	-5.44056	5.31147e-08	2.78672e-07	1.08401	0	0	13.4484	36.1152	15.8665	1.95838	0	0.698135
ENSG00000286427.1	RP11-333O1.2	chr2:12702764-12716557	havana_geneOTTHUMG00000195605.1	-	7.57897	-5.14499	0.980964	-5.24483	1.56424e-07	7.81285e-07	0	0	3.4958	21.7243	18.0576	24.9331	0	0	0
ENSG00000101096.20	NFATC2	chr20:51386957-51562831	hgnc_idHGNC:7776	-	129.547	-5.14094	0.433702	-11.8536	2.06093e-32	4.89851e-31	17.3442	13.7962	11.3613	272.071	613.959	216.464	4.89596	10.4456	5.58508
ENSG00000231811.3	RP3-527G5.1	chr6:4341756-4347162	havana_geneOTTHUMG00000014165.6	-	2.00737	-5.14075	1.50655	-3.41227	0.000644243	0.00193632	0	0	0	12.4139	3.3858	2.26664	0	0	0
ENSG00000246640.1	PICART1	chr17:50050349-50055739	hgnc_idHGNC:27576	-	20.5644	-5.13994	0.587046	-8.7556	2.03015e-18	2.419e-17	1.08401	0	0	56.8969	47.4012	71.3993	1.95838	2.8488	3.49067
ENSG00000148680.16	HTR7	chr10:90740823-90858039	hgnc_idHGNC:5302	-	115.345	-5.13954	0.315323	-16.2993	9.98493e-60	6.13476e-58	11.9241	13.7962	11.3613	305.174	291.179	385.329	8.81272	2.8488	7.67948
ENSG00000139211.7	AMIGO2	chr12:47075707-47079959	hgnc_idHGNC:24073	-	494.458	-5.13885	0.335616	-15.3117	6.38752e-53	3.12272e-51	44.4444	53.0622	63.7983	1459.66	988.654	1762.32	22.5214	25.6392	30.0198
ENSG00000229400.1	CNIH3-AS1	chr1:224717504-224730662	hgnc_idHGNC:41163	-	2.92362	-5.13641	1.19067	-4.31389	1.60407e-05	6.25702e-05	1.08401	0	0	8.27592	11.286	5.66661	0	0	0
ENSG00000226928.1	RPS14P4	chr2:111295629-111296046	hgnc_idHGNC:36419	-	11.5895	-5.13509	0.775828	-6.61885	3.62e-11	2.56421e-10	1.08401	3.18373	0	36.2071	42.8868	19.2665	0.979191	0	0.698135
ENSG00000238266.2	LINC00707	chr10:6779549-6879450	hgnc_idHGNC:44691	+	1.99691	-5.13358	1.55811	-3.29476	0.000985068	0.00285604	0	0	0	13.4484	2.2572	2.26664	0	0	0
ENSG00000251413.1	RP11-534L6.5	chr10:48624004-48625093	tagoverlapping_locus	-	2.90256	-5.13245	1.17182	-4.37991	1.1873e-05	4.71454e-05	0	0	0	9.31041	7.90021	7.93325	0.979191	0	0
ENSG00000010030.14	ETV7	chr6:36354091-36387800	hgnc_idHGNC:18160	-	32.1767	-5.13006	0.449624	-11.4097	3.74123e-30	8.05606e-29	3.25203	3.18373	3.4958	81.7247	95.9311	96.3324	0.979191	1.8992	2.79254
ENSG00000123609.11	NMI	chr2:151270470-151289894	hgnc_idHGNC:7854	-	214.619	-5.12895	0.277927	-18.4543	4.81389e-76	4.49287e-74	10.8401	12.7349	11.3613	639.315	514.642	674.326	22.5214	22.7904	23.0384
ENSG00000171617.15	ENC1	chr5:74627406-74641424	hgnc_idHGNC:3345	-	2595.36	-5.12353	0.255275	-20.0707	1.33234e-89	1.85166e-87	228.726	297.149	236.84	8383.5	5222.04	8484.05	180.171	151.936	173.836
ENSG00000135842.17	NIBAN1	chr1:184790724-184974508	hgnc_idHGNC:16784	-	1228.27	-5.11984	0.749108	-6.83458	8.22458e-12	6.12723e-11	29.2683	31.8373	26.2185	3140.71	4145.35	3167.63	154.712	181.374	177.326
ENSG00000253305.2	PCDHGB6	chr5:141408021-141512979	hgnc_idHGNC:8713	+	38.6018	-5.11931	0.538324	-9.50972	1.91178e-21	2.6994e-20	3.25203	2.12249	3.4958	95.173	173.805	60.0661	3.91676	0	5.58508
ENSG00000196507.11	TCEAL3	chrX:103607451-103629690	hgnc_idHGNC:28247	+	322.389	-5.11868	0.333015	-15.3707	2.57326e-53	1.27366e-51	19.5122	22.2861	20.9748	934.144	555.272	1254.59	44.0636	19.9416	30.7179
ENSG00000224932.2	LINC02262	chr4:117314597-117360655	hgnc_idHGNC:53174	-	2.86843	-5.11866	1.2445	-4.11302	3.90512e-05	0.000143931	0	0	0	12.4139	3.3858	9.06657	0	0.949601	0
ENSG00000261117.1	RP11-333O1.1	chr2:12715415-12716227	havana_geneOTTHUMG00000175731.1	+	5.6463	-5.11864	1.04074	-4.91826	8.73176e-07	3.98933e-06	2.16802	0	0	19.6553	9.02881	19.2665	0	0	0.698135
ENSG00000215347.4	SLC25A5P1	chr22:42000446-42001991	hgnc_idHGNC:19250	-	1.98811	-5.11823	1.46435	-3.49523	0.000473655	0.00145803	0	0	0	2.06898	10.1574	5.66661	0	0	0
ENSG00000273294.1	C1QTNF3-AMACR	chr5:33987174-34124528	hgnc_idHGNC:49198	-	1.98811	-5.11823	1.46435	-3.49523	0.000473655	0.00145803	0	0	0	2.06898	10.1574	5.66661	0	0	0
ENSG00000138083.5	SIX3	chr2:44941702-44946071	hgnc_idHGNC:10889	+	1.98549	-5.11822	1.95148	-2.62274	0.00872265	0.0204559	0	0	0	2.06898	15.8004	0	0	0	0
ENSG00000105246.6	EBI3	chr19:4229523-4237528	hgnc_idHGNC:3129	+	9.34511	-5.11763	0.81762	-6.25919	3.86992e-10	2.51612e-09	0	2.12249	0	19.6553	27.0864	32.8663	0.979191	0	1.39627
ENSG00000177432.8	NAP1L5	chr4:88695913-88697829	hgnc_idHGNC:19968	-	13.144	-5.11643	0.712835	-7.17758	7.09575e-13	5.74484e-12	2.16802	0	0	25.8622	33.858	52.1328	0.979191	1.8992	1.39627
ENSG00000099960.13	SLC7A4	chr22:21028718-21032840	hgnc_idHGNC:11062	-	16.2354	-5.11639	0.682135	-7.50056	6.35463e-14	5.59608e-13	0	1.06124	0	38.2761	55.3014	45.3329	1.95838	0	4.18881
ENSG00000183778.18	B3GALT5	chr21:39556442-39673137	hgnc_idHGNC:920	+	90.9407	-5.11524	0.491956	-10.3978	2.53831e-25	4.40722e-24	6.50406	11.6737	15.7311	199.656	418.711	155.265	2.93757	3.79841	4.18881
ENSG00000286912.1	RP5-820A21.2	chr7:150234194-150237608	havana_geneOTTHUMG00000195169.1	-	48.5582	-5.11309	0.413634	-12.3614	4.22796e-35	1.11575e-33	1.08401	4.24498	1.7479	164.484	124.146	124.665	3.91676	8.54641	4.18881
ENSG00000213071.11	LPAL2	chr6:160453428-160520269	hgnc_idHGNC:21210	-	64.6212	-5.11265	0.377885	-13.5296	1.04535e-41	3.6241e-40	4.33604	7.42871	6.11764	195.519	212.177	142.799	2.93757	1.8992	8.37762
ENSG00000156509.14	FBXO43	chr8:100133351-100145817	hgnc_idHGNC:28521	-	76.769	-5.10885	0.373542	-13.6768	1.3972e-42	4.97954e-41	5.42005	4.24498	1.7479	238.967	195.248	219.864	8.81272	4.74801	11.8683
ENSG00000230623.6	RP11-469A15.2	chr1:200333193-200478669	havana_geneOTTHUMG00000035719.11	+	2.8614	-5.10865	1.2656	-4.03654	5.4246e-05	0.000195814	1.08401	0	0	14.4829	3.3858	6.79993	0	0	0
ENSG00000142961.15	MOB3C	chr1:46607715-46616884	hgnc_idHGNC:29800	-	177.948	-5.10642	0.308072	-16.5754	1.04948e-61	6.78874e-60	7.58807	10.6124	8.73949	430.348	584.615	499.795	21.5422	18.0424	20.2459
ENSG00000248771.5	SMIM31	chr4:164754064-164803795	hgnc_idHGNC:49638	+	1.9672	-5.10452	1.3803	-3.69812	0.000217204	0.000711919	0	0	0	4.13796	7.90021	5.66661	0	0	0
ENSG00000211721.2	TRBV6-5	chr7:142450947-142451448	hgnc_idHGNC:12230	+	1.96615	-5.10405	1.43199	-3.56431	0.000364821	0.00114686	0	0	0	4.13796	10.1574	3.39997	0	0	0
ENSG00000263718.2	SEPTIN9-DT	chr17:77257737-77281897	hgnc_idHGNC:52818	-	14.4799	-5.10079	0.832726	-6.12542	9.04461e-10	5.69106e-09	0	3.18373	0	21.7243	79.0021	22.6664	0	0.949601	2.79254
ENSG00000252827.1	RN7SKP11	chr12:96427200-96427486	hgnc_idHGNC:45735	-	1.95884	-5.09941	1.46309	-3.48538	0.00049144	0.00150883	0	0	0	5.17245	2.2572	10.1999	0	0	0
ENSG00000255581.1	RP11-69M1.4	chr12:8017201-8017860	tagpseudo_consens	-	1.95779	-5.09861	1.37955	-3.69585	0.000219156	0.000717651	0	0	0	5.17245	4.5144	7.93325	0	0	0
ENSG00000248300.1	LINC02360	chr4:11740948-11769468	hgnc_idHGNC:53282	-	1.95569	-5.09735	1.41041	-3.6141	0.000301398	0.000962406	0	0	0	5.17245	9.02881	3.39997	0	0	0
ENSG00000163701.19	IL17RE	chr3:9902612-9916402	hgnc_idHGNC:18439	+	70.2258	-5.09722	0.358453	-14.22	6.88224e-46	2.75862e-44	4.33604	3.18373	9.61344	153.104	241.521	202.865	5.87515	6.64721	4.88694
ENSG00000241963.3	RN7SL655P	chr5:154349428-154349725	hgnc_idHGNC:46671	+	2.84893	-5.09484	1.39497	-3.6523	0.000259905	0.000839601	1.08401	0	0	3.10347	19.1862	2.26664	0	0	0
ENSG00000162105.20	SHANK2	chr11:70467854-71252577	hgnc_idHGNC:14295	-	240.681	-5.09321	1.3624	-3.73842	0.000185181	0.000613849	44.4444	38.2048	33.2101	350.692	1383.66	311.664	0	2.8488	1.39627
ENSG00000258550.1	OR7E106P	chr14:51763056-51764076	hgnc_idHGNC:15365	-	1.94523	-5.0907	1.39957	-3.63734	0.000275467	0.000885825	0	0	0	6.20694	7.90021	3.39997	0	0	0
ENSG00000224644.1	RP11-16L21.7	chr9:111574192-111575427	tagoverlapping_locus	+	1.94419	-5.08989	1.54147	-3.30197	0.000960084	0.00279123	0	0	0	6.20694	10.1574	1.13332	0	0	0
ENSG00000212710.5	CTAGE1	chr18:22413599-22417915	hgnc_idHGNC:24346	-	1.93688	-5.08525	1.44558	-3.51779	0.000435155	0.00134996	0	0	0	7.24143	2.2572	7.93325	0	0	0
ENSG00000253621.1	RPSAP74	chr8:89243401-89243793	hgnc_idHGNC:51928	-	1.93583	-5.08479	1.3778	-3.69052	0.0002238	0.000731128	0	0	0	7.24143	4.5144	5.66661	0	0	0
ENSG00000275158.1	TRBV12-5	chr7:142580917-142581427	hgnc_idHGNC:12187	+	1.93425	-5.08357	1.44546	-3.51693	0.000436564	0.0013537	0	0	0	7.24143	7.90021	2.26664	0	0	0
ENSG00000185467.8	KPNA7	chr7:99173572-99250075	hgnc_idHGNC:21839	-	4.00648	-5.08211	1.12594	-4.51367	6.37143e-06	2.62359e-05	2.16802	0	0	12.4139	13.5432	7.93325	0	0	0
ENSG00000253649.5	PRSS51	chr8:10482878-10547585	hgnc_idHGNC:37321	-	42.9586	-5.0821	0.444702	-11.4281	3.02651e-30	6.5436e-29	3.25203	4.24498	0.873949	130.346	137.689	96.3324	4.89596	7.59681	1.39627
ENSG00000165606.10	DRGX	chr10:49364066-49396089	hgnc_idHGNC:21536	-	2.79369	-5.07963	1.3985	-3.6322	0.000281016	0.00090203	0	0	0.873949	6.20694	16.929	1.13332	0	0	0
ENSG00000232803.1	SLCO4A1-AS1	chr20:62663019-62666724	hgnc_idHGNC:40537	-	73.3991	-5.07838	0.354052	-14.3436	1.16847e-46	4.77991e-45	5.42005	6.36747	2.62185	175.863	265.221	182.465	6.85434	9.49601	6.28321
ENSG00000236213.2	AC006369.2	chr2:37562486-37646698	havana_geneOTTHUMG00000152557.2	+	1.92589	-5.07812	1.44913	-3.50426	0.000457885	0.00141441	0	0	0	8.27592	2.2572	6.79993	0	0	0
ENSG00000230020.1	NHS-AS1	chrX:17552349-17557387	hgnc_idHGNC:40403	-	5.62653	-5.07772	1.06774	-4.75556	1.97893e-06	8.6871e-06	0	2.12249	0	11.3794	25.9578	10.1999	0.979191	0	0
ENSG00000138166.6	DUSP5	chr10:110497907-110511533	hgnc_idHGNC:3071	+	858.553	-5.07592	0.328806	-15.4374	9.16531e-54	4.5864e-52	114.905	101.88	75.1596	2651.4	1804.63	2836.7	49.9387	45.5809	46.775
ENSG00000155066.16	PROM2	chr2:95274449-95291308	hgnc_idHGNC:20685	+	85.0713	-5.07076	0.385747	-13.1453	1.81121e-39	5.7759e-38	7.58807	11.6737	6.11764	189.312	336.323	197.198	1.95838	5.69761	9.77389
ENSG00000158716.9	DUSP23	chr1:159780932-159782543	hgnc_idHGNC:21480	+	129.357	-5.07048	0.437366	-11.5932	4.46067e-31	9.93458e-30	2.16802	8.48996	4.36974	285.519	352.123	462.395	13.7087	15.1936	20.2459
ENSG00000143369.15	ECM1	chr1:150508062-150513789	hgnc_idHGNC:3153	+	273.384	-5.06988	0.317946	-15.9457	3.05064e-57	1.69146e-55	22.7642	11.6737	25.3445	582.418	1148.92	591.594	29.3757	21.8408	26.5291
ENSG00000287205.1	RP11-275O4.7	chr1:227518738-227520619	havana_geneOTTHUMG00000194425.1	-	1.91281	-5.06905	1.54104	-3.28937	0.00100412	0.0029073	0	0	0	9.31041	6.77161	1.13332	0	0	0
ENSG00000162894.12	FCMR	chr1:206903317-206923247	hgnc_idHGNC:14315	-	18.1409	-5.06851	0.598454	-8.46934	2.46782e-17	2.74906e-16	0	1.06124	1.7479	43.4486	68.8447	41.9329	2.93757	1.8992	1.39627
ENSG00000227053.1	MUC12-AS1	chr7:101014320-101017608	hgnc_idHGNC:40382	-	2.78943	-5.06739	1.56733	-3.23313	0.00122443	0.00348308	0	1.06124	0	9.31041	0	14.7332	0	0	0
ENSG00000132821.12	VSTM2L	chr20:37903111-37945350	hgnc_idHGNC:16096	+	358.919	-5.06719	0.385207	-13.1545	1.60401e-39	5.12544e-38	29.2683	22.2861	30.5882	553.452	1689.52	805.792	17.6254	50.3289	31.4161
ENSG00000028277.21	POU2F2	chr19:42086110-42196585	hgnc_idHGNC:9213	-	68.6245	-5.06513	0.653494	-7.75084	9.12894e-15	8.56033e-14	1.08401	2.12249	16.605	93.1041	389.367	100.866	2.93757	6.64721	4.88694
ENSG00000138623.10	SEMA7A	chr15:74409289-74433958	hgnc_idHGNC:10741	-	838.126	-5.0579	0.276366	-18.3014	8.06244e-75	7.26898e-73	96.4769	78.5321	87.3949	1716.22	3165.73	2232.64	63.6474	52.2281	50.2657
ENSG00000136147.18	PHF11	chr13:49495610-49528981	hgnc_idHGNC:17024	+	117.56	-5.05754	0.338779	-14.9287	2.14314e-50	9.73004e-49	14.0921	15.9187	7.86554	361.037	224.592	411.396	8.81272	6.64721	7.67948
ENSG00000136275.10	C7orf69	chr7:47795291-47819847	hgnc_idHGNC:21911	+	2.75296	-5.05698	1.22365	-4.13271	3.58506e-05	0.000133059	0	0	0	11.3794	4.5144	7.93325	0	0.949601	0
ENSG00000149564.12	ESAM	chr11:124752583-124762290	hgnc_idHGNC:17474	-	493.332	-5.0567	0.284926	-17.7474	1.80488e-70	1.47288e-68	35.7723	28.6536	27.0924	1130.7	1759.49	1298.79	63.6474	45.5809	50.2657
ENSG00000253503.6	RP11-653B10.1	chr8:82514568-82677153	havana_geneOTTHUMG00000164855.3	-	1.89295	-5.05595	1.5167	-3.33351	0.000857566	0.00251849	0	0	0	11.3794	2.2572	3.39997	0	0	0
ENSG00000146001.5	PCDHB18P	chr5:141234333-141237529	hgnc_idHGNC:14548	+	10.6162	-5.05502	0.912661	-5.53877	3.04611e-08	1.63621e-07	0	1.06124	0.873949	24.8277	58.6872	6.79993	0	1.8992	1.39627
ENSG00000255092.1	RP11-58K22.4	chr11:44606170-44608101	havana_geneOTTHUMG00000166474.1	-	8.90506	-5.04459	0.809676	-6.23037	4.65321e-10	3.0088e-09	0	0	0.873949	24.8277	31.6008	19.2665	0.979191	1.8992	0.698135
ENSG00000254879.1	PTPRJ-AS1	chr11:48014406-48015855	hgnc_idHGNC:50634	-	8.93772	-5.04383	0.880383	-5.72913	1.00947e-08	5.71356e-08	0	0	0	35.1726	28.215	12.4665	2.93757	0.949601	0.698135
ENSG00000146112.12	PPP1R18	chr6:30676389-30687895	hgnc_idHGNC:29413	-	1944.44	-5.03963	0.363086	-13.88	8.37696e-44	3.12917e-42	230.894	150.697	208	3107.61	9819.96	3568.83	126.316	155.735	131.947
ENSG00000082126.18	MPP4	chr2:201644870-201698694	hgnc_idHGNC:13680	-	21.5492	-5.03786	0.545864	-9.22915	2.72778e-20	3.62632e-19	4.33604	0	0.873949	68.2763	50.787	63.466	1.95838	2.8488	1.39627
ENSG00000278420.1	MIR6819	chr22:36286847-36286907	hgnc_idHGNC:50155	-	3.80736	-5.0375	1.12086	-4.49432	6.97922e-06	2.8598e-05	0	0	0	11.3794	10.1574	11.3332	0	0	1.39627
ENSG00000226835.3	ARHGAP29-AS1	chr1:94247819-94411036	hgnc_idHGNC:54311	+	10.1655	-5.03291	0.827923	-6.07895	1.20972e-09	7.50791e-09	0	0	0.873949	39.3106	15.8004	31.733	0.979191	0	2.79254
ENSG00000268442.1	CTD-2027I19.2	chr19:24162370-24163425	tagpseudo_consens	-	3.8152	-5.02557	1.17118	-4.29105	1.77832e-05	6.89869e-05	1.08401	0	0	14.4829	14.6718	3.39997	0	0	0.698135
ENSG00000286972.1	RP5-970A17.1	chr20:40717257-40758636	havana_geneOTTHUMG00000195119.1	+	1.86376	-5.02486	1.46957	-3.41927	0.000627894	0.00189057	0	0	0	2.06898	6.77161	7.93325	0	0	0
ENSG00000081853.15	PCDHGA2	chr5:141338760-141512975	hgnc_idHGNC:8700	+	7.20379	-5.02439	0.898393	-5.59264	2.23644e-08	1.22066e-07	1.08401	1.06124	0.873949	14.4829	27.0864	19.2665	0.979191	0	0
ENSG00000256029.6	RP11-190A12.7	chr1:159834474-159873053	tagncRNA_host	-	1.86271	-5.02422	1.47885	-3.39737	0.000680364	0.00203757	0	0	0	2.06898	9.02881	5.66661	0	0	0
ENSG00000281376.1	ABALON	chr20:31721507-31723409	hgnc_idHGNC:49667	+	38.9194	-5.02393	0.45378	-11.0713	1.72895e-28	3.4542e-27	3.25203	0	5.24369	85.8626	141.075	103.132	3.91676	5.69761	2.0944
ENSG00000232448.2	RP11-416N4.1	chr20:10172701-10186740	tagoverlapping_locus	+	1.8554	-5.01982	1.61891	-3.10074	0.00193036	0.00526524	0	0	0	3.10347	1.1286	12.4665	0	0	0
ENSG00000115221.12	ITGB6	chr2:160099667-160200313	hgnc_idHGNC:6161	-	1.85383	-5.018	1.4465	-3.46908	0.000522251	0.0015942	0	0	0	3.10347	4.5144	9.06657	0	0	0
ENSG00000254620.1	RP5-907D15.3	chr20:58594417-58603973	tagoverlapping_locus	+	2.66236	-5.01694	1.2152	-4.12849	3.65151e-05	0.000135368	0	0	0	5.17245	10.1574	7.93325	0	0	0.698135
ENSG00000205436.7	EXOC3L4	chr14:103100144-103110559	hgnc_idHGNC:20120	+	15.6284	-5.01521	0.723322	-6.93358	4.10329e-12	3.12644e-11	1.08401	2.12249	1.7479	19.6553	79.0021	33.9997	0	0.949601	2.0944
ENSG00000103196.12	CRISPLD2	chr16:84819985-84920768	hgnc_idHGNC:25248	+	294.932	-5.01386	0.280277	-17.8889	1.43844e-71	1.21111e-69	18.4282	40.3273	29.7143	862.764	822.75	814.858	14.6879	18.0424	32.8123
ENSG00000203805.11	PLPP4	chr10:120457227-120592065	hgnc_idHGNC:23531	+	310.73	-5.01339	0.42265	-11.8618	1.86925e-32	4.45622e-31	30.3523	42.4498	48.0672	919.661	597.03	1116.32	9.79191	16.1432	16.7552
ENSG00000214282.3	KRT8P14	chrX:45632292-45633733	hgnc_idHGNC:33366	-	2.67984	-5.01202	1.19947	-4.17854	2.93391e-05	0.000110202	0	0	0	6.20694	9.02881	7.93325	0	0.949601	0
ENSG00000223865.11	HLA-DPB1	chr6:33075990-33089696	hgnc_idHGNC:4940	+	96.7462	-5.01201	0.547253	-9.15849	5.26288e-20	6.84218e-19	18.4282	11.6737	14.8571	262.76	291.179	265.197	0.979191	2.8488	2.79254
ENSG00000267016.1	RP11-75C10.9	chr17:77469162-77472770	havana_geneOTTHUMG00000177720.2	-	2.65085	-5.01164	1.22345	-4.09633	4.19746e-05	0.000154099	0	0	0	6.20694	11.286	5.66661	0	0	0.698135
ENSG00000104972.16	LILRB1	chr19:54617158-54638022	hgnc_idHGNC:6605	+	6.97933	-5.01157	0.910383	-5.50491	3.69359e-08	1.9674e-07	1.08401	0	0.873949	19.6553	27.0864	12.4665	0	0.949601	0.698135
ENSG00000101938.15	CHRDL1	chrX:110673856-110795819	hgnc_idHGNC:29861	-	42.052	-5.01024	0.606906	-8.25539	1.51406e-16	1.60194e-15	8.67208	9.5512	2.62185	117.932	95.9311	141.665	0	0	2.0944
ENSG00000267762.1	RP11-426J5.2	chr18:48673575-48688419	havana_geneOTTHUMG00000179906.1	-	3.80344	-5.00842	1.24923	-4.00921	6.09211e-05	0.000217753	1.08401	0	0.873949	5.17245	23.7006	3.39997	0	0	0
ENSG00000138316.11	ADAMTS14	chr10:70672506-70762441	hgnc_idHGNC:14899	+	76.6724	-5.00738	0.485669	-10.3103	6.33199e-25	1.07708e-23	5.42005	7.42871	2.62185	145.863	387.11	116.732	11.7503	4.74801	8.37762
ENSG00000186466.5	AQP7P1	chr9:63317067-63333091	hgnc_idHGNC:32048	-	2.68065	-5.00558	1.59022	-3.14772	0.00164547	0.00455381	1.08401	0	0	7.24143	15.8004	0	0	0	0
ENSG00000078018.21	MAP2	chr2:209424047-209734118	hgnc_idHGNC:6839	+	53.234	-5.00419	0.421176	-11.8815	1.47728e-32	3.53502e-31	9.7561	2.12249	1.7479	156.208	147.847	146.199	2.93757	9.49601	2.79254
ENSG00000261000.1	RP11-534L20.5	chr1:206503948-206504456	havana_geneOTTHUMG00000176318.1	+	1.83291	-5.00388	1.47775	-3.38615	0.000708809	0.00211375	0	0	0	5.17245	2.2572	9.06657	0	0	0
ENSG00000219992.2	RP11-420L9.2	chr6:3754099-3754840	tagpseudo_consens	+	1.83239	-5.00348	1.42733	-3.50549	0.000455775	0.0014083	0	0	0	5.17245	3.3858	7.93325	0	0	0
ENSG00000251361.1	CTD-2091N23.1	chr5:93019663-93068669	havana_geneOTTHUMG00000162674.1	-	1.83239	-5.00348	1.42733	-3.50549	0.000455775	0.0014083	0	0	0	5.17245	3.3858	7.93325	0	0	0
ENSG00000230109.1	LINC02643	chr10:21340233-21372950	hgnc_idHGNC:54126	-	1.83134	-5.00275	1.39162	-3.59491	0.000324506	0.00102991	0	0	0	5.17245	5.643	5.66661	0	0	0
ENSG00000171864.5	PRND	chr20:4721909-4728460	hgnc_idHGNC:15748	+	1.83082	-5.00241	1.4002	-3.57264	0.000353403	0.0011136	0	0	0	5.17245	6.77161	4.53329	0	0	0
ENSG00000284128.1	BCRP3	chr22:24644791-24653356	tagoverlapping_locus	+	8.58843	-5.0009	0.829388	-6.02963	1.64332e-09	1.00616e-08	0	0	0	17.5863	30.4722	24.9331	1.95838	0.949601	1.39627
ENSG00000240925.1	RPS20P31	chr12:120247460-120247791	hgnc_idHGNC:35767	+	6.86224	-4.9998	1.08092	-4.62551	3.73686e-06	1.58551e-05	1.08401	0	1.7479	17.5863	37.2438	3.39997	0	0	0.698135
ENSG00000223829.6	AC004870.4	chr7:46969644-47027481	havana_geneOTTHUMG00000155553.2	+	1.82193	-4.99636	1.46784	-3.40389	0.000664327	0.00199292	0	0	0	6.20694	2.2572	7.93325	0	0	0
ENSG00000250001.1	CTD-2201E9.2	chr5:9519853-9523178	tagoverlapping_locus	-	1.82141	-4.99607	1.4208	-3.51639	0.000437459	0.00135618	0	0	0	6.20694	3.3858	6.79993	0	0	0
ENSG00000271420.1	RP5-1057J7.7	chr1:23378380-23379029	havana_geneOTTHUMG00000185287.1	-	1.82141	-4.99607	1.4208	-3.51639	0.000437459	0.00135618	0	0	0	6.20694	3.3858	6.79993	0	0	0
ENSG00000224666.3	ETV7-AS1	chr6:36386831-36393462	hgnc_idHGNC:40833	+	1.81983	-4.99502	1.4207	-3.51588	0.000438299	0.00135852	0	0	0	6.20694	6.77161	3.39997	0	0	0
ENSG00000227764.2	LINC01693	chr1:211639440-211654627	hgnc_idHGNC:52478	+	7.03159	-4.9937	1.07434	-4.64814	3.34937e-06	1.43103e-05	0	0	0	16.5518	31.6008	11.3332	0	3.79841	0
ENSG00000248668.3	OXCT1-AS1	chr5:41869927-41872241	hgnc_idHGNC:40423	+	1.81826	-4.99336	1.87219	-2.66712	0.00765052	0.0181923	0	0	0	6.20694	10.1574	0	0	0	0
ENSG00000211728.2	TRBV5-6	chr7:142500028-142500534	hgnc_idHGNC:12223	+	1.80938	-4.98792	1.42597	-3.49792	0.000468903	0.00144466	0	0	0	7.24143	5.643	3.39997	0	0	0
ENSG00000230615.7	RP5-1198O20.4	chr1:44030437-44115913	havana_geneOTTHUMG00000008300.9	+	78.7932	-4.98627	0.328947	-15.1583	6.67924e-52	3.20141e-50	2.16802	10.6124	4.36974	202.76	249.421	215.331	6.85434	8.54641	9.07575
ENSG00000200630.1	Y_RNA	chr8:13160178-13160279		+	1.8078	-4.98564	1.86758	-2.66958	0.00759467	0.0180757	0	0	0	7.24143	9.02881	0	0	0	0
ENSG00000135046.14	ANXA1	chr9:73151865-73170393	hgnc_idHGNC:533	+	5164.5	-4.98469	0.339395	-14.687	7.81199e-49	3.40581e-47	539.837	664.339	554.958	16090.5	7694.8	19932.9	283.965	338.058	381.182
ENSG00000258068.2	RP11-328C8.5	chr12:42485353-42498979	tagoverlapping_locus	-	5.24973	-4.98376	1.11682	-4.46244	8.10325e-06	3.2924e-05	1.08401	0	0.873949	21.7243	19.1862	3.39997	0.979191	0	0
ENSG00000279660.1	RP11-849N15.3	chr17:15260513-15261841	tagoverlapping_locus	+	3.69525	-4.98199	1.21784	-4.09086	4.29773e-05	0.000157526	0	0	0	12.4139	16.929	2.26664	0	0.949601	0.698135
ENSG00000270659.1	RP11-105N14.1	chr2:213152970-213153659	havana_geneOTTHUMG00000185233.1	+	1.79997	-4.98119	1.47654	-3.37356	0.000742024	0.00220439	0	0	0	8.27592	2.2572	5.66661	0	0	0
ENSG00000175538.11	KCNE3	chr11:74454841-74467729	hgnc_idHGNC:6243	-	1.79945	-4.98103	1.44374	-3.4501	0.000560383	0.0017013	0	0	0	8.27592	3.3858	4.53329	0	0	0
ENSG00000280147.1	RP11-486M23.3	chr8:29587001-29588426	havana_geneOTTHUMG00000173472.1	+	1.79892	-4.98068	1.44371	-3.44991	0.00056077	0.00170232	0	0	0	8.27592	4.5144	3.39997	0	0	0
ENSG00000243629.2	LINC00880	chr3:157081667-157128595	hgnc_idHGNC:27948	-	8.70223	-4.9786	0.792198	-6.28455	3.28813e-10	2.14883e-09	1.08401	1.06124	0.873949	25.8622	21.4434	26.0664	0.979191	0.949601	0
ENSG00000184922.14	FMNL1	chr17:45221444-45247319	hgnc_idHGNC:1212	+	732.313	-4.97682	0.423671	-11.7469	7.32573e-32	1.69194e-30	57.4526	42.4498	43.6974	1148.28	3936.56	1112.92	95.9607	65.5225	87.965
ENSG00000069535.14	MAOB	chrX:43766610-43882450	hgnc_idHGNC:6834	-	17.0208	-4.97389	0.576924	-8.62139	6.61488e-18	7.6499e-17	2.16802	1.06124	1.7479	42.4141	54.1728	47.5995	0.979191	0.949601	2.0944
ENSG00000271779.1	RP11-87N3.6	chr17:64572829-64573081	havana_geneOTTHUMG00000185414.1	+	5.17472	-4.97182	1.1342	-4.38353	1.16769e-05	4.64421e-05	0	0	1.7479	14.4829	24.8292	4.53329	0.979191	0	0
ENSG00000128610.12	FEZF1	chr7:122301303-122310691	hgnc_idHGNC:22788	-	16.682	-4.97145	0.648828	-7.66219	1.82784e-14	1.67935e-13	0	0	1.7479	33.1037	53.0442	55.5328	3.91676	0	2.79254
ENSG00000166833.22	NAV2	chr11:19350724-20121601	hgnc_idHGNC:15997	+	1224.84	-4.96571	0.477587	-10.3975	2.54499e-25	4.41641e-24	81.3008	59.4297	83.8991	1810.36	7136.14	1414.39	165.483	146.239	126.362
ENSG00000012171.20	SEMA3B	chr3:50267558-50277546	hgnc_idHGNC:10724	+	669.182	-4.96384	0.397268	-12.4949	7.9555e-36	2.17893e-34	39.0244	35.0211	41.0756	1179.32	3161.21	1320.32	88.1272	74.0689	84.4743
ENSG00000254777.5	AC022182.1	chr8:60910053-60966557	havana_geneOTTHUMG00000165334.2	+	5.12387	-4.96249	1.05302	-4.71263	2.44536e-06	1.06247e-05	0	0	1.7479	19.6553	9.02881	14.7332	0	0.949601	0
ENSG00000213412.3	HNRNPA1P33	chr10:46415853-46416413	hgnc_idHGNC:44990	+	6.48074	-4.96233	0.97865	-5.07058	3.966e-07	1.88701e-06	0	0	0	25.8622	18.0576	11.3332	0.979191	0	2.0944
ENSG00000189238.6	LINC00943	chr12:126723412-126749027	hgnc_idHGNC:48639	+	3.60719	-4.96017	1.23281	-4.02348	5.73436e-05	0.000206077	0	0	0	18.6208	4.5144	7.93325	0	0	1.39627
ENSG00000183287.14	CCBE1	chr18:59430939-59697662	hgnc_idHGNC:29426	-	296.729	-4.95623	0.281908	-17.581	3.4446e-69	2.67385e-67	33.6043	41.3886	32.3361	790.35	871.28	845.458	21.5422	19.9416	14.6608
ENSG00000230438.7	SERPINB9P1	chr6:2851230-2881407	hgnc_idHGNC:28590	-	16.8575	-4.95513	0.63332	-7.82405	5.1149e-15	4.88116e-14	0	2.12249	0.873949	60.0004	37.2438	45.3329	0	4.74801	1.39627
ENSG00000120322.4	PCDHB8	chr5:141177790-141180539	hgnc_idHGNC:8693	+	11.8099	-4.95415	0.687533	-7.20569	5.77528e-13	4.70809e-12	0	1.06124	1.7479	32.0692	39.501	28.333	0.979191	1.8992	0.698135
ENSG00000143194.13	MAEL	chr1:166975582-167022214	hgnc_idHGNC:25929	+	13.3468	-4.95313	0.70353	-7.04039	1.91704e-12	1.50016e-11	2.16802	0	3.4958	37.2416	27.0864	48.7328	0	0	1.39627
ENSG00000137843.12	PAK6	chr15:40217428-40277487	hgnc_idHGNC:16061	+	125.05	-4.94645	0.385061	-12.8459	9.06944e-38	2.67511e-36	6.50406	9.5512	6.99159	250.346	549.629	257.264	18.6046	13.2944	13.2646
ENSG00000227486.2	RP13-188A5.1	chrX:55908123-56209271	tagoverlapping_locus	+	5.01015	-4.94638	1.01712	-4.86313	1.15546e-06	5.2058e-06	0	1.06124	0.873949	17.5863	14.6718	10.1999	0	0	0.698135
ENSG00000262133.1	RP11-676J12.6	chr17:877902-880093	havana_geneOTTHUMG00000177502.1	+	2.55335	-4.94461	1.42166	-3.47806	0.000505059	0.00154647	0	0	0.873949	5.17245	15.8004	1.13332	0	0	0
ENSG00000224945.1	RP11-82L18.2	chr9:89088604-89109934	tagoverlapping_locus	-	32.0452	-4.94382	0.562227	-8.79327	1.45271e-18	1.74534e-17	2.16802	1.06124	0.873949	92.0696	121.889	57.7994	3.91676	0.949601	7.67948
ENSG00000258717.1	RP11-566J3.2	chr14:100675930-100679884	havana_geneOTTHUMG00000171593.1	-	1.75927	-4.9421	1.89107	-2.61339	0.00896483	0.0209667	0	0	0	0	7.90021	7.93325	0	0	0
ENSG00000213772.3	EIF1P7	chr2:9271292-9271628	hgnc_idHGNC:49620	-	3.62181	-4.94168	1.16179	-4.25349	2.10469e-05	8.07423e-05	0	0	0.873949	9.31041	16.929	4.53329	0	0.949601	0
ENSG00000118596.12	SLC16A7	chr12:59596029-59789855	hgnc_idHGNC:10928	+	168.093	-4.93777	0.557037	-8.86434	7.69598e-19	9.38438e-18	20.5962	23.3474	31.4622	631.039	258.45	530.395	5.87515	1.8992	9.77389
ENSG00000286341.1	RP11-811I7.3	chr11:122679801-122681942	havana_geneOTTHUMG00000195118.1	-	27.0035	-4.93725	0.619633	-7.96802	1.61236e-15	1.6006e-14	2.16802	2.12249	5.24369	63.1039	130.918	33.9997	0.979191	3.79841	0.698135
ENSG00000267519.6	MIR23AHG	chr19:13823880-13842928	hgnc_idHGNC:27620	-	605.145	-4.93652	0.265053	-18.6247	2.02767e-77	1.96746e-75	37.9404	47.756	39.3277	1497.94	2096.94	1518.65	79.3145	57.9257	70.5116
ENSG00000229782.1	AC118754.4	chr17:4497394-4499674	havana_geneOTTHUMG00000132937.1	-	2.54399	-4.93522	1.2094	-4.08073	4.48939e-05	0.000164003	0	0	0	7.24143	6.77161	7.93325	0	0.949601	0
ENSG00000182366.11	FAM87A	chr8:375931-384079	hgnc_idHGNC:27233	-	3.64022	-4.93461	1.15372	-4.27714	1.89308e-05	7.32155e-05	2.16802	0	0	11.3794	12.4146	6.79993	0	0	0
ENSG00000184454.7	NCMAP	chr1:24556087-24609328	hgnc_idHGNC:29332	+	1.74987	-4.93355	1.60423	-3.07534	0.00210262	0.00568354	0	0	0	1.03449	4.5144	10.1999	0	0	0
ENSG00000180777.14	ANKRD30B	chr18:14728272-14854038	hgnc_idHGNC:24165	+	5.01202	-4.93337	1.12639	-4.3798	1.18787e-05	4.71623e-05	0	0	2.62185	17.5863	7.90021	16.9998	0	0	0
ENSG00000239626.1	RPSAP41	chr6:73290403-73291262	hgnc_idHGNC:36663	+	1.74514	-4.93174	2.0759	-2.37572	0.017515	0.0379412	0	0	0	1.03449	14.6718	0	0	0	0
ENSG00000250041.3	CTD-2003C8.2	chr11:10884158-10899364	havana_geneOTTHUMG00000165889.3	-	8.21442	-4.93083	0.819395	-6.01764	1.76977e-09	1.0786e-08	1.08401	0	0.873949	17.5863	29.3436	22.6664	0.979191	0	1.39627
ENSG00000243486.1	RP11-217E22.5	chr3:153881526-153940836	havana_geneOTTHUMG00000159649.1	+	2.54899	-4.93036	1.23241	-4.00059	6.31847e-05	0.000225515	1.08401	0	0	8.27592	4.5144	9.06657	0	0	0
ENSG00000160791.13	CCR5	chr3:46370854-46376206	hgnc_idHGNC:1606	+	1.73888	-4.92492	1.51393	-3.25307	0.00114167	0.00327044	0	0	0	2.06898	4.5144	9.06657	0	0	0
ENSG00000279631.1	RP11-573G6.4	chr10:22252072-22254589	havana_geneOTTHUMG00000176140.1	+	2.52255	-4.92478	1.22347	-4.02524	5.69166e-05	0.000204681	0	0	0	9.31041	5.643	6.79993	0	0.949601	0
ENSG00000272620.2	AFAP1-AS1	chr4:7754077-7778928	hgnc_idHGNC:28141	+	267.72	-4.9242	0.299897	-16.4196	1.38463e-60	8.72621e-59	18.4282	25.4699	37.5798	618.625	1073.3	568.928	20.563	25.6392	20.944
ENSG00000224606.1	TGFA-IT1	chr2:70467385-70468495	hgnc_idHGNC:41389	-	1.73626	-4.92321	1.5441	-3.18839	0.00143067	0.0040152	0	0	0	2.06898	10.1574	3.39997	0	0	0
ENSG00000248693.1	LINC02100	chr5:18704433-18746173	hgnc_idHGNC:52955	-	2.50421	-4.91955	1.26676	-3.88359	0.000102928	0.000355991	0	0	0.873949	10.3449	3.3858	7.93325	0	0	0
ENSG00000172794.20	RAB37	chr17:74670578-74747335	hgnc_idHGNC:30268	+	28.6935	-4.91806	0.71393	-6.88873	5.62945e-12	4.24356e-11	1.08401	0	1.7479	73.4488	72.2305	96.3324	11.7503	0.949601	0.698135
ENSG00000030419.17	IKZF2	chr2:212999691-213152427	hgnc_idHGNC:13177	-	139.819	-4.91729	0.319278	-15.4013	1.60487e-53	7.98072e-52	13.0081	19.1024	5.24369	445.865	325.037	407.996	16.6462	17.0928	8.37762
ENSG00000239831.1	RNF7P1	chr3:57519669-57520010	hgnc_idHGNC:43425	-	1.7279	-4.9167	1.46409	-3.35821	0.000784501	0.00231997	0	0	0	3.10347	4.5144	7.93325	0	0	0
ENSG00000253369.2	RP11-1081M5.1	chr8:53394110-53484067	havana_geneOTTHUMG00000164263.25	-	1.72685	-4.91589	1.45015	-3.3899	0.000699169	0.00208839	0	0	0	3.10347	6.77161	5.66661	0	0	0
ENSG00000253125.1	RP11-459E5.1	chr8:22690150-22798616	havana_geneOTTHUMG00000163751.1	+	1.7258	-4.91533	1.49353	-3.29109	0.000997997	0.00289037	0	0	0	3.10347	9.02881	3.39997	0	0	0
ENSG00000266494.1	MIR4641	chr6:41598723-41598788	hgnc_idHGNC:41835	+	1.72528	-4.91514	1.544	-3.18339	0.00145563	0.00407843	0	0	0	3.10347	10.1574	2.26664	0	0	0
ENSG00000286913.1	RP11-564C24.2	chr3:159711852-159731646	havana_geneOTTHUMG00000195819.1	-	2.49375	-4.91386	1.31354	-3.74092	0.000183346	0.000608528	0	0	0.873949	11.3794	2.2572	7.93325	0	0	0
ENSG00000261471.1	RP11-61F12.1	chr16:84594393-84596826	havana_geneOTTHUMG00000176769.1	+	14.3162	-4.9102	0.769025	-6.38498	1.71424e-10	1.14761e-09	1.08401	1.06124	1.7479	45.5175	64.3303	11.3332	0.979191	0	2.79254
ENSG00000258987.2	RP11-131H24.4	chr14:93939497-93944194	havana_geneOTTHUMG00000171299.2	+	1.71692	-4.90872	1.43695	-3.41607	0.000635327	0.00191169	0	0	0	4.13796	4.5144	6.79993	0	0	0
ENSG00000267061.1	RP11-760L24.1	chr18:59563709-59568615	havana_geneOTTHUMG00000180089.1	+	1.71692	-4.90872	1.43695	-3.41607	0.000635327	0.00191169	0	0	0	4.13796	4.5144	6.79993	0	0	0
ENSG00000151418.12	ATP6V1G3	chr1:198523222-198540945	hgnc_idHGNC:18265	-	1.70804	-4.90246	1.90982	-2.56697	0.0102593	0.023638	0	0	0	5.17245	0	10.1999	0	0	0
ENSG00000196188.12	CTSE	chr1:206008535-206023909	hgnc_idHGNC:2530	-	1.70646	-4.90122	1.44913	-3.38218	0.000719122	0.00214156	0	0	0	5.17245	3.3858	6.79993	0	0	0
ENSG00000266835.6	GAPLINC	chr18:3466250-3478978	hgnc_idHGNC:51308	+	4.79577	-4.90101	1.05013	-4.66706	3.05533e-06	1.31245e-05	0	1.06124	0	12.4139	10.1574	18.1331	0	0	1.39627
ENSG00000196859.8	KRT39	chr17:40958417-40966948	hgnc_idHGNC:32971	-	1.70542	-4.90048	1.42777	-3.43226	0.000598567	0.00180895	0	0	0	5.17245	5.643	4.53329	0	0	0
ENSG00000197415.12	VEPH1	chr3:157259742-157533619	hgnc_idHGNC:25735	-	34.9888	-4.89997	0.506047	-9.68284	3.56677e-22	5.24323e-21	2.16802	0	2.62185	115.863	55.3014	124.665	4.89596	3.79841	5.58508
ENSG00000101280.8	ANGPT4	chr20:869900-916334	hgnc_idHGNC:487	-	3.50877	-4.89977	1.17554	-4.16811	3.07134e-05	0.000114985	0	0	0	6.20694	18.0576	5.66661	0	0.949601	0.698135
ENSG00000160255.18	ITGB2	chr21:44885953-44931989	hgnc_idHGNC:6155	-	51.357	-4.89809	0.50427	-9.71324	2.64776e-22	3.92174e-21	5.42005	6.36747	2.62185	73.4488	264.093	95.199	5.87515	5.69761	3.49067
ENSG00000146648.20	EGFR	chr7:55019017-55211628	hgnc_idHGNC:3236	+	3716.49	-4.89658	0.248378	-19.7142	1.62758e-86	2.08029e-84	446.612	299.271	360.067	9033.16	15077	7232.86	358.384	338.058	302.99
ENSG00000285624.2	RP11-685B14.4	chr8:18386311-18388323	havana_geneOTTHUMG00000193328.2	+	1.69601	-4.89357	1.49042	-3.28335	0.00102581	0.00296282	0	0	0	6.20694	2.2572	6.79993	0	0	0
ENSG00000170688.4	OR5E1P	chr11:7848700-7849626	hgnc_idHGNC:8342	+	1.69443	-4.89254	1.44853	-3.37758	0.000731263	0.00217486	0	0	0	6.20694	5.643	3.39997	0	0	0
ENSG00000177350.6	RPL13AP3	chr14:55766177-55767717	hgnc_idHGNC:23539	+	1.69286	-4.89054	1.90177	-2.57157	0.0101238	0.0233699	0	0	0	6.20694	9.02881	0	0	0	0
ENSG00000272674.4	PCDHB16	chr5:141182387-141186226	hgnc_idHGNC:14546	+	6.41847	-4.88913	1.01596	-4.81232	1.49191e-06	6.64913e-06	0	0	0	12.4139	30.4722	11.3332	0	2.8488	0.698135
ENSG00000243797.6	CTB-111H14.1	chr7:106372251-106770207	tagoverlapping_locus	-	3.50796	-4.8891	1.14504	-4.26982	1.95631e-05	7.55141e-05	0	0	0	9.31041	9.02881	11.3332	0	1.8992	0
ENSG00000282057.1	RP4-621F18.2	chr1:85482281-85578250	tagoverlapping_locus	-	91.0985	-4.88688	0.303435	-16.1052	2.34428e-58	1.35653e-56	4.33604	8.48996	6.11764	243.105	287.793	237.998	7.83353	12.3448	11.8683
ENSG00000118523.6	CCN2	chr6:131948176-131951372	hgnc_idHGNC:2500	-	1373.42	-4.88592	0.48586	-10.0562	8.62392e-24	1.39535e-22	37.9404	62.6134	65.5462	3451.06	4419.6	3708.23	187.025	195.618	233.177
ENSG00000152766.6	ANKRD22	chr10:88819896-88851844	hgnc_idHGNC:28321	-	1.68555	-4.88553	1.57863	-3.09479	0.00196951	0.00535831	0	0	0	7.24143	1.1286	6.79993	0	0	0
ENSG00000229886.1	RP5-1132H15.3	chr7:66025126-66031544	havana_geneOTTHUMG00000156741.1	-	1.68503	-4.88548	1.49563	-3.26649	0.00108888	0.00312881	0	0	0	7.24143	2.2572	5.66661	0	0	0
ENSG00000166035.11	LIPC	chr15:58410569-58569844	hgnc_idHGNC:6619	+	3.47099	-4.88148	1.10846	-4.40384	1.06351e-05	4.25271e-05	0	1.06124	0	11.3794	7.90021	10.1999	0	0	0.698135
ENSG00000274816.1	MIR6772	chr16:57772289-57772352	hgnc_idHGNC:50064	-	2.45253	-4.88144	1.27671	-3.82345	0.000131599	0.000446509	0	0	0.873949	3.10347	9.02881	9.06657	0	0	0
ENSG00000144642.22	RBMS3	chr3:28574791-30010391	hgnc_idHGNC:13427	+	428.852	-4.88109	0.36689	-13.304	2.19534e-40	7.26286e-39	22.7642	23.3474	30.5882	1437.94	796.792	1381.52	43.0844	50.3289	73.3041
ENSG00000255002.2	LINC02324	chr14:65197254-65222443	hgnc_idHGNC:53244	-	2.45311	-4.878	1.37133	-3.55714	0.000374909	0.00117578	0	0	0	4.13796	2.2572	14.7332	0	0.949601	0
ENSG00000205754.12	SLCO1B7	chr12:20962768-21092745	hgnc_idHGNC:32934	+	1.67352	-4.87701	1.492	-3.26877	0.00108017	0.00310658	0	0	0	8.27592	3.3858	3.39997	0	0	0
ENSG00000283206.1	MIR941-1	chr20:63919449-63919520	hgnc_idHGNC:33684	+	4.78971	-4.87607	1.38014	-3.53301	0.000410849	0.00128055	0	0	0	2.06898	36.1152	2.26664	1.95838	0	0.698135
ENSG00000121413.13	ZSCAN18	chr19:58083838-58118427	hgnc_idHGNC:21037	-	294.863	-4.8759	0.531878	-9.16733	4.84899e-20	6.31958e-19	11.9241	9.5512	7.86554	676.556	1083.46	725.326	54.8347	36.0849	48.1713
ENSG00000260661.1	RP11-152L20.3	chr15:92148752-92331037	tagoverlapping_locus	-	3.47749	-4.87373	1.12382	-4.33674	1.44611e-05	5.67497e-05	0	1.06124	0	13.4484	6.77161	9.06657	0	0.949601	0
ENSG00000013619.15	MAMLD1	chrX:150361422-150514178	hgnc_idHGNC:2568	+	450.8	-4.87318	0.49692	-9.80677	1.05281e-22	1.60089e-21	37.9404	27.5924	20.9748	700.349	2607.07	490.728	70.5018	53.1777	48.8694
ENSG00000185652.12	NTF3	chr12:5432108-5521536	hgnc_idHGNC:8023	+	2.45191	-4.87007	1.23065	-3.95733	7.57915e-05	0.00026754	0	1.06124	0	5.17245	7.90021	7.93325	0	0	0
ENSG00000253119.1	HNRNPA3P7	chr5:154337471-154338452	hgnc_idHGNC:48496	-	2.40894	-4.86923	1.35105	-3.60402	0.000313329	0.000997302	0	0	0	5.17245	13.5432	2.26664	0	0	0.698135
ENSG00000224939.1	LINC00184	chr1:234629311-234634780	hgnc_idHGNC:37192	+	3.43886	-4.86915	1.23999	-3.92676	8.60985e-05	0.000301316	0	0	1.7479	14.4829	3.3858	11.3332	0	0	0
ENSG00000177938.5	CAPZA3	chr12:18738119-18739188	hgnc_idHGNC:24205	+	1.66254	-4.86841	1.54351	-3.15412	0.00160984	0.00446529	0	0	0	9.31041	3.3858	2.26664	0	0	0
ENSG00000233263.1	CAPZA1P4	chr7:131892616-131893615	hgnc_idHGNC:54565	-	1.66254	-4.86841	1.54351	-3.15412	0.00160984	0.00446529	0	0	0	9.31041	3.3858	2.26664	0	0	0
ENSG00000224848.2	RP11-535M15.1	chr9:96687050-96774318	havana_geneOTTHUMG00000020301.9	+	27.3709	-4.8683	0.515777	-9.43877	3.77187e-21	5.24436e-20	3.25203	1.06124	6.11764	75.5177	98.1883	56.6661	2.93757	1.8992	0.698135
ENSG00000203506.5	RBMS3-AS2	chr3:29526251-29642809	hgnc_idHGNC:39988	-	20.7183	-4.86799	0.550441	-8.84379	9.25254e-19	1.12265e-17	2.16802	1.06124	0.873949	68.2763	64.3303	41.9329	0.979191	4.74801	2.0944
ENSG00000142669.15	SH3BGRL3	chr1:26280086-26281522	hgnc_idHGNC:15568	+	1178.18	-4.86651	0.292377	-16.6446	3.31089e-62	2.16371e-60	112.737	88.0833	113.613	2211.74	4969.23	2742.64	89.1064	163.331	113.098
ENSG00000219133.2	RP11-203F10.6	chr1:204346776-204347258	tagoverlapping_locus	-	2.42747	-4.86403	1.25377	-3.87953	0.00010466	0.000361467	0	0	0	6.20694	10.1574	4.53329	0	0.949601	0
ENSG00000232166.1	RP4-799P18.5	chr1:234284972-234285541	tagpseudo_consens	+	4.7449	-4.86268	1.05727	-4.5993	4.23911e-06	1.78599e-05	0	0	0	18.6208	11.286	10.1999	0	1.8992	0.698135
ENSG00000167711.14	SERPINF2	chr17:1742836-1755265	hgnc_idHGNC:9075	+	8.0605	-4.86199	0.891599	-5.45312	4.94949e-08	2.60411e-07	0	1.06124	1.7479	13.4484	16.929	37.3996	1.95838	0	0
ENSG00000176485.13	PLAAT3	chr11:63573195-63616883	hgnc_idHGNC:17825	-	902.103	-4.86153	0.4616	-10.5319	6.15785e-26	1.09854e-24	31.4363	54.1235	32.3361	2353.46	2441.16	2802.7	130.232	131.045	142.419
ENSG00000170214.5	ADRA1B	chr5:159865080-159973012	hgnc_idHGNC:278	+	65.1617	-4.86084	0.392439	-12.3862	3.10302e-35	8.27109e-34	10.8401	6.36747	6.99159	129.311	239.263	179.065	5.87515	6.64721	2.0944
ENSG00000225952.1	RP11-69E9.1	chr1:22835713-22836849	havana_geneOTTHUMG00000002880.1	-	4.891	-4.86069	1.12137	-4.33458	1.46038e-05	5.72602e-05	0	1.06124	0	8.27592	27.0864	5.66661	0.979191	0.949601	0
ENSG00000268051.1	CTC-244M17.1	chr19:37963853-37964790	tagoverlapping_locus	+	7.63572	-4.86011	1.13836	-4.26942	1.95986e-05	7.56147e-05	0	0	0.873949	10.3449	53.0442	1.13332	0.979191	0.949601	1.39627
ENSG00000271590.1	RP11-181E10.3	chr2:111210995-111212476	tagoverlapping_locus	-	22.6527	-4.85992	0.55776	-8.71329	2.95175e-18	3.48395e-17	5.42005	2.12249	3.4958	82.7592	58.6872	48.7328	1.95838	0	0.698135
ENSG00000260328.1	RP11-416I2.1	chr17:17011914-17014990	havana_geneOTTHUMG00000175970.1	-	4.87996	-4.85965	1.11585	-4.3551	1.33006e-05	5.24543e-05	0	0	0	9.31041	14.6718	16.9998	2.93757	0	0
ENSG00000284059.1	MIR5572	chr15:80581103-80581239	hgnc_idHGNC:43476	+	2.43195	-4.85864	1.24426	-3.90484	9.42869e-05	0.000327882	1.08401	0	0	7.24143	9.02881	4.53329	0	0	0
ENSG00000126860.12	EVI2A	chr17:31316410-31321749	hgnc_idHGNC:3499	-	235.934	-4.85639	0.51118	-9.50034	2.09197e-21	2.94858e-20	29.2683	26.5311	31.4622	783.109	137.689	1065.32	19.5838	9.49601	20.944
ENSG00000237664.1	LINC00316	chr21:45338590-45341990	hgnc_idHGNC:19723	-	2.40866	-4.85423	1.27106	-3.81906	0.000133963	0.000453758	0	0	0	8.27592	3.3858	9.06657	0	0.949601	0
ENSG00000183638.6	RP1L1	chr8:10606349-10712187	hgnc_idHGNC:15946	-	19.5972	-4.85415	0.748229	-6.48752	8.72592e-11	5.99549e-10	1.08401	5.30622	1.7479	27.9312	110.603	26.0664	2.93757	0	0.698135
ENSG00000264370.1	MIR3125	chr2:12737367-12737444	hgnc_idHGNC:38219	+	3.43117	-4.85324	1.33638	-3.63164	0.00028163	0.000903726	0	0	0	4.13796	21.4434	3.39997	0	1.8992	0
ENSG00000234247.1	DNAJB6P6	chr1:224661173-224661886	hgnc_idHGNC:54759	-	2.40498	-4.85192	1.39108	-3.48788	0.00048686	0.00149607	0	0	0	8.27592	11.286	1.13332	0	0.949601	0
ENSG00000155754.15	C2CD6	chr2:201487421-201619178	hgnc_idHGNC:14438	-	54.6869	-4.85121	0.392619	-12.356	4.52067e-35	1.19003e-33	5.42005	2.12249	5.24369	166.553	103.831	190.398	7.83353	3.79841	6.98135
ENSG00000260628.5	RP11-1166P10.1	chr16:31975803-32003728	havana_geneOTTHUMG00000176540.1	+	7.61309	-4.85077	1.04622	-4.63649	3.54369e-06	1.50838e-05	0	0	0.873949	12.4139	47.4012	4.53329	0	1.8992	1.39627
ENSG00000091622.16	PITPNM3	chr17:6451263-6556555	hgnc_idHGNC:21043	-	673.091	-4.84653	0.344171	-14.0817	4.91795e-45	1.91578e-43	57.4526	45.6335	79.5293	1172.08	3217.64	1274.99	84.2104	55.0769	71.2097
ENSG00000187172.15	BAGE2	chr21:10413477-10516431	hgnc_idHGNC:15723	+	7.95953	-4.84395	0.810381	-5.97737	2.26771e-09	1.36716e-08	1.08401	0	0.873949	23.7933	21.4434	21.5331	1.95838	0.949601	0
ENSG00000251359.4	WWC2-AS2	chr4:183097017-183099199	hgnc_idHGNC:26390	-	9.4018	-4.84104	0.884022	-5.47615	4.34678e-08	2.29649e-07	1.08401	0	1.7479	23.7933	47.4012	7.93325	1.95838	0	0.698135
ENSG00000241111.1	PRICKLE2-AS1	chr3:64067964-64103131	tagoverlapping_locus	+	4.74489	-4.83882	1.13088	-4.27879	1.87909e-05	7.26924e-05	0	1.06124	1.7479	20.6898	14.6718	4.53329	0	0	0
ENSG00000252212.1	RNU2-58P	chr17:59129276-59129458	hgnc_idHGNC:48551	-	1.63073	-4.8333	2.10141	-2.30003	0.0214468	0.0453321	0	0	0	0	13.5432	1.13332	0	0	0
ENSG00000113248.6	PCDHB15	chr5:141245395-141249365	hgnc_idHGNC:8686	+	14.1619	-4.83076	0.639243	-7.557	4.12465e-14	3.67912e-13	1.08401	0	2.62185	34.1382	46.2726	38.5329	1.95838	2.8488	0
ENSG00000267497.1	NFE2L3P1	chr18:59969438-59971396	hgnc_idHGNC:22278	+	2.36316	-4.82871	1.40575	-3.43498	0.000592598	0.0017921	0	0	0	12.4139	6.77161	1.13332	0	0.949601	0
ENSG00000275022.1	MIR6753	chr11:68044794-68044957	hgnc_idHGNC:50255	+	11.0343	-4.82566	0.816253	-5.91197	3.38044e-09	2.00832e-08	0	2.12249	0	24.8277	54.1728	13.5999	2.93757	0.949601	0.698135
ENSG00000147614.4	ATP6V0D2	chr8:85987323-86154225	hgnc_idHGNC:18266	+	3.39204	-4.82551	1.20551	-4.00287	6.25798e-05	0.000223406	2.16802	0	0	11.3794	4.5144	12.4665	0	0	0
ENSG00000196345.13	ZKSCAN7	chr3:44555193-44594173	hgnc_idHGNC:12955	+	32.6219	-4.82479	0.440289	-10.9582	6.06651e-28	1.1845e-26	2.16802	4.24498	6.99159	91.0351	86.9023	96.3324	0.979191	2.8488	2.0944
ENSG00000142273.13	CBLC	chr19:44777869-44800652	hgnc_idHGNC:15961	+	1.62184	-4.82409	1.62302	-2.97229	0.0029559	0.00775296	0	0	0	1.03449	9.02881	4.53329	0	0	0
ENSG00000166106.4	ADAMTS15	chr11:130448645-130476645	hgnc_idHGNC:16305	+	2179.34	-4.81899	0.252591	-19.0783	3.82856e-81	4.21619e-79	157.182	184.657	191.395	4605.55	8454.35	5257.48	249.694	265.888	247.838
ENSG00000175229.7	GAL3ST3	chr11:66040765-66049161	hgnc_idHGNC:24144	-	16.0862	-4.81804	0.9101	-5.29396	1.19694e-07	6.0476e-07	1.08401	0	0	23.7933	97.0597	14.7332	3.91676	0	4.18881
ENSG00000258115.1	RP11-89M22.3	chr12:72046149-72057377	havana_geneOTTHUMG00000169678.1	-	1.61348	-4.81711	1.56128	-3.08537	0.00203302	0.00551321	0	0	0	2.06898	3.3858	9.06657	0	0	0
ENSG00000287712.1	RP5-1063M23.4	chr12:3300698-3318677	havana_geneOTTHUMG00000194750.1	+	24.6662	-4.8145	0.516315	-9.32472	1.11279e-20	1.51026e-19	2.16802	1.06124	3.4958	55.8624	94.8025	56.6661	4.89596	0.949601	2.0944
ENSG00000202251.1	Y_RNA	chr17:7266055-7266166		-	1.60408	-4.81072	1.98144	-2.42789	0.0151871	0.0334309	0	0	0	3.10347	0	11.3332	0	0	0
ENSG00000134954.14	ETS1	chr11:128458761-128587558	hgnc_idHGNC:3488	-	1580.97	-4.80931	0.375855	-12.7957	1.73334e-37	5.05176e-36	200.542	239.841	242.084	4410.03	4095.69	4774.68	94.0023	76.9177	94.9463
ENSG00000241679.2	RP11-80H8.4	chr3:143123362-143131893	tagoverlapping_locus	+	1.60303	-4.80889	1.56128	-3.08009	0.00206939	0.00560134	0	0	0	3.10347	2.2572	9.06657	0	0	0
ENSG00000274428.1	RNVU1-25	chr1:146409903-146410062	hgnc_idHGNC:54428	+	2.34232	-4.80806	1.52169	-3.15967	0.00157946	0.00439059	0	0	0	2.06898	16.929	1.13332	0	0.949601	0
ENSG00000253534.1	TRBV6-8	chr7:142507382-142507810	hgnc_idHGNC:12233	+	1.60093	-4.80698	1.48682	-3.23306	0.00122471	0.00348357	0	0	0	3.10347	6.77161	4.53329	0	0	0
ENSG00000236165.1	PRADC1P1	chr3:36976316-36976840	hgnc_idHGNC:44534	+	1.6004	-4.80668	1.51268	-3.17759	0.00148504	0.00415425	0	0	0	3.10347	7.90021	3.39997	0	0	0
ENSG00000227163.2	RP5-1198O20.5	chr1:44087958-44088477	tagpseudo_consens	-	1.59936	-4.80626	1.6511	-2.91094	0.00360338	0.00925595	0	0	0	3.10347	10.1574	1.13332	0	0	0
ENSG00000283563.1	RP11-9J18.1	chr3:28349178-29767537	tagoverlapping_locus	+	14.6861	-4.802	0.710679	-6.75693	1.40948e-11	1.03098e-10	0	1.06124	1.7479	66.2073	21.4434	36.2663	1.95838	0	3.49067
ENSG00000279459.1	RP11-826F13.1	chr11:70603304-70604859	havana_geneOTTHUMG00000188669.1	+	2.3489	-4.80188	1.30555	-3.67804	0.000235034	0.000765314	1.08401	0	0	3.10347	11.286	5.66661	0	0	0
ENSG00000204382.11	XAGE1B	chrX:52512077-52520803	hgnc_idHGNC:25400	-	1.59257	-4.80073	1.62373	-2.95661	0.00311045	0.00811419	0	0	0	4.13796	1.1286	9.06657	0	0	0
ENSG00000258245.1	RPL10P13	chr12:75688794-75689096	hgnc_idHGNC:52346	-	1.591	-4.79926	1.46542	-3.275	0.00105661	0.00304432	0	0	0	4.13796	4.5144	5.66661	0	0	0
ENSG00000244675.2	AC108676.1	chr3:194496317-194501503	tagoverlapping_locus	-	1.58942	-4.79814	1.53322	-3.12946	0.0017513	0.00482237	0	0	0	4.13796	7.90021	2.26664	0	0	0
ENSG00000286910.1	RP11-211C9.4	chr8:8665497-8669404	havana_geneOTTHUMG00000195571.1	+	1.58942	-4.79814	1.53322	-3.12946	0.0017513	0.00482237	0	0	0	4.13796	7.90021	2.26664	0	0	0
ENSG00000199883.1	RN7SKP90	chr11:16842253-16842587	hgnc_idHGNC:45814	+	1.5889	-4.79781	1.62383	-2.95462	0.00313054	0.00815523	0	0	0	4.13796	9.02881	1.13332	0	0	0
ENSG00000230251.1	PHBP4	chr2:154286589-154287425	hgnc_idHGNC:8916	+	1.5889	-4.79781	1.62383	-2.95462	0.00313054	0.00815523	0	0	0	4.13796	9.02881	1.13332	0	0	0
ENSG00000254154.8	CRYZL2P-SEC16B	chr1:177928788-178038007	hgnc_idHGNC:53757	-	2.32732	-4.79613	1.26347	-3.796	0.000147048	0.000494812	0	0	0	4.13796	9.02881	6.79993	0.979191	0	0
ENSG00000213438.2	YBX2P1	chr10:123991910-123992669	hgnc_idHGNC:49498	+	2.33329	-4.7958	1.66391	-2.88224	0.00394854	0.0100605	0	1.06124	0	4.13796	15.8004	0	0	0	0
ENSG00000242134.2	RPL5P13	chr4:142286917-142287625	hgnc_idHGNC:37023	-	2.29347	-4.79562	1.45344	-3.2995	0.000968559	0.00281433	0	0	0	4.13796	14.6718	1.13332	0	0	0.698135
ENSG00000231638.1	LUARIS	chr7:43508728-43522542	hgnc_idHGNC:40992	-	9.37509	-4.79536	0.836037	-5.73582	9.70443e-09	5.50835e-08	0	3.18373	0.873949	33.1037	11.286	33.9997	0.979191	0.949601	0
ENSG00000226149.6	RP1-69D17.4	chr6:129439485-129576047	havana_geneOTTHUMG00000015548.10	-	24.5863	-4.79392	0.484377	-9.89709	4.2857e-23	6.68284e-22	5.42005	2.12249	0.873949	71.3798	75.6163	58.9327	2.93757	1.8992	2.0944
ENSG00000120675.6	DNAJC15	chr13:43023203-43114213	hgnc_idHGNC:20325	+	377.597	-4.79176	0.472614	-10.1388	3.71447e-24	6.11572e-23	37.9404	58.3685	63.7983	1232.08	415.325	1522.05	13.7087	20.8912	34.2086
ENSG00000178776.5	C5orf46	chr5:147880726-147906538	hgnc_idHGNC:33768	-	1.58106	-4.79155	1.51991	-3.15252	0.00161868	0.00448635	0	0	0	5.17245	2.2572	6.79993	0	0	0
ENSG00000287397.1	AP002528.1	chr6:101452917-101454245	havana_geneOTTHUMG00000194691.1	-	1.58054	-4.79118	1.47788	-3.24194	0.0011872	0.00338778	0	0	0	5.17245	3.3858	5.66661	0	0	0
ENSG00000106952.8	TNFSF8	chr9:114893343-114930595	hgnc_idHGNC:11938	-	2.30517	-4.79042	1.24737	-3.8404	0.000122832	0.000419086	0	0	0.873949	5.17245	7.90021	6.79993	0	0	0
ENSG00000171643.14	S100Z	chr5:76850001-76921650	hgnc_idHGNC:30367	+	1.57897	-4.78992	1.51989	-3.1515	0.00162434	0.00450061	0	0	0	5.17245	6.77161	2.26664	0	0	0
ENSG00000264658.1	MIR4798	chr4:7310450-7310524	hgnc_idHGNC:41616	+	2.30255	-4.78952	1.43017	-3.3489	0.000811321	0.00239373	0	0	0.873949	5.17245	13.5432	1.13332	0	0	0
ENSG00000103490.14	PYCARD	chr16:31201486-31203450	hgnc_idHGNC:16608	-	34.5764	-4.7866	0.416503	-11.4924	1.44119e-30	3.14807e-29	1.08401	1.06124	5.24369	97.242	97.0597	96.3324	5.87515	3.79841	3.49067
ENSG00000271788.1	CTD-2201E18.5	chr5:43006733-43007543	havana_geneOTTHUMG00000185475.1	-	10.3822	-4.78588	0.84542	-5.66096	1.50531e-08	8.36238e-08	2.16802	0	0.873949	20.6898	55.3014	11.3332	0.979191	0	2.0944
ENSG00000259038.1	CTD-2325P2.4	chr14:68627166-68628445	havana_geneOTTHUMG00000171758.1	-	2.31552	-4.78481	1.23872	-3.86271	0.000112134	0.000385523	0	1.06124	0	6.20694	6.77161	6.79993	0	0	0
ENSG00000203688.6	LINC02487	chr6:167679626-167696290	hgnc_idHGNC:53466	-	2.27465	-4.78454	1.24833	-3.83275	0.000126718	0.000431235	0	0	0	6.20694	7.90021	5.66661	0	0	0.698135
ENSG00000281100.1	RP11-640L9.2	chr3:36823151-36825158	havana_geneOTTHUMG00000189723.1	-	1.57008	-4.7829	1.51975	-3.14717	0.00164858	0.00456162	0	0	0	6.20694	2.2572	5.66661	0	0	0
ENSG00000183535.9	COL18A1-AS1	chr21:45419716-45425070	hgnc_idHGNC:23132	-	84.2774	-4.78068	0.609975	-7.83749	4.59627e-15	4.40074e-14	14.0921	5.30622	6.11764	99.311	531.571	75.9326	14.6879	3.79841	7.67948
ENSG00000228437.5	LINC02474	chr1:221966341-221984964	hgnc_idHGNC:53417	+	1.56746	-4.77985	1.93656	-2.46821	0.0135791	0.0302766	0	0	0	6.20694	7.90021	0	0	0	0
ENSG00000228420.1	LINC01768	chr1:109828355-109871436	hgnc_idHGNC:52558	+	2.30454	-4.77894	1.24283	-3.84522	0.000120446	0.000411389	0	1.06124	0	7.24143	6.77161	5.66661	0	0	0
ENSG00000264553.1	MIR4257	chr1:150551929-150552014	hgnc_idHGNC:38312	+	2.29385	-4.7779	1.32726	-3.59983	0.000318426	0.0010119	0	0	0	7.24143	10.1574	2.26664	0.979191	0	0
ENSG00000229855.9	CTC-546K23.1	chr5:121164687-121359869	havana_geneOTTHUMG00000162941.12	+	1.55963	-4.77418	1.60921	-2.96679	0.00300928	0.00787414	0	0	0	7.24143	1.1286	5.66661	0	0	0
ENSG00000287457.1	RP11-156L14.2	chr17:62789109-62791765	havana_geneOTTHUMG00000195068.1	+	1.55963	-4.77418	1.60921	-2.96679	0.00300928	0.00787414	0	0	0	7.24143	1.1286	5.66661	0	0	0
ENSG00000261379.1	RP11-395N3.1	chr2:226804036-226805061	tagoverlapping_locus	+	1.56015	-4.7736	1.93764	-2.46362	0.0137541	0.030626	0	0	0	7.24143	0	6.79993	0	0	0
ENSG00000235962.5	RPL7AP53	chr10:33057615-33058407	hgnc_idHGNC:36392	-	1.55753	-4.7725	1.60926	-2.96564	0.00302052	0.00790176	0	0	0	7.24143	5.643	1.13332	0	0	0
ENSG00000130222.11	GADD45G	chr9:89605012-89606555	hgnc_idHGNC:4097	+	10.1871	-4.76977	0.836999	-5.69866	1.20756e-08	6.79006e-08	0	0	0.873949	13.4484	48.5298	23.7998	2.93757	0	2.0944
ENSG00000278030.1	TRBV7-9	chr7:142529290-142529762	hgnc_idHGNC:12243	+	1.5476	-4.76476	1.56149	-3.05141	0.00227768	0.00611623	0	0	0	8.27592	3.3858	2.26664	0	0	0
ENSG00000162639.16	HENMT1	chr1:108648290-108661526	hgnc_idHGNC:26400	-	7.32274	-4.76226	0.89174	-5.34042	9.27329e-08	4.73955e-07	0	0	2.62185	18.6208	12.4146	30.5997	0	0.949601	0.698135
ENSG00000280924.1	LINC00628	chr1:204368431-204369719	hgnc_idHGNC:27008	-	8.66614	-4.75874	0.866123	-5.4943	3.92261e-08	2.08311e-07	0	0	0	17.5863	37.2438	18.1331	2.93757	0	2.0944
ENSG00000180152.3	XIAPP3	chr2:112853328-112854122	hgnc_idHGNC:52377	+	3.216	-4.75818	1.15294	-4.12702	3.67501e-05	0.000136128	0	0	0	13.4484	7.90021	5.66661	0.979191	0.949601	0
ENSG00000149651.4	SPINT4	chr20:45722347-45725830	hgnc_idHGNC:16130	+	1.53714	-4.75586	1.61101	-2.95209	0.00315629	0.00821877	0	0	0	9.31041	2.2572	2.26664	0	0	0
ENSG00000231039.2	RP11-445P17.3	chr10:5234358-5263408	havana_geneOTTHUMG00000017587.2	+	1.53609	-4.75286	1.96481	-2.41899	0.0155637	0.0341797	0	0	0	9.31041	4.5144	0	0	0	0
ENSG00000249306.6	LINC01411	chr5:174336295-174532457	hgnc_idHGNC:50703	+	45.5651	-4.75112	0.589105	-8.06499	7.32443e-16	7.4309e-15	6.50406	4.24498	13.1092	129.311	155.747	96.3324	2.93757	1.8992	0
ENSG00000239605.11	STPG4	chr2:47045538-47155308	hgnc_idHGNC:26850	-	32.5526	-4.74532	0.440989	-10.7606	5.28073e-27	9.8456e-26	3.25203	1.06124	4.36974	83.7937	113.989	74.7992	3.91676	5.69761	2.0944
ENSG00000236992.2	RPL12P12	chr20:19823443-19823943	hgnc_idHGNC:15951	-	4.59246	-4.74456	1.4325	-3.31209	0.00092602	0.00270183	0	1.06124	0	12.4139	25.9578	0	0	1.8992	0
ENSG00000236969.2	GGT8P	chr2:91775944-91781169	hgnc_idHGNC:33438	+	3.18037	-4.73623	1.33648	-3.5438	0.000394402	0.00123291	0	0	0	4.13796	19.1862	3.39997	0	1.8992	0
ENSG00000162426.16	SLC45A1	chr1:8318114-8344167	hgnc_idHGNC:17939	+	16.2445	-4.73478	0.635971	-7.44496	9.69739e-14	8.40493e-13	2.16802	1.06124	0.873949	34.1382	72.2305	29.4664	3.91676	0.949601	1.39627
ENSG00000253746.1	RP11-527N22.2	chr8:37405439-37406724	havana_geneOTTHUMG00000164278.1	-	80.2162	-4.73137	0.439997	-10.7532	5.72478e-27	1.0661e-25	3.25203	4.24498	2.62185	218.277	168.162	285.597	12.7295	15.1936	11.8683
ENSG00000277631.5	PGM5P3-AS1	chr9:72670-89850	hgnc_idHGNC:51194	+	4.37617	-4.73118	1.13036	-4.18554	2.84493e-05	0.000107088	1.08401	1.06124	0	20.6898	3.3858	12.4665	0	0	0.698135
ENSG00000147394.18	ZNF185	chrX:152914442-152973480	hgnc_idHGNC:12976	+	1321.67	-4.72933	0.204192	-23.1612	1.12033e-118	2.99627e-116	114.905	127.349	116.235	3154.16	4415.09	3492.9	179.192	133.894	161.269
ENSG00000121807.7	CCR2	chr3:46353864-46360940	hgnc_idHGNC:1603	+	3.10515	-4.7273	1.21377	-3.89473	9.83089e-05	0.000341197	0	0	0	6.20694	13.5432	6.79993	0	0	1.39627
ENSG00000134013.16	LOXL2	chr8:23296897-23425328	hgnc_idHGNC:6666	-	2228.78	-4.7269	0.323624	-14.6061	2.56624e-48	1.1022e-46	242.818	248.331	207.126	3712.78	11028.7	3908.83	239.902	237.4	233.177
ENSG00000241413.3	RN7SL441P	chr12:109866214-109866509	hgnc_idHGNC:46457	-	2.2164	-4.72526	1.74624	-2.70596	0.00681065	0.0163936	0	0	0	2.06898	16.929	0	0	0.949601	0
ENSG00000272989.1	LINC02012	chr3:197505262-197506986	hgnc_idHGNC:52847	-	2.19161	-4.72508	1.35025	-3.49941	0.000466284	0.00143742	0	0	0	2.06898	10.1574	6.79993	0	0	0.698135
ENSG00000253846.3	PCDHGA10	chr5:141412987-141512975	hgnc_idHGNC:8697	+	40.5792	-4.71229	0.474033	-9.94085	2.76455e-23	4.34491e-22	8.67208	4.24498	3.4958	121.035	158.004	60.0661	1.95838	2.8488	4.88694
ENSG00000222808.1	RNU4-47P	chr17:77152561-77152674	hgnc_idHGNC:46983	-	2.19653	-4.71172	1.37881	-3.41723	0.000632618	0.00190408	0	0	0	4.13796	12.4146	2.26664	0	0.949601	0
ENSG00000240625.3	RN7SL403P	chr6:43036196-43036500	hgnc_idHGNC:46419	-	3.08391	-4.71064	1.1361	-4.14634	3.37829e-05	0.00012581	0	0	0.873949	10.3449	6.77161	9.06657	0	0	0.698135
ENSG00000169047.6	IRS1	chr2:226731312-226799820	hgnc_idHGNC:6125	-	1467.24	-4.70901	0.274579	-17.15	6.2901e-66	4.4685e-64	158.266	125.227	125.849	2966.92	6180.22	3120.04	173.317	200.366	154.986
ENSG00000248647.2	RP11-331K21.1	chr5:149163955-149276776	tagoverlapping_locus	-	1.49592	-4.70761	1.67118	-2.81694	0.00484838	0.0121232	0	0	0	1.03449	9.02881	3.39997	0	0	0
ENSG00000170160.17	CCDC144A	chr17:16689537-16777881	hgnc_idHGNC:29072	+	1.49539	-4.70739	1.71526	-2.74441	0.00606193	0.0147837	0	0	0	1.03449	10.1574	2.26664	0	0	0
ENSG00000264060.1	MIR4316	chr17:77396984-77397054	hgnc_idHGNC:38306	-	1.49539	-4.70739	1.71526	-2.74441	0.00606193	0.0147837	0	0	0	1.03449	10.1574	2.26664	0	0	0
ENSG00000214491.8	SEC14L6	chr22:30522799-30546682	hgnc_idHGNC:40047	-	4.38153	-4.70633	1.09352	-4.30385	1.67853e-05	6.53308e-05	0	0	0.873949	7.24143	11.286	18.1331	0	1.8992	0
ENSG00000171115.4	GIMAP8	chr7:150450630-150479393	hgnc_idHGNC:21792	+	4.35287	-4.70567	1.06394	-4.42286	9.74006e-06	3.91398e-05	0	0	1.7479	9.31041	14.6718	12.4665	0.979191	0	0
ENSG00000237803.6	LINC00211	chr2:37820498-37876274	hgnc_idHGNC:37459	-	5.97724	-4.70236	0.988029	-4.75933	1.94235e-06	8.53356e-06	3.25203	0	0	14.4829	12.4146	22.6664	0.979191	0	0
ENSG00000204949.9	FAM83A-AS1	chr8:123196536-123202743	hgnc_idHGNC:48658	-	8.77847	-4.70139	0.798917	-5.8847	3.98774e-09	2.34982e-08	3.25203	0	1.7479	28.9657	25.9578	18.1331	0	0.949601	0
ENSG00000224596.8	ZMIZ1-AS1	chr10:78943328-79067895	hgnc_idHGNC:27433	-	9.84569	-4.70132	0.741079	-6.34388	2.24048e-10	1.48553e-09	0	0	2.62185	22.7588	38.3724	21.5331	0.979191	0.949601	1.39627
ENSG00000237979.1	DNAJB12P1	chr2:65500993-65502138	hgnc_idHGNC:54762	-	1.48703	-4.6994	1.55832	-3.01567	0.00256409	0.00681743	0	0	0	2.06898	4.5144	6.79993	0	0	0
ENSG00000186340.17	THBS2	chr6:169215780-169254050	hgnc_idHGNC:11786	-	4.43907	-4.69905	1.33323	-3.52455	0.000424205	0.0013183	0	0	0	2.06898	23.7006	11.3332	0	2.8488	0
ENSG00000260828.1	HMGB3P32	chr16:57603137-57603697	hgnc_idHGNC:39335	+	1.48494	-4.69799	1.6291	-2.88379	0.00392926	0.0100178	0	0	0	2.06898	9.02881	2.26664	0	0	0
ENSG00000224055.1	GAPDHP55	chr15:44063511-44064313	hgnc_idHGNC:38561	+	12.3434	-4.69522	0.96052	-4.88821	1.01759e-06	4.61203e-06	0	0	0	30.0002	63.2017	10.1999	4.89596	0	2.79254
ENSG00000204397.9	CARD16	chr11:105041326-105101431	hgnc_idHGNC:33701	-	2.1409	-4.69509	1.41652	-3.31451	0.000918036	0.00268025	0	0	0	7.24143	1.1286	10.1999	0	0	0.698135
ENSG00000013297.12	CLDN11	chr3:170418868-170454733	hgnc_idHGNC:8514	+	16.0957	-4.69348	0.724029	-6.48244	9.02522e-11	6.18245e-10	0	2.12249	0.873949	53.7935	19.1862	61.1994	2.93757	4.74801	0
ENSG00000006327.14	TNFRSF12A	chr16:3018445-3022383	hgnc_idHGNC:18152	+	1480.38	-4.69267	0.184434	-25.4437	8.2973e-143	3.34266e-140	139.837	183.595	168.672	3734.51	3899.32	4733.89	171.358	117.751	174.534
ENSG00000273123.1	RP11-9N20.3	chr3:123715851-123716399	havana_geneOTTHUMG00000185948.1	+	2.1367	-4.69257	1.41633	-3.3132	0.000922361	0.00269263	0	0	0	7.24143	10.1574	1.13332	0	0	0.698135
ENSG00000234235.1	BOK-AS1	chr2:241544403-241558977	hgnc_idHGNC:35125	-	1.47605	-4.69001	1.51677	-3.0921	0.00198749	0.00540308	0	0	0	3.10347	4.5144	5.66661	0	0	0
ENSG00000275791.1	TRBV10-3	chr7:142544212-142544685	hgnc_idHGNC:12179	+	1.47605	-4.69001	1.51677	-3.0921	0.00198749	0.00540308	0	0	0	3.10347	4.5144	5.66661	0	0	0
ENSG00000256704.3	ENTR1P1	chr18:60009994-60011143	hgnc_idHGNC:29375	-	1.47448	-4.6889	1.58295	-2.96213	0.00305518	0.00798376	0	0	0	3.10347	7.90021	2.26664	0	0	0
ENSG00000260064.1	RP11-18F14.4	chr16:80627551-80628379	tagoverlapping_locus	-	1.47448	-4.6889	1.58295	-2.96213	0.00305518	0.00798376	0	0	0	3.10347	7.90021	2.26664	0	0	0
ENSG00000223387.6	LINC02068	chr3:172560888-172595607	hgnc_idHGNC:52914	-	2.14892	-4.68845	1.33694	-3.50685	0.000453445	0.00140178	0	0	0.873949	8.27592	2.2572	7.93325	0	0	0
ENSG00000256115.6	LINC02443	chr12:5226196-5244199	hgnc_idHGNC:53375	-	4.36654	-4.68839	1.13937	-4.1149	3.8734e-05	0.000142828	0	0	0	9.31041	21.4434	5.66661	0.979191	1.8992	0
ENSG00000226380.9	AC058791.1	chr7:130876809-130913310	tagncRNA_host	-	271.861	-4.68293	0.232656	-20.1281	4.18488e-90	5.91947e-88	27.1003	24.4086	25.3445	882.42	615.088	774.059	28.3965	29.4376	40.4918
ENSG00000130592.17	LSP1	chr11:1850904-1892267	hgnc_idHGNC:6707	+	5.64404	-4.68175	0.998354	-4.68947	2.73911e-06	1.18364e-05	0	0	0	15.5173	21.4434	10.1999	2.93757	0	0.698135
ENSG00000287731.1	RP1-179E13.2	chr6:126719560-126721778	havana_geneOTTHUMG00000195566.1	+	2.13689	-4.68168	1.29858	-3.60523	0.000311874	0.000993165	0	0	0.873949	9.31041	4.5144	4.53329	0	0	0
ENSG00000257771.6	LINC02395	chr12:49900311-49932764	hgnc_idHGNC:53322	+	4.01243	-4.68119	1.18154	-3.96195	7.43402e-05	0.000262621	0	0	0	11.3794	6.77161	15.8665	0	0	2.0944
ENSG00000261039.3	LINC02544	chr6:169175277-169182841	hgnc_idHGNC:53578	-	1.46507	-4.68083	1.50382	-3.11263	0.0018543	0.00507699	0	0	0	4.13796	4.5144	4.53329	0	0	0
ENSG00000244260.2	RP11-521D12.2	chr2:9671875-9708413	havana_geneOTTHUMG00000159120.3	+	1.46455	-4.6804	1.51662	-3.08607	0.00202822	0.00550346	0	0	0	4.13796	5.643	3.39997	0	0	0
ENSG00000279000.4	OR10A6	chr11:7924592-7931268	hgnc_idHGNC:15132	-	1.46402	-4.67998	1.55846	-3.00295	0.00267372	0.00707818	0	0	0	4.13796	6.77161	2.26664	0	0	0
ENSG00000179715.13	PCED1B	chr12:47079603-47236662	hgnc_idHGNC:28255	+	8.72598	-4.67724	0.798637	-5.85653	4.72639e-09	2.76766e-08	3.25203	0	0	23.7933	29.3436	19.2665	0.979191	1.8992	0
ENSG00000039139.11	DNAH5	chr5:13690328-14011818	hgnc_idHGNC:2950	-	89.1234	-4.6766	0.333456	-14.0247	1.10151e-44	4.25444e-43	11.9241	8.48996	16.605	270.002	256.192	217.598	10.7711	2.8488	7.67948
ENSG00000277117.5	CH507-9B2.1	chr21:5022493-5040666	havana_geneOTTHUMG00000189355.2	+	16.9422	-4.67518	1.73787	-2.69018	0.00714126	0.0171066	0	3.18373	7.86554	34.1382	89.1595	18.1331	0	0	0
ENSG00000250551.1	MIR583HG	chr5:96050115-96215519	hgnc_idHGNC:53061	+	2.14925	-4.67494	1.32577	-3.52621	0.00042155	0.00131082	1.08401	0	0	10.3449	4.5144	3.39997	0	0	0
ENSG00000258279.4	LINC00592	chr12:52164115-52223813	hgnc_idHGNC:27474	+	2.14925	-4.67494	1.32577	-3.52621	0.00042155	0.00131082	1.08401	0	0	10.3449	4.5144	3.39997	0	0	0
ENSG00000136160.17	EDNRB	chr13:77895481-77975529	hgnc_idHGNC:3180	-	124.87	-4.6745	0.31533	-14.8242	1.02235e-49	4.51907e-48	17.3442	12.7349	12.2353	397.244	213.306	431.796	10.7711	12.3448	16.0571
ENSG00000231292.6	IGKV1OR2-108	chr2:113406396-113406872	hgnc_idHGNC:5767	+	3.07873	-4.67403	1.45547	-3.21136	0.0013211	0.00373736	0	2.12249	0	4.13796	20.3148	1.13332	0	0	0
ENSG00000137752.24	CASP1	chr11:105025443-105035250	hgnc_idHGNC:1499	-	1.45619	-4.6729	1.9798	-2.36029	0.0182606	0.0393688	0	0	0	5.17245	0	7.93325	0	0	0
ENSG00000204767.4	INSYN2B	chr5:169861303-169980495	hgnc_idHGNC:37271	-	142.649	-4.67255	0.524787	-8.90371	5.40103e-19	6.63937e-18	31.4363	19.1024	25.3445	429.313	340.837	419.329	7.83353	8.54641	2.0944
ENSG00000224057.1	EGFR-AS1	chr7:55179750-55188934	hgnc_idHGNC:40207	-	33.0502	-4.67213	0.459028	-10.1783	2.478e-24	4.11612e-23	5.42005	2.12249	3.4958	93.1041	113.989	67.9993	5.87515	4.74801	0.698135
ENSG00000131203.13	IDO1	chr8:39902275-39928790	hgnc_idHGNC:6059	+	1.45462	-4.67206	1.5165	-3.08082	0.00206428	0.00558988	0	0	0	5.17245	3.3858	4.53329	0	0	0
ENSG00000287235.1	RP11-116G8.8	chr10:5563295-5566881	havana_geneOTTHUMG00000195087.1	-	1.45462	-4.67206	1.5165	-3.08082	0.00206428	0.00558988	0	0	0	5.17245	3.3858	4.53329	0	0	0
ENSG00000107738.20	VSIR	chr10:71747556-71773520	hgnc_idHGNC:30085	-	147.797	-4.67133	0.297524	-15.7007	1.49638e-55	7.95053e-54	10.8401	15.9187	22.7227	320.692	565.429	347.93	14.6879	15.1936	16.7552
ENSG00000238042.5	LINC02257	chr1:221880981-221978523	hgnc_idHGNC:53159	-	1.45357	-4.67111	1.55069	-3.01228	0.00259293	0.00688261	0	0	0	5.17245	5.643	2.26664	0	0	0
ENSG00000265752.3	RP11-403A21.1	chr18:23957754-23982556	havana_geneOTTHUMG00000179402.3	-	1.45357	-4.67111	1.55069	-3.01228	0.00259293	0.00688261	0	0	0	5.17245	5.643	2.26664	0	0	0
ENSG00000006606.9	CCL26	chr7:75769533-75789896	hgnc_idHGNC:10625	-	12.476	-4.67057	0.664534	-7.02834	2.08998e-12	1.63029e-11	1.08401	0	0.873949	33.1037	23.7006	47.5995	0.979191	2.8488	2.0944
ENSG00000204296.12	TSBP1	chr6:32288526-32371912	hgnc_idHGNC:13922	-	1.45252	-4.66956	1.98046	-2.35782	0.0183827	0.0395891	0	0	0	5.17245	7.90021	0	0	0	0
ENSG00000111452.13	ADGRD1	chr12:130953907-131141469	hgnc_idHGNC:19893	+	64.3739	-4.66846	0.414165	-11.272	1.80484e-29	3.76413e-28	3.25203	11.6737	1.7479	173.794	200.891	163.198	4.89596	6.64721	13.2646
ENSG00000236296.8	GUSBP5	chr4:143559472-143561460	hgnc_idHGNC:42319	+	2.1388	-4.66832	1.3565	-3.44145	0.000578605	0.00175228	1.08401	0	0	11.3794	3.3858	3.39997	0	0	0
ENSG00000267882.2	RP4-569M23.5	chr20:47318502-47320754	havana_geneOTTHUMG00000187320.2	+	22.5387	-4.6637	0.509413	-9.15504	5.4339e-20	7.05011e-19	1.08401	3.18373	3.4958	46.552	82.3879	58.9327	3.91676	1.8992	1.39627
ENSG00000185338.7	SOCS1	chr16:11254417-11256204	hgnc_idHGNC:19383	-	32.0224	-4.66334	0.479261	-9.73029	2.23962e-22	3.33543e-21	1.08401	2.12249	6.11764	66.2073	130.918	70.266	4.89596	3.79841	2.79254
ENSG00000279375.1	CH17-140K24.6	chr5:141191599-141194088	havana_geneOTTHUMG00000189128.1	-	1.44416	-4.66304	1.55861	-2.99179	0.00277346	0.00731667	0	0	0	6.20694	2.2572	4.53329	0	0	0
ENSG00000237379.1	CBX1P3	chr1:203954640-203955780	hgnc_idHGNC:38657	+	1.44363	-4.6627	1.53721	-3.03323	0.0024195	0.0064654	0	0	0	6.20694	3.3858	3.39997	0	0	0
ENSG00000205669.4	ACOT6	chr14:73610945-73619888	hgnc_idHGNC:33159	+	1.44311	-4.66216	1.55863	-2.9912	0.00277887	0.00732849	0	0	0	6.20694	4.5144	2.26664	0	0	0
ENSG00000223811.1	RP11-437J19.1	chr6:113357003-113367944	havana_geneOTTHUMG00000015398.1	-	1.44311	-4.66216	1.55863	-2.9912	0.00277887	0.00732849	0	0	0	6.20694	4.5144	2.26664	0	0	0
ENSG00000205364.4	MT1M	chr16:56632659-56633981	hgnc_idHGNC:14296	+	1.44258	-4.66138	1.63637	-2.84861	0.00439113	0.0110782	0	0	0	6.20694	5.643	1.13332	0	0	0
ENSG00000171992.13	SYNPO	chr5:150601080-150659207	hgnc_idHGNC:30672	+	94.7969	-4.65712	0.448743	-10.3781	3.11759e-25	5.39827e-24	10.8401	10.6124	9.61344	173.794	497.713	118.999	7.83353	13.2944	10.472
ENSG00000187474.5	FPR3	chr19:51795157-51826190	hgnc_idHGNC:3828	+	1.43318	-4.65346	1.58374	-2.93828	0.00330036	0.00855144	0	0	0	7.24143	2.2572	3.39997	0	0	0
ENSG00000215196.5	BASP1-AS1	chr5:17089296-17217047	hgnc_idHGNC:26609	-	1.43265	-4.65301	1.58375	-2.93797	0.00330364	0.00855784	0	0	0	7.24143	3.3858	2.26664	0	0	0
ENSG00000228176.1	RP4-656G21.1	chr1:29708851-29709547	havana_geneOTTHUMG00000037527.1	-	1.43423	-4.6527	1.98378	-2.34538	0.0190079	0.0407728	0	0	0	7.24143	0	5.66661	0	0	0
ENSG00000253500.6	AF121898.3	chr8:87540835-87755718	tagoverlapping_locus	-	2.97789	-4.65203	1.15243	-4.03673	5.42009e-05	0.000195689	0	0	0	9.31041	5.643	10.1999	0	0.949601	0.698135
ENSG00000064886.14	CHI3L2	chr1:111200771-111243440	hgnc_idHGNC:1933	+	12.4017	-4.64965	0.675834	-6.87987	5.99053e-12	4.50827e-11	1.08401	3.18373	0.873949	43.4486	20.3148	39.6663	0	0.949601	2.0944
ENSG00000248927.1	CTD-2334D19.1	chr5:120781218-120790778	havana_geneOTTHUMG00000162927.1	+	1.4222	-4.64352	1.63149	-2.84619	0.00442461	0.0111565	0	0	0	8.27592	2.2572	2.26664	0	0	0
ENSG00000188060.8	RAB42	chr1:28592200-28595449	hgnc_idHGNC:28702	+	22.8026	-4.6434	0.580958	-7.99267	1.32047e-15	1.31906e-14	1.08401	0	0	78.6212	48.5298	63.466	2.93757	5.69761	4.88694
ENSG00000069399.15	BCL3	chr19:44747705-44760044	hgnc_idHGNC:998	+	122.818	-4.64323	0.535147	-8.67655	4.07955e-18	4.77688e-17	8.67208	15.9187	7.86554	170.691	727.948	124.665	14.6879	23.74	11.1702
ENSG00000049249.9	TNFRSF9	chr1:7915871-7943165	hgnc_idHGNC:11924	-	30.658	-4.64125	0.464364	-9.99486	1.60511e-23	2.55804e-22	9.7561	2.12249	1.7479	92.0696	76.7449	86.1325	1.95838	1.8992	3.49067
ENSG00000121316.11	PLBD1	chr12:14503661-14567883	hgnc_idHGNC:26215	-	45.5938	-4.64004	0.388242	-11.9514	6.38319e-33	1.55078e-31	4.33604	6.36747	6.11764	137.587	88.0309	154.132	2.93757	6.64721	4.18881
ENSG00000188396.4	DYNLT4	chr1:44805893-44807351	hgnc_idHGNC:32315	-	19.1088	-4.63838	0.703121	-6.59684	4.20017e-11	2.96002e-10	1.08401	3.18373	4.36974	23.7933	106.088	29.4664	0	1.8992	2.0944
ENSG00000125148.7	MT2A	chr16:56608584-56609497	hgnc_idHGNC:7406	+	1780.95	-4.63828	0.338823	-13.6894	1.17526e-42	4.20268e-41	121.409	117.798	124.975	4499	5091.12	5248.41	240.881	292.477	292.518
ENSG00000238913.1	RNU7-196P	chr5:73828012-73828073	hgnc_idHGNC:45730	-	1.41226	-4.63207	2.02688	-2.28532	0.022294	0.0468708	0	0	0	9.31041	0	3.39997	0	0	0
ENSG00000280543.1	ASAP1-IT2	chr8:130082738-130084768	hgnc_idHGNC:48917	-	13.4301	-4.63169	0.873438	-5.30283	1.14021e-07	5.77015e-07	1.08401	0	0.873949	21.7243	83.5165	6.79993	0.979191	3.79841	2.0944
ENSG00000174171.6	RP11-23P13.6	chr15:41892777-41899528	havana_geneOTTHUMG00000172721.4	+	16.4781	-4.63028	0.702396	-6.59211	4.33607e-11	3.0504e-10	2.16802	0	5.24369	31.0347	74.4877	31.733	2.93757	0	0.698135
ENSG00000132561.14	MATN2	chr8:97868840-98036724	hgnc_idHGNC:6908	+	918.758	-4.62894	0.479075	-9.66225	4.36193e-22	6.38266e-21	34.6883	52.001	42.8235	2319.33	2768.46	2563.57	157.65	169.029	161.269
ENSG00000256802.2	RP11-680F8.1	chr15:29674990-29680957	havana_geneOTTHUMG00000172189.1	+	116.814	-4.62624	0.355857	-13.0003	1.21932e-38	3.73855e-37	5.42005	12.7349	9.61344	223.45	459.341	290.13	19.5838	17.0928	13.9627
ENSG00000256268.2	LINC02454	chr12:65589111-65613000	hgnc_idHGNC:53387	+	12.3708	-4.62553	0.833346	-5.55055	2.84772e-08	1.53587e-07	0	2.12249	0	37.2416	12.4146	53.2661	4.89596	0	1.39627
ENSG00000224074.3	LINC00691	chr3:24096269-24103238	hgnc_idHGNC:44514	-	2.08659	-4.62279	1.33678	-3.45815	0.000543902	0.00165426	1.08401	0	0	4.13796	10.1574	3.39997	0	0	0
ENSG00000241319.1	SETP6	chr3:81612238-81612805	hgnc_idHGNC:42925	-	2.07337	-4.62266	1.68635	-2.74123	0.00612099	0.0149071	0	0	0	4.13796	13.5432	0	0.979191	0	0
ENSG00000228919.5	AC097381.1	chr4:7939001-7940296	havana_geneOTTHUMG00000043201.5	+	6.68288	-4.62189	0.922926	-5.00787	5.50358e-07	2.5762e-06	1.08401	0	0.873949	7.24143	31.6008	16.9998	0	0.949601	1.39627
ENSG00000200508.1	Y_RNA	chr1:64066640-64066741		-	2.07623	-4.6179	1.31811	-3.50341	0.000459339	0.00141807	0	1.06124	0	5.17245	3.3858	9.06657	0	0	0
ENSG00000225106.1	RP11-429E11.2	chr20:61738219-61755056	havana_geneOTTHUMG00000032886.1	-	2.0612	-4.61632	1.31951	-3.49851	0.000467868	0.00144175	0	0	0	5.17245	9.02881	3.39997	0	0.949601	0
ENSG00000006468.14	ETV1	chr7:13891229-13991425	hgnc_idHGNC:3490	-	707.708	-4.61409	0.330938	-13.9425	3.49657e-44	1.32636e-42	98.645	102.941	105.748	2393.81	1074.43	2419.64	48.9596	58.8753	66.3228
ENSG00000140682.19	TGFB1I1	chr16:31471585-31477960	hgnc_idHGNC:11767	+	313.723	-4.61292	0.341572	-13.505	1.46162e-41	5.05076e-40	27.1003	28.6536	31.4622	568.969	1443.48	598.394	47.9804	34.1857	43.2844
ENSG00000250174.5	MYLK-AS2	chr3:123689644-123692407	hgnc_idHGNC:40387	+	2.92326	-4.60866	1.18841	-3.87801	0.000105314	0.000363329	0	0	0.873949	4.13796	12.4146	7.93325	0	0.949601	0
ENSG00000255031.5	RP11-802E16.3	chr11:68050740-68053762	tagoverlapping_locus	+	47.26	-4.60851	0.348995	-13.2051	8.19888e-40	2.65181e-38	4.33604	3.18373	7.86554	137.587	127.532	128.065	7.83353	4.74801	4.18881
ENSG00000171811.14	CFAP46	chr10:132808392-132942823	hgnc_idHGNC:25247	-	19.9015	-4.60764	0.642491	-7.17153	7.41645e-13	5.9999e-12	2.16802	0	3.4958	26.8967	99.3169	39.6663	0.979191	3.79841	2.79254
ENSG00000225655.5	RP11-58A12.3	chr9:41073710-41076392	havana_geneOTTHUMG00000188615.2	+	6.81291	-4.60459	0.961393	-4.7895	1.67193e-06	7.39863e-06	0	2.12249	0	24.8277	5.643	26.0664	1.95838	0	0.698135
ENSG00000256564.1	RP11-424M22.3	chr12:16567411-16573940	tagoverlapping_locus	+	2.01392	-4.60446	1.31265	-3.50775	0.000451907	0.00139757	0	0	0	7.24143	3.3858	6.79993	0	0	0.698135
ENSG00000248360.7	LINC00504	chr4:14470465-14888169	hgnc_idHGNC:43555	-	2.0134	-4.60423	1.29474	-3.55609	0.000376416	0.00118004	0	0	0	7.24143	4.5144	5.66661	0	0	0.698135
ENSG00000215866.8	LINC01356	chr1:112820170-112850643	hgnc_idHGNC:50587	-	2.94793	-4.60385	1.43521	-3.20779	0.00133757	0.00377959	2.16802	0	0	5.17245	18.0576	1.13332	0	0	0
ENSG00000238160.1	LINC02863	chr5:132419416-132426714	hgnc_idHGNC:41290	-	16.7343	-4.60334	0.615539	-7.47854	7.51508e-14	6.58159e-13	4.33604	3.18373	0.873949	43.4486	55.3014	39.6663	0	3.79841	0
ENSG00000144821.10	MYH15	chr3:108380368-108529322	hgnc_idHGNC:31073	-	231.217	-4.60224	0.234868	-19.595	1.70685e-85	2.13294e-83	17.3442	24.4086	21.8487	567.935	664.746	690.193	32.3133	37.0345	25.1328
ENSG00000271361.1	HTATSF1P2	chr6:3023142-3023772	hgnc_idHGNC:38586	-	39.8894	-4.60208	0.423951	-10.8552	1.88338e-27	3.5871e-26	6.50406	5.30622	5.24369	78.6212	119.632	132.599	6.85434	2.8488	1.39627
ENSG00000138798.13	EGF	chr4:109912883-110013766	hgnc_idHGNC:3229	+	47.0885	-4.60182	0.371714	-12.38	3.35227e-35	8.90563e-34	7.58807	6.36747	3.4958	133.449	100.445	157.532	2.93757	5.69761	6.28321
ENSG00000283511.1	RP11-456N14.6	chr3:58180009-58187495	havana_geneOTTHUMG00000191720.1	+	12.2338	-4.60007	0.654122	-7.03244	2.02958e-12	1.58589e-11	1.08401	2.12249	0.873949	26.8967	47.4012	27.1997	0.979191	2.8488	0.698135
ENSG00000279029.1	RP11-144I2.1	chr10:24481180-24483034	havana_geneOTTHUMG00000187415.1	-	27.3274	-4.5994	0.54511	-8.43756	3.24039e-17	3.58708e-16	5.42005	2.12249	4.36974	64.1384	123.018	39.6663	3.91676	1.8992	1.39627
ENSG00000240163.1	RP11-745A24.1	chr15:60390371-60390682	tagpseudo_consens	+	21.7087	-4.59418	0.514801	-8.92419	4.48969e-19	5.53833e-18	4.33604	2.12249	4.36974	71.3798	44.0154	64.5993	1.95838	1.8992	0.698135
ENSG00000235974.1	VN2R19P	chr19:58012589-58025926	hgnc_idHGNC:33225	-	2.91537	-4.59367	1.32088	-3.47773	0.00050567	0.00154819	1.08401	0	0	7.24143	15.8004	1.13332	0.979191	0	0
ENSG00000148346.12	LCN2	chr9:128149071-128153453	hgnc_idHGNC:6526	+	8.13705	-4.58849	0.858256	-5.34629	8.97747e-08	4.59648e-07	0	3.18373	2.62185	28.9657	16.929	21.5331	0	0	0
ENSG00000222009.8	BTBD19	chr1:44808482-44815585	hgnc_idHGNC:27145	+	25.9633	-4.58112	0.6318	-7.2509	4.14009e-13	3.40824e-12	4.33604	3.18373	4.36974	42.4141	137.689	35.133	4.89596	0.949601	0.698135
ENSG00000143850.16	PLEKHA6	chr1:204218853-204377665	hgnc_idHGNC:17053	-	587.476	-4.58041	0.379264	-12.0771	1.39585e-33	3.47879e-32	55.2845	54.1235	41.9495	995.179	2856.49	1027.92	86.1688	96.8593	73.3041
ENSG00000132334.17	PTPRE	chr10:127907103-128085855	hgnc_idHGNC:9669	+	523.872	-4.57646	0.224677	-20.3691	3.14393e-92	4.67564e-90	69.3767	50.9398	42.8235	1359.32	1796.73	1194.52	65.6058	63.6233	71.9079
ENSG00000232542.1	DPYD-IT1	chr1:97394154-97420141	hgnc_idHGNC:41326	-	1.99794	-4.57587	1.4102	-3.24485	0.00117514	0.00335684	0	0	0	11.3794	3.3858	2.26664	0	0.949601	0
ENSG00000267530.3	LINC01836	chr19:782755-786092	hgnc_idHGNC:52652	+	37.5329	-4.57572	0.626589	-7.30259	2.8229e-13	2.34942e-12	1.08401	1.06124	0	72.4143	160.261	79.3325	8.81272	8.54641	6.28321
ENSG00000246022.3	ALDH1L1-AS2	chr3:126180012-126210169	hgnc_idHGNC:42446	+	1.36216	-4.5732	1.6534	-2.76593	0.00567602	0.0139483	0	0	0	2.06898	2.2572	7.93325	0	0	0
ENSG00000180176.15	TH	chr11:2163929-2171815	hgnc_idHGNC:11782	-	4.03302	-4.57298	1.16549	-3.92366	8.72152e-05	0.000304956	0	0	0.873949	4.13796	19.1862	10.1999	0	1.8992	0
ENSG00000249061.1	RP11-72L22.1	chr5:86967321-87137712	havana_geneOTTHUMG00000162750.1	+	1.36163	-4.57251	1.60995	-2.84015	0.0045092	0.0113491	0	0	0	2.06898	3.3858	6.79993	0	0	0
ENSG00000185332.8	TMEM105	chr17:81311270-81330674	hgnc_idHGNC:26794	-	1.36059	-4.57147	1.59058	-2.87409	0.00405199	0.0102961	0	0	0	2.06898	5.643	4.53329	0	0	0
ENSG00000254872.3	LINC02688	chr11:1049880-1055749	hgnc_idHGNC:54184	+	5.40056	-4.57	1.31275	-3.48124	0.000499102	0.00153	0	0	0	4.13796	38.3724	2.26664	0.979191	2.8488	0
ENSG00000233058.2	LINC00884	chr3:194487140-194521156	hgnc_idHGNC:48570	+	17.6851	-4.56961	0.619335	-7.37826	1.60371e-13	1.36142e-12	2.16802	4.24498	1.7479	32.0692	73.3591	40.7996	0.979191	3.79841	0
ENSG00000235593.1	RBMS3-AS1	chr3:29926811-29934156	hgnc_idHGNC:39987	-	1.98696	-4.56769	1.48761	-3.07049	0.00213708	0.00576248	0	0	0	12.4139	3.3858	1.13332	0	0.949601	0
ENSG00000106034.18	CPED1	chr7:120988697-121297442	hgnc_idHGNC:26159	+	132.715	-4.56537	0.523127	-8.72707	2.61351e-18	3.10017e-17	33.6043	24.4086	16.605	431.382	191.862	477.128	3.91676	8.54641	6.98135
ENSG00000113211.6	PCDHB6	chr5:141150057-141153287	hgnc_idHGNC:8691	+	1.35118	-4.56289	1.61034	-2.83349	0.00460427	0.0115637	0	0	0	3.10347	2.2572	6.79993	0	0	0
ENSG00000226145.7	KRT16P6	chr17:16817983-16822579	hgnc_idHGNC:50719	-	1.35065	-4.56231	1.56941	-2.90702	0.00364893	0.00935936	0	0	0	3.10347	3.3858	5.66661	0	0	0
ENSG00000130270.16	ATP8B3	chr19:1782075-1812276	hgnc_idHGNC:13535	-	256.745	-4.56149	0.371616	-12.2747	1.23798e-34	3.2137e-33	24.9322	22.2861	27.9664	472.762	1223.4	434.062	36.2301	44.6313	24.4347
ENSG00000249584.1	LINC02225	chr5:57890327-57899162	hgnc_idHGNC:53094	-	1.3496	-4.56137	1.56944	-2.90637	0.00365649	0.00937723	0	0	0	3.10347	5.643	3.39997	0	0	0
ENSG00000281832.1	LINC00602	chr6:165987551-165989615	hgnc_idHGNC:43917	+	1.34908	-4.56098	1.61043	-2.83215	0.00462363	0.0116096	0	0	0	3.10347	6.77161	2.26664	0	0	0
ENSG00000184584.13	STING1	chr5:139475533-139482935	hgnc_idHGNC:27962	-	174.942	-4.55962	0.357294	-12.7615	2.68876e-37	7.7935e-36	30.3523	24.4086	27.9664	469.658	610.573	370.596	5.87515	18.992	16.0571
ENSG00000181773.7	GPR3	chr1:27392622-27395814	hgnc_idHGNC:4484	+	38.1405	-4.55853	0.435327	-10.4715	1.16758e-25	2.06098e-24	7.58807	2.12249	6.11764	87.9316	151.233	77.0659	3.91676	3.79841	3.49067
ENSG00000241169.1	RP4-752I6.1	chr1:27457198-27459582	havana_geneOTTHUMG00000003394.2	+	2.77914	-4.5573	1.53804	-2.96306	0.00304594	0.00796221	0	0	0	1.03449	20.3148	2.26664	0	0	1.39627
ENSG00000235098.9	ANKRD65	chr1:1418420-1421769	hgnc_idHGNC:42950	-	10.3385	-4.55641	0.682312	-6.6779	2.42394e-11	1.74062e-10	1.08401	1.06124	0.873949	23.7933	36.1152	26.0664	1.95838	0	2.0944
ENSG00000135083.16	CCNJL	chr5:160249083-160345396	hgnc_idHGNC:25876	-	411.024	-4.55416	0.213717	-21.3093	9.30852e-101	1.67374e-98	47.6965	37.1436	41.0756	975.524	1390.44	1043.79	50.9179	58.8753	53.7564
ENSG00000208009.1	MIR130A	chr11:57641198-57641286	hgnc_idHGNC:31514	+	1.34072	-4.55322	1.67655	-2.71583	0.00661093	0.0159563	0	0	0	4.13796	1.1286	6.79993	0	0	0
ENSG00000228307.2	OR2S1P	chr9:35962195-36014623	hgnc_idHGNC:8275	+	1.34072	-4.55322	1.67655	-2.71583	0.00661093	0.0159563	0	0	0	4.13796	1.1286	6.79993	0	0	0
ENSG00000239739.1	RP11-373E16.4	chr3:170740351-170741365	havana_geneOTTHUMG00000158937.1	-	1.33967	-4.55228	1.55707	-2.92362	0.00345982	0.00891391	0	0	0	4.13796	3.3858	4.53329	0	0	0
ENSG00000264717.5	NPY4R2	chr10:47918739-47923524	hgnc_idHGNC:52383	+	1.33967	-4.55228	1.55707	-2.92362	0.00345982	0.00891391	0	0	0	4.13796	3.3858	4.53329	0	0	0
ENSG00000262151.1	RP11-876N24.2	chr16:10864914-10888752	havana_geneOTTHUMG00000177391.1	-	1.33915	-4.5518	1.55708	-2.9233	0.00346341	0.00892218	0	0	0	4.13796	4.5144	3.39997	0	0	0
ENSG00000253632.1	RP11-486M23.1	chr8:29527312-29530323	havana_geneOTTHUMG00000163795.1	+	1.33862	-4.55131	1.59123	-2.86024	0.00423323	0.0107079	0	0	0	4.13796	5.643	2.26664	0	0	0
ENSG00000188959.10	C9orf152	chr9:110190048-110208159	hgnc_idHGNC:31455	-	12.7889	-4.5498	0.619263	-7.34712	2.02524e-13	1.70698e-12	1.08401	1.06124	0.873949	35.1726	31.6008	39.6663	0	2.8488	2.79254
ENSG00000255690.3	TRIL	chr7:28953358-28958330	hgnc_idHGNC:22200	-	3.79688	-4.5495	1.08425	-4.19597	2.71701e-05	0.000102579	0	0	0	10.3449	12.4146	9.06657	0	0.949601	1.39627
ENSG00000126010.6	GRPR	chrX:16123565-16153518	hgnc_idHGNC:4609	+	9.38083	-4.54582	0.765259	-5.94024	2.84605e-09	1.70069e-08	3.25203	0	0	19.6553	32.7294	24.9331	1.95838	1.8992	0
ENSG00000253837.1	RP11-177H13.2	chr8:23336171-23366125	havana_geneOTTHUMG00000163787.1	+	57.7146	-4.54385	0.465081	-9.77002	1.51423e-22	2.2775e-21	4.33604	11.6737	5.24369	132.415	269.736	75.9326	8.81272	5.69761	5.58508
ENSG00000234703.1	AF015262.2	chr21:35136638-35139222	havana_geneOTTHUMG00000086303.1	+	1.32974	-4.54288	1.67026	-2.71986	0.00653086	0.0157882	0	0	0	5.17245	1.1286	5.66661	0	0	0
ENSG00000255882.1	RP11-290C10.1	chr12:9867027-9869808	havana_geneOTTHUMG00000168395.1	+	1.32974	-4.54288	1.67026	-2.71986	0.00653086	0.0157882	0	0	0	5.17245	1.1286	5.66661	0	0	0
ENSG00000167617.3	CDC42EP5	chr19:54465026-54473296	hgnc_idHGNC:17408	-	11.8835	-4.54282	0.841029	-5.4015	6.60865e-08	3.42887e-07	1.08401	5.30622	0.873949	12.4139	60.9444	24.9331	0	0	1.39627
ENSG00000235929.1	TPT1P14	chrX:14977959-14978463	hgnc_idHGNC:49305	-	1.32869	-4.54219	1.56988	-2.89334	0.00381174	0.0097377	0	0	0	5.17245	3.3858	3.39997	0	0	0
ENSG00000249094.2	RP1-7G5.6	chr12:109880676-109888467	havana_geneOTTHUMG00000169280.1	+	1.32764	-4.54092	1.67042	-2.71842	0.00655943	0.0158512	0	0	0	5.17245	5.643	1.13332	0	0	0
ENSG00000199038.1	MIR210	chr11:568089-568198	hgnc_idHGNC:31587	-	2.82187	-4.54038	1.30654	-3.47512	0.00051062	0.00156184	1.08401	0	0	4.13796	16.929	2.26664	0.979191	0	0
ENSG00000287866.1	RP11-441F2.6	chr16:56282886-56299351	havana_geneOTTHUMG00000195251.1	-	5.2325	-4.5392	1.12763	-4.02544	5.68679e-05	0.000204552	2.16802	0	0	8.27592	31.6008	3.39997	0	0.949601	0.698135
ENSG00000236242.1	MYO16-AS1	chr13:109163902-109201483	hgnc_idHGNC:39913	-	1.31876	-4.53244	1.67808	-2.70097	0.00691385	0.0166181	0	0	0	6.20694	1.1286	4.53329	0	0	0
ENSG00000132703.4	APCS	chr1:159587826-159588865	hgnc_idHGNC:584	+	1.31823	-4.53229	1.6117	-2.81211	0.00492171	0.012294	0	0	0	6.20694	2.2572	3.39997	0	0	0
ENSG00000113205.5	PCDHB3	chr5:141100473-141103827	hgnc_idHGNC:8688	+	1.31771	-4.5318	1.61173	-2.81177	0.00492699	0.0123053	0	0	0	6.20694	3.3858	2.26664	0	0	0
ENSG00000282556.3	RP11-304C12.5	chr11:6319140-6360454	havana_geneOTTHUMG00000191408.4	+	2.7864	-4.53171	1.22299	-3.70542	0.000211038	0.000693187	0	0	0	6.20694	6.77161	10.1999	0	1.8992	0
ENSG00000071967.12	CYBRD1	chr2:171522247-171558129	hgnc_idHGNC:20797	+	1457.41	-4.53126	0.276093	-16.4121	1.56765e-60	9.82126e-59	159.35	161.309	154.689	4683.13	2119.51	5269.95	176.254	219.358	173.137
ENSG00000213244.3	H3P4	chr1:121118195-121118610	hgnc_idHGNC:43797	-	7.37475	-4.52605	0.91999	-4.91968	8.6687e-07	3.96166e-06	0	0	0.873949	7.24143	39.501	14.7332	0.979191	0.949601	2.0944
ENSG00000261821.2	CTD-2311M21.3	chr15:74365435-74371211	havana_geneOTTHUMG00000172649.2	+	2.7375	-4.52581	1.17129	-3.86396	0.000111565	0.000383649	0	0	0.873949	7.24143	10.1574	5.66661	0	0	0.698135
ENSG00000042286.15	AIFM2	chr10:70098223-70132934	hgnc_idHGNC:21411	-	391.5	-4.52218	0.350834	-12.8898	5.13864e-38	1.52986e-36	46.6125	28.6536	32.3361	815.178	1475.08	951.99	30.3549	79.7665	63.5303
ENSG00000253972.6	MAL2-AS1	chr8:119214625-119246848	hgnc_idHGNC:53626	-	1.30778	-4.52181	1.70147	-2.65759	0.00787016	0.0186685	0	0	0	7.24143	1.1286	3.39997	0	0	0
ENSG00000081237.20	PTPRC	chr1:198638457-198757476	hgnc_idHGNC:9666	+	2.79484	-4.5217	1.22077	-3.70398	0.000212241	0.000696728	2.16802	0	0	8.27592	5.643	9.06657	0	0	0
ENSG00000232037.3	RP11-26H16.1	chr1:21908098-21908580	tagpseudo_consens	+	1.92687	-4.52081	1.37459	-3.28884	0.001006	0.00291168	0	0	0.873949	5.17245	9.02881	2.26664	0	0	0
ENSG00000115756.13	HPCAL1	chr2:10302889-10427617	hgnc_idHGNC:5145	+	2620.29	-4.52049	0.247164	-18.2895	1.00408e-74	9.02705e-73	351.219	338.537	311.126	4767.96	10663	6260.47	298.653	322.864	268.782
ENSG00000286230.1	CTD-2587H24.15	chr19:55214287-55217281	havana_geneOTTHUMG00000192717.1	-	7.74309	-4.51735	0.849412	-5.3182	1.04796e-07	5.32276e-07	0	1.06124	1.7479	16.5518	36.1152	11.3332	0.979191	1.8992	0
ENSG00000177138.17	FAM9B	chrX:9024232-9295682	hgnc_idHGNC:18404	-	3.73087	-4.51629	1.11594	-4.04708	5.18601e-05	0.000187791	1.08401	0	0	6.20694	10.1574	14.7332	0	0	1.39627
ENSG00000283787.2	PRR33	chr11:1888078-1891895	hgnc_idHGNC:35118	-	1.89898	-4.51534	1.32862	-3.39852	0.000677514	0.00202961	0	0	0	6.20694	3.3858	6.79993	0	0	0.698135
ENSG00000167555.14	ZNF528	chr19:52397849-52418412	hgnc_idHGNC:29384	+	321.773	-4.51365	0.567393	-7.95507	1.79026e-15	1.77111e-14	9.7561	12.7349	13.1092	997.248	672.646	993.923	57.7723	62.6737	76.0967
ENSG00000255155.1	RP11-535N6.2	chr11:130544643-130544856	tagpseudo_consens	-	1.89583	-4.51265	1.67647	-2.69175	0.00710774	0.0170352	0	0	0	6.20694	10.1574	0	0	0	0.698135
ENSG00000267801.1	RP11-552F3.9	chr17:75876372-75879546	havana_geneOTTHUMG00000179917.1	+	10.9554	-4.51159	0.721031	-6.25713	3.92121e-10	2.54842e-09	0	0	3.4958	26.8967	39.501	24.9331	0.979191	0	2.79254
ENSG00000234999.1	SNRPCP19	chr7:24906135-24906594	hgnc_idHGNC:49834	-	6.99073	-4.5111	0.993332	-4.54138	5.58875e-06	2.31598e-05	0	0	0	15.5173	32.7294	10.1999	0.979191	0	3.49067
ENSG00000274752.1	TRBV12-3	chr7:142560423-142560931	hgnc_idHGNC:12185	+	1.2968	-4.51085	1.74584	-2.58376	0.00977285	0.0226402	0	0	0	8.27592	1.1286	2.26664	0	0	0
ENSG00000254887.1	CTC-378H22.1	chr19:42132555-42137099	havana_geneOTTHUMG00000165992.1	+	3.74693	-4.50836	1.15326	-3.90923	9.25902e-05	0.000322405	0	0	1.7479	4.13796	14.6718	12.4665	0	0	0.698135
ENSG00000132669.14	RIN2	chr20:19757606-20002457	hgnc_idHGNC:18750	+	898.327	-4.50732	0.168487	-26.7517	1.17969e-157	6.25744e-155	128.997	117.798	117.109	2311.05	2577.72	2540.91	87.148	112.053	92.1538
ENSG00000259772.6	RP11-16E12.2	chr15:31221999-31230838	havana_geneOTTHUMG00000172223.2	-	1.91436	-4.50698	1.3634	-3.3057	0.00094738	0.00275858	0	0	0	7.24143	6.77161	2.26664	0	0.949601	0
ENSG00000274501.1	RP4-583P15.16	chr20:63730072-63730377	havana_geneOTTHUMG00000187024.1	-	3.88775	-4.50689	1.26507	-3.56257	0.000367249	0.00115369	0	1.06124	0.873949	7.24143	23.7006	1.13332	0.979191	0	0
ENSG00000173077.16	DELEC1	chr9:114850968-115402644	hgnc_idHGNC:23658	+	2.71797	-4.50586	1.21319	-3.71407	0.000203952	0.000672291	1.08401	0	0	11.3794	7.90021	3.39997	0	0	0.698135
ENSG00000229167.2	RP11-73M7.1	chr1:31571585-31577898	havana_geneOTTHUMG00000003875.2	-	6.24103	-4.5038	0.885711	-5.08495	3.67716e-07	1.75509e-06	0	1.06124	2.62185	14.4829	22.572	14.7332	0	0	0.698135
ENSG00000230316.7	FEZF1-AS1	chr7:122303658-122310119	hgnc_idHGNC:41001	+	27.4116	-4.50274	0.443575	-10.151	3.27891e-24	5.40978e-23	2.16802	1.06124	1.7479	85.8626	72.2305	69.1326	3.91676	5.69761	4.88694
ENSG00000100351.17	GRAP2	chr22:39901084-39973721	hgnc_idHGNC:4563	+	1.87702	-4.50086	1.348	-3.33892	0.000841036	0.0024736	0	0	0	8.27592	3.3858	4.53329	0	0	0.698135
ENSG00000120549.18	KIAA1217	chr10:23694746-24547848	hgnc_idHGNC:25428	+	854.788	-4.50013	0.321174	-14.0115	1.3258e-44	5.10832e-43	121.409	92.3283	112.739	1798.98	3985.09	1284.05	94.9815	112.053	91.4556
ENSG00000173535.15	TNFRSF10C	chr8:23102921-23117445	hgnc_idHGNC:11906	+	7.73399	-4.49813	0.884402	-5.08607	3.65561e-07	1.74559e-06	2.16802	0	1.7479	7.24143	34.9866	21.5331	0.979191	0.949601	0
ENSG00000227039.6	ITGB2-AS1	chr21:44921051-44929678	hgnc_idHGNC:44304	+	18.3472	-4.49811	0.589095	-7.63562	2.24736e-14	2.05118e-13	0	2.12249	0	52.759	53.0442	46.4662	4.89596	0.949601	4.88694
ENSG00000265879.1	MIR4748	chr19:10780254-10780335	hgnc_idHGNC:41557	+	2.73248	-4.49243	1.60173	-2.80474	0.00503577	0.0125494	0	1.06124	0	0	20.3148	2.26664	0	0.949601	0
ENSG00000287171.1	GS1-199J3.3	chrX:8487165-8504564	havana_geneOTTHUMG00000193770.1	-	1.91048	-4.49226	1.66779	-2.69355	0.00706965	0.0169554	1.08401	0	0	9.31041	0	6.79993	0	0	0
ENSG00000206448.3	PPIAP30	chr10:15154802-15155320	hgnc_idHGNC:44878	-	6.41251	-4.49163	1.0148	-4.42611	9.59463e-06	3.86041e-05	0	1.06124	0.873949	14.4829	34.9866	3.39997	1.95838	0.949601	0
ENSG00000240875.6	LINC00886	chr3:156747343-156817062	hgnc_idHGNC:48572	-	16.0532	-4.49003	0.573935	-7.82325	5.14763e-15	4.90945e-14	2.16802	0	0	41.3796	41.7582	49.8662	3.91676	1.8992	3.49067
ENSG00000185022.12	MAFF	chr22:38200767-38216507	hgnc_idHGNC:6780	+	263.566	-4.48706	0.205368	-21.8488	7.97215e-106	1.59573e-103	35.7723	23.3474	32.3361	697.246	659.103	821.658	31.3341	39.8833	31.4161
ENSG00000221869.5	CEBPD	chr8:47736913-47738164	hgnc_idHGNC:1835	-	74.398	-4.48482	0.567201	-7.90693	2.63822e-15	2.56849e-14	2.16802	6.36747	0.873949	142.76	276.507	196.065	9.79191	18.992	16.0571
ENSG00000182795.13	C1orf116	chr1:207018522-207032756	hgnc_idHGNC:28667	-	19.9178	-4.48416	0.534139	-8.39512	4.65412e-17	5.09887e-16	3.25203	1.06124	5.24369	41.3796	57.5586	65.7327	2.93757	0	2.0944
ENSG00000152939.17	MARVELD2	chr5:69415065-69444330	hgnc_idHGNC:26401	+	49.337	-4.48341	0.354702	-12.6399	1.27172e-36	3.59448e-35	3.25203	2.12249	7.86554	121.035	130.918	156.398	8.81272	6.64721	6.98135
ENSG00000225362.10	CT62	chr15:71110244-71115494	hgnc_idHGNC:27286	-	12.8174	-4.48332	0.797998	-5.61821	1.92942e-08	1.05964e-07	0	6.36747	1.7479	31.0347	57.5586	16.9998	0	0.949601	0.698135
ENSG00000162777.17	DENND2D	chr1:111185969-111204535	hgnc_idHGNC:26192	-	153.839	-4.48309	0.240713	-18.6242	2.04392e-77	1.9772e-75	26.0163	15.9187	20.9748	436.555	404.039	430.662	16.6462	11.3952	22.3403
ENSG00000124813.23	RUNX2	chr6:45328157-45664349	hgnc_idHGNC:10472	+	430.729	-4.48255	0.269017	-16.6627	2.44827e-62	1.61322e-60	78.0488	58.3685	38.4538	1244.49	1486.37	826.192	51.8971	41.7825	50.9638
ENSG00000132481.7	TRIM47	chr17:75874164-75878581	hgnc_idHGNC:19020	-	231.701	-4.48215	0.260483	-17.2071	2.35101e-66	1.68901e-64	27.1003	20.1637	20.9748	559.659	777.606	576.861	31.3341	43.6817	27.9254
ENSG00000286378.1	GS1-238N13.1	chr1:184664282-184668535	havana_geneOTTHUMG00000195770.1	+	3.70095	-4.4814	1.06755	-4.19785	2.69456e-05	0.000101777	0	0	0.873949	9.31041	13.5432	7.93325	0	0.949601	0.698135
ENSG00000227615.1	RP11-864N7.2	chr11:74745716-74746114	havana_geneOTTHUMG00000158412.1	-	71.4927	-4.48025	0.567186	-7.89909	2.80953e-15	2.7311e-14	13.0081	9.5512	10.4874	233.795	42.8868	313.93	1.95838	6.64721	11.1702
ENSG00000251314.2	CTD-2337A12.1	chr5:95962001-96631085	tagncRNA_host	+	3.72758	-4.47754	1.06637	-4.19888	2.68243e-05	0.000101367	1.08401	0	0	9.31041	13.5432	7.93325	0.979191	0	0.698135
ENSG00000119457.8	SLC46A2	chr9:112878920-112890876	hgnc_idHGNC:16055	-	5.11346	-4.47624	1.08503	-4.12544	3.70019e-05	0.000136981	1.08401	0	0	9.31041	28.215	4.53329	0.979191	1.8992	0
ENSG00000137936.18	BCAR3	chr1:93561741-93847150	hgnc_idHGNC:973	-	1507.31	-4.47293	0.194838	-22.9572	1.24822e-116	3.2037e-114	211.382	151.758	149.445	3513.13	5003.09	3929.23	203.672	191.819	212.233
ENSG00000178150.10	ZNF114	chr19:48270081-48287608	hgnc_idHGNC:12894	+	361.2	-4.47006	0.185844	-24.0528	7.80371e-128	2.45902e-125	42.2764	39.2661	41.0756	874.144	1041.7	1066.46	43.0844	56.0265	46.775
ENSG00000106003.13	LFNG	chr7:2512529-2529177	hgnc_idHGNC:6560	+	214.91	-4.46999	0.250358	-17.8544	2.67364e-71	2.2217e-69	36.8564	18.0412	20.1008	480.003	692.961	600.661	28.3965	31.3368	25.831
ENSG00000258603.4	RP3-414A15.10	chr14:73555115-73633941	havana_geneOTTHUMG00000171669.4	-	2.62446	-4.4697	1.27322	-3.51056	0.000447168	0.00138426	0	0	0	4.13796	11.286	6.79993	0	0	1.39627
ENSG00000119888.11	EPCAM	chr2:47345158-47387601	hgnc_idHGNC:11529	+	165.078	-4.46817	0.392	-11.3984	4.25988e-30	9.16048e-29	17.3442	14.8574	6.11764	464.486	296.822	601.794	27.4174	27.5384	29.3217
ENSG00000287168.1	RP11-262H14.14	chr9:62801534-62802699	tagncRNA_host	-	17.09	-4.46648	0.811971	-5.50078	3.78105e-08	2.01096e-07	3.25203	1.06124	2.62185	12.4139	111.731	16.9998	2.93757	0	2.79254
ENSG00000163513.19	TGFBR2	chr3:30606601-30694142	hgnc_idHGNC:11773	+	1447.22	-4.4663	0.235843	-18.9376	5.58759e-80	5.86899e-78	134.417	135.839	156.437	3717.96	4661.12	3566.56	191.921	255.443	205.252
ENSG00000250508.1	LINC02701	chr11:68870664-68874542	hgnc_idHGNC:54216	+	10.0382	-4.46466	0.738068	-6.04911	1.45646e-09	8.96411e-09	0	1.06124	0.873949	36.2071	19.1862	27.1997	3.91676	1.8992	0
ENSG00000184719.12	RNLS	chr10:88273864-88584530	hgnc_idHGNC:25641	-	78.1903	-4.46408	1.03684	-4.30548	1.66625e-05	6.48687e-05	11.9241	18.0412	25.3445	251.381	167.033	226.664	0.979191	0.949601	1.39627
ENSG00000266420.2	RN7SL118P	chrX:119434519-119434820	hgnc_idHGNC:46134	+	2.63144	-4.46355	1.28966	-3.46104	0.00053809	0.00163847	0	0	0.873949	5.17245	14.6718	2.26664	0	0	0.698135
ENSG00000274214.1	RP11-757O6.6	chr18:14253548-14254075	tagpseudo_consens	+	5.07754	-4.46351	1.20501	-3.70414	0.000212111	0.000696372	0	0	0	12.4139	23.7006	5.66661	3.91676	0	0
ENSG00000267764.1	RP11-484L8.1	chr18:48826051-48834770	havana_geneOTTHUMG00000180025.1	-	8.91213	-4.46302	0.852783	-5.23348	1.66351e-07	8.2801e-07	5.42005	0	0	27.9312	29.3436	15.8665	0	0.949601	0.698135
ENSG00000181577.16	C6orf223	chr6:44000580-44007612	hgnc_idHGNC:28692	+	18.2102	-4.46256	0.528765	-8.43959	3.18458e-17	3.52652e-16	2.16802	2.12249	0	58.9659	45.144	46.4662	2.93757	1.8992	4.18881
ENSG00000272636.4	DOC2B	chr17:142789-181650	hgnc_idHGNC:2986	-	2.62361	-4.4592	1.17073	-3.8089	0.000139586	0.000471249	0	0	0.873949	6.20694	7.90021	7.93325	0	0	0.698135
ENSG00000250659.2	RP11-864I4.3	chr11:62537312-62542018	havana_geneOTTHUMG00000167718.1	+	12.4703	-4.45803	0.735379	-6.06222	1.34252e-09	8.29814e-09	1.08401	0	0	25.8622	53.0442	23.7998	4.89596	2.8488	0.698135
ENSG00000226496.3	LINC00323	chr21:41141493-41148198	hgnc_idHGNC:19720	-	2.647	-4.45567	1.32693	-3.35787	0.000785457	0.00232258	0	0	0.873949	7.24143	1.1286	13.5999	0.979191	0	0
ENSG00000139278.10	GLIPR1	chr12:75480753-75503863	hgnc_idHGNC:17001	+	532.728	-4.45501	0.311813	-14.2875	2.62006e-46	1.06495e-44	73.7127	59.4297	75.1596	1725.53	667.003	2001.45	59.7307	65.5225	67.0209
ENSG00000163975.12	MELTF	chr3:196988621-197029817	hgnc_idHGNC:7037	-	1469.92	-4.45002	0.277686	-16.0254	8.50096e-58	4.79701e-56	136.585	142.207	150.319	3057.95	5665.58	3397.7	212.484	253.544	212.931
ENSG00000228816.1	AK3P5	chr10:32944481-32944999	hgnc_idHGNC:39064	+	11.9782	-4.44944	0.811477	-5.48314	4.17838e-08	2.21119e-07	0	1.06124	0.873949	28.9657	63.2017	6.79993	1.95838	2.8488	2.0944
ENSG00000131737.7	KRT34	chr17:41377669-41382306	hgnc_idHGNC:6452	-	2.64562	-4.44921	1.23345	-3.60712	0.000309609	0.000986744	0	0	0	8.27592	5.643	7.93325	1.95838	0	0
ENSG00000158315.11	RHBDL2	chr1:38885807-38941830	hgnc_idHGNC:16083	-	58.7219	-4.44916	0.340415	-13.0698	4.89729e-39	1.53709e-37	11.9241	8.48996	4.36974	172.76	136.561	174.532	2.93757	8.54641	8.37762
ENSG00000248599.2	FLJ42969	chr8:101034868-101076407	havana_geneOTTHUMG00000164780.15	+	3.74828	-4.44756	1.1824	-3.76148	0.000168913	0.000563446	0	0	0	8.27592	13.5432	9.06657	0	2.8488	0
ENSG00000184647.11	PRSS55	chr8:10525532-10554166	hgnc_idHGNC:30824	+	3.75716	-4.44578	1.24951	-3.55802	0.000373666	0.00117212	0	0	0	7.24143	18.0576	5.66661	0	2.8488	0
ENSG00000251985.1	RNU6-1161P	chr22:45624531-45624632	hgnc_idHGNC:48124	-	1.24617	-4.44367	1.71083	-2.59737	0.00939408	0.0218614	0	0	0	1.03449	4.5144	5.66661	0	0	0
ENSG00000287549.1	RP11-185O17.4	chrX:41008427-41029306	havana_geneOTTHUMG00000194554.1	-	1.24564	-4.44314	1.71088	-2.59699	0.0094046	0.0218826	0	0	0	1.03449	5.643	4.53329	0	0	0
ENSG00000224063.6	AC007319.1	chr2:187003220-187556288	tagoverlapping_locus	+	33.7065	-4.44292	0.567218	-7.83284	4.76986e-15	4.56147e-14	4.33604	6.36747	8.73949	130.346	80.1307	66.866	5.87515	0	0.698135
ENSG00000159337.7	PLA2G4D	chr15:42067009-42094562	hgnc_idHGNC:30038	-	1.24512	-4.44271	1.72846	-2.57033	0.01016	0.0234416	0	0	0	1.03449	6.77161	3.39997	0	0	0
ENSG00000262001.1	DLGAP1-AS2	chr18:3603000-3608336	hgnc_idHGNC:28146	+	26.2185	-4.44269	0.537184	-8.27034	1.33575e-16	1.42179e-15	1.08401	0	3.4958	92.0696	38.3724	86.1325	5.87515	4.74801	4.18881
ENSG00000166408.4	OR5P1P	chr11:7772890-7773814	hgnc_idHGNC:14779	-	1.24459	-4.44239	1.76826	-2.5123	0.0119948	0.027132	0	0	0	1.03449	7.90021	2.26664	0	0	0
ENSG00000138835.22	RGS3	chr9:113444731-113597743	hgnc_idHGNC:9999	+	719.184	-4.44228	0.228716	-19.4227	4.95958e-84	5.95636e-82	89.9729	89.1446	89.1428	1517.6	2765.07	1644.45	87.148	106.355	83.7762
ENSG00000155495.9	MAGEC1	chrX:141903894-141909374	hgnc_idHGNC:6812	+	1.8526	-4.44205	1.78035	-2.49504	0.0125944	0.0283269	0	1.06124	0	2.06898	13.5432	0	0	0	0
ENSG00000274949.1	RP5-1009E24.9	chr20:3811384-3823882	tagoverlapping_locus	+	5.17146	-4.44199	1.19428	-3.71938	0.000199709	0.000659397	0	4.24498	0	19.6553	5.643	16.9998	0	0	0
ENSG00000260644.6	HERC2P5	chr16:32741314-32776196	hgnc_idHGNC:4873	+	1.85523	-4.44194	1.38533	-3.20642	0.00134398	0.003794	0	1.06124	0	2.06898	7.90021	5.66661	0	0	0
ENSG00000243089.2	RP11-779P15.2	chr3:99507187-99529985	havana_geneOTTHUMG00000159413.2	-	1.85671	-4.44156	1.42666	-3.11326	0.00185033	0.00506952	1.08401	0	0	2.06898	10.1574	3.39997	0	0	0
ENSG00000260118.1	RP6-201G10.2	chrX:68013470-68014901	havana_geneOTTHUMG00000175555.2	-	3.72789	-4.44138	1.16723	-3.80505	0.000141774	0.000478079	0	0	0	10.3449	10.1574	10.1999	0	2.8488	0
ENSG00000267375.1	CTB-186G2.4	chr19:38683873-38693606	havana_geneOTTHUMG00000182086.1	-	17.1078	-4.43878	0.78442	-5.65868	1.52544e-08	8.46679e-08	0	2.12249	0.873949	26.8967	100.445	13.5999	2.93757	5.69761	1.39627
ENSG00000229272.2	RP11-498J9.2	chr10:118784563-119029544	havana_geneOTTHUMG00000019140.2	-	2.60132	-4.43851	1.28594	-3.45156	0.00055735	0.00169371	0	0	1.7479	10.3449	3.3858	7.93325	0	0	0
ENSG00000285416.1	RP13-131K19.8	chr3:48997221-48999442	havana_geneOTTHUMG00000192474.1	-	7.18075	-4.438	0.861384	-5.15217	2.57488e-07	1.25188e-06	1.08401	0	0	18.6208	29.3436	11.3332	0	2.8488	1.39627
ENSG00000083454.22	P2RX5	chr17:3672199-3696240	hgnc_idHGNC:8536	-	31.7731	-4.43685	0.403868	-10.9859	4.46754e-28	8.75518e-27	5.42005	6.36747	2.62185	72.4143	92.5453	96.3324	3.91676	2.8488	3.49067
ENSG00000233817.1	RP11-168K11.3	chr9:113619228-113622634	havana_geneOTTHUMG00000020528.1	+	7.10022	-4.43671	0.844691	-5.25246	1.5008e-07	7.50893e-07	1.08401	0	2.62185	12.4139	19.1862	27.1997	0	0	1.39627
ENSG00000108691.9	CCL2	chr17:34255218-34257203	hgnc_idHGNC:10618	+	6.26942	-4.43637	0.895263	-4.95538	7.21873e-07	3.333e-06	3.25203	1.06124	0.873949	20.6898	12.4146	18.1331	0	0	0
ENSG00000254031.6	RP11-326E22.1	chr8:71155454-71204223	tagoverlapping_locus	+	1.82396	-4.43439	1.34825	-3.289	0.00100546	0.00291056	0	0	0.873949	3.10347	6.77161	5.66661	0	0	0
ENSG00000228100.2	LINC01820	chr2:46392291-46394228	hgnc_idHGNC:52625	-	1.8473	-4.43436	1.3446	-3.29791	0.000974059	0.00282876	1.08401	0	0	3.10347	6.77161	5.66661	0	0	0
ENSG00000236616.3	BAK1P2	chr11:130546799-130547429	hgnc_idHGNC:997	-	1.80285	-4.4338	1.43299	-3.09408	0.00197422	0.0053702	0	0	0	3.10347	10.1574	2.26664	0	0	0.698135
ENSG00000253269.1	CTB-37A13.1	chr5:169772966-169779365	havana_geneOTTHUMG00000163084.2	-	1.23519	-4.43218	1.63334	-2.71356	0.00665637	0.0160562	0	0	0	2.06898	4.5144	4.53329	0	0	0
ENSG00000254300.1	LINC01111	chr8:76406654-76524356	hgnc_idHGNC:49237	+	1.23466	-4.43171	1.64525	-2.69363	0.00706781	0.0169523	0	0	0	2.06898	5.643	3.39997	0	0	0
ENSG00000279128.1	RP11-76C10.4	chr12:131022769-131024741	havana_geneOTTHUMG00000168347.1	-	1.23466	-4.43171	1.64525	-2.69363	0.00706781	0.0169523	0	0	0	2.06898	5.643	3.39997	0	0	0
ENSG00000180914.11	OXTR	chr3:8750381-8769628	hgnc_idHGNC:8529	-	166.387	-4.43078	0.296007	-14.9685	1.17979e-50	5.37938e-49	36.8564	24.4086	22.7227	483.107	383.724	502.062	16.6462	13.2944	14.6608
ENSG00000237476.1	LINC01637	chr22:20957092-20964679	hgnc_idHGNC:52424	+	4.95434	-4.43065	1.08814	-4.07176	4.66586e-05	0.000169942	0	2.12249	0.873949	12.4139	24.8292	3.39997	0	0.949601	0
ENSG00000243284.1	VSIG8	chr1:159854316-159862657	hgnc_idHGNC:32063	-	1.83589	-4.42844	1.39909	-3.16522	0.00154966	0.00431794	0	1.06124	0	4.13796	2.2572	9.06657	0	0	0
ENSG00000170516.17	COX7B2	chr4:46734827-46909245	hgnc_idHGNC:24381	-	1.81455	-4.42794	1.35966	-3.25666	0.00112733	0.00323286	0	0	0.873949	4.13796	3.3858	7.93325	0	0	0
ENSG00000135899.19	SP110	chr2:230165186-230225729	hgnc_idHGNC:5401	-	75.3983	-4.42751	0.276357	-16.021	9.11607e-58	5.12594e-56	8.67208	8.48996	10.4874	199.656	229.106	192.665	9.79191	8.54641	11.1702
ENSG00000185186.10	LINC00313	chr21:43461960-43479534	hgnc_idHGNC:16416	-	1.83484	-4.42749	1.33343	-3.32036	0.000899003	0.00262951	0	1.06124	0	4.13796	4.5144	6.79993	0	0	0
ENSG00000286028.1	RP11-794P6.8	chr11:111510600-111513888	tagncRNA_host	+	1.83484	-4.42749	1.33343	-3.32036	0.000899003	0.00262951	0	1.06124	0	4.13796	4.5144	6.79993	0	0	0
ENSG00000275484.1	CTC-1337H24.4	chr11:67374416-67374932	havana_geneOTTHUMG00000188153.1	+	7.01782	-4.42642	0.812932	-5.44501	5.18023e-08	2.72056e-07	0	0	2.62185	18.6208	22.572	16.9998	0	0.949601	1.39627
ENSG00000260209.1	RP11-680F20.10	chr11:125873031-125874528	havana_geneOTTHUMG00000173206.1	-	1.79134	-4.42595	1.72105	-2.57166	0.0101213	0.0233658	0	0	0	4.13796	11.286	0	0	0	0.698135
ENSG00000147145.13	LPAR4	chrX:78747709-78758714	hgnc_idHGNC:4478	+	1.22525	-4.42221	1.6459	-2.68681	0.00721377	0.0172621	0	0	0	3.10347	2.2572	5.66661	0	0	0
ENSG00000211714.3	TRBV7-3	chr7:142384329-142384841	hgnc_idHGNC:12237	+	1.22525	-4.42221	1.6459	-2.68681	0.00721377	0.0172621	0	0	0	3.10347	2.2572	5.66661	0	0	0
ENSG00000279296.1	PRAL	chr17:6772831-6776116	hgnc_idHGNC:52646	-	1.22525	-4.42221	1.6459	-2.68681	0.00721377	0.0172621	0	0	0	3.10347	2.2572	5.66661	0	0	0
ENSG00000229297.1	RP11-540H22.2	chr9:106584142-106591952	havana_geneOTTHUMG00000020437.1	-	1.22473	-4.42164	1.61238	-2.7423	0.00610112	0.0148656	0	0	0	3.10347	3.3858	4.53329	0	0	0
ENSG00000238517.1	MIR1270	chr19:20399272-20399354	hgnc_idHGNC:35338	-	1.22473	-4.42164	1.61238	-2.7423	0.00610112	0.0148656	0	0	0	3.10347	3.3858	4.53329	0	0	0
ENSG00000157093.9	LYZL4	chr3:42397083-42410610	hgnc_idHGNC:28387	-	1.2242	-4.42112	1.61242	-2.74192	0.00610806	0.0148779	0	0	0	3.10347	4.5144	3.39997	0	0	0
ENSG00000188770.10	OPTC	chr1:203494153-203508949	hgnc_idHGNC:8158	+	1.2242	-4.42112	1.61242	-2.74192	0.00610806	0.0148779	0	0	0	3.10347	4.5144	3.39997	0	0	0
ENSG00000236530.2	KPNA2P1	chr4:80079532-80081122	hgnc_idHGNC:52871	+	1.2242	-4.42112	1.61242	-2.74192	0.00610806	0.0148779	0	0	0	3.10347	4.5144	3.39997	0	0	0
ENSG00000234148.3	LINC01961	chr2:113512222-113515488	hgnc_idHGNC:52786	+	1.81421	-4.41961	1.32653	-3.33171	0.000863151	0.00253443	0	0	0	5.17245	5.643	4.53329	0.979191	0	0
ENSG00000213946.3	DNAJB1P1	chr2:191881182-191882205	hgnc_idHGNC:24988	-	1.78299	-4.41961	1.33154	-3.31917	0.000902849	0.00264003	0	0	0	5.17245	5.643	4.53329	0	0	0.698135
ENSG00000214354.3	PAFAH1B1P1	chr2:87565828-87566764	hgnc_idHGNC:8577	-	5.03952	-4.41706	1.04775	-4.21577	2.48925e-05	9.46511e-05	3.25203	1.06124	0	20.6898	11.286	9.06657	0	0	0
ENSG00000225963.8	AC009950.2	chr2:230121370-230174223	havana_geneOTTHUMG00000154963.5	+	1.77305	-4.41271	1.34891	-3.27131	0.00107052	0.00308217	0	0	0	6.20694	3.3858	5.66661	0	0	0.698135
ENSG00000154493.20	C10orf90	chr10:126424997-126798708	hgnc_idHGNC:26563	-	1.77253	-4.4124	1.33802	-3.29772	0.000974745	0.00282972	0	0	0	6.20694	4.5144	4.53329	0	0	0.698135
ENSG00000144834.14	TAGLN3	chr3:111998739-112013887	hgnc_idHGNC:29868	+	3.62927	-4.41238	1.07095	-4.12004	3.78802e-05	0.000140004	0	0	0.873949	7.24143	11.286	11.3332	0.979191	0.949601	0
ENSG00000279220.4	GPR1-AS	chr2:206203543-206265326	hgnc_idHGNC:48602	+	1.80271	-4.41151	1.37898	-3.19912	0.00137848	0.00388312	0	0	0	6.20694	6.77161	2.26664	0.979191	0	0
ENSG00000216624.3	GAPDHP72	chr6:166058505-166066028	hgnc_idHGNC:22955	+	1.21375	-4.41061	1.613	-2.73442	0.006249	0.0151901	0	0	0	4.13796	3.3858	3.39997	0	0	0
ENSG00000250892.1	RP11-1365D11.1	chr4:201409-205009	tagpseudo_consens	-	1.21375	-4.41061	1.613	-2.73442	0.006249	0.0151901	0	0	0	4.13796	3.3858	3.39997	0	0	0
ENSG00000238249.2	HMGN2P17	chr1:8893409-8894151	hgnc_idHGNC:39381	+	1.21322	-4.41006	1.63477	-2.69766	0.00698277	0.0167723	0	0	0	4.13796	4.5144	2.26664	0	0	0
ENSG00000272505.1	RP11-981G7.6	chr8:10486807-10489666	havana_geneOTTHUMG00000185404.1	+	25.0377	-4.40967	0.509355	-8.65737	4.82786e-18	5.63239e-17	0	5.30622	4.36974	96.2075	54.1728	55.5328	1.95838	5.69761	2.0944
ENSG00000213262.3	VDAC2P3	chr1:117640812-117641639	hgnc_idHGNC:51931	-	1.2127	-4.40941	1.71413	-2.57238	0.0101001	0.0233235	0	0	0	4.13796	5.643	1.13332	0	0	0
ENSG00000254373.1	RP11-34P1.2	chr5:160258253-160258585	tagpseudo_consens	+	1.79054	-4.40519	1.38385	-3.1833	0.00145609	0.004079	0	0	0	7.24143	2.2572	5.66661	0	0.949601	0
ENSG00000267121.6	FMNL1-DT	chr17:45190931-45222222	hgnc_idHGNC:55311	-	64.0274	-4.40148	0.537662	-8.18634	2.69286e-16	2.8035e-15	2.16802	2.12249	3.4958	162.415	199.762	164.332	17.6254	18.0424	6.28321
ENSG00000248449.2	PCDHGB8P	chr5:141426286-141429158	hgnc_idHGNC:8715	+	11.584	-4.40021	0.651749	-6.75139	1.46433e-11	1.07061e-10	1.08401	0	0.873949	28.9657	44.0154	22.6664	1.95838	1.8992	2.79254
ENSG00000162444.12	RBP7	chr1:9997206-10016021	hgnc_idHGNC:30316	+	1.20382	-4.40019	1.71505	-2.56563	0.0102989	0.0237225	0	0	0	5.17245	1.1286	4.53329	0	0	0
ENSG00000250934.2	RP11-71E19.1	chr3:126266747-126291525	havana_geneOTTHUMG00000162679.6	+	1.20277	-4.39938	1.64754	-2.67027	0.00757906	0.0180399	0	0	0	5.17245	3.3858	2.26664	0	0	0
ENSG00000251842.1	RNU6-732P	chr5:149057554-149057656	hgnc_idHGNC:47695	-	1.20277	-4.39938	1.64754	-2.67027	0.00757906	0.0180399	0	0	0	5.17245	3.3858	2.26664	0	0	0
ENSG00000164930.12	FZD6	chr8:103298433-103332866	hgnc_idHGNC:4044	+	963.945	-4.39759	0.271794	-16.1799	6.99422e-59	4.15295e-57	94.3089	132.656	97.0083	2822.09	1596.97	3505.36	135.128	137.692	154.288
ENSG00000280693.2	SH3PXD2A-AS1	chr10:103745966-103755423	hgnc_idHGNC:45242	+	17.7562	-4.3962	0.618531	-7.10749	1.18173e-12	9.40245e-12	3.25203	1.06124	0	48.621	57.5586	39.6663	6.85434	0	2.79254
ENSG00000254693.1	RP11-58K22.5	chr11:44604508-44605337	havana_geneOTTHUMG00000166473.1	-	3.58758	-4.39219	1.14971	-3.82026	0.000133313	0.0004517	0	0	0.873949	11.3794	13.5432	4.53329	1.95838	0	0
ENSG00000278830.1	RP11-748L13.7	chr10:27313723-27316587	havana_geneOTTHUMG00000187774.1	+	1.19283	-4.38864	1.73407	-2.53083	0.0113792	0.0259015	0	0	0	6.20694	1.1286	3.39997	0	0	0
ENSG00000286010.1	RP11-1136L8.3	chr8:127663280-127670990	havana_geneOTTHUMG00000193743.1	-	1.19231	-4.38839	1.6882	-2.59944	0.00933757	0.0217426	0	0	0	6.20694	2.2572	2.26664	0	0	0
ENSG00000243806.1	RPL7P18	chr5:94825961-94826694	hgnc_idHGNC:36949	-	1.19178	-4.38756	1.7342	-2.53002	0.0114055	0.0259539	0	0	0	6.20694	3.3858	1.13332	0	0	0
ENSG00000260239.2	LINC02533	chr6:4488798-4495769	hgnc_idHGNC:53566	+	4.80813	-4.38747	1.05805	-4.14675	3.37233e-05	0.000125618	1.08401	0	0	14.4829	18.0576	6.79993	0	2.8488	0
ENSG00000272563.1	RP11-480C16.1	chr2:113432600-113436042	havana_geneOTTHUMG00000186041.1	+	20.8391	-4.38484	0.520356	-8.4266	3.55848e-17	3.92555e-16	2.16802	2.12249	6.11764	77.5867	42.8868	50.9995	0.979191	1.8992	2.79254
ENSG00000169583.13	CLIC3	chr9:136994608-136996568	hgnc_idHGNC:2064	-	155.544	-4.38143	0.307241	-14.2606	3.85275e-46	1.56002e-44	18.4282	16.9799	19.2269	283.45	621.859	372.863	22.5214	18.0424	26.5291
ENSG00000198074.10	AKR1B10	chr7:134527567-134541412	hgnc_idHGNC:382	+	8.23018	-4.38001	0.760859	-5.75667	8.5789e-09	4.8843e-08	2.16802	1.06124	1.7479	28.9657	12.4146	26.0664	0	0.949601	0.698135
ENSG00000270689.1	BUD13P1	chr11:95143637-95145125	hgnc_idHGNC:51560	+	10.6363	-4.37984	0.785682	-5.57457	2.48142e-08	1.34676e-07	0	1.06124	3.4958	34.1382	36.1152	16.9998	3.91676	0	0
ENSG00000158578.21	ALAS2	chrX:55009055-55030977	hgnc_idHGNC:397	-	5.77495	-4.37772	0.884597	-4.94883	7.46604e-07	3.44019e-06	0	0	1.7479	11.3794	18.0576	18.1331	1.95838	0	0.698135
ENSG00000116819.9	TFAP2E	chr1:35573314-35595328	hgnc_idHGNC:30774	+	56.1256	-4.37745	0.427132	-10.2485	1.20238e-24	2.02471e-23	4.33604	3.18373	6.99159	95.173	222.334	143.932	13.7087	5.69761	9.77389
ENSG00000043143.22	JADE2	chr5:134524312-134583230	hgnc_idHGNC:22984	+	1455.29	-4.37217	0.288663	-15.1463	8.01711e-52	3.83112e-50	163.686	213.31	214.117	2711.4	6411.58	2820.84	193.88	211.761	157.08
ENSG00000236390.1	RP11-25B7.1	chr1:201673105-201674144	havana_geneOTTHUMG00000035804.1	-	2.45566	-4.37189	1.2951	-3.37571	0.000736249	0.00218846	0	0	0	8.27592	9.02881	3.39997	0	0	1.39627
ENSG00000101384.12	JAG1	chr20:10637684-10673999	hgnc_idHGNC:6188	-	2339.47	-4.37022	0.230846	-18.9314	6.29152e-80	6.58664e-78	275.339	204.82	244.706	6277.28	6083.16	6839.6	361.322	396.933	372.106
ENSG00000268818.2	CITF22-62D4.1	chr22:35626988-35635134	tagoverlapping_locus	-	2.52695	-4.36714	1.2586	-3.46983	0.000520788	0.00159004	0	2.12249	0	9.31041	5.643	5.66661	0	0	0
ENSG00000204121.2	ECEL1P1	chr2:232415818-232419816	hgnc_idHGNC:14017	-	3.51375	-4.36617	1.19287	-3.66022	0.000251999	0.000816405	0	0	1.7479	5.17245	18.0576	5.66661	0.979191	0	0
ENSG00000253796.2	RP11-1084E5.1	chr8:108871128-109063417	havana_geneOTTHUMG00000164909.3	-	3.57133	-4.36341	1.1694	-3.73132	0.000190482	0.000630753	2.16802	0	0	16.5518	5.643	6.79993	0.979191	0	0
ENSG00000173267.14	SNCG	chr10:86958599-86963258	hgnc_idHGNC:11141	+	56.1813	-4.36304	1.19417	-3.65362	0.000258564	0.000835778	14.0921	15.9187	13.1092	91.0351	250.549	118.999	0.979191	0.949601	0
ENSG00000253161.5	LINC01605	chr8:37421341-37554183	hgnc_idHGNC:51654	-	172.782	-4.36112	0.278842	-15.6401	3.88282e-55	2.04933e-53	14.0921	12.7349	22.7227	425.175	518.028	475.995	26.4382	25.6392	34.2086
ENSG00000224117.1	PTPN2P2	chr13:30553670-30554693	hgnc_idHGNC:9654	+	2.4771	-4.36086	1.26161	-3.45659	0.000547049	0.00166368	1.08401	0	0	10.3449	7.90021	2.26664	0	0	0.698135
ENSG00000124772.12	CPNE5	chr6:36740775-36839444	hgnc_idHGNC:2318	-	18.2867	-4.3581	0.487942	-8.93158	4.19977e-19	5.18874e-18	2.16802	2.12249	1.7479	50.69	49.6584	49.8662	2.93757	1.8992	3.49067
ENSG00000163145.13	C1QTNF7	chr4:15339818-15446167	hgnc_idHGNC:14342	+	2.50961	-4.35603	1.32496	-3.28766	0.00101023	0.00292339	1.08401	1.06124	0	11.3794	1.1286	7.93325	0	0	0
ENSG00000271857.1	RP1-244F24.1	chr6:45421079-45422005	havana_geneOTTHUMG00000185755.1	-	25.0335	-4.3548	0.460851	-9.44948	3.40534e-21	4.74096e-20	3.25203	5.30622	4.36974	63.1039	82.3879	60.0661	0.979191	0.949601	4.88694
ENSG00000169418.10	NPR1	chr1:153678688-153693992	hgnc_idHGNC:7943	+	9.79684	-4.35425	0.789433	-5.51567	3.4746e-08	1.85355e-07	0	0	0.873949	28.9657	40.6296	11.3332	0.979191	1.8992	3.49067
ENSG00000285921.1	RP11-822I2.1	chr11:96092374-96137827	havana_geneOTTHUMG00000193030.1	+	7.84436	-4.35258	0.769106	-5.65927	1.52022e-08	8.43932e-08	0	0	2.62185	21.7243	25.9578	16.9998	0	1.8992	1.39627
ENSG00000166979.13	EVA1C	chr21:32412006-32515397	hgnc_idHGNC:13239	+	55.8367	-4.3406	0.473562	-9.16585	4.91598e-20	6.40426e-19	2.16802	3.18373	6.11764	90.0006	192.991	174.532	13.7087	14.244	5.58508
ENSG00000162576.17	MXRA8	chr1:1352689-1361777	hgnc_idHGNC:7542	-	368.639	-4.33668	0.335871	-12.9117	3.86498e-38	1.16154e-36	50.9485	35.0211	40.2016	601.038	1653.4	764.992	47.9804	65.5225	58.6433
[truncated: 5,825 more rows]
