# Supplementary material for: Loss of SNAI1 induces cellular plasticity in invasive triple-negative breast cancer cells
Source: Cell Death Dis. 2022 Sep 28;13(9):832. doi: 10.1038/s41419-022-05280-z (PMC9519755; doi:10.1038/s41419-022-05280-z)
Supplement: Supplementary file 4 — Dataset 2 [file 41419_2022_5280_MOESM4_ESM.xlsx]

## Sheet: DEGs_Filtered_CS16_vs_WT
Gene_ID	baseMean	log2FoldChange	lfcSE	stat	pvalue	padj	GeneSymbol	Chromosome	Class	Strand
ENSG00000197956.10	46262.8	-19.019	1.23716	-15.3732	2.4779e-53	2.51934e-51	S100A6	chr1:153534599-153536244	hgnc_idHGNC:10496	-
ENSG00000026508.20	7154.41	-16.326	1.20841	-13.5104	1.35839e-41	8.32559e-40	CD44	chr11:35138882-35232402	hgnc_idHGNC:1681	+
ENSG00000171345.13	4411.52	-15.6285	1.23323	-12.6728	8.37225e-37	4.31384e-35	KRT19	chr17:41523617-41528308	hgnc_idHGNC:6436	-
ENSG00000069122.19	3266.83	-15.1951	1.22792	-12.3746	3.5855e-35	1.71382e-33	ADGRF5	chr6:46852522-46954943	hgnc_idHGNC:19030	-
ENSG00000163814.8	5887.18	-15.0829	1.21249	-12.4396	1.5931e-35	7.7241e-34	CDCP1	chr3:45082277-45146422	hgnc_idHGNC:24357	-
ENSG00000120451.11	2578.98	-14.854	1.2054	-12.3228	6.82457e-35	3.20165e-33	SNX19	chr11:130866250-130916479	hgnc_idHGNC:21532	-
ENSG00000106366.9	6645.45	-14.3628	1.06995	-13.4239	4.38273e-41	2.63831e-39	SERPINE1	chr7:101127104-101139247	hgnc_idHGNC:8583	+
ENSG00000140937.14	3335.5	-14.2632	1.2038	-11.8485	2.18949e-32	8.99465e-31	CDH11	chr16:64943753-65126112	hgnc_idHGNC:1750	-
ENSG00000169908.12	1483	-14.0557	1.25463	-11.2031	3.93761e-29	1.38706e-27	TM4SF1	chr3:149369022-149377692	hgnc_idHGNC:11853	-
ENSG00000170373.9	1240.02	-13.7976	1.21307	-11.3741	5.63018e-30	2.07212e-28	CST1	chr20:23747562-23751268	hgnc_idHGNC:2473	-
ENSG00000221963.6	1075.79	-13.5926	1.21325	-11.2035	3.91881e-29	1.38204e-27	APOL6	chr22:35648446-35668404	hgnc_idHGNC:14870	+
ENSG00000133321.11	982.285	-13.4614	1.23105	-10.9349	7.84983e-28	2.58823e-26	PLAAT4	chr11:63536808-63546462	hgnc_idHGNC:9869	+
ENSG00000184292.7	1890.95	-13.4444	1.20581	-11.1497	7.18497e-29	2.50198e-27	TACSTD2	chr1:58575433-58577252	hgnc_idHGNC:11530	-
ENSG00000261786.1	838.26	-13.2327	1.25665	-10.5301	6.27773e-26	1.83856e-24	RP4-555D20.2	chr3:44117299-44122365	havana_geneOTTHUMG00000175704.1	+
ENSG00000231298.7	831.038	-13.2202	1.23091	-10.7402	6.58728e-27	2.05177e-25	MANCR	chr10:4650158-4678185	hgnc_idHGNC:44678	-
ENSG00000011201.12	816.814	-13.1953	1.21722	-10.8406	2.21135e-27	7.09866e-26	ANOS1	chrX:8528874-8732137	hgnc_idHGNC:6211	-
ENSG00000287080.2	7173.95	-13.1635	0.72261	-18.2167	3.8075e-74	8.44877e-72	H3C3	chr6:26045384-26045869	hgnc_idHGNC:4768	+
ENSG00000111321.11	769.415	-13.109	1.22012	-10.7441	6.31944e-27	1.97239e-25	LTBR	chr12:6375045-6391571	hgnc_idHGNC:6718	+
ENSG00000135480.16	4104.77	-13.0932	0.886321	-14.7725	2.20243e-49	1.85983e-47	KRT7	chr12:52232520-52252186	hgnc_idHGNC:6445	+
ENSG00000169715.15	751.72	-13.0754	1.22361	-10.686	1.18404e-26	3.63583e-25	MT1E	chr16:56625475-56627112	hgnc_idHGNC:7397	+
ENSG00000163840.10	738.828	-13.0505	1.20766	-10.8065	3.20688e-27	1.01976e-25	DTX3L	chr3:122564338-122575203	hgnc_idHGNC:30323	+
ENSG00000204264.12	652.515	-12.8713	1.22633	-10.4958	9.02957e-26	2.61677e-24	PSMB8	chr6:32840717-32844679	hgnc_idHGNC:9545	-
ENSG00000167601.12	18478.7	-12.8205	0.499159	-25.6841	1.75849e-145	2.6729e-142	AXL	chr19:41219223-41261766	hgnc_idHGNC:905	+
ENSG00000157617.17	599.532	-12.7491	1.20669	-10.5653	4.31373e-26	1.28064e-24	C2CD2	chr21:41885112-41954018	hgnc_idHGNC:1266	-
ENSG00000164692.18	593.823	-12.7353	1.23066	-10.3484	4.25677e-25	1.17642e-23	COL1A2	chr7:94394895-94431227	hgnc_idHGNC:2198	+
ENSG00000189057.11	1148.44	-12.7249	1.25047	-10.1761	2.53478e-24	6.6832e-23	FAM111B	chr11:59107185-59127412	hgnc_idHGNC:24200	+
ENSG00000153292.16	548.379	-12.6205	1.21871	-10.3556	3.94677e-25	1.09273e-23	ADGRF1	chr6:46997708-47042350	hgnc_idHGNC:18990	-
ENSG00000166801.17	1949.58	-12.613	1.10538	-11.4106	3.70178e-30	1.37572e-28	FAM111A	chr11:59142748-59155039	hgnc_idHGNC:24725	+
ENSG00000111348.9	534.223	-12.5827	1.22257	-10.292	7.65635e-25	2.0763e-23	ARHGDIB	chr12:14942031-14961728	hgnc_idHGNC:679	-
ENSG00000178567.8	521.792	-12.5488	1.23862	-10.1313	4.01434e-24	1.04752e-22	EPM2AIP1	chr3:36985043-36993131	hgnc_idHGNC:19735	-
ENSG00000104689.10	489.598	-12.4568	1.21646	-10.2402	1.30938e-24	3.51326e-23	TNFRSF10A	chr8:23190452-23225102	hgnc_idHGNC:11904	-
ENSG00000145247.12	447.73	-12.3279	1.2499	-9.86308	6.01756e-23	1.47527e-21	OCIAD2	chr4:48885019-48906937	hgnc_idHGNC:28685	-
ENSG00000164509.16	444.704	-12.3181	1.20652	-10.2096	1.79586e-24	4.78057e-23	IL31RA	chr5:55851357-55922854	hgnc_idHGNC:18969	+
ENSG00000134802.18	1609.5	-12.3173	1.06139	-11.6049	3.8919e-31	1.51103e-29	SLC43A3	chr11:57406954-57427580	hgnc_idHGNC:17466	-
ENSG00000154760.14	443.594	-12.3146	1.207	-10.2026	1.93081e-24	5.12635e-23	SLFN13	chr17:35435096-35448837	hgnc_idHGNC:26481	-
ENSG00000123843.13	437.198	-12.2936	1.2475	-9.85457	6.54988e-23	1.59933e-21	C4BPB	chr1:207088860-207099993	hgnc_idHGNC:1328	+
ENSG00000198521.12	435.604	-12.2884	1.20703	-10.1806	2.41964e-24	6.3907e-23	ZNF43	chr19:21804946-21852125	hgnc_idHGNC:13109	-
ENSG00000167767.14	1517.11	-12.227	1.11269	-10.9887	4.33148e-28	1.447e-26	KRT80	chr12:52168996-52192014	hgnc_idHGNC:27056	-
ENSG00000255248.9	1438.37	-12.1536	1.07457	-11.3102	1.16833e-29	4.23328e-28	MIR100HG	chr11:122028325-122556721	hgnc_idHGNC:39522	-
ENSG00000170468.8	387.709	-12.1201	1.21572	-9.96948	2.07305e-23	5.22127e-22	RIOX1	chr14:73490933-73493394	hgnc_idHGNC:20968	+
ENSG00000172123.13	376.65	-12.0786	1.23022	-9.81824	9.39666e-23	2.25996e-21	SLFN12	chr17:35410922-35433283	hgnc_idHGNC:25500	-
ENSG00000115648.14	1360.6	-12.0714	1.09062	-11.0684	1.78524e-28	6.07062e-27	MLPH	chr2:237485428-237555322	hgnc_idHGNC:29643	+
ENSG00000177409.12	715.632	-12.0424	1.2242	-9.83697	7.8025e-23	1.89303e-21	SAMD9L	chr7:93130056-93148385	hgnc_idHGNC:1349	-
ENSG00000133317.16	360.51	-12.0153	1.20788	-9.94743	2.58769e-23	6.48522e-22	LGALS12	chr11:63506052-63516774	hgnc_idHGNC:15788	+
ENSG00000170955.10	351.189	-11.9774	1.21806	-9.83315	8.10433e-23	1.95844e-21	CAVIN3	chr11:6318946-6320532	hgnc_idHGNC:9400	-
ENSG00000250312.8	350.286	-11.9739	1.2339	-9.70411	2.89592e-22	6.76678e-21	ZNF718	chr4:124501-202303	hgnc_idHGNC:26889	+
ENSG00000173193.15	1220.12	-11.9293	1.05858	-11.2691	1.86475e-29	6.6614e-28	PARP14	chr3:122680839-122730840	hgnc_idHGNC:29232	+
ENSG00000054983.17	326.234	-11.8712	1.23865	-9.58405	9.33134e-22	2.11538e-20	GALC	chr14:87837820-87993665	hgnc_idHGNC:4115	-
ENSG00000002587.10	323.363	-11.8583	1.20971	-9.80262	1.09704e-22	2.62805e-21	HS3ST1	chr4:11393150-11429564	hgnc_idHGNC:5194	-
ENSG00000167785.9	322.469	-11.8545	1.22981	-9.63924	5.459e-22	1.25343e-20	ZNF558	chr19:8806170-8832314	hgnc_idHGNC:26422	-
ENSG00000124664.11	306.865	-11.7828	1.25346	-9.40017	5.44732e-21	1.17113e-19	SPDEF	chr6:34537802-34556333	hgnc_idHGNC:17257	-
ENSG00000141934.10	594.708	-11.7752	1.20797	-9.74789	1.8835e-22	4.43862e-21	PLPP2	chr19:281040-291403	hgnc_idHGNC:9230	-
ENSG00000173432.12	302.265	-11.7611	1.21292	-9.69653	3.11913e-22	7.27717e-21	SAA1	chr11:18266260-18269977	hgnc_idHGNC:10513	+
ENSG00000111335.14	300.027	-11.7503	1.21016	-9.70968	2.74199e-22	6.42192e-21	OAS2	chr12:112978395-113011723	hgnc_idHGNC:8087	+
ENSG00000135373.13	2139.46	-11.7289	0.808675	-14.5038	1.14577e-47	9.0707e-46	EHF	chr11:34621093-34663288	hgnc_idHGNC:3246	+
ENSG00000151388.11	2137.21	-11.7238	0.765051	-15.3243	5.26446e-53	5.28183e-51	ADAMTS12	chr5:33523535-33892019	hgnc_idHGNC:14605	-
ENSG00000121797.10	562.642	-11.6954	1.24111	-9.42334	4.36953e-21	9.44092e-20	CCRL2	chr3:46407166-46412997	hgnc_idHGNC:1612	+
ENSG00000269416.6	283.848	-11.6703	1.22586	-9.52005	1.73102e-21	3.85517e-20	LINC01224	chr19:23399233-23416075	hgnc_idHGNC:49676	-
ENSG00000187908.20	281.06	-11.6561	1.22642	-9.50415	2.01694e-21	4.47228e-20	DMBT1	chr10:122560665-122643736	hgnc_idHGNC:2926	+
ENSG00000197915.7	274.223	-11.6206	1.28708	-9.02862	1.73847e-19	3.37697e-18	HRNR	chr1:152212076-152224193	hgnc_idHGNC:20846	-
ENSG00000166741.8	532.39	-11.6155	1.2082	-9.61388	6.98673e-22	1.59697e-20	NNMT	chr11:114257787-114313536	hgnc_idHGNC:7861	+
ENSG00000047644.19	2458.39	-11.6128	0.760271	-15.2746	1.12982e-52	1.12243e-50	WWC3	chrX:10015254-10144474	hgnc_idHGNC:29237	+
ENSG00000180543.5	271.929	-11.6084	1.21018	-9.59228	8.61576e-22	1.96194e-20	TSPYL5	chr8:97273488-97277928	hgnc_idHGNC:29367	-
ENSG00000102287.19	525.318	-11.5963	1.22048	-9.50148	2.06929e-21	4.58501e-20	GABRE	chrX:151953124-151974680	hgnc_idHGNC:4085	-
ENSG00000083720.13	264.714	-11.5698	1.24207	-9.31488	1.2209e-20	2.5721e-19	OXCT1	chr5:41730065-41870425	hgnc_idHGNC:8527	-
ENSG00000187678.10	931.076	-11.5345	1.08747	-10.6068	2.77205e-26	8.32711e-25	SPRY4	chr5:142310427-142326455	hgnc_idHGNC:15533	-
ENSG00000131127.14	502.355	-11.5319	1.22155	-9.44036	3.71487e-21	8.07812e-20	ZNF141	chr4:337814-384868	hgnc_idHGNC:12926	+
ENSG00000231205.11	252.073	-11.4993	1.22911	-9.35574	8.3018e-21	1.76363e-19	ZNF826P	chr19:20340269-20424969	hgnc_idHGNC:33875	-
ENSG00000198429.10	242.244	-11.4418	1.21235	-9.43764	3.8126e-21	8.27878e-20	ZNF69	chr19:11887782-11914329	hgnc_idHGNC:13138	+
ENSG00000185860.13	239.831	-11.4274	1.21398	-9.41312	4.81631e-21	1.03841e-19	CCDC190	chr1:162824458-162868815	hgnc_idHGNC:28736	-
ENSG00000275216.2	236.8	-11.4089	1.67611	-6.80679	9.97996e-12	1.04907e-10	RP11-54H7.4	chr13:109269634-109278512	havana_geneOTTHUMG00000187241.2	+
ENSG00000101441.5	458.24	-11.3991	1.21519	-9.38053	6.56427e-21	1.40928e-19	CST4	chr20:23685640-23689038	hgnc_idHGNC:2476	-
ENSG00000229689.3	227.946	-11.3539	1.22269	-9.28597	1.60242e-20	3.35493e-19	AC009237.8	chr2:95525345-95532405	havana_geneOTTHUMG00000155156.3	+
ENSG00000242779.7	442.083	-11.3474	1.24662	-9.10249	8.82832e-20	1.75183e-18	ZNF702P	chr19:52966896-53037898	hgnc_idHGNC:25775	-
ENSG00000169255.15	439.665	-11.3395	1.25519	-9.03403	1.65458e-19	3.22017e-18	B3GALNT1	chr3:161083883-161105411	hgnc_idHGNC:918	-
ENSG00000184635.16	225.418	-11.3379	1.23248	-9.19932	3.60233e-20	7.33986e-19	ZNF93	chr19:19900913-19963464	hgnc_idHGNC:13169	+
ENSG00000137462.9	222.991	-11.3223	1.23533	-9.16546	4.93355e-20	9.97207e-19	TLR2	chr4:153684070-153706260	hgnc_idHGNC:11848	+
ENSG00000173156.7	220.875	-11.3083	1.2375	-9.13799	6.36229e-20	1.27666e-18	RHOD	chr11:67056847-67072017	hgnc_idHGNC:670	+
ENSG00000206190.12	219.929	-11.3022	1.2428	-9.09417	9.53141e-20	1.88889e-18	ATP10A	chr15:25677271-25865184	hgnc_idHGNC:13542	-
ENSG00000196954.14	216.711	-11.281	1.25056	-9.0208	1.86728e-19	3.61562e-18	CASP4	chr11:104942866-104969366	hgnc_idHGNC:1505	-
ENSG00000146678.10	216.193	-11.2775	1.21209	-9.30414	1.35076e-20	2.83584e-19	IGFBP1	chr7:45888360-45893660	hgnc_idHGNC:5469	+
ENSG00000111331.14	420.997	-11.2768	1.24733	-9.04073	1.55629e-19	3.03276e-18	OAS3	chr12:112938051-112976460	hgnc_idHGNC:8088	+
ENSG00000137801.11	29286	-11.2498	0.320506	-35.1002	6.6984e-270	2.03631e-265	THBS1	chr15:39581079-39599466	hgnc_idHGNC:11785	+
ENSG00000204876.5	209.498	-11.2324	1.21736	-9.22689	2.78592e-20	5.72244e-19	AC021218.2	chr7:155952030-155968391	havana_geneOTTHUMG00000151352.1	+
ENSG00000102854.16	402.908	-11.2133	1.28168	-8.74898	2.15299e-18	3.87972e-17	MSLN	chr16:760734-768865	hgnc_idHGNC:7371	+
ENSG00000188643.11	2230.72	-11.2113	0.649006	-17.2745	7.3147e-67	1.22855e-64	S100A16	chr1:153606886-153613145	hgnc_idHGNC:20441	-
ENSG00000169306.10	205.517	-11.2046	1.22763	-9.12698	7.04398e-20	1.40602e-18	IL1RAPL1	chrX:28587446-29956718	hgnc_idHGNC:5996	+
ENSG00000237807.4	203.94	-11.1933	1.21623	-9.20328	3.47175e-20	7.09759e-19	RP11-400K9.4	chr8:53493523-53524336	havana_geneOTTHUMG00000164264.7	-
ENSG00000280435.1	202.246	-11.1813	1.2698	-8.80554	1.30224e-18	2.39202e-17	RP4-555D20.1	chr3:44115818-44117487	havana_geneOTTHUMG00000175703.1	-
ENSG00000164430.17	1069.31	-11.1557	0.874594	-12.7553	2.91264e-37	1.52926e-35	CGAS	chr6:73413515-73452297	hgnc_idHGNC:21367	-
ENSG00000196878.15	6774.79	-11.1402	0.463947	-24.0118	2.09313e-127	2.12104e-124	LAMB3	chr1:209614870-209652425	hgnc_idHGNC:6490	-
ENSG00000136869.16	195.122	-11.1298	1.25486	-8.86941	7.35372e-19	1.36981e-17	TLR4	chr9:117704175-117724735	hgnc_idHGNC:11850	+
ENSG00000137965.11	378.707	-11.124	1.2556	-8.85948	8.03868e-19	1.49465e-17	IFI44	chr1:78649796-78664078	hgnc_idHGNC:16938	+
ENSG00000197249.14	365.071	-11.0709	1.21265	-9.12952	6.88014e-20	1.37512e-18	SERPINA1	chr14:94376747-94390693	hgnc_idHGNC:8941	-
ENSG00000188171.16	187.239	-11.0703	1.24061	-8.92329	4.52621e-19	8.54638e-18	ZNF626	chr19:20619939-20661596	hgnc_idHGNC:30461	-
ENSG00000172137.19	646.315	-11.0122	1.05882	-10.4005	2.46763e-25	6.90755e-24	CALB2	chr16:71358713-71390436	hgnc_idHGNC:1435	+
ENSG00000125618.18	175.829	-10.9794	1.25672	-8.73653	2.40391e-18	4.31143e-17	PAX8	chr2:113215997-113278921	hgnc_idHGNC:8622	-
ENSG00000143631.11	628.642	-10.9686	1.12388	-9.7595	1.6798e-22	3.974e-21	FLG	chr1:152302165-152325239	hgnc_idHGNC:3748	-
ENSG00000167880.8	960.018	-10.968	1.01695	-10.7852	4.04477e-27	1.27421e-25	EVPL	chr17:76004502-76027306	hgnc_idHGNC:3503	-
ENSG00000198286.10	172.045	-10.9479	1.27369	-8.59537	8.29966e-18	1.42226e-16	CARD11	chr7:2906142-3043867	hgnc_idHGNC:16393	-
ENSG00000269001.2	165.352	-10.8908	1.22157	-8.91541	4.86008e-19	9.15973e-18	ZNF818P	chr19:53197111-53214522	havana_geneOTTHUMG00000182887.2	+
ENSG00000170190.16	159.641	-10.84	1.25525	-8.63568	5.83786e-18	1.01412e-16	SLC16A5	chr17:75087727-75106162	hgnc_idHGNC:10926	+
ENSG00000250072.6	156.916	-10.8155	1.22838	-8.80464	1.31276e-18	2.40845e-17	SH3TC2-DT	chr5:149063254-149129578	hgnc_idHGNC:52905	+
ENSG00000134321.13	155.695	-10.804	1.23902	-8.71977	2.78768e-18	4.97625e-17	RSAD2	chr2:6865557-6898239	hgnc_idHGNC:30908	+
ENSG00000175315.3	153.52	-10.7834	1.22237	-8.82173	1.12703e-18	2.07772e-17	CST6	chr11:66012008-66013505	hgnc_idHGNC:2478	+
ENSG00000146477.6	153.484	-10.7832	1.21414	-8.88133	6.60667e-19	1.23444e-17	SLC22A3	chr6:160348378-160452577	hgnc_idHGNC:10967	+
ENSG00000162654.9	153.213	-10.7808	1.21309	-8.88708	6.27334e-19	1.17577e-17	GBP4	chr1:89181144-89198942	hgnc_idHGNC:20480	-
ENSG00000128340.15	1102.59	-10.7791	0.796358	-13.5355	9.65228e-42	5.96401e-40	RAC2	chr22:37225270-37244448	hgnc_idHGNC:9802	-
ENSG00000196139.14	1939.99	-10.766	0.698157	-15.4206	1.18959e-53	1.22174e-51	AKR1C3	chr10:5035354-5107686	hgnc_idHGNC:386	+
ENSG00000120708.17	1358.63	-10.7642	0.694462	-15.5001	3.46534e-54	3.65786e-52	TGFBI	chr5:136028988-136063818	hgnc_idHGNC:11771	+
ENSG00000171051.9	150.349	-10.7537	1.23026	-8.74105	2.30947e-18	4.15186e-17	FPR1	chr19:51745172-51804110	hgnc_idHGNC:3826	-
ENSG00000213988.11	147.585	-10.727	1.22003	-8.79245	1.46337e-18	2.67991e-17	ZNF90	chr19:20077994-20127076	hgnc_idHGNC:13165	+
ENSG00000205426.10	147.512	-10.7258	1.21819	-8.80474	1.31151e-18	2.40761e-17	KRT81	chr12:52285913-52291534	hgnc_idHGNC:6458	-
ENSG00000268119.6	147.36	-10.7247	1.21214	-8.84768	8.93558e-19	1.65534e-17	CTD-2561J22.5	chr19:21444241-21463908	havana_geneOTTHUMG00000182846.3	-
ENSG00000099998.19	276.689	-10.6708	1.30419	-8.18189	2.79434e-16	4.33629e-15	GGT5	chr22:24219654-24245108	hgnc_idHGNC:4260	-
ENSG00000169247.14	1487.73	-10.6259	0.641686	-16.5594	1.36925e-61	1.95423e-59	SH3TC2	chr5:148923639-149063163	hgnc_idHGNC:29427	-
ENSG00000106853.20	742.582	-10.6121	0.895634	-11.8487	2.18544e-32	8.99019e-31	PTGR1	chr9:111549722-111599893	hgnc_idHGNC:18429	-
ENSG00000188015.10	265.199	-10.6095	1.21042	-8.76518	1.86483e-18	3.37646e-17	S100A3	chr1:153547329-153549258	hgnc_idHGNC:10493	-
ENSG00000128284.19	135.66	-10.6053	1.21848	-8.7037	3.2123e-18	5.68748e-17	APOL3	chr22:36140330-36166177	hgnc_idHGNC:14868	-
ENSG00000134463.15	264.335	-10.6049	1.20889	-8.77243	1.74848e-18	3.17715e-17	ECHDC3	chr10:11742366-11764070	hgnc_idHGNC:23489	+
ENSG00000249867.6	135.003	-10.5985	1.24043	-8.54427	1.29356e-17	2.19566e-16	LINC02742	chr11:28702607-29064322	hgnc_idHGNC:54259	+
ENSG00000178498.16	134.686	-10.5946	1.22032	-8.68182	3.89483e-18	6.84805e-17	DTX3	chr12:57604622-57609804	hgnc_idHGNC:24457	+
ENSG00000181007.9	260.293	-10.5829	1.22395	-8.64652	5.30934e-18	9.24421e-17	ZFP82	chr19:36383120-36418644	hgnc_idHGNC:28682	-
ENSG00000164176.13	2397.66	-10.5699	0.610832	-17.3041	4.37857e-67	7.47801e-65	EDIL3	chr5:83940554-84384880	hgnc_idHGNC:3173	-
ENSG00000124882.4	252.165	-10.5369	1.301	-8.09909	5.53713e-16	8.40803e-15	EREG	chr4:74365145-74388749	hgnc_idHGNC:3443	+
ENSG00000248698.6	129.238	-10.5354	1.26988	-8.29637	1.07345e-16	1.70674e-15	LINC01085	chr4:14111968-14140052	hgnc_idHGNC:27198	+
ENSG00000050327.15	128.481	-10.5267	1.23419	-8.52923	1.47328e-17	2.48959e-16	ARHGEF5	chr7:144355288-144380632	hgnc_idHGNC:13209	+
ENSG00000159212.13	247.45	-10.5095	1.22905	-8.55096	1.22073e-17	2.07552e-16	CLIC6	chr21:34668994-34718227	hgnc_idHGNC:2065	+
ENSG00000059378.13	918.643	-10.5047	0.76756	-13.6858	1.23459e-42	7.93596e-41	PARP12	chr7:140023749-140062951	hgnc_idHGNC:21919	-
ENSG00000237975.7	126.327	-10.5026	1.21906	-8.61533	6.97399e-18	1.20119e-16	FLG-AS1	chr1:152168125-152445456	hgnc_idHGNC:27913	+
ENSG00000188641.14	1777.23	-10.5023	0.672263	-15.6224	5.12563e-55	5.58492e-53	DPYD	chr1:97077743-97995000	hgnc_idHGNC:3012	-
ENSG00000100342.21	243.048	-10.4836	1.23481	-8.49006	2.06532e-17	3.46118e-16	APOL1	chr22:36253071-36267530	hgnc_idHGNC:618	+
ENSG00000188112.9	445.272	-10.4736	1.17727	-8.89651	5.7629e-19	1.0821e-17	C6orf132	chr6:42101119-42142620	hgnc_idHGNC:21288	-
ENSG00000283646.2	240.803	-10.4703	1.23793	-8.45794	2.72147e-17	4.5135e-16	LINC02009	chr3:46416524-46423591	hgnc_idHGNC:52845	-
ENSG00000157168.20	1105.62	-10.458	0.691749	-15.1182	1.22867e-51	1.15283e-49	NRG1	chr8:31639222-32855666	hgnc_idHGNC:7997	+
ENSG00000130303.14	1094.84	-10.4445	0.696147	-15.0033	6.9866e-51	6.2838e-49	BST2	chr19:17402939-17405630	hgnc_idHGNC:1119	-
ENSG00000256235.3	120.327	-10.4321	1.22638	-8.50646	1.7933e-17	3.01528e-16	SMIM3	chr5:150778757-150796734	hgnc_idHGNC:30248	+
ENSG00000163565.19	838.522	-10.3872	0.765874	-13.5626	6.67483e-42	4.16663e-40	IFI16	chr1:158999968-159055155	hgnc_idHGNC:5395	+
ENSG00000170542.6	1259.22	-10.3773	0.649097	-15.9873	1.56584e-57	1.89647e-55	SERPINB9	chr6:2887270-2903309	hgnc_idHGNC:8955	-
ENSG00000225383.8	115.817	-10.3771	1.25162	-8.29093	1.12366e-16	1.7847e-15	SFTA1P	chr10:10784437-10795047	hgnc_idHGNC:18383	-
ENSG00000126947.13	416.338	-10.3729	1.09218	-9.49742	2.15151e-21	4.75679e-20	ARMCX1	chrX:101550547-101554700	hgnc_idHGNC:18073	+
ENSG00000185070.12	412.545	-10.3588	1.05443	-9.82407	8.86858e-23	2.13633e-21	FLRT2	chr14:85530144-85654428	hgnc_idHGNC:3761	+
ENSG00000124839.13	113.479	-10.3474	1.24	-8.3447	7.13948e-17	1.14958e-15	RAB17	chr2:237574322-237601614	hgnc_idHGNC:16523	-
ENSG00000238279.1	113.132	-10.3434	1.21776	-8.49378	2.00022e-17	3.35763e-16	BX470102.3	chr1:153533603-153535115	havana_geneOTTHUMG00000013548.1	+
ENSG00000267279.2	111.989	-10.3287	1.23126	-8.38867	4.91656e-17	8.00125e-16	RP11-879F14.2	chr18:61585746-61607006	tagoverlapping_locus	-
ENSG00000170369.4	111.419	-10.3212	1.21641	-8.48501	2.15692e-17	3.61268e-16	CST2	chr20:23823769-23826729	hgnc_idHGNC:2474	-
ENSG00000105894.12	111.171	-10.3178	1.22031	-8.45505	2.78978e-17	4.61924e-16	PTN	chr7:137227341-137343774	hgnc_idHGNC:9630	-
ENSG00000138496.17	214.873	-10.306	1.21784	-8.46251	2.61675e-17	4.3517e-16	PARP9	chr3:122527924-122564577	hgnc_idHGNC:24118	-
ENSG00000181381.15	989.136	-10.299	0.735921	-13.9948	1.67818e-44	1.15684e-42	DDX60L	chr4:168356735-168537786	hgnc_idHGNC:26429	-
ENSG00000225269.3	211.608	-10.2839	1.21722	-8.44869	2.94596e-17	4.86988e-16	LINC00705	chr10:4655427-4682722	hgnc_idHGNC:27874	+
ENSG00000134184.13	106.047	-10.2496	1.22086	-8.39541	4.64284e-17	7.58422e-16	GSTM1	chr1:109687814-109709039	hgnc_idHGNC:4632	+
ENSG00000225206.10	105.903	-10.2478	1.22983	-8.33273	7.9002e-17	1.26603e-15	MIR137HG	chr1:97933474-98049863	hgnc_idHGNC:42871	-
ENSG00000142910.16	1892.06	-10.2421	0.602056	-17.0119	6.69944e-65	1.0663e-62	TINAGL1	chr1:31576485-31587686	hgnc_idHGNC:19168	+
ENSG00000275896.6	103.06	-10.2089	1.24362	-8.20896	2.23121e-16	3.48377e-15	PRSS2	chr7:142760398-142774564	hgnc_idHGNC:9483	+
ENSG00000187134.14	551.98	-10.191	0.894971	-11.387	4.85337e-30	1.78839e-28	AKR1C1	chr10:4963253-4983283	hgnc_idHGNC:384	+
ENSG00000267383.7	101.162	-10.1821	1.22946	-8.28176	1.2137e-16	1.9247e-15	CTC-260E6.6	chr19:20122569-20321305	tagoverlapping_locus	-
ENSG00000109610.6	101.07	-10.1806	1.95094	-5.21827	1.80598e-07	1.19952e-06	SOD3	chr4:24789912-24800842	hgnc_idHGNC:11181	+
ENSG00000181634.8	354.379	-10.1511	1.09765	-9.24798	2.28783e-20	4.72488e-19	TNFSF15	chr9:114784652-114806039	hgnc_idHGNC:11931	-
ENSG00000135318.12	5709.32	-10.147	0.392386	-25.8599	1.88484e-147	3.01574e-144	NT5E	chr6:85449584-85495791	hgnc_idHGNC:8021	+
ENSG00000060558.4	715.411	-10.1422	0.782192	-12.9663	1.89882e-38	1.03448e-36	GNA15	chr19:3136033-3163749	hgnc_idHGNC:4383	+
ENSG00000104783.14	710.815	-10.139	0.78053	-12.9899	1.39552e-38	7.6302e-37	KCNN4	chr19:43766533-43781257	hgnc_idHGNC:6293	-
ENSG00000198185.11	97.3904	-10.1274	1.22284	-8.28182	1.21309e-16	1.9247e-15	ZNF334	chr20:46499630-46513559	hgnc_idHGNC:15806	-
ENSG00000179277.9	96.7754	-10.1175	1.23749	-8.17588	2.93703e-16	4.55074e-15	MEIS3P1	chr17:15786618-15787575	hgnc_idHGNC:7002	+
ENSG00000125798.15	187.762	-10.1111	1.23681	-8.17513	2.95539e-16	4.57453e-15	FOXA2	chr20:22580998-22585455	hgnc_idHGNC:5022	-
ENSG00000163283.7	184.973	-10.0893	1.21737	-8.28781	1.15351e-16	1.83116e-15	ALPP	chr2:232378724-232382889	hgnc_idHGNC:439	+
ENSG00000157303.11	91.8547	-10.0421	1.23145	-8.15472	3.49982e-16	5.39527e-15	SUSD3	chr9:93058688-93085133	hgnc_idHGNC:28391	+
ENSG00000077420.16	178.971	-10.0417	1.25861	-7.97843	1.48201e-15	2.17123e-14	APBB1IP	chr10:26438341-26567803	hgnc_idHGNC:17379	+
ENSG00000022556.16	178.701	-10.0395	1.21382	-8.27097	1.32877e-16	2.09842e-15	NLRP2	chr19:54953130-55001142	hgnc_idHGNC:22948	+
ENSG00000091592.16	490.526	-10.0308	0.928803	-10.7997	3.45351e-27	1.09475e-25	NLRP1	chr17:5499427-5619424	hgnc_idHGNC:14374	-
ENSG00000102007.11	2565.33	-10.0109	0.463102	-21.6171	1.24022e-103	7.11371e-101	PLP2	chrX:49171898-49175235	hgnc_idHGNC:9087	+
ENSG00000287023.1	89.7525	-10.0097	1.24214	-8.0584	7.73003e-16	1.1576e-14	RP11-396D16.1	chr10:4747846-4785100	havana_geneOTTHUMG00000194956.1	-
ENSG00000264301.1	89.4112	-10.004	1.25829	-7.95043	1.85863e-15	2.70217e-14	LINC01444	chr18:14969001-14970468	hgnc_idHGNC:50769	-
ENSG00000211772.11	89.1782	-9.99973	1.23029	-8.12795	4.36608e-16	6.67314e-15	TRBC2	chr7:142801041-142802748	hgnc_idHGNC:12157	+
ENSG00000246082.2	88.592	-9.99062	1.22467	-8.15779	3.412e-16	5.26522e-15	NUDT16L2P	chr3:131361898-131365122	hgnc_idHGNC:27189	+
ENSG00000205336.14	728.421	-9.97977	1.50703	-6.62215	3.54019e-11	3.54368e-10	ADGRG1	chr16:57610652-57665580	hgnc_idHGNC:4512	+
ENSG00000264230.9	87.7165	-9.97594	1.22175	-8.16529	3.20661e-16	4.95078e-15	ANXA8L1	chr10:46375627-46391784	hgnc_idHGNC:23334	+
ENSG00000273760.1	87.5281	-9.97327	1.21985	-8.17582	2.93869e-16	4.551e-15	CH17-360D5.3	chr10:47970043-47973496	havana_geneOTTHUMG00000189092.1	-
ENSG00000177932.7	315.048	-9.97009	1.0802	-9.22983	2.71066e-20	5.57915e-19	ZNF354C	chr5:179060373-179083977	hgnc_idHGNC:16736	+
ENSG00000042980.13	86.6373	-9.95852	1.23217	-8.08211	6.3658e-16	9.62308e-15	ADAM28	chr8:24294069-24359014	hgnc_idHGNC:206	+
ENSG00000205885.7	86.2445	-9.95185	1.24989	-7.96217	1.69054e-15	2.46132e-14	C1RL-AS1	chr12:7108052-7122501	hgnc_idHGNC:27461	+
ENSG00000155324.10	459.548	-9.93779	0.880995	-11.2802	1.64375e-29	5.87881e-28	GRAMD2B	chr5:126360132-126496494	hgnc_idHGNC:24911	+
ENSG00000203326.12	165.651	-9.93057	1.25133	-7.93603	2.08751e-15	3.02336e-14	ZNF525	chr19:53365693-53392217	hgnc_idHGNC:29423	+
ENSG00000131746.13	164.532	-9.92029	1.35924	-7.29842	2.91156e-13	3.53339e-12	TNS4	chr17:40475828-40501623	hgnc_idHGNC:24352	-
ENSG00000242193.11	84.0663	-9.91511	1.23102	-8.0544	7.98723e-16	1.19318e-14	CRYZL2P	chr1:178006136-178037950	hgnc_idHGNC:52164	-
ENSG00000165568.18	83.9977	-9.9133	1.23174	-8.04821	8.40138e-16	1.2532e-14	AKR1E2	chr10:4786629-4848062	hgnc_idHGNC:23437	+
ENSG00000101194.18	1050.37	-9.89304	0.663621	-14.9077	2.93822e-50	2.57412e-48	SLC17A9	chr20:62952707-62969585	hgnc_idHGNC:16192	+
ENSG00000250786.2	82.0024	-9.87927	1.2353	-7.99747	1.27005e-15	1.86971e-14	SNHG18	chr5:9546200-9550609	hgnc_idHGNC:49007	+
ENSG00000184363.10	296.184	-9.86773	1.12404	-8.77883	1.65186e-18	3.01058e-17	PKP3	chr11:392614-404908	hgnc_idHGNC:9025	+
ENSG00000144583.5	80.8101	-9.85782	1.8033	-5.46655	4.58881e-08	3.26545e-07	MARCHF4	chr2:216257865-216372483	hgnc_idHGNC:29269	-
ENSG00000196611.6	80.3192	-9.84881	1.23683	-7.96294	1.67996e-15	2.44709e-14	MMP1	chr11:102789401-102798160	hgnc_idHGNC:7155	-
ENSG00000121858.11	1018.06	-9.84822	0.642953	-15.3172	5.87284e-53	5.87284e-51	TNFSF10	chr3:172505508-172523475	hgnc_idHGNC:11925	-
ENSG00000101335.10	1186.57	-9.84515	0.696009	-14.1451	2.00102e-45	1.43469e-43	MYL9	chr20:36541497-36551447	hgnc_idHGNC:15754	+
ENSG00000237870.6	78.3141	-9.81309	1.23188	-7.96594	1.63979e-15	2.39109e-14	AC073130.1	chr7:116275606-116286734	tagoverlapping_locus	-
ENSG00000168685.15	149.988	-9.78707	1.2429	-7.87441	3.42354e-15	4.88847e-14	IL7R	chr5:35852695-35879603	hgnc_idHGNC:6024	+
ENSG00000102271.14	1561.25	-9.77645	0.653436	-14.9616	1.30871e-50	1.17014e-48	KLHL4	chrX:87517409-87670050	hgnc_idHGNC:6355	+
ENSG00000157227.14	6987.48	-9.76695	0.413337	-23.6295	1.91724e-123	1.66526e-120	MMP14	chr14:22836560-22849041	hgnc_idHGNC:7160	+
ENSG00000141574.8	144.045	-9.72793	1.24444	-7.81711	5.40515e-15	7.56521e-14	SECTM1	chr17:82321024-82334074	hgnc_idHGNC:10707	-
ENSG00000227234.2	72.021	-9.69185	1.24416	-7.78987	6.70795e-15	9.31149e-14	SPANXB1	chrX:141002594-141003706	hgnc_idHGNC:14329	+
ENSG00000108846.16	1162.03	-9.67683	0.628126	-15.4059	1.49462e-53	1.52985e-51	ABCC3	chr17:50634777-50692253	hgnc_idHGNC:54	+
ENSG00000256151.1	71.0241	-9.67173	1.238	-7.81237	5.61211e-15	7.84045e-14	ADGRD1-AS1	chr12:130990138-130993976	hgnc_idHGNC:53314	-
ENSG00000171346.16	70.7164	-9.66545	1.23127	-7.84997	4.16133e-15	5.89215e-14	KRT15	chr17:41513745-41522529	hgnc_idHGNC:6421	-
ENSG00000132530.17	70.5779	-9.66232	1.2307	-7.85107	4.125e-15	5.84343e-14	XAF1	chr17:6755447-6775647	hgnc_idHGNC:30932	+
ENSG00000212916.6	137.106	-9.65736	1.24136	-7.77966	7.27208e-15	1.00533e-13	MAP10	chr1:232805416-232809929	hgnc_idHGNC:29265	+
ENSG00000214652.6	70.2466	-9.65576	1.24951	-7.72765	1.09548e-14	1.48938e-13	ZNF727	chr7:64045434-64085339	hgnc_idHGNC:22785	+
ENSG00000151882.11	69.5247	-9.64071	1.24709	-7.73055	1.07085e-14	1.45655e-13	CCL28	chr5:43376645-43412391	hgnc_idHGNC:17700	-
ENSG00000163568.15	69.5177	-9.6406	1.26027	-7.64964	2.01547e-14	2.68729e-13	AIM2	chr1:159062484-159147096	hgnc_idHGNC:357	-
ENSG00000276368.2	1001.52	-9.62962	0.609207	-15.8068	2.79288e-56	3.22827e-54	H2AC14	chr6:27814302-27814777	hgnc_idHGNC:4727	-
ENSG00000287382.1	68.5312	-9.6205	1.28901	-7.46347	8.42728e-14	1.06879e-12	RP11-345F18.2	chr4:55938153-55947996	havana_geneOTTHUMG00000194819.1	-
ENSG00000272913.1	68.4139	-9.61757	1.22391	-7.8581	3.90011e-15	5.54034e-14	RP11-440D17.3	chr2:95525109-95526702	havana_geneOTTHUMG00000186024.1	-
ENSG00000005379.17	244.315	-9.61658	1.1155	-8.62084	6.64645e-18	1.14737e-16	TSPOAP1	chr17:58301228-58328795	hgnc_idHGNC:16831	-
ENSG00000242147.3	67.8075	-9.60437	1.23375	-7.78472	6.98651e-15	9.68049e-14	LASTR	chr10:5594984-5632566	hgnc_idHGNC:54143	-
ENSG00000204019.5	67.2786	-9.59362	1.34663	-7.12417	1.04708e-12	1.20847e-11	CT83	chrX:116461686-116462976	hgnc_idHGNC:33494	-
ENSG00000122862.5	365.844	-9.58149	0.971484	-9.86274	6.03813e-23	1.47912e-21	SRGN	chr10:69088103-69104805	hgnc_idHGNC:9361	+
ENSG00000269652.1	66.0997	-9.56759	1.23565	-7.74299	9.7106e-15	1.32675e-13	CTD-2195B23.3	chr19:41221426-41222051	havana_geneOTTHUMG00000182739.1	-
ENSG00000203857.10	65.4112	-9.55327	1.23952	-7.70721	1.28602e-14	1.7391e-13	HSD3B1	chr1:119507198-119515054	hgnc_idHGNC:5217	+
ENSG00000276759.2	65.1158	-9.54717	1.24131	-7.69118	1.45779e-14	1.96266e-13	RP11-80I3.1	chr9:26066675-26118408	havana_geneOTTHUMG00000189251.2	+
ENSG00000286132.1	64.3744	-9.52953	1.25098	-7.61763	2.58383e-14	3.41366e-13	CTC-359D24.5	chr19:12075327-12113325	tagncRNA_host	+
ENSG00000246228.6	64.2481	-9.52718	1.30129	-7.32136	2.4547e-13	2.99571e-12	CASC8	chr8:127289817-127482139	hgnc_idHGNC:45129	-
ENSG00000271605.6	233.507	-9.52574	1.1115	-8.57014	1.0336e-17	1.76129e-16	MILR1	chr17:64449037-64468643	hgnc_idHGNC:27570	+
ENSG00000256229.8	229.57	-9.51333	1.0771	-8.83235	1.02496e-18	1.89414e-17	ZNF486	chr19:20167214-20200488	hgnc_idHGNC:20807	+
ENSG00000133433.11	63.4981	-9.50953	1.27456	-7.46102	8.58575e-14	1.08844e-12	GSTT2B	chr22:23957414-23961195	hgnc_idHGNC:33437	-
ENSG00000225684.4	62.8384	-9.49459	1.23097	-7.71311	1.22792e-14	1.66275e-13	FAM225B	chr9:113102117-113111543	hgnc_idHGNC:21865	-
ENSG00000161267.12	448.338	-9.47964	0.784118	-12.0896	1.19918e-33	5.23781e-32	BDH1	chr3:197509783-197573323	hgnc_idHGNC:1027	-
ENSG00000214189.9	62.1346	-9.47899	1.23798	-7.65682	1.90599e-14	2.55364e-13	ZNF788P	chr19:12092263-12137235	hgnc_idHGNC:33112	+
ENSG00000259974.3	120.303	-9.4685	1.21409	-7.79884	6.24773e-15	8.69249e-14	LINC00261	chr20:22547671-22578642	hgnc_idHGNC:16189	-
ENSG00000168497.5	770.354	-9.46229	0.620219	-15.2564	1.4934e-52	1.4788e-50	CAVIN2	chr2:191834310-191847088	hgnc_idHGNC:10690	-
ENSG00000261371.6	60.9017	-9.4499	1.22678	-7.703	1.32903e-14	1.79249e-13	PECAM1	chr17:64319415-64413776	hgnc_idHGNC:8823	-
ENSG00000170954.12	118.683	-9.44867	1.23683	-7.63942	2.18204e-14	2.90048e-13	ZNF415	chr19:53107879-53133077	hgnc_idHGNC:20636	-
ENSG00000145536.15	437.089	-9.44252	0.765773	-12.3307	6.19018e-35	2.91302e-33	ADAMTS16	chr5:5140330-5320304	hgnc_idHGNC:17108	+
ENSG00000012124.17	117.166	-9.43026	1.25612	-7.50748	6.02753e-14	7.71524e-13	CD22	chr19:35319261-35347361	hgnc_idHGNC:1643	+
ENSG00000067066.17	761.9	-9.42987	0.625279	-15.0811	2.15744e-51	1.9935e-49	SP100	chr2:230415942-230545606	hgnc_idHGNC:11206	+
ENSG00000164400.6	59.8806	-9.42616	1.23523	-7.63109	2.32776e-14	3.08609e-13	CSF2	chr5:132073789-132076170	hgnc_idHGNC:2434	+
ENSG00000099337.5	116.719	-9.42425	1.21606	-7.7498	9.20369e-15	1.26146e-13	KCNK6	chr19:38319845-38332076	hgnc_idHGNC:6281	+
ENSG00000072163.20	214.68	-9.41992	1.17501	-8.01691	1.08437e-15	1.60648e-14	LIMS2	chr2:127638381-127681786	hgnc_idHGNC:16084	-
ENSG00000197859.11	59.2945	-9.41076	1.30187	-7.22865	4.87825e-13	5.80199e-12	ADAMTSL2	chr9:133532164-133575519	hgnc_idHGNC:14631	+
ENSG00000149596.7	114.584	-9.39758	1.22837	-7.65048	2.00235e-14	2.67215e-13	JPH2	chr20:44106590-44187188	hgnc_idHGNC:14202	-
ENSG00000092929.12	3299.67	-9.38625	0.515099	-18.2222	3.43775e-74	7.74129e-72	UNC13D	chr17:75827225-75844552	hgnc_idHGNC:23147	-
ENSG00000144230.17	58.1819	-9.38387	1.37487	-6.82527	8.77619e-12	9.26376e-11	GPR17	chr2:127645864-127652639	hgnc_idHGNC:4471	+
ENSG00000276855.1	57.6755	-9.37151	1.29468	-7.23846	4.53799e-13	5.40787e-12	CTD-3157E16.2	chr17:15789016-15789705	havana_geneOTTHUMG00000186632.1	+
ENSG00000183439.9	57.6674	-9.37114	1.30595	-7.17572	7.19253e-13	8.42593e-12	TRIM61	chr4:164954446-164977668	hgnc_idHGNC:24339	-
ENSG00000276107.1	112.441	-9.37057	1.21482	-7.71355	1.22369e-14	1.65776e-13	THBS1-IT1	chr15:39586561-39587293	hgnc_idHGNC:55225	+
ENSG00000169174.11	299.449	-9.31604	0.900646	-10.3437	4.46774e-25	1.23136e-23	PCSK9	chr1:55039447-55064852	hgnc_idHGNC:20001	+
ENSG00000259571.2	54.9032	-9.30082	1.24001	-7.50059	6.35325e-14	8.12531e-13	BLID	chr11:122115340-122116215	hgnc_idHGNC:33495	-
ENSG00000276850.5	196.122	-9.2855	1.0658	-8.71226	2.97882e-18	5.30188e-17	CH17-360D5.2	chr10:47908064-47991877	havana_geneOTTHUMG00000189091.4	-
ENSG00000260877.2	105.699	-9.28147	1.2218	-7.59658	3.04061e-14	3.99804e-13	RP11-211G23.2	chr11:69371463-69372512	havana_geneOTTHUMG00000175507.2	+
ENSG00000278897.1	53.9332	-9.27518	1.26093	-7.35583	1.89751e-13	2.34054e-12	AC020951.1	chr19:11856032-11858302	tagoverlapping_locus	+
ENSG00000115267.9	290.74	-9.26546	0.878929	-10.5418	5.5448e-26	1.63177e-24	IFIH1	chr2:162267074-162318684	hgnc_idHGNC:18873	-
ENSG00000198771.11	382.752	-9.25534	0.769599	-12.0262	2.58881e-33	1.1179e-31	RCSD1	chr1:167630093-167708696	hgnc_idHGNC:28310	+
ENSG00000172927.8	2585.82	-9.24523	0.438843	-21.0673	1.58704e-98	7.78163e-96	MYEOV	chr11:69294151-69367726	hgnc_idHGNC:7563	+
ENSG00000165376.12	189.814	-9.23878	1.10888	-8.33164	7.973e-17	1.27635e-15	CLDN2	chrX:106900164-106930861	hgnc_idHGNC:2041	+
ENSG00000168004.10	52.1509	-9.22674	1.24312	-7.42225	1.15144e-13	1.44943e-12	PLAAT5	chr11:63461404-63491194	hgnc_idHGNC:24978	-
ENSG00000189223.15	1214.74	-9.22567	0.478898	-19.2644	1.06979e-82	3.06807e-80	PAX8-AS1	chr2:113211421-113276581	hgnc_idHGNC:49271	+
ENSG00000151376.18	841.415	-9.21275	0.539836	-17.0658	2.66508e-65	4.28669e-63	ME3	chr11:86441108-86672636	hgnc_idHGNC:6985	-
ENSG00000196917.6	100.527	-9.20851	1.21997	-7.54816	4.41446e-14	5.71792e-13	HCAR1	chr12:122726076-122730844	hgnc_idHGNC:4532	-
ENSG00000138356.14	557.257	-9.20374	0.678606	-13.5627	6.66229e-42	4.16663e-40	AOX1	chr2:200586014-200677064	hgnc_idHGNC:553	+
ENSG00000137767.14	184.633	-9.19829	1.0676	-8.61588	6.94035e-18	1.19607e-16	SQOR	chr15:45631148-45691281	hgnc_idHGNC:20390	+
ENSG00000207954.1	50.8603	-9.18977	1.29657	-7.08773	1.36326e-12	1.55625e-11	MIR138-1	chr3:44114212-44114310	hgnc_idHGNC:31524	+
ENSG00000165140.12	276.817	-9.18975	0.879952	-10.4435	1.5697e-25	4.46806e-24	FBP1	chr9:94603133-94640249	hgnc_idHGNC:3606	-
ENSG00000223547.10	50.8148	-9.1885	1.24654	-7.37118	1.69122e-13	2.09592e-12	ZNF844	chr19:12064731-12081565	hgnc_idHGNC:25932	+
ENSG00000178726.7	544.091	-9.17612	0.696865	-13.1677	1.34608e-39	7.63446e-38	THBD	chr20:23045633-23049672	hgnc_idHGNC:11784	-
ENSG00000233836.7	50.1275	-9.16926	1.24714	-7.35225	1.94905e-13	2.3998e-12	ZNF726P1	chr19:23762944-23833314	tagpseudo_consens	+
ENSG00000109943.9	49.4278	-9.14904	1.24763	-7.33314	2.24819e-13	2.75251e-12	CRTAM	chr11:122838500-122872643	hgnc_idHGNC:24313	+
ENSG00000251257.2	49.1526	-9.14086	1.2419	-7.36039	1.83377e-13	2.26613e-12	CTD-2263F21.1	chr5:38460925-38468339	havana_geneOTTHUMG00000162102.2	-
ENSG00000178597.7	49.069	-9.13791	1.3641	-6.69887	2.10041e-11	2.15209e-10	PSAPL1	chr4:7430285-7434930	hgnc_idHGNC:33131	-
ENSG00000120324.9	48.6665	-9.1265	1.23417	-7.39484	1.41573e-13	1.76894e-12	PCDHB10	chr5:141192353-141195647	hgnc_idHGNC:8681	+
ENSG00000127129.10	48.5154	-9.12116	1.25	-7.29693	2.94401e-13	3.5685e-12	EDN2	chr1:41478775-41484683	hgnc_idHGNC:3177	-
ENSG00000170786.13	48.4462	-9.11966	1.29155	-7.06103	1.65274e-12	1.87265e-11	SDR16C5	chr8:56300005-56320776	hgnc_idHGNC:30311	-
ENSG00000233338.1	48.1201	-9.11028	1.24296	-7.32952	2.3098e-13	2.82226e-12	TLR8-AS1	chrX:12902817-12908333	hgnc_idHGNC:40720	-
ENSG00000257671.1	174.525	-9.10958	1.065	-8.55358	1.19328e-17	2.03112e-16	KRT7-AS	chr12:52245048-52247448	hgnc_idHGNC:52643	-
ENSG00000273812.3	47.0703	-9.07761	1.23805	-7.33221	2.26392e-13	2.77011e-12	WI2-87327B8.2	chr20:62596732-62603355	havana_geneOTTHUMG00000186990.3	-
ENSG00000184860.10	169.426	-9.07447	1.07986	-8.40336	4.33864e-17	7.09874e-16	SDR42E1	chr16:81988855-82011481	hgnc_idHGNC:29834	-
ENSG00000153823.19	46.7977	-9.06879	1.25451	-7.22894	4.86793e-13	5.79197e-12	PID1	chr2:228850526-229271287	hgnc_idHGNC:26084	-
ENSG00000104518.11	589.405	-9.06458	0.639012	-14.1853	1.12978e-45	8.25611e-44	GSDMD	chr8:143553207-143563062	hgnc_idHGNC:25697	+
ENSG00000196154.12	8098.27	-9.05462	0.333503	-27.15	2.53018e-162	6.9925e-159	S100A4	chr1:153543613-153550136	hgnc_idHGNC:10494	-
ENSG00000262576.3	89.8722	-9.04657	1.26826	-7.13306	9.81633e-13	1.1351e-11	PCDHGA4	chr5:141355021-141512975	hgnc_idHGNC:8702	+
ENSG00000178814.17	165.383	-9.04066	1.11278	-8.12436	4.49721e-16	6.87011e-15	OPLAH	chr8:144051266-144063965	hgnc_idHGNC:8149	-
ENSG00000139318.8	1501.44	-9.03848	0.501913	-18.0081	1.68394e-72	3.50629e-70	DUSP6	chr12:89347235-89352501	hgnc_idHGNC:3072	-
ENSG00000102452.18	45.6991	-9.03591	1.25513	-7.19921	6.05643e-13	7.13903e-12	NALCN	chr13:101053776-101416508	hgnc_idHGNC:19082	-
ENSG00000113494.17	89.1524	-9.03578	1.22438	-7.3799	1.58407e-13	1.97197e-12	PRLR	chr5:35048756-35230487	hgnc_idHGNC:9446	-
ENSG00000184012.14	45.6121	-9.0334	1.25227	-7.21363	5.4478e-13	6.45162e-12	TMPRSS2	chr21:41464300-41531116	hgnc_idHGNC:11876	-
ENSG00000005001.10	45.2697	-9.02176	1.27622	-7.06915	1.55884e-12	1.77021e-11	PRSS22	chr16:2852730-2858170	hgnc_idHGNC:14368	-
ENSG00000108622.11	45.2691	-9.0211	1.28284	-7.03213	2.03397e-12	2.28502e-11	ICAM2	chr17:64002594-64020634	hgnc_idHGNC:5345	-
ENSG00000276410.4	1046.35	-9.02001	0.706997	-12.7582	2.80613e-37	1.47589e-35	H2BC3	chr6:26043227-26043713	hgnc_idHGNC:4751	-
ENSG00000280079.1	45.0881	-9.01678	1.25343	-7.19371	6.30525e-13	7.42081e-12	CTC-260E6.4	chr19:20220597-20222186	tagoverlapping_locus	-
ENSG00000187566.6	45.1193	-9.01645	1.25982	-7.15695	8.24943e-13	9.61498e-12	NHLRC1	chr6:18120440-18122677	hgnc_idHGNC:21576	-
ENSG00000285906.2	87.624	-9.0095	1.23436	-7.2989	2.90139e-13	3.52246e-12	RP11-622I12.1	chr3:11193439-11225877	havana_geneOTTHUMG00000193244.2	-
ENSG00000287839.1	44.5738	-8.99982	1.25231	-7.18658	6.64342e-13	7.80672e-12	RP11-29H23.8	chr1:155626757-155637604	havana_geneOTTHUMG00000194515.1	-
ENSG00000177599.13	44.4483	-8.99617	1.2439	-7.23222	4.75168e-13	5.65587e-12	ZNF491	chr19:11797667-11809622	hgnc_idHGNC:23706	+
ENSG00000141526.18	4376.65	-8.98886	0.37587	-23.9148	2.14839e-126	2.10681e-123	SLC16A3	chr17:82217934-82261129	hgnc_idHGNC:10924	+
ENSG00000230267.7	44.1613	-8.9857	1.24885	-7.1952	6.23678e-13	7.34876e-12	HERC2P4	chr16:32103245-32188107	hgnc_idHGNC:4872	-
ENSG00000265190.7	237.829	-8.98058	0.880211	-10.2028	1.92726e-24	5.12139e-23	ANXA8	chr10:47460162-47484158	hgnc_idHGNC:546	-
ENSG00000197142.11	1974.58	-8.9693	0.387006	-23.1761	7.93101e-119	6.02757e-116	ACSL5	chr10:112374116-112428379	hgnc_idHGNC:16526	+
ENSG00000141753.7	10370.3	-8.96889	0.557066	-16.1002	2.54162e-58	3.17964e-56	IGFBP4	chr17:40443450-40457725	hgnc_idHGNC:5473	+
ENSG00000112902.12	158.088	-8.96617	1.07895	-8.31009	9.56304e-17	1.52527e-15	SEMA5A	chr5:9035033-9546075	hgnc_idHGNC:10736	-
ENSG00000117226.12	1145.45	-8.96188	0.56578	-15.8399	1.65171e-56	1.93869e-54	GBP3	chr1:89006679-89022894	hgnc_idHGNC:4184	-
ENSG00000187372.11	157.657	-8.95924	1.11013	-8.07044	7.00462e-16	1.05416e-14	PCDHB13	chr5:141213919-141218979	hgnc_idHGNC:8684	+
ENSG00000134516.18	467.016	-8.95737	0.648001	-13.8231	1.85003e-43	1.23335e-41	DOCK2	chr5:169637268-170083382	hgnc_idHGNC:2988	+
ENSG00000286232.1	84.4312	-8.95623	1.35357	-6.61673	3.67222e-11	3.67342e-10	RP11-723K16.1	chr20:61267525-61271827	havana_geneOTTHUMG00000192924.1	-
ENSG00000198975.2	41.9047	-8.91148	1.2667	-7.03521	1.98955e-12	2.23594e-11	MIRLET7A2	chr11:122146522-122146593	hgnc_idHGNC:31477	-
ENSG00000226278.1	81.2258	-8.90039	1.33547	-6.66463	2.65331e-11	2.68868e-10	PSPHP1	chr7:55764797-55773288	hgnc_idHGNC:9578	+
ENSG00000272734.1	80.8886	-8.89484	1.23448	-7.20533	5.79037e-13	6.83867e-12	ADIRF-AS1	chr10:86965345-86971311	hgnc_idHGNC:45127	-
ENSG00000175592.9	2117.17	-8.88006	0.689816	-12.8731	6.3793e-38	3.39634e-36	FOSL1	chr11:65892049-65900573	hgnc_idHGNC:13718	-
ENSG00000154874.15	294.589	-8.87367	0.788038	-11.2605	2.05673e-29	7.31283e-28	CCDC144B	chr17:18537800-18625617	hgnc_idHGNC:26704	-
ENSG00000265519.1	40.4075	-8.85751	1.24459	-7.11682	1.10448e-12	1.27231e-11	CTD-3157E16.1	chr17:15787787-15788205	havana_geneOTTHUMG00000179073.1	-
ENSG00000144063.4	40.2572	-8.85267	1.24501	-7.11055	1.15585e-12	1.32896e-11	MALL	chr2:110083870-110116022	hgnc_idHGNC:6818	-
ENSG00000229373.9	40.0699	-8.84543	1.24717	-7.09239	1.31811e-12	1.5073e-11	LINC00452	chr13:113888306-113923512	hgnc_idHGNC:42800	+
ENSG00000111700.13	39.938	-8.84135	1.34599	-6.56867	5.0766e-11	5.02209e-10	SLCO1B3	chr12:20810702-20916911	hgnc_idHGNC:10961	+
ENSG00000184194.6	77.9439	-8.84052	1.27886	-6.91283	4.75068e-12	5.16341e-11	GPR173	chrX:53048789-53080615	hgnc_idHGNC:18186	+
ENSG00000253485.3	77.0111	-8.82392	1.28204	-6.88269	5.87309e-12	6.30667e-11	PCDHGA5	chr5:141364162-141512975	hgnc_idHGNC:8703	+
ENSG00000175728.4	39.3297	-8.81933	1.25467	-7.02922	2.0769e-12	2.33066e-11	LINC02873	chr11:130672956-130717352	hgnc_idHGNC:26805	+
ENSG00000232774.8	211.071	-8.80981	0.898079	-9.80962	1.02358e-22	2.45594e-21	RP11-47I22.3	chr14:61570405-61658696	tagoverlapping_locus	+
ENSG00000253930.1	38.9376	-8.80487	1.40362	-6.27298	3.54203e-10	3.2133e-09	TNFRSF10A-AS1	chr8:23189279-23190675	hgnc_idHGNC:53164	+
ENSG00000232759.1	38.8591	-8.80236	1.25781	-6.99817	2.59325e-12	2.88667e-11	AC002480.3	chr7:22563337-22573996	havana_geneOTTHUMG00000152530.1	+
ENSG00000105929.16	211.584	-8.80093	0.8778	-10.0261	1.17028e-23	2.99215e-22	ATP6V0A4	chr7:138706294-138799560	hgnc_idHGNC:866	-
ENSG00000189143.10	1549.14	-8.79622	0.403474	-21.8012	2.26002e-105	1.34715e-102	CLDN4	chr7:73799542-73832690	hgnc_idHGNC:2046	+
ENSG00000267102.1	38.6882	-8.79553	1.24187	-7.08248	1.416e-12	1.61283e-11	RP11-686D22.7	chr17:35409602-35410228	tagpseudo_consens	-
ENSG00000231528.3	38.4214	-8.78525	1.24035	-7.08289	1.41182e-12	1.60867e-11	FAM225A	chr9:113113042-113119928	hgnc_idHGNC:27855	+
ENSG00000164125.16	74.6441	-8.77928	1.26838	-6.92167	4.46337e-12	4.85635e-11	GASK1B	chr4:158124474-158173318	hgnc_idHGNC:25312	-
ENSG00000165071.15	74.6175	-8.77784	1.26115	-6.96021	3.39772e-12	3.74377e-11	TMEM71	chr8:132685007-132760712	hgnc_idHGNC:26572	-
ENSG00000196754.13	1677	-8.76301	0.540059	-16.226	3.30208e-59	4.28988e-57	S100A2	chr1:153561108-153567890	hgnc_idHGNC:10492	-
ENSG00000175793.12	810.583	-8.75329	0.532297	-16.4444	9.20148e-61	1.26002e-58	SFN	chr1:26863149-26864456	hgnc_idHGNC:10773	+
ENSG00000246582.3	37.5224	-8.75061	1.246	-7.02295	2.17236e-12	2.4342e-11	RP11-1149O23.3	chr8:23224471-23230926	havana_geneOTTHUMG00000163784.2	+
ENSG00000119922.11	1476.24	-8.74924	0.480189	-18.2204	3.55631e-74	7.94939e-72	IFIT2	chr10:89283694-89309271	hgnc_idHGNC:5409	+
ENSG00000132470.14	4459.44	-8.74419	0.599425	-14.5876	3.36645e-48	2.72907e-46	ITGB4	chr17:75721328-75757818	hgnc_idHGNC:6158	+
ENSG00000119938.9	71.4804	-8.71581	1.26693	-6.87949	6.00672e-12	6.44509e-11	PPP1R3C	chr10:91628442-91633071	hgnc_idHGNC:9293	-
ENSG00000240747.8	36.5975	-8.71548	1.39248	-6.25897	3.87522e-10	3.50254e-09	KRBOX1	chr3:42809483-42942792	hgnc_idHGNC:38708	+
ENSG00000010704.19	327.986	-8.70801	0.708301	-12.2942	9.72855e-35	4.53601e-33	HFE	chr6:26087281-26098343	hgnc_idHGNC:4886	+
ENSG00000157601.15	263.134	-8.69886	0.775993	-11.21	3.6429e-29	1.28922e-27	MX1	chr21:41420020-41470071	hgnc_idHGNC:7532	+
ENSG00000177465.5	36.0496	-8.69332	1.26966	-6.84696	7.54353e-12	8.0043e-11	ACOT4	chr14:73591873-73595766	hgnc_idHGNC:19748	+
ENSG00000144810.16	2465.31	-8.68565	0.322519	-26.9306	9.61809e-160	2.24915e-156	COL8A1	chr3:99638475-99799226	hgnc_idHGNC:2215	+
ENSG00000164761.9	35.7	-8.67929	1.29487	-6.7028	2.04457e-11	2.09771e-10	TNFRSF11B	chr8:118923557-118951885	hgnc_idHGNC:11909	-
ENSG00000143867.7	257.909	-8.67336	0.826076	-10.4995	8.6865e-26	2.51975e-24	OSR1	chr2:19351485-19358623	hgnc_idHGNC:8111	-
ENSG00000259070.7	35.5037	-8.67089	1.26853	-6.83537	8.17955e-12	8.65501e-11	LINC00639	chr14:38738155-38948273	hgnc_idHGNC:27502	-
ENSG00000111799.22	4887.42	-8.66616	0.281993	-30.7319	2.13697e-207	3.2482e-203	COL12A1	chr6:75084326-75206267	hgnc_idHGNC:2188	-
ENSG00000023445.16	1081.37	-8.66122	0.537557	-16.1122	2.09451e-58	2.64204e-56	BIRC3	chr11:102317450-102339403	hgnc_idHGNC:591	+
ENSG00000240476.1	250.349	-8.66003	0.913899	-9.47592	2.64428e-21	5.78733e-20	LINC00973	chr3:98981058-98983096	hgnc_idHGNC:48868	+
ENSG00000112559.15	35.2177	-8.65919	1.29533	-6.68491	2.3107e-11	2.35881e-10	MDFI	chr6:41636882-41654244	hgnc_idHGNC:6967	+
ENSG00000168016.15	379.981	-8.65668	0.686042	-12.6183	1.67395e-36	8.52395e-35	TRANK1	chr3:36826819-36945057	hgnc_idHGNC:29011	-
ENSG00000245571.7	34.9724	-8.64907	1.24628	-6.93993	3.92306e-12	4.28534e-11	FAM111A-DT	chr11:59130133-59143015	hgnc_idHGNC:53752	-
ENSG00000204362.6	34.805	-8.64225	1.26281	-6.84368	7.71859e-12	8.18434e-11	LINC02783	chr1:17189783-17197617	hgnc_idHGNC:54303	+
ENSG00000160181.9	34.3694	-8.62441	1.2674	-6.80479	1.012e-11	1.06269e-10	TFF2	chr21:42346357-42350997	hgnc_idHGNC:11756	-
ENSG00000182983.15	34.3553	-8.62388	1.25212	-6.88744	5.68043e-12	6.11058e-11	ZNF662	chr3:42906142-42919334	hgnc_idHGNC:31930	+
ENSG00000134339.9	66.8497	-8.61966	1.25113	-6.88948	5.5997e-12	6.03014e-11	SAA2	chr11:18239223-18248668	hgnc_idHGNC:10514	-
ENSG00000174600.14	34.2411	-8.61962	1.2494	-6.899	5.23704e-12	5.66569e-11	CMKLR1	chr12:108288044-108339317	hgnc_idHGNC:2121	-
ENSG00000266554.2	34.1498	-8.616	1.26963	-6.7862	1.15122e-11	1.20389e-10	LINC01443	chr18:14946267-14974215	hgnc_idHGNC:50768	+
ENSG00000253522.6	34.1502	-8.61533	1.30795	-6.58688	4.49166e-11	4.45648e-10	MIR3142HG	chr5:160438594-160487426	hgnc_idHGNC:51944	+
ENSG00000171291.9	245.308	-8.60269	0.771491	-11.1507	7.10143e-29	2.47573e-27	ZNF439	chr19:11848726-11883750	hgnc_idHGNC:20873	+
ENSG00000237813.4	65.5037	-8.58936	1.23409	-6.96006	3.40123e-12	3.74628e-11	AC002066.1	chr7:116238260-116499465	tagoverlapping_locus	-
ENSG00000137225.13	33.4194	-8.58307	1.2658	-6.78074	1.1956e-11	1.24858e-10	CAPN11	chr6:44158811-44184401	hgnc_idHGNC:1478	+
ENSG00000183876.9	119.475	-8.57674	1.07951	-7.94505	1.9412e-15	2.81816e-14	ARSI	chr5:150296343-150339307	hgnc_idHGNC:32521	-
ENSG00000183840.7	177.478	-8.55234	0.880391	-9.71425	2.62174e-22	6.14502e-21	GPR39	chr2:132416805-132646582	hgnc_idHGNC:4496	+
ENSG00000196664.5	32.6484	-8.55045	1.2632	-6.76887	1.2979e-11	1.35263e-10	TLR7	chrX:12867072-12890361	hgnc_idHGNC:15631	+
ENSG00000122861.16	4420.86	-8.54957	0.310874	-27.5018	1.67281e-166	5.08535e-163	PLAU	chr10:73909177-73917496	hgnc_idHGNC:9052	+
ENSG00000151632.17	63.601	-8.54623	1.23701	-6.90875	4.88928e-12	5.30268e-11	AKR1C2	chr10:4987400-5018031	hgnc_idHGNC:385	-
ENSG00000226053.1	32.3085	-8.53613	1.25726	-6.78946	1.12552e-11	1.17863e-10	LINC01776	chr1:98210747-98272658	hgnc_idHGNC:52566	+
ENSG00000257732.1	32.1895	-8.53032	1.30592	-6.53205	6.48765e-11	6.34979e-10	RP11-818F20.5	chr12:104262314-104280722	havana_geneOTTHUMG00000170178.1	-
ENSG00000205517.13	62.2835	-8.51673	1.2894	-6.60518	3.97041e-11	3.96259e-10	RGL3	chr19:11384341-11419328	hgnc_idHGNC:30282	-
ENSG00000250320.6	61.9703	-8.51064	1.24241	-6.85011	7.37909e-12	7.83802e-11	EDIL3-DT	chr5:84382424-84490765	hgnc_idHGNC:40204	+
ENSG00000279433.1	31.695	-8.50845	1.31492	-6.4707	9.75522e-11	9.35221e-10	RP11-4B16.1	chr18:77108284-77110537	tagoverlapping_locus	-
ENSG00000232949.2	31.5228	-8.50039	1.25483	-6.77415	1.25144e-11	1.3051e-10	AC002480.4	chr7:22589698-22602536	havana_geneOTTHUMG00000152531.2	+
ENSG00000226943.3	31.55	-8.49992	1.26464	-6.72124	1.80187e-11	1.8581e-10	ALG1L5P	chr7:6923804-6930835	hgnc_idHGNC:44374	+
ENSG00000251281.1	31.2831	-8.48932	1.30803	-6.49016	8.57426e-11	8.28273e-10	CTD-2066L21.2	chr5:33011322-33017607	tagoverlapping_locus	-
ENSG00000166401.15	112.353	-8.47941	1.07021	-7.92312	2.31618e-15	3.34657e-14	SERPINB8	chr18:63970029-64019779	hgnc_idHGNC:8952	+
ENSG00000161798.7	112.873	-8.47939	1.06316	-7.97563	1.51604e-15	2.22001e-14	AQP5	chr12:49961872-49965682	hgnc_idHGNC:638	+
ENSG00000109511.12	30.9279	-8.4718	1.29319	-6.5511	5.71161e-11	5.61011e-10	ANXA10	chr4:168092537-168187736	hgnc_idHGNC:534	+
ENSG00000213275.2	30.932	-8.47178	1.34799	-6.28477	3.28348e-10	2.99034e-09	IFITM9P	chr11:69303412-69303807	hgnc_idHGNC:33972	-
ENSG00000169994.19	30.8867	-8.4697	1.33241	-6.35666	2.06194e-10	1.91633e-09	MYO7B	chr2:127535802-127637729	hgnc_idHGNC:7607	+
ENSG00000256771.4	111.396	-8.46897	1.10118	-7.69078	1.46239e-14	1.96798e-13	ZNF253	chr19:19865882-19894674	hgnc_idHGNC:13497	+
ENSG00000242731.3	30.8303	-8.46764	1.30179	-6.50462	7.78911e-11	7.56273e-10	FAM86LP	chr7:6931684-6939603	hgnc_idHGNC:44099	-
ENSG00000125089.18	111.851	-8.45806	1.1314	-7.47574	7.67693e-14	9.76071e-13	SH3TC1	chr4:8182072-8241803	hgnc_idHGNC:26009	+
ENSG00000249279.6	30.4272	-8.4488	1.32502	-6.37633	1.81379e-10	1.69712e-09	LINC02057	chr5:61201304-61304811	hgnc_idHGNC:52900	-
ENSG00000113532.13	59.3632	-8.44731	1.26754	-6.66433	2.6588e-11	2.69336e-10	ST8SIA4	chr5:100806933-100903282	hgnc_idHGNC:10871	-
ENSG00000126561.18	216.256	-8.44149	0.803061	-10.5116	7.63558e-26	2.22339e-24	STAT5A	chr17:42287547-42311943	hgnc_idHGNC:11366	+
ENSG00000123342.16	58.5589	-8.42835	1.22883	-6.85883	6.94263e-12	7.39769e-11	MMP19	chr12:55835433-55842966	hgnc_idHGNC:7165	-
ENSG00000249102.3	29.9541	-8.42757	1.27797	-6.59448	4.26762e-11	4.24389e-10	CTD-2066L21.1	chr5:33008934-33026025	havana_geneOTTHUMG00000162000.3	+
ENSG00000163359.17	648.214	-8.42398	0.536397	-15.7047	1.4033e-55	1.5684e-53	COL6A3	chr2:237324003-237414328	hgnc_idHGNC:2213	-
ENSG00000255443.1	29.8678	-8.42316	1.26895	-6.63788	3.18233e-11	3.19705e-10	CD44-AS1	chr11:35210343-35214985	hgnc_idHGNC:40133	-
ENSG00000215009.5	29.6918	-8.41393	1.25694	-6.694	2.17157e-11	2.2235e-10	ACSM4	chr12:7304284-7328724	hgnc_idHGNC:32016	+
ENSG00000272121.1	58.0078	-8.41367	1.2283	-6.84984	7.39348e-12	7.85057e-11	RP4-555D20.4	chr3:43998081-43999149	havana_geneOTTHUMG00000185495.1	-
ENSG00000196420.7	57.9452	-8.41225	1.24481	-6.75785	1.40051e-11	1.45807e-10	S100A5	chr1:153537147-153541765	hgnc_idHGNC:10495	-
ENSG00000231185.7	57.8124	-8.40892	1.22684	-6.85414	7.17415e-12	7.62834e-11	SPRY4-AS1	chr5:142325293-142672001	hgnc_idHGNC:53465	+
ENSG00000103888.17	4508.36	-8.40691	0.301996	-27.8378	1.51196e-170	5.10706e-167	CEMIP	chr15:80779343-80951776	hgnc_idHGNC:29213	+
ENSG00000196407.12	29.4927	-8.40359	1.30842	-6.42268	1.33893e-10	1.26763e-09	THEM5	chr1:151847101-151853712	hgnc_idHGNC:26755	-
ENSG00000242258.1	29.2822	-8.39426	1.26384	-6.64185	3.09773e-11	3.11515e-10	LINC00996	chr7:150433654-150448140	hgnc_idHGNC:27800	+
ENSG00000204959.4	29.1825	-8.38807	1.26061	-6.65397	2.85297e-11	2.88332e-10	ARHGEF34P	chr7:144272445-144286966	hgnc_idHGNC:38086	-
ENSG00000173237.5	29.0869	-8.3829	1.25982	-6.65403	2.85172e-11	2.88332e-10	C11orf86	chr11:66975277-66977009	hgnc_idHGNC:34442	+
ENSG00000170498.9	29.0274	-8.38025	1.25447	-6.68032	2.38425e-11	2.42899e-10	KISS1	chr1:204190341-204196491	hgnc_idHGNC:6341	-
ENSG00000204540.11	104.64	-8.37675	1.07652	-7.78136	7.17476e-15	9.93228e-14	PSORS1C1	chr6:31114750-31140092	hgnc_idHGNC:17202	+
ENSG00000276170.4	28.9315	-8.37605	1.25313	-6.68408	2.32372e-11	2.37131e-10	AC124789.1	chr17:38450394-38452444	havana_geneOTTHUMG00000188548.1	-
ENSG00000287680.1	28.7986	-8.3693	1.32606	-6.31142	2.76485e-10	2.53396e-09	RP11-862L9.4	chr18:77042864-77044739	havana_geneOTTHUMG00000194950.1	+
ENSG00000154274.15	155.546	-8.35377	0.890964	-9.3761	6.8459e-21	1.46251e-19	C4orf19	chr4:37453925-37623495	hgnc_idHGNC:25618	+
ENSG00000274721.1	28.4894	-8.35334	1.40388	-5.95018	2.67846e-09	2.20306e-08	ENSG10010136563.1	chr5:142318047-142318167	+
ENSG00000136244.12	103.332	-8.34951	1.08357	-7.70557	1.30265e-14	1.75924e-13	IL6	chr7:22725884-22732002	hgnc_idHGNC:6018	+
ENSG00000138135.7	28.3818	-8.34862	1.25738	-6.63972	3.1429e-11	3.15953e-10	CH25H	chr10:89205629-89207317	hgnc_idHGNC:1907	-
ENSG00000147676.14	102.334	-8.34825	1.15728	-7.21366	5.44685e-13	6.45162e-12	MAL2	chr8:119165034-119245673	hgnc_idHGNC:13634	+
ENSG00000197479.7	102.156	-8.34219	1.06434	-7.83791	4.58098e-15	6.4503e-14	PCDHB11	chr5:141199610-141203779	hgnc_idHGNC:8682	+
ENSG00000177675.9	204.107	-8.34204	0.786481	-10.6068	2.77093e-26	8.32711e-25	CD163L1	chr12:7346685-7479897	hgnc_idHGNC:30375	-
ENSG00000287484.1	28.2429	-8.3406	1.29427	-6.44426	1.16168e-10	1.10463e-09	RP11-295K3.2	chr11:1773745-1774903	havana_geneOTTHUMG00000194519.1	+
ENSG00000223552.1	28.1946	-8.33821	1.26695	-6.58132	4.66296e-11	4.62191e-10	CCR5AS	chr3:46364955-46407059	hgnc_idHGNC:54398	-
ENSG00000164136.17	102.429	-8.33394	1.10675	-7.5301	5.07032e-14	6.52849e-13	IL15	chr4:141636583-141733987	hgnc_idHGNC:5977	+
ENSG00000005884.18	20975.6	-8.32206	0.373272	-22.2949	4.14227e-110	2.67925e-107	ITGA3	chr17:50055968-50090481	hgnc_idHGNC:6139	+
ENSG00000145623.13	1955.12	-8.30662	0.328432	-25.2917	3.93844e-141	5.70135e-138	OSMR	chr5:38845858-38945596	hgnc_idHGNC:8507	+
ENSG00000107159.13	27.4291	-8.29808	1.27113	-6.52813	6.6597e-11	6.50562e-10	CA9	chr9:35673918-35681159	hgnc_idHGNC:1383	+
ENSG00000162692.12	99.6426	-8.29716	1.0971	-7.56281	3.94439e-14	5.13311e-13	VCAM1	chr1:100719742-100739045	hgnc_idHGNC:12663	+
ENSG00000160180.17	27.1674	-8.28482	1.29683	-6.38853	1.67489e-10	1.57441e-09	TFF3	chr21:42311667-42315409	hgnc_idHGNC:11757	-
ENSG00000197935.7	97.349	-8.28328	1.09421	-7.57012	3.72889e-14	4.86516e-13	ZNF311	chr6:28994785-29005316	hgnc_idHGNC:13847	-
ENSG00000183128.7	27.1088	-8.28194	1.26294	-6.55765	5.46624e-11	5.39525e-10	CALHM3	chr10:103472804-103479240	hgnc_idHGNC:23458	-
ENSG00000146674.16	572.726	-8.23958	0.49409	-16.6763	1.95059e-62	2.86463e-60	IGFBP3	chr7:45912245-45921874	hgnc_idHGNC:5472	-
ENSG00000084734.9	26.064	-8.22647	1.26762	-6.48972	8.59967e-11	8.30464e-10	GCKR	chr2:27496839-27523684	hgnc_idHGNC:4196	+
ENSG00000089127.15	25.8967	-8.21697	1.28831	-6.37809	1.79309e-10	1.67826e-09	OAS1	chr12:112905856-112933219	hgnc_idHGNC:8086	+
ENSG00000253361.3	25.8548	-8.21404	1.26319	-6.50259	7.89487e-11	7.65808e-10	RP11-675F6.4	chr8:38543276-38560877	tagoverlapping_locus	-
ENSG00000173040.13	25.8511	-8.21305	1.3071	-6.28342	3.31214e-10	3.01555e-09	EVC2	chr4:5542772-5709548	hgnc_idHGNC:19747	-
ENSG00000076242.16	1077.47	-8.21241	0.409572	-20.0512	1.97091e-89	7.21874e-87	MLH1	chr3:36993350-37050846	hgnc_idHGNC:7127	+
ENSG00000019186.10	25.7878	-8.21075	1.26501	-6.49068	8.54517e-11	8.25725e-10	CYP24A1	chr20:54153446-54173986	hgnc_idHGNC:2602	-
ENSG00000106538.10	469.012	-8.20886	0.590326	-13.9056	5.85483e-44	3.99074e-42	RARRES2	chr7:150338317-150341662	hgnc_idHGNC:9868	-
ENSG00000183914.14	1268.72	-8.20747	0.467391	-17.5602	4.97244e-69	9.10616e-67	DNAH2	chr17:7717354-7833744	hgnc_idHGNC:2948	+
ENSG00000278330.1	49.7653	-8.1916	1.33524	-6.13495	8.51862e-10	7.42661e-09	RP11-4B16.4	chr18:77112602-77115726	havana_geneOTTHUMG00000186683.1	+
ENSG00000163453.11	3034.38	-8.19048	0.364495	-22.4707	8.0262e-112	5.30427e-109	IGFBP7	chr4:57030773-57110385	hgnc_idHGNC:5476	-
ENSG00000171951.5	137.49	-8.18964	0.896262	-9.13756	6.38788e-20	1.28095e-18	SCG2	chr2:223596940-223602361	hgnc_idHGNC:10575	-
ENSG00000156127.8	25.4391	-8.18911	1.27949	-6.40029	1.55085e-10	1.46234e-09	BATF	chr14:75522455-75546993	hgnc_idHGNC:958	+
ENSG00000213214.5	25.2588	-8.18081	1.2895	-6.34415	2.23659e-10	2.07041e-09	ARHGEF35	chr7:144186083-144195833	hgnc_idHGNC:33846	-
ENSG00000130813.18	91.6962	-8.17878	1.06918	-7.64957	2.01654e-14	2.68754e-13	SHFL	chr19:10086122-10093252	hgnc_idHGNC:25649	+
ENSG00000233828.5	25.1689	-8.1743	1.28539	-6.35939	2.0256e-10	1.88543e-09	MIR4280HG	chr5:87048858-87138397	hgnc_idHGNC:54975	-
ENSG00000221887.6	48.9221	-8.16786	1.24846	-6.54235	6.05577e-11	5.94047e-10	HMSD	chr18:63949301-63981774	hgnc_idHGNC:23037	+
ENSG00000249631.6	25.0102	-8.16613	1.26459	-6.45755	1.06414e-10	1.01665e-09	RP11-281P23.2	chr4:11625714-11823906	havana_geneOTTHUMG00000160044.43	+
ENSG00000224184.6	48.7977	-8.16327	1.25124	-6.52414	6.8394e-11	6.67687e-10	MIR3681HG	chr2:11833926-12702913	hgnc_idHGNC:52001	+
ENSG00000111319.13	229.806	-8.16229	0.819247	-9.96317	2.20905e-23	5.55001e-22	SCNN1A	chr12:6346843-6377730	hgnc_idHGNC:10599	-
ENSG00000028137.19	316.335	-8.15973	0.650684	-12.5402	4.49713e-36	2.26346e-34	TNFRSF1B	chr1:12166991-12209228	hgnc_idHGNC:11917	+
ENSG00000163739.5	24.7379	-8.14989	1.28852	-6.32501	2.53219e-10	2.33057e-09	CXCL1	chr4:73869393-73871308	hgnc_idHGNC:4602	+
ENSG00000197550.3	24.5065	-8.13825	1.31409	-6.19308	5.89998e-10	5.24903e-09	RP11-460N11.2	chr9:64817870-64836341	havana_geneOTTHUMG00000013331.1	+
ENSG00000117228.11	884.428	-8.12933	0.427208	-19.029	9.8171e-81	2.66464e-78	GBP1	chr1:89051882-89065360	hgnc_idHGNC:4182	-
ENSG00000233521.7	24.3424	-8.127	1.27474	-6.3754	1.82484e-10	1.7064e-09	LINC01638	chr22:27221349-27225134	hgnc_idHGNC:52425	-
ENSG00000277734.8	24.32	-8.12571	1.31577	-6.17562	6.59054e-10	5.83438e-09	TRAC	chr14:22547506-22552156	hgnc_idHGNC:12029	+
ENSG00000109321.11	652.799	-8.12371	0.478193	-16.9883	1.00177e-64	1.56978e-62	AREG	chr4:74445136-74455005	hgnc_idHGNC:651	+
ENSG00000100097.12	8965.32	-8.12208	0.286719	-28.3276	1.57874e-176	7.99894e-173	LGALS1	chr22:37675636-37679802	hgnc_idHGNC:6561	+
ENSG00000267934.1	24.1289	-8.11543	1.30048	-6.24034	4.36613e-10	3.92577e-09	CTB-176F20.3	chr19:23323968-23329101	havana_geneOTTHUMG00000183269.1	+
ENSG00000288054.1	24.0949	-8.11256	1.33415	-6.08071	1.19654e-09	1.02667e-08	RP11-371H1.1	chr6:135882780-135888133	havana_geneOTTHUMG00000195614.1	-
ENSG00000148735.15	87.7208	-8.10966	1.11204	-7.29261	3.04013e-13	3.68207e-12	PLEKHS1	chr10:113751262-113783429	hgnc_idHGNC:26285	+
ENSG00000113578.18	46.5765	-8.09552	1.26462	-6.40156	1.53799e-10	1.45112e-09	FGF1	chr5:142592178-142698070	hgnc_idHGNC:3665	-
ENSG00000154133.15	217.696	-8.0922	0.870985	-9.29086	1.53042e-20	3.2064e-19	ROBO4	chr11:124883691-124898500	hgnc_idHGNC:17985	-
ENSG00000280002.1	86.3443	-8.09171	1.07001	-7.56228	3.96055e-14	5.14973e-13	RP11-76C10.6	chr12:130988312-130990028	havana_geneOTTHUMG00000168345.1	-
ENSG00000251194.2	23.5462	-8.07979	1.2879	-6.2736	3.52795e-10	3.20244e-09	RP1-68D18.2	chr11:35212550-35214007	tagoverlapping_locus	+
ENSG00000273542.2	45.657	-8.06671	1.32964	-6.06683	1.30456e-09	1.11276e-08	H4C12	chr6:27831174-27831560	hgnc_idHGNC:4784	-
ENSG00000157399.17	84.2377	-8.06279	1.06861	-7.54509	4.51978e-14	5.85184e-13	ARSL	chrX:2934045-2968475	hgnc_idHGNC:719	-
ENSG00000234155.1	23.2787	-8.06269	1.33417	-6.04321	1.51082e-09	1.279e-08	LINC02535	chr6:85387219-85390186	hgnc_idHGNC:53569	-
ENSG00000256751.6	23.2721	-8.06234	1.32282	-6.0948	1.09576e-09	9.43393e-09	PLBD1-AS1	chr12:14567393-14624191	hgnc_idHGNC:51143	+
ENSG00000123977.10	23.2045	-8.05765	1.32658	-6.07402	1.24749e-09	1.06737e-08	DAW1	chr2:227871054-227924344	hgnc_idHGNC:26383	+
ENSG00000128510.12	546.801	-8.05055	0.480867	-16.7417	6.50651e-63	9.69598e-61	CPA4	chr7:130293134-130324180	hgnc_idHGNC:15740	+
ENSG00000250634.6	23.0556	-8.04917	1.3081	-6.15334	7.58684e-10	6.66782e-09	LINC01182	chr4:13654374-14003756	hgnc_idHGNC:49564	+
ENSG00000162511.8	247.19	-8.03774	0.651562	-12.3361	5.78844e-35	2.73243e-33	LAPTM5	chr1:30732469-30757774	hgnc_idHGNC:29612	-
ENSG00000177839.7	22.865	-8.03638	1.27613	-6.29745	3.02584e-10	2.76482e-09	PCDHB9	chr5:141187127-141191541	hgnc_idHGNC:8694	+
ENSG00000228459.4	22.787	-8.03192	1.29553	-6.19973	5.65605e-10	5.04234e-09	LINC01546	chrX:3271544-3286138	hgnc_idHGNC:27336	+
ENSG00000135477.11	22.7733	-8.02944	1.33032	-6.03573	1.5825e-09	1.33744e-08	KRT87P	chr12:52250466-52258867	hgnc_idHGNC:30198	-
ENSG00000268104.3	22.6906	-8.02604	1.36667	-5.87269	4.28778e-09	3.44746e-08	SLC6A14	chrX:116436606-116461458	hgnc_idHGNC:11047	+
ENSG00000222032.1	22.6856	-8.02507	1.26651	-6.33634	2.3528e-10	2.17203e-09	AC112721.2	chr2:237428920-237434822	havana_geneOTTHUMG00000152980.2	-
ENSG00000144152.13	81.6965	-8.0197	1.12748	-7.11292	1.13613e-12	1.30678e-11	FBLN7	chr2:112138385-112188218	hgnc_idHGNC:26740	+
ENSG00000255281.1	22.5716	-8.01913	1.34252	-5.97319	2.32663e-09	1.93197e-08	RP11-460B17.1	chr11:29391525-29393844	tagpseudo_consens	+
ENSG00000196639.7	726.387	-8.00531	0.468958	-17.0704	2.46373e-65	3.98391e-63	HRH1	chr3:11137093-11263557	hgnc_idHGNC:5182	+
ENSG00000170442.12	22.2951	-7.99913	1.27982	-6.25021	4.09907e-10	3.69658e-09	KRT86	chr12:52249300-52309163	hgnc_idHGNC:6463	+
ENSG00000197124.12	81.0007	-7.99907	1.06635	-7.50138	6.31496e-14	8.07974e-13	ZNF682	chr19:19997058-20039505	hgnc_idHGNC:28857	-
ENSG00000146047.7	43.4845	-7.9962	1.34936	-5.92591	3.10564e-09	2.5359e-08	H2BC1	chr6:25726777-25727345	hgnc_idHGNC:18730	+
ENSG00000263466.1	22.2285	-7.99543	1.30123	-6.14452	8.02068e-10	7.02272e-09	RP1-56K13.2	chr17:38903704-38904600	havana_geneOTTHUMG00000178866.1	-
ENSG00000251442.6	22.1601	-7.9902	1.29021	-6.19294	5.90508e-10	5.25203e-09	LINC01094	chr4:78638780-78683185	hgnc_idHGNC:49219	+
ENSG00000233117.4	119.553	-7.98001	0.913454	-8.73608	2.41336e-18	4.32583e-17	LINC00702	chr10:4201141-4243912	hgnc_idHGNC:44676	-
ENSG00000078401.7	317.074	-7.97788	0.587628	-13.5764	5.52668e-42	3.4713e-40	EDN1	chr6:12290361-12297194	hgnc_idHGNC:3176	+
ENSG00000054219.11	21.9401	-7.97726	1.31525	-6.06519	1.318e-09	1.12264e-08	LY75	chr2:159803355-159904756	hgnc_idHGNC:6729	-
ENSG00000159176.14	1847.52	-7.97463	0.341419	-23.3573	1.1607e-120	9.04748e-118	CSRP1	chr1:201483530-201509456	hgnc_idHGNC:2469	-
ENSG00000169429.11	120.502	-7.973	1.00845	-7.90617	2.65419e-15	3.8096e-14	CXCL8	chr4:73740541-73743716	hgnc_idHGNC:6025	+
ENSG00000198959.12	11770	-7.97258	0.334439	-23.8387	1.32657e-125	1.26024e-122	TGM2	chr20:38127385-38166578	hgnc_idHGNC:11778	-
ENSG00000164418.22	79.4608	-7.97023	1.0891	-7.31816	2.51403e-13	3.06565e-12	GRIK2	chr6:100962701-102081622	hgnc_idHGNC:4580	+
ENSG00000110852.5	21.8021	-7.96876	1.34437	-5.9275	3.07582e-09	2.51425e-08	CLEC2B	chr12:9852369-9869386	hgnc_idHGNC:2053	-
ENSG00000255450.1	21.7245	-7.96343	1.29645	-6.14251	8.12298e-10	7.10206e-09	CTD-2063L20.1	chr11:29275655-29276565	tagpseudo_consens	+
ENSG00000143520.6	21.6793	-7.95961	1.32012	-6.02946	1.64503e-09	1.38683e-08	FLG2	chr1:152348735-152360006	hgnc_idHGNC:33276	-
ENSG00000127533.4	42.236	-7.95334	1.24517	-6.38737	1.68765e-10	1.58494e-09	F2RL3	chr19:16888999-16892606	hgnc_idHGNC:3540	+
ENSG00000172824.16	21.5747	-7.95202	1.27485	-6.23759	4.4435e-10	3.99298e-09	CES4A	chr16:66988589-67009758	hgnc_idHGNC:26741	+
ENSG00000227388.3	21.5408	-7.95139	1.28309	-6.19708	5.75206e-10	5.12343e-09	RP11-112J3.16	chr9:35772163-35790432	havana_geneOTTHUMG00000019884.3	+
ENSG00000156510.13	77.5592	-7.9432	1.09306	-7.26697	3.67642e-13	4.41054e-12	HKDC1	chr10:69220332-69267552	hgnc_idHGNC:23302	+
ENSG00000153246.13	156.069	-7.94019	0.792476	-10.0195	1.25172e-23	3.18962e-22	PLA2R1	chr2:159932006-160062615	hgnc_idHGNC:9042	-
ENSG00000188013.6	21.1451	-7.92377	1.28801	-6.15194	7.65413e-10	6.72307e-09	MEIS3P2	chr17:20589293-20590367	hgnc_idHGNC:17638	+
ENSG00000271524.1	21.1265	-7.92172	1.34476	-5.89079	3.84358e-09	3.11172e-08	BNIP3P17	chr19:20221869-20222463	hgnc_idHGNC:49697	+
ENSG00000222022.1	21.0508	-7.91667	1.27587	-6.20494	5.47179e-10	4.88094e-09	AC112721.1	chr2:237421420-237425276	havana_geneOTTHUMG00000152981.1	-
ENSG00000170421.12	7721.16	-7.91589	0.29246	-27.0666	2.43899e-161	6.17878e-158	KRT8	chr12:52897187-52949954	hgnc_idHGNC:6446	-
ENSG00000153064.12	20.9631	-7.91001	1.28454	-6.15785	7.37413e-10	6.49402e-09	BANK1	chr4:101411286-102074812	hgnc_idHGNC:18233	+
ENSG00000287778.1	20.708	-7.89446	1.28196	-6.15811	7.3617e-10	6.48495e-09	RP11-281P23.3	chr4:11426874-11467802	havana_geneOTTHUMG00000195191.1	+
ENSG00000134827.8	40.2148	-7.88337	1.30728	-6.03034	1.63611e-09	1.38007e-08	TCN1	chr11:59852800-59866489	hgnc_idHGNC:11652	-
ENSG00000101916.12	20.5316	-7.88315	1.30979	-6.01862	1.75906e-09	1.47599e-08	TLR8	chrX:12906620-12923169	hgnc_idHGNC:15632	+
ENSG00000267745.1	20.5319	-7.88186	1.33389	-5.90895	3.44297e-09	2.80006e-08	RP11-686D22.8	chr17:35406684-35409768	tagoverlapping_locus	-
ENSG00000259345.7	20.4797	-7.87751	1.33702	-5.89184	3.81909e-09	3.09353e-08	RP11-624L4.1	chr15:38865322-39427195	tagoverlapping_locus	-
ENSG00000235269.2	39.8213	-7.87034	1.2611	-6.24084	4.35214e-10	3.91435e-09	LINC02331	chr14:53685139-53850882	hgnc_idHGNC:53251	-
ENSG00000197971.16	2260.56	-7.86488	0.296819	-26.4972	1.04301e-154	2.11383e-151	MBP	chr18:76978827-77133683	hgnc_idHGNC:6925	-
ENSG00000286456.1	20.1553	-7.85436	1.27431	-6.1636	7.11102e-10	6.27322e-09	RP11-561N12.10	chr7:64612535-64614834	havana_geneOTTHUMG00000194465.1	+
ENSG00000285601.1	20.1445	-7.85371	1.28009	-6.1353	8.49979e-10	7.41233e-09	RP11-564K10.1	chr8:29351292-29360222	havana_geneOTTHUMG00000192785.1	+
ENSG00000286313.1	39.0457	-7.84299	1.27661	-6.14362	8.06622e-10	7.05852e-09	RP11-394G3.3	chr6:135854053-135880942	havana_geneOTTHUMG00000195567.1	-
ENSG00000172260.15	214.906	-7.83343	0.742228	-10.5539	4.87114e-26	1.44049e-24	NEGR1	chr1:71395943-72282539	hgnc_idHGNC:17302	-
ENSG00000248279.5	19.8471	-7.83341	1.28312	-6.10498	1.02813e-09	8.87428e-09	LINC02120	chr5:32947443-32962467	hgnc_idHGNC:27971	+
ENSG00000137699.17	71.4004	-7.83134	1.07722	-7.26992	3.59689e-13	4.32025e-12	TRIM29	chr11:120111286-120185529	hgnc_idHGNC:17274	-
ENSG00000254166.3	19.8248	-7.83044	1.27606	-6.1364	8.4413e-10	7.36766e-09	CASC19	chr8:127072694-127227541	hgnc_idHGNC:49476	-
ENSG00000254526.1	19.5431	-7.81194	1.31064	-5.9604	2.51619e-09	2.0786e-08	RP11-466I1.1	chr11:29159956-29266734	havana_geneOTTHUMG00000166127.1	+
ENSG00000090339.9	607.101	-7.80762	0.496163	-15.736	8.56777e-56	9.68254e-54	ICAM1	chr19:10271093-10286615	hgnc_idHGNC:5344	+
ENSG00000207971.1	19.4952	-7.80747	1.31206	-5.95054	2.67263e-09	2.19887e-08	MIR125B1	chr11:122099757-122099844	hgnc_idHGNC:31506	-
ENSG00000177106.16	1910.53	-7.79441	0.49857	-15.6335	4.30263e-55	4.72202e-53	EPS8L2	chr11:694438-727727	hgnc_idHGNC:21296	+
ENSG00000231290.6	139.164	-7.79261	0.778624	-10.0082	1.40316e-23	3.5606e-22	APCDD1L-DT	chr20:58515379-58619888	hgnc_idHGNC:27152	+
ENSG00000162892.16	19.3199	-7.79216	1.3356	-5.8342	5.40493e-09	4.29681e-08	IL24	chr1:206897443-206904139	hgnc_idHGNC:11346	+
ENSG00000182261.4	19.1305	-7.77777	1.30199	-5.97377	2.31833e-09	1.92613e-08	NLRP10	chr11:7957537-7965426	hgnc_idHGNC:21464	-
ENSG00000236383.8	37.3022	-7.77388	1.35892	-5.72062	1.06137e-08	8.17061e-08	CCDC200	chr17:43216941-43305397	hgnc_idHGNC:43658	-
ENSG00000051523.11	756.374	-7.77133	0.500127	-15.5387	1.8973e-54	2.02379e-52	CYBA	chr16:88643289-88651054	hgnc_idHGNC:2577	-
ENSG00000248388.5	18.9785	-7.7699	1.32946	-5.84441	5.08362e-09	4.05516e-08	RP11-313E19.2	chr4:176669621-176706145	havana_geneOTTHUMG00000160733.1	+
ENSG00000242615.1	18.9168	-7.76325	1.33795	-5.80236	6.53897e-09	5.15521e-08	CTC-359D24.3	chr19:12141806-12143322	tagoverlapping_locus	-
ENSG00000095752.7	273.948	-7.76173	0.5925	-13.1	3.29447e-39	1.85124e-37	IL11	chr19:55364382-55370463	hgnc_idHGNC:5966	-
ENSG00000221955.11	137.387	-7.75673	0.777171	-9.98072	1.85114e-23	4.67398e-22	SLC12A8	chr3:125082636-125212864	hgnc_idHGNC:15595	-
ENSG00000257446.4	18.6895	-7.74649	1.29083	-6.00118	1.95888e-09	1.63779e-08	ZNF878	chr19:12043805-12052961	hgnc_idHGNC:37246	-
ENSG00000274213.1	18.5659	-7.73497	1.30145	-5.94333	2.79293e-09	2.29163e-08	RP11-670E13.6	chr17:56914186-56914533	havana_geneOTTHUMG00000186667.1	+
ENSG00000285867.1	18.4728	-7.72848	1.2816	-6.03035	1.63603e-09	1.38007e-08	RP11-49N14.10	chr1:153586813-153606283	havana_geneOTTHUMG00000192833.1	-
ENSG00000285922.1	18.3923	-7.72304	1.28268	-6.02103	1.73309e-09	1.45461e-08	RP4-672J20.3	chr1:98052077-98054592	havana_geneOTTHUMG00000192944.1	-
ENSG00000204335.4	35.9289	-7.72031	1.26676	-6.09454	1.09756e-09	9.4467e-09	SP5	chr2:170715337-170718078	hgnc_idHGNC:14529	+
ENSG00000156959.9	164.121	-7.71771	0.749073	-10.303	6.82827e-25	1.85836e-23	LHFPL4	chr3:9498361-9553822	hgnc_idHGNC:29568	-
ENSG00000116157.6	35.8328	-7.71609	1.28436	-6.00771	1.88162e-09	1.57536e-08	GPX7	chr1:52602371-52609051	hgnc_idHGNC:4559	+
ENSG00000253953.3	35.7465	-7.71243	1.32046	-5.84072	5.19771e-09	4.14182e-08	PCDHGB4	chr5:141387698-141512975	hgnc_idHGNC:8711	+
ENSG00000179046.9	18.1126	-7.70192	1.29904	-5.92892	3.04936e-09	2.49329e-08	TRIML2	chr4:188091272-188109603	hgnc_idHGNC:26378	-
ENSG00000263528.8	390.195	-7.70003	0.523205	-14.717	5.01127e-49	4.18524e-47	IKBKE	chr1:206470476-206496889	hgnc_idHGNC:14552	+
ENSG00000185339.9	65.4195	-7.69732	1.0736	-7.16964	7.51976e-13	8.79234e-12	TCN2	chr22:30607003-30627271	hgnc_idHGNC:11653	+
ENSG00000110446.12	96.3823	-7.6873	0.924319	-8.31671	9.04366e-17	1.4447e-15	SLC15A3	chr11:60937060-60952653	hgnc_idHGNC:18068	-
ENSG00000124491.16	17.9399	-7.68652	1.28494	-5.98202	2.2038e-09	1.8355e-08	F13A1	chr6:6144084-6321013	hgnc_idHGNC:3531	-
ENSG00000254530.2	17.8786	-7.68216	1.30917	-5.86795	4.41209e-09	3.54272e-08	LINC02755	chr11:29335878-29989328	hgnc_idHGNC:54275	-
ENSG00000197496.6	34.744	-7.6719	1.24815	-6.1466	7.91632e-10	6.93934e-09	SLC2A10	chr20:46709649-46736347	hgnc_idHGNC:13444	+
ENSG00000010438.17	95.9401	-7.66997	0.918394	-8.35151	6.73957e-17	1.08691e-15	PRSS3	chr9:33750679-33799231	hgnc_idHGNC:9486	+
ENSG00000283445.1	191.556	-7.66877	0.656251	-11.6857	1.50782e-31	5.97624e-30	RP11-63G10.4	chr1:58715609-58771295	havana_geneOTTHUMG00000191617.1	+
ENSG00000205362.11	17.6833	-7.66641	1.32863	-5.77017	7.91896e-09	6.17906e-08	MT1A	chr16:56638666-56640087	hgnc_idHGNC:7393	+
ENSG00000198768.11	603.166	-7.66303	0.527068	-14.539	6.86238e-48	5.50439e-46	APCDD1L	chr20:58459101-58515399	hgnc_idHGNC:26892	-
ENSG00000214049.8	34.5269	-7.66224	1.25876	-6.08714	1.14945e-09	9.8738e-09	UCA1	chr19:15828206-15836328	hgnc_idHGNC:37126	+
ENSG00000235427.1	17.5228	-7.65317	1.3523	-5.65936	1.51938e-08	1.1487e-07	AC006159.5	chr7:116542718-116551969	havana_geneOTTHUMG00000066050.1	-
ENSG00000183760.11	17.4884	-7.64937	1.34278	-5.69666	1.22174e-08	9.32017e-08	ACP7	chr19:39083913-39111493	hgnc_idHGNC:33781	+
ENSG00000253910.3	156.101	-7.64386	0.821574	-9.30393	1.35352e-20	2.83968e-19	PCDHGB2	chr5:141359994-141512975	hgnc_idHGNC:8709	+
ENSG00000178404.10	90.6175	-7.62458	1.58869	-4.7993	1.59222e-06	9.25853e-06	CEP295NL	chr17:78870910-78903217	hgnc_idHGNC:44659	-
ENSG00000115598.10	17.1499	-7.62276	1.29786	-5.87332	4.27147e-09	3.43707e-08	IL1RL2	chr2:102187006-102240002	hgnc_idHGNC:5999	+
ENSG00000163131.12	251.671	-7.62176	0.638653	-11.9341	7.85868e-33	3.32273e-31	CTSS	chr1:150730079-150765957	hgnc_idHGNC:2545	-
ENSG00000169248.13	17.1107	-7.61927	1.36485	-5.58249	2.37103e-08	1.75248e-07	CXCL11	chr4:76033682-76041415	hgnc_idHGNC:10638	-
ENSG00000115339.14	500.389	-7.61725	0.525596	-14.4926	1.34941e-47	1.06275e-45	GALNT3	chr2:165747588-165794659	hgnc_idHGNC:4125	-
ENSG00000236101.1	16.9944	-7.60799	1.37638	-5.52755	3.24727e-08	2.35883e-07	RAC1P7	chr1:234026851-234027227	hgnc_idHGNC:42007	-
ENSG00000171872.5	16.9183	-7.60197	1.31356	-5.78733	7.15159e-09	5.6062e-08	KLF17	chr1:44118821-44135140	hgnc_idHGNC:18830	+
ENSG00000165215.6	16.8774	-7.59745	1.53587	-4.94668	7.54896e-07	4.62026e-06	CLDN3	chr7:73768997-73770270	hgnc_idHGNC:2045	-
ENSG00000095261.14	849.741	-7.59527	0.398546	-19.0574	5.70177e-81	1.56157e-78	PSMD5	chr9:120815496-120842951	hgnc_idHGNC:9563	-
ENSG00000166396.13	16.7346	-7.58631	1.35658	-5.59225	2.24151e-08	1.66119e-07	SERPINB7	chr18:63752935-63805376	hgnc_idHGNC:13902	+
ENSG00000287156.1	179.566	-7.57662	0.66739	-11.3526	7.19717e-30	2.62973e-28	RP11-242G5.1	chr14:53954671-53962234	havana_geneOTTHUMG00000194974.1	+
ENSG00000175294.6	117.034	-7.57212	0.901955	-8.39523	4.65002e-17	7.58779e-16	CATSPER1	chr11:66016752-66026479	hgnc_idHGNC:17116	-
ENSG00000164530.15	88.922	-7.56636	0.902127	-8.38724	4.97688e-17	8.09509e-16	PI16	chr6:36948263-36964837	hgnc_idHGNC:21245	+
ENSG00000188549.12	2056.34	-7.56056	0.580091	-13.0334	7.90093e-39	4.39101e-37	CCDC9B	chr15:40331452-40340967	hgnc_idHGNC:33488	-
ENSG00000228328.2	16.4178	-7.55803	1.54597	-4.88886	1.01421e-06	6.0705e-06	PGK1P1	chrX:68070520-68071767	hgnc_idHGNC:8897	-
ENSG00000147689.16	149.515	-7.55351	0.796108	-9.48805	2.35399e-21	5.18185e-20	FAM83A	chr8:123178960-123210079	hgnc_idHGNC:28210	+
ENSG00000119917.15	2186.72	-7.55245	0.3893	-19.4001	7.70492e-84	2.29637e-81	IFIT3	chr10:89327307-89377473	hgnc_idHGNC:5411	+
ENSG00000228358.6	15.9991	-7.52359	1.33889	-5.61928	1.9176e-08	1.4309e-07	LINC02263	chr4:117360596-117412712	hgnc_idHGNC:53175	+
ENSG00000144908.14	31.2903	-7.51953	1.24686	-6.03078	1.63169e-09	1.3771e-08	ALDH1L1	chr3:126103562-126197994	hgnc_idHGNC:3978	-
ENSG00000162645.13	492.674	-7.5183	0.471926	-15.9311	3.8553e-57	4.63246e-55	GBP2	chr1:89106132-89150456	hgnc_idHGNC:4183	-
ENSG00000273703.2	493.573	-7.51723	0.522884	-14.3765	7.27082e-47	5.53967e-45	H2BC14	chr6:27815022-27815489	hgnc_idHGNC:4750	+
ENSG00000150540.14	230.903	-7.51182	0.704823	-10.6577	1.60467e-26	4.8978e-25	HNMT	chr2:137964020-138016364	hgnc_idHGNC:5028	+
ENSG00000224055.1	15.888	-7.51146	1.42249	-5.28049	1.28841e-07	8.70976e-07	GAPDHP55	chr15:44063511-44064313	hgnc_idHGNC:38561	+
ENSG00000275832.5	1495.29	-7.51042	0.546696	-13.7378	6.02453e-43	3.91337e-41	ARHGAP23	chr17:38419280-38512385	hgnc_idHGNC:29293	+
ENSG00000250384.1	15.7853	-7.50173	1.45596	-5.15243	2.57136e-07	1.67314e-06	UBE2CP3	chr4:57072683-57073132	hgnc_idHGNC:43552	+
ENSG00000233124.2	15.6852	-7.49342	1.30723	-5.73229	9.9082e-09	7.65851e-08	LINC00456	chr13:97168751-97187578	hgnc_idHGNC:42804	-
ENSG00000197497.11	56.5962	-7.48709	1.08898	-6.87533	6.18447e-12	6.62e-11	ZNF665	chr19:53159213-53193386	hgnc_idHGNC:25885	-
ENSG00000273769.5	15.6204	-7.48645	1.3852	-5.40459	6.49552e-08	4.54881e-07	LCA10	chrX:153880672-153888990	havana_geneOTTHUMG00000058499.2	+
ENSG00000139151.16	15.5866	-7.48522	1.32747	-5.63872	1.71316e-08	1.28688e-07	PLCZ1	chr12:18683169-18738100	hgnc_idHGNC:19218	-
ENSG00000107984.10	4264.93	-7.47888	0.424659	-17.6115	2.01066e-69	3.74995e-67	DKK1	chr10:52314281-52318042	hgnc_idHGNC:2891	+
ENSG00000157873.18	170.672	-7.47815	0.720902	-10.3733	3.27921e-25	9.12894e-24	TNFRSF14	chr1:2555639-2565382	hgnc_idHGNC:11912	+
ENSG00000006210.7	143.589	-7.47359	0.881355	-8.47966	2.25851e-17	3.7766e-16	CX3CL1	chr16:57372477-57385044	hgnc_idHGNC:10647	+
ENSG00000117122.14	56.3998	-7.47243	1.07739	-6.93569	4.04238e-12	4.41251e-11	MFAP2	chr1:16974502-16980632	hgnc_idHGNC:7033	-
ENSG00000096433.11	8040.57	-7.46983	0.425641	-17.5496	5.98987e-69	1.08388e-66	ITPR3	chr6:33620365-33696574	hgnc_idHGNC:6182	+
ENSG00000250548.7	56.2979	-7.46825	1.10044	-6.7866	1.1481e-11	1.20104e-10	LINC01303	chr14:61556273-61570653	hgnc_idHGNC:50470	-
ENSG00000188039.16	55.6931	-7.46355	1.10937	-6.72775	1.72308e-11	1.77927e-10	NWD1	chr19:16719847-16817963	hgnc_idHGNC:27619	+
ENSG00000139289.14	3786.84	-7.46263	0.266377	-28.0152	1.05952e-172	4.02618e-169	PHLDA1	chr12:76025447-76031776	hgnc_idHGNC:8933	-
ENSG00000013364.19	2094.13	-7.45994	0.373535	-19.9712	9.80432e-89	3.38695e-86	MVP	chr16:29820394-29848039	hgnc_idHGNC:7531	+
ENSG00000236431.1	15.2969	-7.45772	1.32274	-5.63808	1.71961e-08	1.29141e-07	AC009237.11	chr2:95536117-95536495	havana_geneOTTHUMG00000155158.1	-
ENSG00000286473.1	15.2818	-7.45653	1.31949	-5.65108	1.59439e-08	1.20123e-07	RP11-56L13.8	chr16:32126432-32132724	havana_geneOTTHUMG00000195348.1	+
ENSG00000162711.18	55.598	-7.45132	1.08257	-6.88301	5.86001e-12	6.29485e-11	NLRP3	chr1:247416156-247449108	hgnc_idHGNC:16400	+
ENSG00000138119.17	11305.2	-7.44995	0.244074	-30.5233	1.28051e-204	1.29759e-200	MYOF	chr10:93306429-93482334	hgnc_idHGNC:3656	-
ENSG00000188060.8	29.61	-7.44024	1.26314	-5.89029	3.8552e-09	3.11863e-08	RAB42	chr1:28592200-28595449	hgnc_idHGNC:28702	+
ENSG00000087237.12	15.1086	-7.43843	1.40368	-5.29924	1.16288e-07	7.89623e-07	CETP	chr16:56961923-56983845	hgnc_idHGNC:1869	+
ENSG00000211751.9	15.0454	-7.43287	1.35529	-5.48436	4.14975e-08	2.97249e-07	TRBC1	chr7:142791694-142793368	hgnc_idHGNC:12156	+
ENSG00000101160.15	3380.15	-7.42809	0.281214	-26.4143	9.38141e-154	1.78247e-150	CTSZ	chr20:58985686-59008238	hgnc_idHGNC:2547	-
ENSG00000170549.4	14.8283	-7.41046	1.31843	-5.62066	1.90224e-08	1.42049e-07	IRX1	chr5:3595832-3601403	hgnc_idHGNC:14358	+
ENSG00000276786.1	14.8104	-7.40962	1.55127	-4.77649	1.78379e-06	1.03152e-05	WI2-8325B5.1	chr20:61369879-61370855	tagoverlapping_locus	+
ENSG00000105852.11	28.9313	-7.40668	1.26107	-5.87334	4.27112e-09	3.43707e-08	PON3	chr7:95359872-95396375	hgnc_idHGNC:9206	-
ENSG00000234614.1	28.7473	-7.39704	1.26125	-5.86483	4.49588e-09	3.60524e-08	C2CD4D-AS1	chr1:151841877-151850385	hgnc_idHGNC:54045	+
ENSG00000287427.1	14.6672	-7.39456	1.51129	-4.89288	9.93717e-07	5.95838e-06	RP11-380J17.3	chr10:128026878-128029444	havana_geneOTTHUMG00000194864.1	-
ENSG00000279039.1	14.6196	-7.39259	1.31615	-5.61684	1.94486e-08	1.45089e-07	CTC-260E6.3	chr19:20207192-20209789	tagoverlapping_locus	-
ENSG00000154589.7	14.6153	-7.39043	1.45902	-5.06535	4.07644e-07	2.57853e-06	LY96	chr8:73991392-74029079	hgnc_idHGNC:17156	+
ENSG00000198125.13	52.6674	-7.383	1.09673	-6.73185	1.67517e-11	1.73273e-10	MB	chr22:35606764-35637951	hgnc_idHGNC:6915	-
ENSG00000187017.17	28.4019	-7.37986	1.41245	-5.22487	1.7428e-07	1.16034e-06	ESPN	chr1:6424776-6461367	hgnc_idHGNC:13281	+
ENSG00000154654.15	14.4836	-7.37871	1.31523	-5.61021	2.02081e-08	1.50497e-07	NCAM2	chr21:20998409-21543329	hgnc_idHGNC:7657	+
ENSG00000241666.2	14.4823	-7.37861	1.30951	-5.63463	1.75437e-08	1.31588e-07	RP3-455J7.4	chr1:167627385-167630674	havana_geneOTTHUMG00000035319.2	-
ENSG00000123454.12	53.0516	-7.37253	1.2158	-6.06391	1.32851e-09	1.13033e-08	DBH	chr9:133636363-133659329	hgnc_idHGNC:2689	+
ENSG00000138061.12	3739.78	-7.35862	0.279672	-26.3116	1.41172e-152	2.52449e-149	CYP1B1	chr2:38066973-38109902	hgnc_idHGNC:2597	-
ENSG00000151364.17	52.1137	-7.35787	1.07951	-6.81591	9.36722e-12	9.87048e-11	KCTD14	chr11:78015715-78046191	hgnc_idHGNC:23295	-
ENSG00000230834.1	14.1831	-7.34792	1.3497	-5.44413	5.20591e-08	3.67874e-07	AC068580.7	chr11:1776930-1778388	havana_geneOTTHUMG00000045388.1	-
ENSG00000079263.19	51.6757	-7.34519	1.09336	-6.71797	1.84278e-11	1.89835e-10	SP140	chr2:230203110-230313215	hgnc_idHGNC:17133	+
ENSG00000257591.6	14.1722	-7.34504	1.35039	-5.43919	5.35239e-08	3.77699e-07	ZNF625	chr19:12142090-12156734	hgnc_idHGNC:30571	-
ENSG00000164342.13	102.662	-7.33618	0.836812	-8.76682	1.83787e-18	3.33161e-17	TLR3	chr4:186069155-186088073	hgnc_idHGNC:11849	+
ENSG00000268658.5	14.0027	-7.32969	1.31663	-5.567	2.59166e-08	1.90674e-07	LINC00664	chr19:21483374-21503238	hgnc_idHGNC:44319	+
ENSG00000135898.10	13.9981	-7.32929	1.30836	-5.60187	2.12052e-08	1.57459e-07	GPR55	chr2:230907318-230961066	hgnc_idHGNC:4511	-
ENSG00000274021.1	27.397	-7.32823	1.33962	-5.4704	4.49029e-08	3.20058e-07	RP11-823E8.3	chr12:89351015-89353271	havana_geneOTTHUMG00000169953.2	+
ENSG00000275426.1	13.9562	-7.32676	1.37489	-5.32898	9.87666e-08	6.7685e-07	CH17-262A2.1	chr4:149738-150317	havana_geneOTTHUMG00000188626.1	+
ENSG00000246640.1	27.3015	-7.32118	1.2634	-5.79484	6.83869e-09	5.38033e-08	PICART1	chr17:50050349-50055739	hgnc_idHGNC:27576	-
ENSG00000185215.11	2087.48	-7.31812	0.355765	-20.5701	5.0892e-94	2.0907e-91	TNFAIP2	chr14:103121476-103137439	hgnc_idHGNC:11895	+
ENSG00000260761.1	27.1988	-7.31675	1.37473	-5.32232	1.02454e-07	7.00385e-07	RP11-184E9.2	chr5:25319834-25321346	havana_geneOTTHUMG00000161957.2	+
ENSG00000257588.1	27.216	-7.31622	1.25955	-5.80861	6.29944e-09	4.97023e-08	RP11-469H8.6	chr12:49951512-49962924	tagoverlapping_locus	-
ENSG00000262209.3	74.788	-7.31402	0.967446	-7.56013	4.02662e-14	5.2334e-13	PCDHGB3	chr5:141370242-141512975	hgnc_idHGNC:8710	+
ENSG00000244405.8	880.611	-7.31067	0.574262	-12.7306	3.99955e-37	2.08553e-35	ETV5	chr3:186046314-186110318	hgnc_idHGNC:3494	-
ENSG00000073282.14	13.7393	-7.30119	1.31054	-5.57113	2.53086e-08	1.86381e-07	TP63	chr3:189631389-189897276	hgnc_idHGNC:15979	+
ENSG00000223485.4	13.7005	-7.29766	1.3326	-5.47626	4.34404e-08	3.09997e-07	LINC01615	chr6:169157162-169162992	hgnc_idHGNC:51898	-
ENSG00000205045.11	13.6597	-7.29396	1.31846	-5.53218	3.16267e-08	2.30122e-07	SLFN12L	chr17:35464249-35487857	tagoverlapping_locus	-
ENSG00000235777.1	13.6333	-7.29269	1.39663	-5.22164	1.77344e-07	1.17945e-06	DPYD-AS2	chr1:97796921-97798066	hgnc_idHGNC:40196	+
ENSG00000179300.4	13.6388	-7.28975	1.32724	-5.49243	3.96435e-08	2.84773e-07	RTL3	chrX:78656068-78659328	hgnc_idHGNC:22997	-
ENSG00000156711.17	1002.9	-7.28612	0.386346	-18.8591	2.47548e-79	6.54387e-77	MAPK13	chr6:36127809-36144524	hgnc_idHGNC:6875	+
ENSG00000250486.5	13.4662	-7.27361	1.33777	-5.43712	5.41485e-08	3.8184e-07	FAM218A	chr4:164956948-164959122	hgnc_idHGNC:26466	+
ENSG00000274290.3	406.313	-7.26943	0.632088	-11.5007	1.30911e-30	4.99333e-29	H2BC6	chr6:26172059-26184655	hgnc_idHGNC:4753	+
ENSG00000225756.1	70.778	-7.26907	1.10077	-6.60364	4.01178e-11	4.00257e-10	DBH-AS1	chr9:133654586-133657313	hgnc_idHGNC:24155	-
ENSG00000197054.12	13.337	-7.26092	1.37394	-5.28474	1.25886e-07	8.51756e-07	ZNF763	chr19:11965037-11980617	hgnc_idHGNC:27614	+
ENSG00000122711.9	144.24	-7.25809	0.748633	-9.69513	3.16227e-22	7.36652e-21	SPINK4	chr9:33218365-33248567	hgnc_idHGNC:16646	+
ENSG00000183742.13	13.2399	-7.25006	1.32926	-5.45423	4.91852e-08	3.48945e-07	MACC1	chr7:20134655-20217404	hgnc_idHGNC:30215	-
ENSG00000236098.1	13.2212	-7.24821	1.33566	-5.42668	5.74104e-08	4.04093e-07	RP11-148B18.4	chr1:94318479-94324569	havana_geneOTTHUMG00000010651.1	-
ENSG00000277968.1	13.2391	-7.24781	1.38731	-5.22437	1.74749e-07	1.16296e-06	ENSG10010138144.1	chr5:142317830-142317920	+
ENSG00000198910.14	2049.78	-7.24462	0.509395	-14.222	6.69078e-46	4.91304e-44	L1CAM	chrX:153861514-153886173	hgnc_idHGNC:6470	-
ENSG00000267530.3	48.3495	-7.24438	1.12262	-6.45308	1.09597e-10	1.04509e-09	LINC01836	chr19:782755-786092	hgnc_idHGNC:52652	+
ENSG00000286153.1	71.5435	-7.23667	0.90123	-8.02977	9.76584e-16	1.45033e-14	AP000331.1	chr21:34836286-34884882	havana_geneOTTHUMG00000192819.1	+
ENSG00000158639.13	13.1049	-7.23483	1.3278	-5.44875	5.07246e-08	3.5928e-07	PAGE5	chrX:55220346-55224108	hgnc_idHGNC:29992	+
ENSG00000067798.16	821.946	-7.23231	0.36674	-19.7205	1.43675e-86	4.5028e-84	NAV3	chr12:77324641-78213010	hgnc_idHGNC:15998	+
ENSG00000250697.2	186.84	-7.2292	0.631744	-11.4432	2.54234e-30	9.51812e-29	CTD-2066L21.3	chr5:32888236-33298066	tagoverlapping_locus	-
ENSG00000167232.14	937.921	-7.22795	0.403976	-17.892	1.36096e-71	2.75821e-69	ZNF91	chr19:23304991-23395471	hgnc_idHGNC:13166	-
ENSG00000266278.1	13.0377	-7.22598	1.32878	-5.43807	5.38623e-08	3.7991e-07	LINC01910	chr18:70380140-70384591	hgnc_idHGNC:52729	-
ENSG00000238142.2	12.984	-7.22046	1.43002	-5.0492	4.43673e-07	2.79537e-06	RP11-108M9.4	chr1:16887577-16889706	havana_geneOTTHUMG00000002204.5	-
ENSG00000150782.12	187.665	-7.2182	0.605199	-11.927	8.56124e-33	3.60973e-31	IL18	chr11:112143253-112164096	hgnc_idHGNC:5986	-
ENSG00000168490.14	12.876	-7.20781	1.31422	-5.48446	4.14739e-08	2.9715e-07	PHYHIP	chr8:22219703-22232101	hgnc_idHGNC:16865	-
ENSG00000254780.1	12.8447	-7.20468	1.38984	-5.18383	2.17378e-07	1.43223e-06	RP11-793I11.1	chr11:47905323-47905607	tagpseudo_consens	-
ENSG00000204791.10	12.8237	-7.20139	1.52409	-4.72505	2.30063e-06	1.30948e-05	SMPD5	chr8:144049079-144051522	hgnc_idHGNC:52275	+
ENSG00000232386.9	12.8304	-7.20106	1.3462	-5.34917	8.83596e-08	6.09515e-07	RP11-66B24.2	chr15:100849561-100861756	tagoverlapping_locus	+
ENSG00000104903.5	46.8521	-7.19899	1.13215	-6.35871	2.03451e-10	1.89314e-09	LYL1	chr19:13099033-13103161	hgnc_idHGNC:6734	-
ENSG00000136859.10	277.044	-7.18551	0.554797	-12.9516	2.30101e-38	1.24912e-36	ANGPTL2	chr9:127087348-127122635	hgnc_idHGNC:490	-
ENSG00000164379.7	433.126	-7.17614	0.533015	-13.4633	2.57161e-41	1.55731e-39	FOXQ1	chr6:1312098-1314758	hgnc_idHGNC:20951	+
ENSG00000189190.10	223.312	-7.16444	0.588867	-12.1665	4.68853e-34	2.0899e-32	ZNF600	chr19:52749942-52786807	hgnc_idHGNC:30951	-
ENSG00000255227.1	12.473	-7.16282	1.37062	-5.22597	1.73241e-07	1.15387e-06	RP11-460B17.2	chr11:29445487-29457393	havana_geneOTTHUMG00000166131.1	+
ENSG00000236750.1	12.4799	-7.16131	1.36245	-5.2562	1.47066e-07	9.87586e-07	AC009237.16	chr2:95641634-95641980	havana_geneOTTHUMG00000155148.1	-
ENSG00000236751.2	12.4384	-7.15953	1.32672	-5.39641	6.7989e-08	4.74705e-07	LINC01186	chrX:46256759-46327680	hgnc_idHGNC:49573	-
ENSG00000226887.8	24.335	-7.15482	1.28389	-5.57276	2.50732e-08	1.84728e-07	ERVMER34-1	chr4:52722618-52751586	hgnc_idHGNC:42970	-
ENSG00000100055.21	66.6047	-7.15127	0.92486	-7.73228	1.05641e-14	1.43883e-13	CYTH4	chr22:37282027-37315341	hgnc_idHGNC:9505	+
ENSG00000099812.9	110.256	-7.14755	0.797402	-8.96355	3.14403e-19	5.99614e-18	MISP	chr19:751112-764318	hgnc_idHGNC:27000	+
ENSG00000273301.1	12.3191	-7.14683	1.37018	-5.21596	1.82867e-07	1.21352e-06	RP11-314B1.2	chr2:225698514-225703654	tagoverlapping_locus	+
ENSG00000167554.15	24.1125	-7.1435	1.26334	-5.65447	1.56331e-08	1.17986e-07	ZNF610	chr19:52336243-52367778	hgnc_idHGNC:26687	+
ENSG00000279141.4	12.265	-7.13929	1.33771	-5.33694	9.45262e-08	6.49253e-07	LINC01451	chr9:136612024-136617181	havana_geneOTTHUMG00000189535.1	-
ENSG00000244198.7	12.2634	-7.13648	1.33598	-5.34177	9.20414e-08	6.32744e-07	ARHGEF35-AS1	chr7:144194858-144280547	hgnc_idHGNC:41292	+
ENSG00000167642.13	1027.33	-7.13347	0.460703	-15.4839	4.4582e-54	4.6896e-52	SPINT2	chr19:38244035-38292615	hgnc_idHGNC:11247	+
ENSG00000283162.1	12.0998	-7.11699	1.33587	-5.32759	9.95243e-08	6.81734e-07	RP11-403F21.4	chr9:38433696-38543880	havana_geneOTTHUMG00000191640.1	+
ENSG00000276405.1	12.0741	-7.11458	1.40022	-5.08103	3.75387e-07	2.38769e-06	TRBV13	chr7:142535809-142536292	hgnc_idHGNC:12188	+
ENSG00000111291.8	12.0529	-7.11235	1.39667	-5.09235	3.5365e-07	2.25956e-06	GPRC5D	chr12:12940775-12952147	hgnc_idHGNC:13310	-
ENSG00000198542.14	23.5498	-7.10957	1.27768	-5.56441	2.63035e-08	1.9324e-07	ITGBL1	chr13:101452593-101720856	hgnc_idHGNC:6164	+
ENSG00000268992.1	11.9689	-7.10149	1.43823	-4.93765	7.90689e-07	4.82089e-06	CDC42EP3P1	chr19:23384530-23385293	hgnc_idHGNC:49673	+
ENSG00000254602.2	11.8965	-7.09303	1.33162	-5.32662	1.00055e-07	6.85193e-07	AP000662.4	chr11:57638024-57652790	tagncRNA_host	+
ENSG00000117594.10	11.8731	-7.09065	1.36491	-5.19495	2.04772e-07	1.35269e-06	HSD11B1	chr1:209686178-209734949	hgnc_idHGNC:5208	+
ENSG00000172936.16	239.005	-7.08719	0.701686	-10.1002	5.51141e-24	1.42351e-22	MYD88	chr3:38138478-38143022	hgnc_idHGNC:7562	+
ENSG00000259439.2	23.2027	-7.08684	1.26351	-5.60886	2.03666e-08	1.51565e-07	LINC01833	chr2:44921077-44939199	hgnc_idHGNC:52644	-
ENSG00000215267.8	11.8272	-7.08581	1.33141	-5.32202	1.02619e-07	7.01196e-07	AKR1C7P	chr10:5275173-5288470	hgnc_idHGNC:44681	-
ENSG00000278893.1	11.8038	-7.08336	1.32738	-5.33633	9.48469e-08	6.51162e-07	RP11-229O3.1	chr16:64981123-64983227	tagoverlapping_locus	-
ENSG00000179299.17	42.6331	-7.07546	1.08553	-6.51798	7.12619e-11	6.9457e-10	NSUN7	chr4:40749925-40811184	hgnc_idHGNC:25857	+
ENSG00000117525.14	7347.93	-7.0735	0.286578	-24.6826	1.64327e-134	2.08147e-131	F3	chr1:94529173-94541759	hgnc_idHGNC:3541	-
ENSG00000254879.1	11.6947	-7.07127	1.37781	-5.13226	2.86277e-07	1.85245e-06	PTPRJ-AS1	chr11:48014406-48015855	hgnc_idHGNC:50634	-
ENSG00000272701.3	11.6954	-7.06897	1.325	-5.33509	9.54966e-08	6.55178e-07	MESTIT1	chr7:130486042-130491033	hgnc_idHGNC:17991	-
ENSG00000157613.11	692.572	-7.05866	1.21163	-5.82575	5.68567e-09	4.50702e-08	CREB3L1	chr11:46277662-46321409	hgnc_idHGNC:18856	+
ENSG00000181982.19	125.535	-7.05239	0.677313	-10.4123	2.17867e-25	6.13825e-24	CCDC149	chr4:24806117-24980204	hgnc_idHGNC:25405	-
ENSG00000227695.6	41.8433	-7.05039	1.09581	-6.43397	1.24314e-10	1.18098e-09	DNMBP-AS1	chr10:99927010-99959050	hgnc_idHGNC:20431	+
ENSG00000129538.14	11.5305	-7.04843	1.35028	-5.21998	1.78942e-07	1.1893e-06	RNASE1	chr14:20801228-20802855	hgnc_idHGNC:10044	-
ENSG00000234323.8	83.9741	-7.04785	0.811709	-8.68273	3.86393e-18	6.79766e-17	LINC01505	chr9:105993310-106740875	hgnc_idHGNC:51186	+
ENSG00000287346.1	11.5056	-7.04577	1.36105	-5.1767	2.2585e-07	1.48291e-06	CTD-2134A5.3	chr14:103873148-103880381	havana_geneOTTHUMG00000171650.5	+
ENSG00000120217.14	335.562	-7.03828	0.491073	-14.3325	1.37177e-46	1.02967e-44	CD274	chr9:5450503-5470566	hgnc_idHGNC:17635	+
ENSG00000187800.14	122.976	-7.037	0.766764	-9.17753	4.41093e-20	8.95142e-19	PEAR1	chr1:156893698-156916429	hgnc_idHGNC:33631	+
ENSG00000263709.1	11.4085	-7.03272	1.42644	-4.93026	8.21193e-07	4.99585e-06	RP11-321A17.4	chr17:29140483-29155489	havana_geneOTTHUMG00000179540.1	+
ENSG00000270911.1	11.3175	-7.02457	1.38303	-5.07913	3.79166e-07	2.40992e-06	RP11-272L13.4	chr1:97855575-97856825	tagpseudo_consens	+
ENSG00000258537.5	11.3374	-7.02449	1.33198	-5.27372	1.33684e-07	9.02107e-07	FRMD6-AS2	chr14:51454512-51599952	hgnc_idHGNC:43637	-
ENSG00000287369.1	11.3032	-7.02074	1.34099	-5.23549	1.6455e-07	1.10062e-06	RP11-589G9.1	chr4:57110547-57111400	havana_geneOTTHUMG00000193877.1	+
ENSG00000245662.4	61.6018	-7.01923	0.947656	-7.40694	1.29248e-13	1.6216e-12	LINC02211	chr5:25187800-25324386	hgnc_idHGNC:53078	+
ENSG00000175832.13	589.753	-7.0133	0.421318	-16.6461	3.22935e-62	4.67487e-60	ETV4	chr17:43527844-43579620	hgnc_idHGNC:3493	-
ENSG00000284128.1	11.2478	-7.01165	1.34488	-5.21359	1.85216e-07	1.22804e-06	BCRP3	chr22:24644791-24653356	tagoverlapping_locus	+
ENSG00000187185.4	11.2454	-7.01133	1.33944	-5.23452	1.65418e-07	1.10545e-06	CTD-2600O9.1	chr16:57798186-57816946	havana_geneOTTHUMG00000176702.2	+
ENSG00000280924.1	11.2281	-7.00961	1.3687	-5.12138	3.03313e-07	1.95603e-06	LINC00628	chr1:204368431-204369719	hgnc_idHGNC:27008	-
ENSG00000228742.11	61.3657	-7.0039	0.914904	-7.65534	1.92798e-14	2.57855e-13	LINC02577	chr7:106774955-106838480	hgnc_idHGNC:53749	+
ENSG00000259649.4	11.1701	-7.00297	1.36236	-5.14034	2.74243e-07	1.77951e-06	RP11-351M8.1	chr15:80896191-80909777	tagoverlapping_locus	-
ENSG00000279164.1	11.1107	-6.99637	1.34077	-5.21818	1.80688e-07	1.19964e-06	RP4-737E23.5	chr20:23148086-23149939	havana_geneOTTHUMG00000175579.1	+
ENSG00000100558.9	348.43	-6.98148	0.518346	-13.4688	2.38796e-41	1.45188e-39	PLEK2	chr14:67386984-67412167	hgnc_idHGNC:19238	-
ENSG00000099960.13	21.5785	-6.97918	1.27331	-5.48111	4.22662e-08	3.02185e-07	SLC7A4	chr22:21028718-21032840	hgnc_idHGNC:11062	-
ENSG00000222000.7	10.9602	-6.97631	1.35395	-5.15257	2.56941e-07	1.67223e-06	AC092675.3	chr2:98331389-98356005	havana_geneOTTHUMG00000153102.1	-
ENSG00000232349.2	10.9352	-6.97539	1.41156	-4.94161	7.74781e-07	4.73054e-06	YBX1P7	chr2:132488554-132489088	hgnc_idHGNC:42428	-
ENSG00000166250.12	471.836	-6.96803	0.411577	-16.9301	2.70073e-64	4.18889e-62	CLMP	chr11:123069872-123195248	hgnc_idHGNC:24039	-
ENSG00000256615.1	10.8949	-6.96583	1.34764	-5.16892	2.35448e-07	1.54105e-06	RP11-59N23.3	chr12:21662313-21760032	tagoverlapping_locus	+
ENSG00000286081.1	10.8856	-6.96534	1.57793	-4.41424	1.01368e-05	5.21771e-05	RP11-62P16.1	chr2:150150633-150166266	havana_geneOTTHUMG00000192772.2	-
ENSG00000273305.1	10.8633	-6.96507	1.36768	-5.09261	3.53164e-07	2.25728e-06	RP11-440D17.4	chr2:95537969-95538469	havana_geneOTTHUMG00000186025.1	+
ENSG00000224383.8	10.871	-6.96319	1.36063	-5.11763	3.09392e-07	1.99396e-06	PRR29	chr17:63998351-64004305	hgnc_idHGNC:25673	+
ENSG00000198131.14	684.227	-6.95817	0.347373	-20.0308	2.96657e-89	1.06099e-86	ZNF544	chr19:58228594-58277495	hgnc_idHGNC:16759	+
ENSG00000272144.1	10.8195	-6.95713	1.51732	-4.58515	4.53669e-06	2.46542e-05	CTD-2035E11.5	chr5:43061395-43062441	havana_geneOTTHUMG00000185477.1	+
ENSG00000102466.16	21.1423	-6.95346	1.28399	-5.4155	6.11162e-08	4.29381e-07	FGF14	chr13:101710804-102402457	hgnc_idHGNC:3671	-
ENSG00000226985.7	59.0379	-6.94574	0.923472	-7.52133	5.42218e-14	6.96679e-13	LINC01203	chrX:13333952-13403035	hgnc_idHGNC:49634	+
ENSG00000148677.7	3347.38	-6.94376	0.381854	-18.1843	6.86677e-74	1.51268e-71	ANKRD1	chr10:90912096-90921087	hgnc_idHGNC:15819	-
ENSG00000270504.1	78.1208	-6.94003	0.827258	-8.38919	4.89487e-17	7.97022e-16	RP11-420L9.5	chr6:3751111-3753871	havana_geneOTTHUMG00000185108.1	+
ENSG00000186188.11	10.6897	-6.93908	1.35012	-5.1396	2.7533e-07	1.7858e-06	FFAR4	chr10:93566665-93604480	hgnc_idHGNC:19061	+
ENSG00000175229.7	20.9732	-6.93784	1.42322	-4.87475	1.08945e-06	6.48761e-06	GAL3ST3	chr11:66040765-66049161	hgnc_idHGNC:24144	-
ENSG00000184838.15	57.8144	-6.93641	0.925689	-7.49324	6.71962e-14	8.57944e-13	PRR16	chr5:120464300-120687332	hgnc_idHGNC:29654	+
ENSG00000197937.13	767.588	-6.93533	0.423274	-16.385	2.44889e-60	3.30873e-58	ZNF347	chr19:53124072-53159075	hgnc_idHGNC:16447	-
ENSG00000106484.16	322.985	-6.9343	0.586508	-11.823	2.96817e-32	1.21443e-30	MEST	chr7:130486171-130506465	hgnc_idHGNC:7028	+
ENSG00000013588.9	3477.72	-6.93317	0.347138	-19.9724	9.5823e-89	3.3483e-86	GPRC5A	chr12:12891559-12917937	hgnc_idHGNC:9836	+
ENSG00000006756.16	190.789	-6.93108	0.553556	-12.521	5.73073e-36	2.8513e-34	ARSD	chrX:2903972-2929349	hgnc_idHGNC:717	-
ENSG00000287656.1	10.6082	-6.92925	1.43557	-4.82682	1.38733e-06	8.14184e-06	RP11-72O9.5	chr6:160369200-160386934	havana_geneOTTHUMG00000195405.1	-
ENSG00000234197.1	10.6008	-6.92828	1.4296	-4.8463	1.25787e-06	7.41931e-06	ETV5-AS1	chr3:186079170-186080947	hgnc_idHGNC:40222	+
ENSG00000205542.11	25882.4	-6.92763	0.417561	-16.5907	8.1343e-62	1.16643e-59	TMSB4X	chrX:12975110-12977227	hgnc_idHGNC:11881	+
ENSG00000187583.11	94.8129	-6.92377	0.875484	-7.9085	2.60508e-15	3.74619e-14	PLEKHN1	chr1:966482-975865	hgnc_idHGNC:25284	+
ENSG00000171631.16	38.6505	-6.9223	1.1023	-6.27984	3.38913e-10	3.08103e-09	P2RY6	chr11:73264498-73305103	hgnc_idHGNC:8543	+
ENSG00000233532.6	10.5654	-6.92138	1.36075	-5.08645	3.64836e-07	2.32662e-06	LINC00460	chr13:106374477-106384315	hgnc_idHGNC:42809	+
ENSG00000144460.12	10.5551	-6.92055	1.43739	-4.81467	1.47443e-06	8.62803e-06	NYAP2	chr2:225399710-225654018	hgnc_idHGNC:29291	+
ENSG00000171658.8	20.7167	-6.92011	1.30167	-5.31635	1.05869e-07	7.22266e-07	NMRAL2P	chr3:185959943-185980872	hgnc_idHGNC:52332	+
ENSG00000285108.1	38.1775	-6.91611	1.08971	-6.34674	2.19927e-10	2.03897e-09	RP11-419K12.2	chr8:129685401-129723023	havana_geneOTTHUMG00000192613.1	-
ENSG00000278962.1	10.5182	-6.91572	1.33904	-5.1647	2.40826e-07	1.57511e-06	RP11-399B17.1	chr2:112188364-112190635	havana_geneOTTHUMG00000176143.1	+
ENSG00000273143.2	20.6244	-6.91297	1.31516	-5.25637	1.46924e-07	9.86851e-07	DUSP5-DT	chr10:110428840-110496590	hgnc_idHGNC:55154	-
ENSG00000269834.6	149.346	-6.90627	0.61095	-11.3041	1.25165e-29	4.51903e-28	ZNF528-AS1	chr19:52388842-52397783	hgnc_idHGNC:51305	-
ENSG00000219665.8	75.5152	-6.90111	0.792294	-8.7103	3.03075e-18	5.38171e-17	ZNF433-AS1	chr19:11987617-12046275	hgnc_idHGNC:53776	+
ENSG00000229563.7	20.3792	-6.89934	1.30169	-5.30029	1.15618e-07	7.85604e-07	LINC01204	chrX:45505388-45632121	hgnc_idHGNC:49635	+
ENSG00000120875.9	4733.22	-6.89917	0.235109	-29.3445	2.80719e-189	2.13347e-185	DUSP4	chr8:29333064-29350684	hgnc_idHGNC:3070	-
ENSG00000253690.1	10.3467	-6.89205	1.35505	-5.08622	3.65279e-07	2.32896e-06	RP11-380I10.4	chr8:28250063-28339255	havana_geneOTTHUMG00000163904.1	-
ENSG00000285424.1	10.2849	-6.88463	1.35203	-5.09206	3.54193e-07	2.26255e-06	RP11-274H24.2	chr6:4304942-4583871	havana_geneOTTHUMG00000192590.2	-
ENSG00000232878.3	10.2642	-6.88203	1.37844	-4.99261	5.95688e-07	3.68817e-06	DPYD-AS1	chr1:97095923-97322955	hgnc_idHGNC:40195	+
ENSG00000019582.16	2808.14	-6.88141	0.37476	-18.3622	2.63777e-75	6.12123e-73	CD74	chr5:150400041-150412969	hgnc_idHGNC:1697	-
ENSG00000136514.3	20.1345	-6.88114	1.35775	-5.06805	4.01903e-07	2.54327e-06	RTP4	chr3:187368385-187372076	hgnc_idHGNC:23992	+
ENSG00000135842.17	1625.06	-6.87606	0.289464	-23.7544	9.88433e-125	8.83775e-122	NIBAN1	chr1:184790724-184974508	hgnc_idHGNC:16784	-
ENSG00000135636.15	784.421	-6.87191	0.506968	-13.5549	7.40906e-42	4.59664e-40	DYSF	chr2:71453561-71686763	hgnc_idHGNC:3097	+
ENSG00000176697.20	500.307	-6.86825	0.420399	-16.3375	5.34206e-60	7.0608e-58	BDNF	chr11:27654893-27722058	hgnc_idHGNC:1033	-
ENSG00000255029.2	10.1512	-6.86508	1.34354	-5.10971	3.22653e-07	2.07371e-06	CTD-3012A18.1	chr11:29482807-29552861	havana_geneOTTHUMG00000166132.2	+
ENSG00000258077.2	10.1335	-6.86291	1.34594	-5.09897	3.41508e-07	2.18749e-06	RP11-114H23.1	chr12:75563202-75984015	tagncRNA_host	-
ENSG00000242265.6	1152.59	-6.86212	0.322872	-21.2534	3.06722e-100	1.5804e-97	PEG10	chr7:94656325-94669695	hgnc_idHGNC:14005	+
ENSG00000179242.16	871.672	-6.85975	0.490681	-13.9801	2.06329e-44	1.41909e-42	CDH4	chr20:61252261-61940617	hgnc_idHGNC:1763	+
ENSG00000030304.14	55.2361	-6.85896	0.901946	-7.60462	2.85738e-14	3.76362e-13	MUSK	chr9:110668779-110806558	hgnc_idHGNC:7525	+
ENSG00000267547.1	10.0792	-6.85597	1.39106	-4.9286	8.28225e-07	5.03259e-06	RP11-686D22.4	chr17:35403837-35404373	havana_geneOTTHUMG00000179879.1	-
ENSG00000266537.1	10.0545	-6.85062	1.56491	-4.37764	1.19969e-05	6.09468e-05	SPDYE22P	chr17:59174983-59181787	hgnc_idHGNC:51518	-
ENSG00000284699.1	9.98765	-6.84153	1.34813	-5.07483	3.87844e-07	2.46302e-06	RP11-373M8.2	chr1:24704894-24717596	havana_geneOTTHUMG00000192304.1	+
ENSG00000108679.13	5842.45	-6.83733	0.30181	-22.6544	1.26198e-113	9.1343e-111	LGALS3BP	chr17:78971238-78979947	hgnc_idHGNC:6564	-
ENSG00000168032.10	53.8138	-6.83257	0.93436	-7.31256	2.62092e-13	3.18959e-12	ENTPD3	chr3:40387184-40428744	hgnc_idHGNC:3365	+
ENSG00000120327.7	73.1727	-6.82952	0.868308	-7.86532	3.68168e-15	5.24475e-14	PCDHB14	chr5:141223343-141227759	hgnc_idHGNC:8685	+
ENSG00000233332.1	9.88722	-6.82588	1.4093	-4.84345	1.27604e-06	7.52214e-06	RP4-799P18.2	chr1:234212606-234215088	havana_geneOTTHUMG00000040084.1	-
ENSG00000162888.4	19.1946	-6.81038	1.31896	-5.16345	2.42433e-07	1.58494e-06	C1orf147	chr1:206491116-206497728	hgnc_idHGNC:32061	-
ENSG00000238290.1	9.75901	-6.80926	1.37974	-4.93518	8.00756e-07	4.87836e-06	RP11-431K24.1	chr1:8026738-8122702	havana_geneOTTHUMG00000001766.1	+
ENSG00000163827.14	9.7165	-6.80301	1.49663	-4.54554	5.4795e-06	2.94198e-05	LRRC2	chr3:46515385-46606948	hgnc_idHGNC:14676	-
ENSG00000251654.2	9.69258	-6.80068	1.37915	-4.93106	8.17845e-07	4.97847e-06	RP11-192H6.2	chr5:25218973-25298612	havana_geneOTTHUMG00000161962.2	-
ENSG00000279811.1	18.9119	-6.78915	1.32303	-5.13152	2.87412e-07	1.8594e-06	RP11-862L9.2	chr18:77002849-77006846	tagoverlapping_locus	-
ENSG00000273213.4	34.7628	-6.77965	1.11873	-6.06011	1.3603e-09	1.15641e-08	H3-2	chr1:143894544-143905977	hgnc_idHGNC:32060	-
ENSG00000272668.2	34.743	-6.77841	1.11679	-6.06955	1.28265e-09	1.09622e-08	RP11-190A12.10	chr1:159854870-159867685	havana_geneOTTHUMG00000192504.1	+
ENSG00000269019.2	9.52877	-6.77257	1.35795	-4.98735	6.12135e-07	3.78461e-06	HOMER3-AS1	chr19:18940235-18947452	hgnc_idHGNC:53775	+
ENSG00000168634.5	9.46043	-6.76372	1.36254	-4.96406	6.90331e-07	4.24476e-06	WFDC13	chr20:45702038-45708817	hgnc_idHGNC:16131	+
ENSG00000285373.2	9.45154	-6.76257	1.35726	-4.98254	6.27562e-07	3.87447e-06	LINC02478	chr2:160257718-160271880	hgnc_idHGNC:53446	-
ENSG00000169245.6	9.38703	-6.75297	1.57112	-4.2982	1.72193e-05	8.54079e-05	CXCL10	chr4:76021118-76023497	hgnc_idHGNC:10637	-
ENSG00000102349.18	9.30341	-6.73931	1.36043	-4.95382	7.27693e-07	4.46456e-06	KLF8	chrX:56232356-56291531	hgnc_idHGNC:6351	+
ENSG00000279118.1	9.29685	-6.73844	1.37113	-4.9145	8.90074e-07	5.37617e-06	RP11-517I3.2	chr5:126496279-126498604	tagoverlapping_locus	+
ENSG00000230638.4	18.2789	-6.73737	1.3903	-4.846	1.25974e-06	7.42892e-06	RP11-486B10.4	chr1:41542069-41544310	tagpseudo_consens	+
ENSG00000016402.14	9.26787	-6.73454	1.36961	-4.91711	8.7833e-07	5.31262e-06	IL20RA	chr6:136999971-137045180	hgnc_idHGNC:6003	-
ENSG00000272695.2	100.571	-6.73212	0.718081	-9.37516	6.90717e-21	1.47456e-19	GAS6-DT	chr13:113864112-113866834	hgnc_idHGNC:43694	+
ENSG00000170356.9	9.24491	-6.73147	1.37428	-4.89818	9.67298e-07	5.80799e-06	OR2A20P	chr7:144250045-144256244	hgnc_idHGNC:15413	-
ENSG00000273018.7	85.2459	-6.72942	0.760167	-8.85255	8.55405e-19	1.58854e-17	FAM106A	chr17:18511221-18551705	hgnc_idHGNC:25682	-
ENSG00000134531.10	3065.29	-6.72889	0.357839	-18.8042	6.97118e-79	1.82693e-76	EMP1	chr12:13196723-13219941	hgnc_idHGNC:3333	+
ENSG00000253767.3	67.7158	-6.72624	0.931704	-7.2193	5.22571e-13	6.19827e-12	PCDHGA8	chr5:141390157-141512975	hgnc_idHGNC:8706	+
ENSG00000111863.13	9.19816	-6.72443	1.45415	-4.6243	3.75864e-06	2.06998e-05	ADTRP	chr6:11712054-11807046	hgnc_idHGNC:21214	-
ENSG00000064300.9	352.374	-6.72428	0.488382	-13.7685	3.94482e-43	2.59573e-41	NGFR	chr17:49495293-49515008	hgnc_idHGNC:7809	+
ENSG00000227764.2	9.15104	-6.71518	1.41134	-4.75802	1.95501e-06	1.12369e-05	LINC01693	chr1:211639440-211654627	hgnc_idHGNC:52478	+
ENSG00000100987.15	9.11974	-6.71085	1.36533	-4.91519	8.86967e-07	5.3606e-06	VSX1	chr20:25070885-25082141	hgnc_idHGNC:12723	-
ENSG00000257058.1	9.11878	-6.71076	1.36094	-4.93099	8.18146e-07	4.97931e-06	RP11-864I4.4	chr11:62545999-62547699	havana_geneOTTHUMG00000167749.1	+
ENSG00000149043.16	17.9018	-6.70962	1.38785	-4.83455	1.33446e-06	7.84675e-06	SYT8	chr11:1828307-1837521	hgnc_idHGNC:19264	+
ENSG00000266088.6	9.11181	-6.70959	1.43359	-4.68028	2.86488e-06	1.60687e-05	RP5-1028K7.2	chr17:40516892-40527002	havana_geneOTTHUMG00000179655.3	+
ENSG00000134363.12	386.853	-6.70877	0.510637	-13.138	1.99327e-39	1.12631e-37	FST	chr5:53480626-53487134	hgnc_idHGNC:3971	+
ENSG00000178685.14	574.015	-6.69946	0.493739	-13.5688	6.12944e-42	3.84196e-40	PARP10	chr8:143977153-144012772	hgnc_idHGNC:25895	-
ENSG00000268438.1	9.02187	-6.69649	1.49599	-4.4763	7.59475e-06	3.98482e-05	BNIP3P27	chr19:21826513-21827279	hgnc_idHGNC:49707	+
ENSG00000223345.3	66.0411	-6.69629	0.864166	-7.74885	9.27313e-15	1.26926e-13	H2BP1	chr1:121108210-121117257	hgnc_idHGNC:20560	-
ENSG00000234999.1	8.98747	-6.68907	1.42891	-4.68124	2.85144e-06	1.60081e-05	SNRPCP19	chr7:24906135-24906594	hgnc_idHGNC:49834	-
ENSG00000065325.13	8.98706	-6.68885	1.36538	-4.89887	9.63885e-07	5.79093e-06	GLP2R	chr17:9822206-9892099	hgnc_idHGNC:4325	+
ENSG00000267073.1	8.97202	-6.68686	1.43708	-4.6531	3.26978e-06	1.81588e-05	AC005256.1	chr19:1748056-1748745	havana_geneOTTHUMG00000179989.1	+
ENSG00000253304.2	305.317	-6.67745	0.463868	-14.3951	5.5507e-47	4.25041e-45	TMEM200B	chr1:29119429-29123903	hgnc_idHGNC:33785	-
ENSG00000231906.1	8.87238	-6.67287	1.38945	-4.80252	1.56681e-06	9.13171e-06	RP11-541M12.3	chr10:48546472-48546713	tagpseudo_consens	-
ENSG00000172296.13	566.421	-6.67148	0.375727	-17.7562	1.54369e-70	3.02762e-68	SPTLC3	chr20:13008972-13169103	hgnc_idHGNC:16253	+
ENSG00000123689.6	1177.12	-6.66964	0.32859	-20.2978	1.34487e-91	5.30961e-89	G0S2	chr1:209675412-209676390	hgnc_idHGNC:30229	+
ENSG00000155918.8	8.83565	-6.66389	1.36646	-4.87677	1.07839e-06	6.42682e-06	RAET1L	chr6:150018334-150025532	hgnc_idHGNC:16798	-
ENSG00000225914.3	8.82252	-6.6621	1.37122	-4.85851	1.18273e-06	7.00195e-06	TSBP1-AS1	chr6:32254640-32407763	hgnc_idHGNC:39756	+
ENSG00000287860.1	8.7986	-6.65877	1.52614	-4.36314	1.2821e-05	6.48299e-05	RP11-740N7.7	chr7:6952625-7104482	tagncRNA_host	-
ENSG00000171408.14	387.453	-6.65511	0.425724	-15.6324	4.37749e-55	4.7869e-53	PDE7B	chr6:135851701-136195574	hgnc_idHGNC:8792	+
ENSG00000217181.1	8.7144	-6.64656	1.41714	-4.69011	2.73054e-06	1.53805e-05	RP11-360O19.5	chr6:10574749-10575227	tagpseudo_consens	-
ENSG00000231274.5	8.73057	-6.64532	1.39452	-4.7653	1.88576e-06	1.08677e-05	SBK3	chr19:55540656-55545543	hgnc_idHGNC:44121	-
ENSG00000172061.9	48.2764	-6.64449	0.990326	-6.7094	1.95431e-11	2.00848e-10	LRRC15	chr3:194355249-194369743	hgnc_idHGNC:20818	-
ENSG00000272882.1	8.61804	-6.63192	1.45649	-4.55335	5.27989e-06	2.83986e-05	OR2BH1P	chr11:28986635-28987498	hgnc_idHGNC:31250	+
ENSG00000083814.13	110.012	-6.63174	0.627578	-10.5672	4.22905e-26	1.25673e-24	ZNF671	chr19:57719751-57727624	hgnc_idHGNC:26279	-
ENSG00000251169.2	8.56723	-6.62181	1.38167	-4.7926	1.64636e-06	9.55506e-06	LINC01843	chr5:134506552-134509229	hgnc_idHGNC:52659	+
ENSG00000163435.16	62.163	-6.61777	0.804426	-8.22669	1.92452e-16	3.01885e-15	ELF3	chr1:202007945-202017183	hgnc_idHGNC:3318	+
ENSG00000222033.1	16.7858	-6.61611	1.28691	-5.14108	2.73159e-07	1.77361e-06	LINC01124	chr2:170712451-170714567	hgnc_idHGNC:49270	-
ENSG00000213412.3	8.52417	-6.61535	1.40282	-4.71575	2.40826e-06	1.36715e-05	HNRNPA1P33	chr10:46415853-46416413	hgnc_idHGNC:44990	+
ENSG00000227959.1	77.5496	-6.61491	0.915365	-7.22653	4.95477e-13	5.8884e-12	RP11-276H7.2	chr1:16155211-16157329	havana_geneOTTHUMG00000009528.1	+
ENSG00000104055.16	8.50873	-6.61295	1.4147	-4.67445	2.94739e-06	1.6498e-05	TGM5	chr15:43232590-43266928	hgnc_idHGNC:11781	-
ENSG00000224621.1	8.51779	-6.61121	1.53927	-4.29503	1.74671e-05	8.65242e-05	RP11-276H7.3	chr1:16159266-16161883	havana_geneOTTHUMG00000035305.1	+
ENSG00000148288.13	16.7392	-6.61047	1.30606	-5.06139	4.16213e-07	2.63163e-06	GBGT1	chr9:133152948-133163933	hgnc_idHGNC:20460	-
ENSG00000285094.1	8.51506	-6.61011	1.37712	-4.79996	1.58694e-06	9.23309e-06	LINC01488	chr11:69481662-69494952	hgnc_idHGNC:51144	+
ENSG00000267565.1	8.49496	-6.60731	1.41736	-4.66172	3.1358e-06	1.74594e-05	CTC-559E9.8	chr19:19892433-19895847	havana_geneOTTHUMG00000182370.1	-
ENSG00000270640.1	8.46991	-6.60682	1.44105	-4.58473	4.54565e-06	2.46985e-05	RP11-373D23.2	chr2:28396815-28397110	tagoverlapping_locus	+
ENSG00000166920.13	260.017	-6.5949	0.657059	-10.037	1.04802e-23	2.68179e-22	C15orf48	chr15:45430579-45448761	hgnc_idHGNC:29898	+
ENSG00000253731.3	107.247	-6.59487	0.695888	-9.47692	2.61906e-21	5.73626e-20	PCDHGA6	chr5:141373891-141512975	hgnc_idHGNC:8704	+
ENSG00000240225.10	92.1658	-6.59465	0.672104	-9.81195	1.00016e-22	2.40355e-21	ZNF542P	chr19:56368099-56379828	hgnc_idHGNC:25393	+
ENSG00000204539.4	8.41927	-6.59349	1.55142	-4.24996	2.13807e-05	0.000104112	CDSN	chr6:31115087-31120446	hgnc_idHGNC:1802	-
ENSG00000150630.4	609.457	-6.58258	0.344803	-19.0908	3.01048e-81	8.31988e-79	VEGFC	chr4:176683538-176792922	hgnc_idHGNC:12682	-
ENSG00000276545.1	16.4018	-6.58053	1.34159	-4.90501	9.34208e-07	5.63043e-06	PCDHGB9P	chr5:141439853-141442449	hgnc_idHGNC:15688	+
ENSG00000272674.4	8.3374	-6.58017	1.43471	-4.58641	4.5093e-06	2.4536e-05	PCDHB16	chr5:141182387-141186226	hgnc_idHGNC:14546	+
ENSG00000235180.1	8.33002	-6.57932	1.65543	-3.9744	7.05584e-05	0.000313455	LINC00601	chr10:126413869-126421879	hgnc_idHGNC:43916	-
ENSG00000178773.15	76.215	-6.57715	0.757137	-8.68687	3.72561e-18	6.56726e-17	CPNE7	chr16:89575758-89597246	hgnc_idHGNC:2320	+
ENSG00000229951.5	16.3473	-6.57452	1.29627	-5.07189	3.93893e-07	2.49726e-06	FLJ31356	chr2:28384409-28394672	havana_geneOTTHUMG00000151946.1	-
ENSG00000204941.14	16.2814	-6.56927	1.32414	-4.96118	7.0068e-07	4.3049e-06	PSG5	chr19:43166256-43186536	hgnc_idHGNC:9522	-
ENSG00000123892.12	75.1142	-6.5662	0.785582	-8.3584	6.3577e-17	1.02805e-15	RAB38	chr11:88113251-88175443	hgnc_idHGNC:9776	-
ENSG00000162366.8	8.24104	-6.56559	1.38179	-4.75151	2.01904e-06	1.15809e-05	PDZK1IP1	chr1:47183582-47191044	hgnc_idHGNC:16887	-
ENSG00000132274.16	60.0932	-6.55979	0.812056	-8.07801	6.58314e-16	9.93682e-15	TRIM22	chr11:5689697-5737089	hgnc_idHGNC:16379	+
ENSG00000260810.1	16.1338	-6.55828	1.30724	-5.01689	5.25154e-07	3.27078e-06	CTD-2547L24.4	chr14:91258299-91259003	havana_geneOTTHUMG00000172988.1	+
ENSG00000285909.1	29.7502	-6.55447	1.1601	-5.64992	1.60519e-08	1.20876e-07	RP11-811I7.2	chr11:122751147-122851617	havana_geneOTTHUMG00000192866.1	-
ENSG00000128342.5	546.166	-6.54925	0.400178	-16.3658	3.35488e-60	4.49287e-58	LIF	chr22:30240453-30246759	hgnc_idHGNC:6596	-
ENSG00000157680.16	117.656	-6.54461	0.594963	-11	3.82043e-28	1.2805e-26	DGKI	chr7:137381037-137847092	hgnc_idHGNC:2855	-
ENSG00000236281.1	8.1238	-6.54357	1.37658	-4.75351	1.99917e-06	1.14713e-05	NDUFB9P2	chr7:131753746-131754252	hgnc_idHGNC:52270	-
ENSG00000174004.6	74.7006	-6.54283	0.843374	-7.75792	8.63334e-15	1.18596e-13	NRROS	chr3:196639694-196662004	hgnc_idHGNC:24613	+
ENSG00000250659.2	15.9738	-6.5412	1.32778	-4.92641	8.37548e-07	5.08213e-06	RP11-864I4.3	chr11:62537312-62542018	havana_geneOTTHUMG00000167718.1	+
ENSG00000135114.13	432.241	-6.53323	0.423082	-15.442	8.54521e-54	8.89639e-52	OASL	chr12:121017763-121039242	hgnc_idHGNC:8090	-
ENSG00000129354.12	308.264	-6.53091	0.489482	-13.3425	1.30993e-40	7.68762e-39	AP1M2	chr19:10572671-10587315	hgnc_idHGNC:558	-
ENSG00000267551.3	8.04866	-6.52806	1.42354	-4.5858	4.5225e-06	2.45946e-05	GNA15-DT	chr19:3141576-3155175	hgnc_idHGNC:55293	-
ENSG00000227193.2	8.01759	-6.52648	1.48244	-4.40253	1.06997e-05	5.49165e-05	RP11-439A17.4	chr1:121118126-121146826	havana_geneOTTHUMG00000040900.2	+
ENSG00000260253.1	8.03321	-6.52557	1.41521	-4.61102	4.00693e-06	2.19835e-05	RP4-676L2.1	chr8:29352420-29353170	havana_geneOTTHUMG00000172754.1	-
ENSG00000227076.1	15.7027	-6.51993	1.30177	-5.00852	5.48496e-07	3.40778e-06	RP11-4C20.4	chr10:127934698-127936167	tagoverlapping_locus	+
ENSG00000142623.11	58.2352	-6.51438	0.803078	-8.11177	4.98874e-16	7.59047e-15	PADI1	chr1:17205128-17246007	hgnc_idHGNC:18367	+
ENSG00000142677.4	7.96159	-6.51437	1.44272	-4.51533	6.3219e-06	3.36048e-05	IL22RA1	chr1:24119771-24143140	hgnc_idHGNC:13700	-
ENSG00000237254.2	7.94573	-6.51181	1.39475	-4.6688	3.02962e-06	1.69116e-05	TRBV30	chr7:142812586-142813399	hgnc_idHGNC:12214	-
ENSG00000273415.3	7.94341	-6.51138	1.44047	-4.52031	6.17499e-06	3.28871e-05	LINC02725	chr11:128095758-128183671	hgnc_idHGNC:54242	+
ENSG00000239713.9	29.1684	-6.51058	1.12811	-5.77122	7.86977e-09	6.14384e-08	APOBEC3G	chr22:39077067-39087743	hgnc_idHGNC:17357	+
ENSG00000287134.1	58.5661	-6.51033	0.835015	-7.79666	6.35656e-15	8.83987e-14	RP11-183J19.1	chr8:13147389-13207125	tagncRNA_host	+
ENSG00000154165.5	7.93589	-6.51033	1.38191	-4.71109	2.4639e-06	1.39562e-05	GPR15	chr3:98531978-98534681	hgnc_idHGNC:4469	+
ENSG00000230521.1	15.6007	-6.5083	1.35348	-4.80855	1.52028e-06	8.88096e-06	HCG4P7	chr6:29887294-29888268	havana_geneOTTHUMG00000130509.1	-
ENSG00000236427.1	7.9106	-6.50639	1.39344	-4.66929	3.02248e-06	1.68841e-05	RP11-107M16.2	chr1:152205858-152207057	tagoverlapping_locus	+
ENSG00000203999.9	15.576	-6.5052	1.29081	-5.03962	4.66468e-07	2.92807e-06	LINC01270	chr20:50292709-50315488	hgnc_idHGNC:27658	+
ENSG00000205181.7	57.5099	-6.50475	0.810026	-8.0303	9.72338e-16	1.44614e-14	LINC00654	chr20:5482736-5526709	hgnc_idHGNC:27154	-
ENSG00000187653.11	41.6377	-6.4953	1.08301	-5.99744	2.00447e-09	1.67406e-08	TMSB4XP8	chr4:90838903-90839037	hgnc_idHGNC:11885	-
ENSG00000212807.3	7.85091	-6.49282	1.43262	-4.53212	5.83938e-06	3.12255e-05	OR2A42	chr7:144228244-144239605	hgnc_idHGNC:31230	-
ENSG00000176788.9	798.143	-6.4924	0.461211	-14.0769	5.27009e-45	3.72136e-43	BASP1	chr5:17065598-17276843	hgnc_idHGNC:957	+
ENSG00000166592.12	84.2085	-6.48922	0.709908	-9.14094	6.19119e-20	1.24397e-18	RRAD	chr16:66921679-66925536	hgnc_idHGNC:10446	-
ENSG00000136542.9	1048.27	-6.48813	0.369295	-17.569	4.25828e-69	7.84556e-67	GALNT5	chr2:157257705-157318491	hgnc_idHGNC:4127	+
ENSG00000282572.2	7.80785	-6.48584	1.42306	-4.55768	5.17221e-06	2.78786e-05	RP11-482G13.1	chr7:19018-35489	havana_geneOTTHUMG00000190454.2	-
ENSG00000251179.1	7.78776	-6.48256	1.38344	-4.68584	2.78816e-06	1.56789e-05	TMEM92-AS1	chr17:50281577-50287855	hgnc_idHGNC:50442	-
ENSG00000258376.2	7.78352	-6.48192	1.41102	-4.59377	4.35299e-06	2.3745e-05	RP4-647C14.2	chr14:73242651-73245979	havana_geneOTTHUMG00000171434.2	-
ENSG00000227066.2	7.77464	-6.4805	1.39827	-4.63466	3.57525e-06	1.97398e-05	RP3-340N1.2	chr1:20154171-20160568	havana_geneOTTHUMG00000002703.3	+
ENSG00000288073.1	7.77327	-6.48023	1.40444	-4.61411	3.9478e-06	2.16826e-05	RP11-562N2.2	chr4:37454698-37476401	havana_geneOTTHUMG00000195321.1	-
ENSG00000175505.11	182.316	-6.48002	0.573453	-11.3	1.31224e-29	4.72095e-28	CLCF1	chr11:67364168-67374177	hgnc_idHGNC:17412	-
ENSG00000207994.1	7.72693	-6.47282	1.40789	-4.59752	4.27557e-06	2.33604e-05	MIR100	chr11:122152229-122152308	hgnc_idHGNC:31487	-
ENSG00000204175.5	28.1011	-6.4717	1.15105	-5.62244	1.8828e-08	1.40666e-07	GPRIN2	chr10:46549044-46555530	hgnc_idHGNC:23730	-
ENSG00000248564.1	7.71863	-6.46877	1.72876	-3.74185	0.000182672	0.000754311	RP11-478C6.2	chr4:338097-338583	havana_geneOTTHUMG00000159934.1	-
ENSG00000274471.2	42.2097	-6.4677	0.922744	-7.00921	2.39674e-12	2.67478e-11	HERC2P7	chr15:23309607-23314566	havana_geneOTTHUMG00000171926.5	+
ENSG00000130958.13	98.1646	-6.46698	0.708947	-9.12195	7.37827e-20	1.47082e-18	SLC35D2	chr9:96313444-96383711	hgnc_idHGNC:20799	-
ENSG00000026751.17	82.8901	-6.45714	0.704281	-9.16842	4.8001e-20	9.71524e-19	SLAMF7	chr1:160739057-160754821	hgnc_idHGNC:21394	+
ENSG00000121895.8	84.2164	-6.45301	0.73696	-8.75624	2.01863e-18	3.64192e-17	TMEM156	chr4:38966744-39032922	hgnc_idHGNC:26260	-
ENSG00000230479.1	7.57457	-6.44374	1.40484	-4.5868	4.50086e-06	2.44945e-05	AP000695.6	chr21:36430360-36481070	tagoverlapping_locus	+
ENSG00000176720.6	465.169	-6.43286	0.428976	-14.9959	7.81442e-51	7.00762e-49	BOK	chr2:241551424-241574131	hgnc_idHGNC:1087	+
ENSG00000165072.10	466.357	-6.43145	0.442873	-14.5221	8.77848e-48	6.98601e-46	MAMDC2	chr9:70043848-70226972	hgnc_idHGNC:23673	+
ENSG00000145287.11	910.625	-6.43006	0.330302	-19.4672	2.08326e-84	6.39707e-82	PLAC8	chr4:83090048-83137075	hgnc_idHGNC:19254	-
ENSG00000255346.10	150.821	-6.42906	0.525233	-12.2404	1.89119e-34	8.64543e-33	NOX5	chr15:68930525-69062762	hgnc_idHGNC:14874	+
ENSG00000253141.2	7.50927	-6.42851	1.42457	-4.51259	6.40394e-06	3.39874e-05	CTB-164N12.1	chr5:173463484-173484584	havana_geneOTTHUMG00000163325.3	+
ENSG00000287175.1	7.5079	-6.42816	1.41385	-4.54658	5.45249e-06	2.92803e-05	RP11-464C19.4	chr10:3809835-3816169	havana_geneOTTHUMG00000194145.1	+
ENSG00000160886.13	7.49286	-6.42601	1.47485	-4.35706	1.31818e-05	6.6533e-05	LY6K	chr8:142700111-142705127	hgnc_idHGNC:24225	+
ENSG00000237273.1	7.49246	-6.42557	1.40697	-4.56695	4.94883e-06	2.67742e-05	RSL24D1P8	chr19:12096424-12096915	hgnc_idHGNC:37873	+
ENSG00000232310.8	7.47141	-6.42213	1.42416	-4.50942	6.50057e-06	3.44521e-05	RP11-557H15.4	chr6:134520163-134689399	tagoverlapping_locus	-
ENSG00000148082.10	788.032	-6.42053	0.425132	-15.1024	1.56085e-51	1.46e-49	SHC3	chr9:89005771-89178818	hgnc_idHGNC:18181	-
ENSG00000008517.19	106.851	-6.4166	0.70406	-9.11371	7.96115e-20	1.58493e-18	IL32	chr16:3065297-3082192	hgnc_idHGNC:16830	+
ENSG00000253616.5	27.0253	-6.41245	1.10702	-5.79252	6.93385e-09	5.44674e-08	RP11-875O11.3	chr8:23071377-23074488	havana_geneOTTHUMG00000163772.1	-
ENSG00000166793.13	55.1534	-6.41184	0.889451	-7.20877	5.64615e-13	6.67611e-12	YPEL4	chr11:57645087-57649944	hgnc_idHGNC:18328	-
ENSG00000160182.3	7.39418	-6.4092	1.4199	-4.51384	6.3664e-06	3.38059e-05	TFF1	chr21:42362282-42366535	hgnc_idHGNC:11755	-
ENSG00000101670.12	372.769	-6.40536	0.408649	-15.6745	2.26069e-55	2.50821e-53	LIPG	chr18:49560699-49599185	hgnc_idHGNC:6623	+
ENSG00000159216.19	1297.41	-6.40385	0.452062	-14.1659	1.49034e-45	1.07616e-43	RUNX1	chr21:34787801-36004667	hgnc_idHGNC:10471	-
ENSG00000237167.1	7.37289	-6.40142	1.46229	-4.37768	1.19952e-05	6.09468e-05	AC128709.2	chr3:197458405-197467105	havana_geneOTTHUMG00000155482.1	+
ENSG00000279602.1	167.134	-6.39999	0.748297	-8.55275	1.20194e-17	2.0447e-16	CTD-3014M21.1	chr17:43360041-43361361	havana_geneOTTHUMG00000176042.2	-
ENSG00000180287.17	26.9099	-6.39105	1.11891	-5.71184	1.11763e-08	8.58192e-08	PLD5	chr1:242082986-242524697	hgnc_idHGNC:26879	-
ENSG00000183671.12	303.936	-6.39038	0.513374	-12.4478	1.4374e-35	6.98034e-34	GPR1	chr2:206175316-206218047	hgnc_idHGNC:4463	-
ENSG00000285294.1	52.79	-6.38956	0.821899	-7.77414	7.59592e-15	1.04819e-13	LINC00842	chr10:46398362-46453306	hgnc_idHGNC:44989	+
ENSG00000133328.4	7.26829	-6.38643	1.52367	-4.19149	2.77132e-05	0.000132278	PLAAT2	chr11:63552770-63563379	hgnc_idHGNC:17824	-
ENSG00000073464.13	1195.67	-6.38476	0.28859	-22.124	1.85591e-108	1.15142e-105	CLCN4	chrX:10156975-10237660	hgnc_idHGNC:2022	+
ENSG00000121413.13	387.49	-6.38473	0.406434	-15.7092	1.3092e-55	1.46863e-53	ZSCAN18	chr19:58083838-58118427	hgnc_idHGNC:21037	-
ENSG00000285090.1	7.26477	-6.38267	1.41977	-4.49557	6.93832e-06	3.66126e-05	COL1A2-AS1	chr7:94278680-94395608	havana_geneOTTHUMG00000192620.1	-
ENSG00000130592.17	7.26286	-6.38239	1.42264	-4.48631	7.24689e-06	3.8168e-05	LSP1	chr11:1850904-1892267	hgnc_idHGNC:6707	+
ENSG00000002079.14	98.9094	-6.38065	1.55292	-4.10882	3.9769e-05	0.000184211	MYH16	chr7:99238829-99311130	hgnc_idHGNC:31038	+
ENSG00000286593.1	7.21092	-6.37343	1.42984	-4.45745	8.2939e-06	4.32403e-05	RP11-757O6.8	chr18:14404551-14430923	havana_geneOTTHUMG00000194912.1	-
ENSG00000112299.8	7.19643	-6.37098	1.42153	-4.48177	7.40248e-06	3.89402e-05	VNN1	chr6:132680849-132714055	hgnc_idHGNC:12705	-
ENSG00000106541.12	93.8915	-6.36594	0.732986	-8.68494	3.78935e-18	6.6703e-17	AGR2	chr7:16791811-16833433	hgnc_idHGNC:328	-
ENSG00000171060.11	14.1572	-6.36418	1.31865	-4.82629	1.39102e-06	8.16035e-06	C8orf74	chr8:10672628-10700590	hgnc_idHGNC:32296	+
ENSG00000252980.1	7.15337	-6.36318	1.45127	-4.38455	1.16227e-05	5.91943e-05	RNU6-367P	chr3:44071087-44071186	hgnc_idHGNC:47330	+
ENSG00000265121.1	7.16571	-6.36148	1.53274	-4.15039	3.31913e-05	0.000156074	RP11-285E9.5	chr17:77264180-77264776	tagoverlapping_locus	-
ENSG00000196196.3	7.15683	-6.35976	1.5004	-4.2387	2.24815e-05	0.000109001	HRCT1	chr9:35906202-35907136	hgnc_idHGNC:33872	+
ENSG00000204174.8	7.12689	-6.35423	1.43976	-4.4134	1.01761e-05	5.23707e-05	NPY4R	chr10:46461099-46465958	hgnc_idHGNC:9329	-
ENSG00000173442.13	2639.41	-6.3539	0.359138	-17.6921	4.82733e-70	9.11496e-68	EHBP1L1	chr11:65576046-65592650	hgnc_idHGNC:30682	+
ENSG00000164512.18	7.10776	-6.3508	1.4346	-4.42689	9.56021e-06	4.93598e-05	ANKRD55	chr5:56099680-56233330	hgnc_idHGNC:25681	-
ENSG00000211943.2	7.07399	-6.3447	1.51908	-4.17668	2.95791e-05	0.000140107	IGHV3-15	chr14:106153624-106154163	hgnc_idHGNC:5582	-
ENSG00000226752.9	233.51	-6.34216	0.445588	-14.2332	5.69956e-46	4.2055e-44	CUTALP	chr9:120824828-120854385	hgnc_idHGNC:27367	+
ENSG00000012223.13	7.05718	-6.34206	1.41431	-4.48421	7.31851e-06	3.85251e-05	LTF	chr3:46435645-46485234	hgnc_idHGNC:6720	-
ENSG00000070808.17	7.04406	-6.33947	1.46187	-4.33654	1.4474e-05	7.25729e-05	CAMK2A	chr5:150219491-150290093	hgnc_idHGNC:1460	-
ENSG00000225076.1	7.03613	-6.33832	1.42184	-4.45784	8.27903e-06	4.31776e-05	WWC3-AS1	chrX:10024842-10038654	hgnc_idHGNC:41236	-
ENSG00000042493.16	2737.63	-6.33413	0.258312	-24.5212	8.77085e-133	9.87533e-130	CAPG	chr2:85394753-85418432	hgnc_idHGNC:1474	-
ENSG00000275178.1	7.00661	-6.33191	1.58763	-3.98829	6.65512e-05	0.000296955	RP11-4B16.3	chr18:77093086-77093446	havana_geneOTTHUMG00000186682.2	+
ENSG00000273079.7	6.96427	-6.32063	1.41465	-4.46799	7.89571e-06	4.13844e-05	GRIN2B	chr12:13437942-13982002	hgnc_idHGNC:4586	-
ENSG00000172794.20	37.8027	-6.31622	0.927754	-6.80807	9.89139e-12	1.04012e-10	RAB37	chr17:74670578-74747335	hgnc_idHGNC:30268	+
ENSG00000278869.1	6.92586	-6.31374	1.53015	-4.12623	3.68755e-05	0.000171856	CITF22-49E9.3	chr22:49933198-49934074	havana_geneOTTHUMG00000189148.1	-
ENSG00000222047.9	25.4415	-6.31211	1.11864	-5.64268	1.67427e-08	1.25922e-07	C10orf55	chr10:73909969-73922777	hgnc_idHGNC:31008	-
ENSG00000179253.3	6.9081	-6.31053	1.46937	-4.29471	1.74918e-05	8.66185e-05	RP11-429E11.3	chr20:61717506-61719748	havana_geneOTTHUMG00000032887.1	-
ENSG00000171049.9	6.90769	-6.3104	1.46541	-4.30622	1.66069e-05	8.25864e-05	FPR2	chr19:51752026-51770531	hgnc_idHGNC:3827	+
ENSG00000226835.3	13.5645	-6.30802	1.34346	-4.69535	2.66149e-06	1.50194e-05	ARHGAP29-AS1	chr1:94247819-94411036	hgnc_idHGNC:54311	+
ENSG00000268903.1	6.88394	-6.30334	1.75815	-3.58521	0.000336803	0.00131926	RP11-34P13.15	chr1:135141-135895	havana_geneOTTHUMG00000182518.2	-
ENSG00000254872.3	6.85633	-6.2978	1.72876	-3.64297	0.000269513	0.00107763	LINC02688	chr11:1049880-1055749	hgnc_idHGNC:54184	+
ENSG00000112183.15	98.2812	-6.29679	0.648562	-9.70884	2.76473e-22	6.47018e-21	RBM24	chr6:17281361-17293871	hgnc_idHGNC:21539	+
ENSG00000234998.1	6.82718	-6.29558	1.47024	-4.28201	1.85212e-05	9.12849e-05	RP11-439A17.10	chr1:121087528-121116676	tagoverlapping_locus	-
ENSG00000109452.12	1688.58	-6.29078	0.377451	-16.6665	2.29713e-62	3.35735e-60	INPP4B	chr4:142023160-142847432	hgnc_idHGNC:6075	-
ENSG00000267269.1	6.79533	-6.28932	1.50321	-4.18392	2.86521e-05	0.000136161	RP11-2N1.1	chr18:59685820-59688400	havana_geneOTTHUMG00000180090.1	+
ENSG00000271225.1	6.79724	-6.28879	1.60696	-3.91347	9.0981e-05	0.000397103	BNIP3P4	chr9:64810865-64811429	hgnc_idHGNC:39657	-
ENSG00000277270.2	24.7552	-6.28874	1.21592	-5.17202	2.31582e-07	1.51824e-06	RP5-827E24.1	chr20:61432868-61437630	havana_geneOTTHUMG00000186969.2	-
ENSG00000186088.16	137.337	-6.28413	0.591031	-10.6325	2.10428e-26	6.37152e-25	GSAP	chr7:77310751-77416349	hgnc_idHGNC:28042	-
ENSG00000130222.11	13.3282	-6.27937	1.3775	-4.55854	5.15112e-06	2.77699e-05	GADD45G	chr9:89605012-89606555	hgnc_idHGNC:4097	+
ENSG00000204287.14	672.483	-6.27807	0.402464	-15.5991	7.38399e-55	7.96005e-53	HLA-DRA	chr6:32439878-32445046	hgnc_idHGNC:4947	+
ENSG00000167618.10	6.71882	-6.27123	1.42542	-4.39957	1.08466e-05	5.55767e-05	LAIR2	chr19:54497879-54510687	hgnc_idHGNC:6478	+
ENSG00000270823.1	6.7165	-6.27053	1.4688	-4.26916	1.9621e-05	9.62371e-05	RP11-2E11.6	chr7:130495794-130498427	havana_geneOTTHUMG00000185221.1	-
ENSG00000188910.8	48.8336	-6.26602	0.841865	-7.44303	9.84046e-14	1.24232e-12	GJB3	chr1:34781214-34786369	hgnc_idHGNC:4285	+
ENSG00000158022.7	13.1615	-6.25972	1.32969	-4.70765	2.50594e-06	1.4181e-05	TRIM63	chr1:26051301-26068436	hgnc_idHGNC:16007	-
ENSG00000268174.1	6.66706	-6.25695	1.51143	-4.13976	3.4767e-05	0.000162803	BNIP3P22	chr19:20416514-20417069	hgnc_idHGNC:49702	+
ENSG00000236238.2	6.65257	-6.25383	1.44916	-4.3155	1.59245e-05	7.94655e-05	AC093106.4	chr7:131665507-131665858	tagpseudo_consens	+
ENSG00000285759.1	6.63999	-6.25168	1.53191	-4.08097	4.48481e-05	0.000206105	RP1-290I10.10	chr6:10426623-10429110	havana_geneOTTHUMG00000193130.1	+
ENSG00000197646.8	73.3771	-6.25004	0.713744	-8.7567	2.01047e-18	3.63151e-17	PDCD1LG2	chr9:5510531-5571282	hgnc_idHGNC:18731	+
ENSG00000255606.1	6.6292	-6.24929	1.41944	-4.40266	1.06934e-05	5.48934e-05	AP000439.2	chr11:69438365-69444743	havana_geneOTTHUMG00000168001.1	-
ENSG00000258976.1	6.61799	-6.2473	1.47643	-4.23136	2.32278e-05	0.000112351	CTD-2207P18.2	chr14:74614693-74616647	havana_geneOTTHUMG00000171478.1	-
ENSG00000254951.7	12.9733	-6.24214	1.3098	-4.7657	1.88194e-06	1.08498e-05	RP11-494M8.4	chr11:7754393-7905955	tagncRNA_host	-
ENSG00000231987.1	6.56837	-6.23788	1.45322	-4.29244	1.76717e-05	8.74096e-05	LINC01787	chr1:96254069-96374125	hgnc_idHGNC:52576	-
ENSG00000233820.2	12.912	-6.23069	1.32776	-4.69264	2.69704e-06	1.5204e-05	RP11-535M15.2	chr9:96725890-96727469	havana_geneOTTHUMG00000020302.2	+
ENSG00000166145.15	94.4023	-6.22998	0.655229	-9.5081	1.94184e-21	4.31206e-20	SPINT1	chr15:40844018-40858207	hgnc_idHGNC:11246	+
ENSG00000230601.7	6.52436	-6.22965	1.44171	-4.32101	1.55314e-05	7.7593e-05	TEX48	chr9:114666434-114682192	hgnc_idHGNC:52393	-
ENSG00000187957.8	48.3421	-6.22661	0.870115	-7.15609	8.30136e-13	9.66531e-12	DNER	chr2:229357629-229714555	hgnc_idHGNC:24456	-
ENSG00000255400.1	6.52412	-6.22451	1.46397	-4.25181	2.12051e-05	0.000103373	RP13-631K18.5	chr11:12086891-12089441	havana_geneOTTHUMG00000165727.1	+
ENSG00000251676.2	6.48475	-6.2174	1.56592	-3.97044	7.17401e-05	0.000318194	SNHG27	chr4:131727587-131791492	hgnc_idHGNC:53481	+
ENSG00000248752.3	6.46257	-6.217	1.51004	-4.11711	3.83659e-05	0.000178364	RP11-114J13.1	chr5:125333369-126368755	tagncRNA_host	-
ENSG00000227039.6	23.8208	-6.21558	1.11694	-5.56485	2.62374e-08	1.92894e-07	ITGB2-AS1	chr21:44921051-44929678	hgnc_idHGNC:44304	+
ENSG00000135925.9	6.46234	-6.21241	1.42446	-4.36124	1.2933e-05	6.53311e-05	WNT10A	chr2:218880852-218899581	hgnc_idHGNC:13829	+
ENSG00000229672.3	6.45865	-6.21217	1.67983	-3.6981	0.000217223	0.000884368	RP11-184A2.3	chr10:3748966-3763712	havana_geneOTTHUMG00000017566.4	+
ENSG00000134072.11	70.8764	-6.21204	0.691065	-8.98908	2.49313e-19	4.78783e-18	CAMK1	chr3:9757347-9769992	hgnc_idHGNC:1459	-
ENSG00000134061.5	12.6977	-6.20976	1.32501	-4.68656	2.7783e-06	1.56292e-05	CD180	chr5:67179613-67196799	hgnc_idHGNC:6726	-
ENSG00000164078.13	309.004	-6.20711	0.51062	-12.156	5.32845e-34	2.3682e-32	MST1R	chr3:49887002-49903873	hgnc_idHGNC:7381	-
ENSG00000274214.1	6.42393	-6.20511	1.50818	-4.1143	3.88355e-05	0.000180272	RP11-757O6.6	chr18:14253548-14254075	tagpseudo_consens	+
ENSG00000279339.1	59.6531	-6.20478	1.012	-6.13118	8.72284e-10	7.59159e-09	CTD-2373H9.3	chr17:78897264-78900152	havana_geneOTTHUMG00000177583.1	+
ENSG00000236559.1	81.9861	-6.2037	0.816779	-7.59532	3.07029e-14	4.03357e-13	BCL2L1-AS1	chr20:31686216-31716825	hgnc_idHGNC:40095	+
ENSG00000134955.12	1350.06	-6.20182	0.291119	-21.3034	1.05631e-100	5.53654e-98	SLC37A2	chr11:125063302-125090516	hgnc_idHGNC:20644	+
ENSG00000169129.15	1872.53	-6.20092	0.29298	-21.165	2.00914e-99	1.01797e-96	AFAP1L2	chr10:114294824-114404756	hgnc_idHGNC:25901	-
ENSG00000169418.10	12.5923	-6.19907	1.37743	-4.50044	6.78116e-06	3.58517e-05	NPR1	chr1:153678688-153693992	hgnc_idHGNC:7943	+
ENSG00000250961.2	6.38702	-6.19764	1.51867	-4.08098	4.4847e-05	0.000206105	CTD-2023N9.1	chr5:57395060-57534504	tagoverlapping_locus	+
ENSG00000288096.1	56.9049	-6.1941	0.859886	-7.2034	5.87306e-13	6.93094e-12	CTD-3065J16.12	chr8:143888500-143901588	havana_geneOTTHUMG00000195651.1	+
ENSG00000183161.6	104.65	-6.19398	0.586605	-10.559	4.61404e-26	1.36579e-24	FANCF	chr11:22622533-22625823	hgnc_idHGNC:3587	-
ENSG00000167555.14	417.047	-6.19001	0.379045	-16.3306	5.98398e-60	7.87502e-58	ZNF528	chr19:52397849-52418412	hgnc_idHGNC:29384	+
ENSG00000140853.16	570.904	-6.18062	0.468514	-13.192	9.75829e-40	5.56571e-38	NLRC5	chr16:56989485-57083531	hgnc_idHGNC:29933	+
ENSG00000260328.1	6.32077	-6.17955	1.44236	-4.28434	1.83281e-05	9.04208e-05	RP11-416I2.1	chr17:17011914-17014990	havana_geneOTTHUMG00000175970.1	-
ENSG00000127325.19	12.4493	-6.17899	1.32676	-4.65719	3.20561e-06	1.78285e-05	BEST3	chr12:69643360-69699476	hgnc_idHGNC:17105	-
ENSG00000225556.1	12.3657	-6.17134	1.42217	-4.33939	1.42881e-05	7.17592e-05	C2CD4D	chr1:151837819-151840557	hgnc_idHGNC:37210	-
ENSG00000126785.13	57.3234	-6.17045	0.729202	-8.46192	2.63019e-17	4.37166e-16	RHOJ	chr14:63204114-63293508	hgnc_idHGNC:688	+
ENSG00000229771.2	6.26555	-6.16872	1.42699	-4.32289	1.53996e-05	7.70107e-05	RP4-644L1.2	chr20:40696499-40698616	havana_geneOTTHUMG00000032473.2	-
ENSG00000158716.9	172.121	-6.16778	0.507808	-12.1459	6.03195e-34	2.66528e-32	DUSP23	chr1:159780932-159782543	hgnc_idHGNC:21480	+
ENSG00000258088.1	12.3242	-6.16678	1.316	-4.68598	2.78619e-06	1.56707e-05	RP11-114H23.2	chr12:75694010-75698816	tagoverlapping_locus	-
ENSG00000205325.3	6.24778	-6.16519	1.45876	-4.22633	2.37529e-05	0.000114617	AC005863.1	chr17:14767583-14780686	havana_geneOTTHUMG00000058812.5	-
ENSG00000286543.1	6.24122	-6.16395	1.43734	-4.28844	1.79933e-05	8.89136e-05	RP11-1108I11.1	chr5:34245273-34288755	havana_geneOTTHUMG00000195210.1	+
ENSG00000287921.1	6.23138	-6.16207	1.43159	-4.30436	1.67466e-05	8.32402e-05	RP11-488L4.2	chr1:233904104-233905931	havana_geneOTTHUMG00000195710.1	-
ENSG00000167941.3	6.23274	-6.16201	1.56498	-3.93743	8.23606e-05	0.000362182	SOST	chr17:43753738-43758791	hgnc_idHGNC:13771	-
ENSG00000286259.1	6.22577	-6.16091	1.43968	-4.27937	1.87424e-05	9.23152e-05	RP11-114H23.4	chr12:75649195-75691937	havana_geneOTTHUMG00000192876.1	+
ENSG00000181885.18	127.675	-6.15934	0.611842	-10.0669	7.7397e-24	1.98554e-22	CLDN7	chr17:7259903-7263983	hgnc_idHGNC:2049	-
ENSG00000174899.12	6.21033	-6.15784	1.44429	-4.26358	2.0118e-05	9.85162e-05	SLC66A1L	chr3:157543246-157677749	hgnc_idHGNC:25146	+
ENSG00000263680.2	6.21033	-6.15784	1.44429	-4.26358	2.0118e-05	9.85162e-05	RP11-57A1.1	chr17:72425939-72428852	havana_geneOTTHUMG00000178302.2	+
ENSG00000249406.3	6.22226	-6.15561	1.53753	-4.00358	6.23907e-05	0.000279581	RP11-893F2.5	chr17:50199876-50215922	havana_geneOTTHUMG00000162055.12	+
ENSG00000232166.1	6.1916	-6.15409	1.45106	-4.24109	2.22439e-05	0.00010797	RP4-799P18.5	chr1:234284972-234285541	tagpseudo_consens	+
ENSG00000265787.2	6.20257	-6.15155	1.53673	-4.003	6.25434e-05	0.000280141	CYP4F35P	chr18:14337423-14342524	hgnc_idHGNC:39954	+
ENSG00000041515.16	12.2264	-6.15088	1.31534	-4.67628	2.92131e-06	1.63701e-05	MYO16	chr13:108596152-109208005	hgnc_idHGNC:29822	+
ENSG00000283206.1	6.19082	-6.15027	1.80028	-3.41628	0.000634824	0.00235263	MIR941-1	chr20:63919449-63919520	hgnc_idHGNC:33684	+
ENSG00000185168.5	12.2156	-6.14989	1.33275	-4.61443	3.94178e-06	2.16534e-05	LINC00482	chr17:81303771-81309248	hgnc_idHGNC:26816	-
ENSG00000254221.3	111.962	-6.14941	0.569019	-10.807	3.18841e-27	1.01495e-25	PCDHGB1	chr5:141350099-141512975	hgnc_idHGNC:8708	+
ENSG00000250602.6	22.184	-6.14788	1.16851	-5.26129	1.43046e-07	9.62507e-07	RP11-517I3.1	chr5:126372477-126509021	havana_geneOTTHUMG00000163123.2	-
ENSG00000248103.1	6.17865	-6.1475	1.75971	-3.49347	0.000476783	0.00181087	CTC-338M12.9	chr5:181281375-181283652	havana_geneOTTHUMG00000163377.1	+
ENSG00000213964.3	6.15952	-6.14222	1.47873	-4.15372	3.27109e-05	0.000153981	CHCHD4P4	chr3:11234256-11234582	hgnc_idHGNC:44492	-
ENSG00000105509.11	6.14872	-6.14059	1.60882	-3.81684	0.000135174	0.000570812	HAS1	chr19:51713112-51723991	hgnc_idHGNC:4818	-
ENSG00000183625.16	12.0801	-6.13895	1.32124	-4.64635	3.37867e-06	1.87293e-05	CCR3	chr3:46130890-46266706	hgnc_idHGNC:1604	+
ENSG00000128610.12	22.1225	-6.13747	1.14683	-5.35168	8.71434e-08	6.01535e-07	FEZF1	chr7:122301303-122310691	hgnc_idHGNC:22788	-
ENSG00000268070.1	6.11837	-6.13371	1.47037	-4.17153	3.02555e-05	0.000143088	AC006539.3	chr19:20033444-20034332	tagpseudo_consens	+
ENSG00000181649.8	261.314	-6.13331	0.494174	-12.4112	2.27083e-35	1.0923e-33	PHLDA2	chr11:2928273-2929420	hgnc_idHGNC:12385	-
ENSG00000163217.2	6.10949	-6.13195	1.50487	-4.07474	4.60654e-05	0.00021122	BMP10	chr2:68860909-68871397	hgnc_idHGNC:20869	-
ENSG00000231056.1	6.09213	-6.12841	1.44412	-4.2437	2.1986e-05	0.000106803	LINC02522	chr6:10474500-10478502	hgnc_idHGNC:53541	-
ENSG00000268941.2	12.0072	-6.12506	1.31532	-4.65669	3.2133e-06	1.78647e-05	LINC01711	chr20:58634772-58635738	hgnc_idHGNC:28663	+
ENSG00000205318.5	6.06124	-6.12212	1.46106	-4.19019	2.78722e-05	0.000132933	GCNT2P1	chr6:10633762-10634695	hgnc_idHGNC:21623	+
ENSG00000229991.1	6.05796	-6.12139	1.47753	-4.143	3.42792e-05	0.000160816	AKR1B1P1	chr1:224574434-224575389	hgnc_idHGNC:420	+
ENSG00000277918.1	56.0905	-6.12095	0.888867	-6.88624	5.72874e-12	6.16037e-11	RNVU1-28	chr1:144560666-144560829	hgnc_idHGNC:54432	-
ENSG00000110876.10	43.9091	-6.11525	0.916977	-6.66892	2.57687e-11	2.61384e-10	SELPLG	chr12:108621895-108633894	hgnc_idHGNC:10722	-
ENSG00000237550.5	754.574	-6.11213	0.357938	-17.076	2.24033e-65	3.64203e-63	RPL9P9	chr15:82372196-82372912	havana_geneOTTHUMG00000158044.2	-
ENSG00000196335.13	11.9012	-6.11128	1.33981	-4.56132	5.08341e-06	2.74451e-05	STK31	chr7:23710203-23832513	hgnc_idHGNC:11407	+
ENSG00000230099.2	6.0077	-6.10588	1.52843	-3.99486	6.47321e-05	0.000289263	TRBV5-4	chr7:142462916-142463581	hgnc_idHGNC:12221	+
ENSG00000255092.1	11.8016	-6.10385	1.32806	-4.59606	4.3056e-06	2.35076e-05	RP11-58K22.4	chr11:44606170-44608101	havana_geneOTTHUMG00000166474.1	-
ENSG00000275373.1	5.94168	-6.0916	1.43863	-4.23431	2.29259e-05	0.000110979	MIR6124	chr11:12163683-12163767	hgnc_idHGNC:50200	+
ENSG00000207714.3	5.91967	-6.0871	1.44684	-4.20717	2.58588e-05	0.000124011	MIR584	chr5:149062313-149062409	hgnc_idHGNC:32840	-
ENSG00000118523.6	1811.31	-6.08642	0.293784	-20.7174	2.41616e-95	1.03452e-92	CCN2	chr6:131948176-131951372	hgnc_idHGNC:2500	-
ENSG00000233275.1	5.91502	-6.08605	1.48139	-4.10833	3.98528e-05	0.000184515	AC009238.8	chr2:95434759-95435113	havana_geneOTTHUMG00000155149.1	+
ENSG00000265724.1	11.66	-6.08571	1.3245	-4.59472	4.33336e-06	2.36464e-05	MIR4284	chr7:73711317-73711397	hgnc_idHGNC:38322	+
ENSG00000134259.6	86.8596	-6.08416	0.601896	-10.1083	5.07407e-24	1.3139e-22	NGF	chr1:115285904-115338770	hgnc_idHGNC:7808	-
ENSG00000248905.10	604.315	-6.08379	0.375133	-16.2177	3.78197e-59	4.87169e-57	FMN1	chr15:32765544-33194714	hgnc_idHGNC:3768	-
ENSG00000204442.4	11.6114	-6.08054	1.32093	-4.60322	4.16014e-06	2.27706e-05	FAM155A	chr13:107163510-107867496	hgnc_idHGNC:33877	-
ENSG00000164855.16	162.51	-6.07812	0.641079	-9.48108	2.51675e-21	5.51617e-20	TMEM184A	chr7:1542235-1560821	hgnc_idHGNC:28797	-
ENSG00000187608.10	1281.7	-6.07776	0.38325	-15.8585	1.2286e-56	1.45328e-54	ISG15	chr1:1001138-1014540	hgnc_idHGNC:4053	+
ENSG00000184985.16	573.576	-6.07762	0.531277	-11.4396	2.64988e-30	9.90855e-29	SORCS2	chr4:7192538-7742836	hgnc_idHGNC:16698	+
ENSG00000231925.12	3849.25	-6.07496	0.357486	-16.9936	9.16043e-65	1.4504e-62	TAPBP	chr6:33299694-33314387	hgnc_idHGNC:11566	-
ENSG00000256433.3	11.5623	-6.06902	1.3422	-4.52169	6.13479e-06	3.27181e-05	RP1-102E24.8	chr12:6393879-6396148	havana_geneOTTHUMG00000168357.3	+
ENSG00000276953.1	11.5011	-6.06561	1.37742	-4.4036	1.0647e-05	5.46737e-05	TRBV12-4	chr7:142563740-142564245	hgnc_idHGNC:12186	+
ENSG00000253159.3	20.7485	-6.06207	1.26519	-4.79145	1.65581e-06	9.60623e-06	PCDHGA12	chr5:141430507-141512975	hgnc_idHGNC:8699	+
ENSG00000251350.2	5.7945	-6.05465	1.47235	-4.11222	3.91865e-05	0.000181734	LINC02475	chr4:44016700-44022063	hgnc_idHGNC:53418	+
ENSG00000142089.17	1104.3	-6.05416	0.328654	-18.4211	8.90565e-76	2.13175e-73	IFITM3	chr11:319676-329475	hgnc_idHGNC:5414	-
ENSG00000224945.1	42.5006	-6.05161	0.847258	-7.14258	9.15924e-13	1.06316e-11	RP11-82L18.2	chr9:89088604-89109934	tagoverlapping_locus	-
ENSG00000233695.2	213.392	-6.04964	0.717117	-8.43606	3.2822e-17	5.40514e-16	GAS6-AS1	chr13:113815630-113845744	hgnc_idHGNC:39826	+
ENSG00000226571.2	5.77017	-6.04946	1.49011	-4.05975	4.91248e-05	0.000224335	RP11-445F6.2	chr6:139271362-139667284	havana_geneOTTHUMG00000015689.2	+
ENSG00000164744.13	11.3902	-6.04925	1.38837	-4.3571	1.31799e-05	6.6533e-05	SUN3	chr7:47987148-48029119	hgnc_idHGNC:22429	-
ENSG00000226652.3	5.76361	-6.04802	1.46035	-4.14148	3.45067e-05	0.000161733	PSMD10P2	chr3:186760693-186762050	hgnc_idHGNC:30151	+
ENSG00000221869.5	96.2593	-6.04691	0.631357	-9.57763	9.92925e-22	2.24757e-20	CEBPD	chr8:47736913-47738164	hgnc_idHGNC:1835	-
ENSG00000267554.1	5.75281	-6.04578	1.47695	-4.09343	4.25047e-05	0.000195928	RP11-686D22.10	chr17:35470069-35470628	tagpseudo_consens	-
ENSG00000278989.1	31.9527	-6.04237	0.973173	-6.20894	5.33446e-10	4.76475e-09	RP11-762L8.6	chr11:86434924-86437282	havana_geneOTTHUMG00000167216.1	-
ENSG00000272551.1	11.3138	-6.0418	1.33386	-4.52955	5.91108e-06	3.15867e-05	RP11-324L17.1	chr2:176611437-176612249	havana_geneOTTHUMG00000186067.1	-
ENSG00000253746.1	105.4	-6.041	0.575308	-10.5005	8.59507e-26	2.49561e-24	RP11-527N22.2	chr8:37405439-37406724	havana_geneOTTHUMG00000164278.1	-
ENSG00000183378.13	5.7196	-6.03867	1.45751	-4.14313	3.42601e-05	0.000160751	OVCH2	chr11:7689437-7706477	hgnc_idHGNC:29970	-
ENSG00000259982.1	5.71632	-6.03792	1.46775	-4.11374	3.89304e-05	0.000180657	CDC37P1	chr16:28700294-28701540	hgnc_idHGNC:34406	-
ENSG00000270578.1	5.71632	-6.03792	1.46775	-4.11374	3.89304e-05	0.000180657	RP11-712B9.5	chr11:95145437-95146004	havana_geneOTTHUMG00000184755.1	+
ENSG00000136689.19	5.71399	-6.03746	1.45655	-4.14503	3.39767e-05	0.000159495	IL1RN	chr2:113107214-113134016	hgnc_idHGNC:6000	+
ENSG00000233327.11	5.69527	-6.03338	1.4662	-4.11498	3.87215e-05	0.000179852	USP32P2	chr17:18511262-18521252	hgnc_idHGNC:30751	-
ENSG00000238117.1	5.69622	-6.03328	1.50766	-4.00174	6.28796e-05	0.000281481	AP004372.1	chr11:131877680-131897108	havana_geneOTTHUMG00000150050.1	-
ENSG00000101311.16	245.67	-6.03028	0.432533	-13.9418	3.53099e-44	2.42307e-42	FERMT1	chr20:6074845-6123030	hgnc_idHGNC:15889	-
ENSG00000186340.17	5.69968	-6.02976	1.64038	-3.67582	0.000237083	0.000958804	THBS2	chr6:169215780-169254050	hgnc_idHGNC:11786	-
ENSG00000158825.6	271.232	-6.02415	0.389509	-15.466	5.88378e-54	6.16783e-52	CDA	chr1:20589086-20618903	hgnc_idHGNC:1712	+
ENSG00000260265.1	5.67398	-6.02285	1.50763	-3.99491	6.47189e-05	0.000289246	LINC02562	chr4:75081702-75084717	hgnc_idHGNC:53602	-
ENSG00000187942.12	11.1706	-6.01915	1.35025	-4.4578	8.28068e-06	4.31789e-05	LDLRAD2	chr1:21812265-21825225	hgnc_idHGNC:32071	+
ENSG00000267121.6	82.4015	-6.01868	0.60111	-10.0126	1.34173e-23	3.40757e-22	FMNL1-DT	chr17:45190931-45222222	hgnc_idHGNC:55311	-
ENSG00000240875.6	20.8658	-6.01723	1.12783	-5.33523	9.5423e-08	6.54822e-07	LINC00886	chr3:156747343-156817062	hgnc_idHGNC:48572	-
ENSG00000266401.2	5.63188	-6.01364	1.55473	-3.86795	0.000109753	0.000471388	RP11-874J12.4	chr18:3653030-3656282	havana_geneOTTHUMG00000178410.3	+
ENSG00000227634.3	11.1196	-6.01338	1.41277	-4.25644	2.07712e-05	0.00010142	LINC01714	chr1:8201518-8215210	hgnc_idHGNC:52501	+
ENSG00000231087.2	5.62245	-6.01162	1.56258	-3.84725	0.000119452	0.000509019	FDPSP7	chr7:76968197-76969250	hgnc_idHGNC:33487	-
ENSG00000174808.12	30.8759	-6.01093	0.966301	-6.22056	4.95396e-10	4.43725e-09	BTC	chr4:74744759-74794523	hgnc_idHGNC:1121	-
ENSG00000182179.13	368.987	-6.01079	0.374048	-16.0696	4.16845e-58	5.19348e-56	UBA7	chr3:49805209-49813953	hgnc_idHGNC:12471	-
ENSG00000159167.12	535.27	-6.00919	0.354283	-16.9616	1.58096e-64	2.46467e-62	STC1	chr8:23841929-23854806	hgnc_idHGNC:11373	-
ENSG00000277304.1	5.61029	-6.0088	1.54761	-3.88264	0.000103329	0.000445812	RP11-989E6.13	chr16:32916974-32946392	havana_geneOTTHUMG00000187973.1	+
ENSG00000041982.16	1641.59	-6.00718	0.332528	-18.0652	5.99055e-73	1.27352e-70	TNC	chr9:115019575-115118257	hgnc_idHGNC:5318	-
ENSG00000256115.6	5.59812	-6.00601	1.53509	-3.91249	9.13486e-05	0.000398479	LINC02443	chr12:5226196-5244199	hgnc_idHGNC:53375	-
ENSG00000147223.6	5.5958	-6.00539	1.47237	-4.07871	4.52861e-05	0.00020796	RIPPLY1	chrX:106900063-106903341	hgnc_idHGNC:25117	-
ENSG00000138131.4	1435.53	-6.00455	0.257013	-23.3629	1.01964e-120	8.15715e-118	LOXL4	chr10:98247690-98268194	hgnc_idHGNC:17171	-
ENSG00000270270.1	5.58691	-6.00341	1.45744	-4.11915	3.80271e-05	0.000176951	BNIP3P10	chr19:19870723-19871299	hgnc_idHGNC:49690	-
ENSG00000276375.1	11.0351	-6.001	1.355	-4.42877	9.47707e-06	4.89804e-05	RP11-339B9.1	chr10:130282445-130286604	havana_geneOTTHUMG00000187866.1	-
ENSG00000177469.13	9574.44	-5.99948	0.286757	-20.9218	3.38839e-97	1.58472e-94	CAVIN1	chr17:42402449-42423256	hgnc_idHGNC:9688	-
ENSG00000259430.2	5.56586	-5.9988	1.45396	-4.12584	3.69379e-05	0.00017212	CERS3-AS1	chr15:100372936-100437914	hgnc_idHGNC:51431	+
ENSG00000163092.21	5.55042	-5.99541	1.45947	-4.10794	3.99205e-05	0.000184716	XIRP2	chr2:166888480-167259753	hgnc_idHGNC:14303	+
ENSG00000230739.1	5.55042	-5.99541	1.45947	-4.10794	3.99205e-05	0.000184716	RP11-331H2.4	chr1:162824795-162849467	havana_geneOTTHUMG00000128965.1	+
ENSG00000244479.7	5.54809	-5.99472	1.48905	-4.02587	5.67647e-05	0.000256107	OR2A1-AS1	chr7:144300395-144356181	hgnc_idHGNC:49168	-
ENSG00000178021.11	5.53729	-5.99228	1.50563	-3.97992	6.89371e-05	0.000306656	TSPYL6	chr2:54253178-54256229	hgnc_idHGNC:14521	-
ENSG00000215068.8	143.392	-5.98545	0.60177	-9.94641	2.61449e-23	6.5416e-22	AC025171.1	chr5:43041575-43054603	havana_geneOTTHUMG00000131146.5	+
ENSG00000176485.13	1190.89	-5.98445	0.30191	-19.822	1.92485e-87	6.1595e-85	PLAAT3	chr11:63573195-63616883	hgnc_idHGNC:17825	-
ENSG00000225730.1	5.48088	-5.97395	1.56372	-3.82034	0.000133266	0.000563461	ADGRF5-AS1	chr6:46903471-46909078	hgnc_idHGNC:40864	+
ENSG00000106560.11	5.47815	-5.97357	1.64866	-3.62329	0.000290877	0.001155	GIMAP2	chr7:150685697-150693641	hgnc_idHGNC:21789	+
ENSG00000245067.7	5.45423	-5.96731	1.47667	-4.04105	5.32121e-05	0.000241368	IGFBP7-AS1	chr4:57109762-57207459	hgnc_idHGNC:40296	+
ENSG00000221970.4	5.43013	-5.96623	1.64054	-3.63674	0.000276109	0.00110139	OR2A1	chr7:144312419-144322737	hgnc_idHGNC:8229	+
ENSG00000287024.1	10.7606	-5.96603	1.34598	-4.43247	9.31584e-06	4.8221e-05	RP3-454M7.3	chrX:129675888-129678348	havana_geneOTTHUMG00000194227.1	-
ENSG00000133816.18	5370.84	-5.9627	0.268693	-22.1915	4.14878e-109	2.62756e-106	MICAL2	chr11:12094008-12359144	hgnc_idHGNC:24693	+
ENSG00000235419.5	5.4299	-5.96177	1.46094	-4.08078	4.4884e-05	0.000206239	AC010149.4	chr2:230520594-230580006	tagoverlapping_locus	-
ENSG00000235126.1	5.3878	-5.95215	1.49233	-3.9885	6.64936e-05	0.000296742	AC128709.3	chr3:197445061-197458323	tagoverlapping_locus	-
ENSG00000120328.6	39.6144	-5.93802	0.832717	-7.1309	9.97121e-13	1.15257e-11	PCDHB12	chr5:141208697-141212571	hgnc_idHGNC:8683	+
ENSG00000279404.1	10.5738	-5.93739	1.34627	-4.41025	1.03251e-05	5.30658e-05	CTD-2542C24.5	chr19:20926777-20928714	havana_geneOTTHUMG00000182767.1	-
ENSG00000286984.1	5.2984	-5.93074	1.55532	-3.8132	0.000137181	0.000578568	RP11-642C5.2	chr8:88809949-88813144	havana_geneOTTHUMG00000195551.1	-
ENSG00000249740.3	19.1141	-5.92781	1.1585	-5.11679	3.10777e-07	2.00161e-06	OSMR-AS1	chr5:38682581-38845829	hgnc_idHGNC:50296	-
ENSG00000234498.3	38.7068	-5.92642	0.855112	-6.93058	4.19116e-12	4.57327e-11	RPL13AP20	chr12:12875499-12876107	hgnc_idHGNC:35709	+
ENSG00000224299.1	5.28929	-5.92289	1.51614	-3.90657	9.36158e-05	0.000407433	MTATP6P16	chr2:201550524-201551049	hgnc_idHGNC:52061	+
ENSG00000000971.16	88.1871	-5.92245	0.682494	-8.67766	4.04e-18	7.09099e-17	CFH	chr1:196652043-196747504	hgnc_idHGNC:4883	+
ENSG00000272382.1	19.2563	-5.92075	1.31014	-4.51917	6.20831e-06	3.30472e-05	CTD-2035E11.4	chr5:43033716-43034635	havana_geneOTTHUMG00000185476.1	+
ENSG00000269981.1	10.4397	-5.91946	1.60675	-3.68413	0.000229487	0.000931056	RP11-34P13.16	chr1:137682-137965	havana_geneOTTHUMG00000182738.2	-
ENSG00000235904.3	48.1642	-5.91806	0.838381	-7.05892	1.67803e-12	1.89918e-11	RBMS3-AS3	chr3:29054570-29290726	hgnc_idHGNC:39989	-
ENSG00000285694.1	5.26167	-5.91635	1.52178	-3.88779	0.00010116	0.000437198	RP11-274H24.3	chr6:4449392-4468181	havana_geneOTTHUMG00000193163.1	+
ENSG00000257771.6	5.25839	-5.91555	1.50102	-3.94103	8.1134e-05	0.000357149	LINC02395	chr12:49900311-49932764	hgnc_idHGNC:53322	+
ENSG00000286271.2	5.24759	-5.91307	1.48944	-3.96999	7.18757e-05	0.000318749	CTD-2201E18.6	chr5:42813647-42924535	havana_geneOTTHUMG00000192790.2	+
ENSG00000285523.1	5.24295	-5.91191	1.49744	-3.94801	7.88028e-05	0.000347491	RP11-429A20.5	chr12:5088002-5092742	havana_geneOTTHUMG00000192989.1	+
ENSG00000117407.17	304.737	-5.9116	0.444124	-13.3107	2.00661e-40	1.16414e-38	ARTN	chr1:43933320-43937240	hgnc_idHGNC:727	+
ENSG00000121060.19	2142.44	-5.90923	0.282516	-20.9164	3.79404e-97	1.74756e-94	TRIM25	chr17:56836387-56914080	hgnc_idHGNC:12932	-
ENSG00000145632.15	4820.96	-5.90007	0.296367	-19.908	3.47229e-88	1.18604e-85	PLK2	chr5:58453982-58460139	hgnc_idHGNC:19699	-
ENSG00000175591.12	419.17	-5.89927	0.425503	-13.8642	1.0437e-43	7.03517e-42	P2RY2	chr11:73218281-73242427	hgnc_idHGNC:8541	+
ENSG00000165816.13	75.2505	-5.89819	0.653802	-9.02138	1.85742e-19	3.59882e-18	VWA2	chr10:114239254-114294489	hgnc_idHGNC:24709	+
ENSG00000254733.1	5.18021	-5.89695	1.51711	-3.88696	0.000101507	0.000438452	RP11-317J19.1	chr11:86431590-86622867	tagoverlapping_locus	+
ENSG00000213937.4	5.19118	-5.89499	1.72747	-3.41249	0.000643723	0.00238213	CLDN9	chr16:3012923-3014505	hgnc_idHGNC:2051	+
ENSG00000180787.6	47.163	-5.894	0.745728	-7.90369	2.70772e-15	3.8846e-14	ZFP3	chr17:5078467-5096374	hgnc_idHGNC:12861	+
ENSG00000286966.1	10.2537	-5.89269	1.45119	-4.06058	4.89503e-05	0.000223605	RP1-127C7.8	chr1:183613537-183619335	havana_geneOTTHUMG00000194274.1	+
ENSG00000280587.1	10.2174	-5.89116	1.36367	-4.32007	1.55981e-05	7.78882e-05	LINC01348	chr1:235065479-235074220	hgnc_idHGNC:50567	-
ENSG00000254542.1	5.1582	-5.89085	1.62025	-3.63576	0.000277158	0.00110471	NAV2-AS3	chr11:19978699-19981337	hgnc_idHGNC:40742	-
ENSG00000173200.13	5.17437	-5.8895	1.55518	-3.78701	0.000152472	0.000637573	PARP15	chr3:122577628-122639047	hgnc_idHGNC:26876	+
ENSG00000231172.2	10.2331	-5.88932	1.38751	-4.24452	2.19063e-05	0.00010645	EVA1A-AS	chr2:75524068-75542706	hgnc_idHGNC:55283	+
ENSG00000186281.12	465.586	-5.88762	0.415288	-14.1772	1.26784e-45	9.22064e-44	GPAT2	chr2:96021946-96039451	hgnc_idHGNC:27168	-
ENSG00000253772.1	5.15797	-5.88553	1.56004	-3.77268	0.0001615	0.000672918	RP11-34P1.1	chr5:160247517-160248217	tagpseudo_consens	+
ENSG00000101460.13	56.6952	-5.88417	0.690749	-8.51854	1.61583e-17	2.72442e-16	MAP1LC3A	chr20:34546854-34560345	hgnc_idHGNC:6838	+
ENSG00000058085.15	1147.74	-5.88271	0.250464	-23.4873	5.50211e-122	4.64623e-119	LAMC2	chr1:183186238-183245127	hgnc_idHGNC:6493	+
ENSG00000287188.1	5.12266	-5.88236	1.57291	-3.7398	0.00018417	0.000760083	RP11-310I9.2	chr4:168170097-168194861	havana_geneOTTHUMG00000195523.1	-
ENSG00000125965.9	113.557	-5.88003	0.520232	-11.3027	1.27217e-29	4.58766e-28	GDF5	chr20:35433347-35454746	hgnc_idHGNC:4220	-
ENSG00000070031.4	10.1551	-5.87843	1.74415	-3.37037	0.000750678	0.00273661	SCT	chr11:626309-627181	hgnc_idHGNC:10607	-
ENSG00000236244.1	5.10722	-5.87828	1.59419	-3.68731	0.000226633	0.00091997	SLC35F3-AS1	chr1:234268583-234272500	hgnc_idHGNC:41027	-
ENSG00000287263.1	67.6823	-5.87804	1.65537	-3.5509	0.000383913	0.00148731	CTD-2201E18.8	chr5:42983636-42993276	havana_geneOTTHUMG00000195463.1	-
ENSG00000142798.20	3808.57	-5.87709	0.583944	-10.0645	7.93055e-24	2.03279e-22	HSPG2	chr1:21822244-21937310	hgnc_idHGNC:5273	-
ENSG00000197415.12	46.4896	-5.87658	0.806436	-7.2871	3.16694e-13	3.82955e-12	VEPH1	chr3:157259742-157533619	hgnc_idHGNC:25735	-
ENSG00000230445.4	37.0446	-5.87605	0.844839	-6.95522	3.52002e-12	3.87151e-11	LRRC37A6P	chr10:27246350-27259455	hgnc_idHGNC:33746	-
ENSG00000261089.1	10.1253	-5.87257	1.38456	-4.24148	2.22054e-05	0.000107815	CDC37P2	chr16:28413703-28415018	hgnc_idHGNC:35453	+
ENSG00000275342.5	2086.9	-5.87015	0.560142	-10.4798	1.07014e-25	3.07488e-24	PRAG1	chr8:8317736-8386439	hgnc_idHGNC:25438	-
ENSG00000230718.1	5.08402	-5.86717	1.51575	-3.8708	0.000108478	0.000466241	RP11-272L13.2	chr1:97774669-97775026	havana_geneOTTHUMG00000039681.1	+
ENSG00000278420.1	5.07281	-5.8644	1.4753	-3.97506	7.03602e-05	0.000312666	MIR6819	chr22:36286847-36286907	hgnc_idHGNC:50155	-
ENSG00000268051.1	10.0224	-5.86432	1.66089	-3.53083	0.000414253	0.00159297	CTC-244M17.1	chr19:37963853-37964790	tagoverlapping_locus	+
ENSG00000260628.5	10.0079	-5.86215	1.52709	-3.83878	0.000123645	0.000525782	RP11-1166P10.1	chr16:31975803-32003728	havana_geneOTTHUMG00000176540.1	+
ENSG00000224173.2	5.0616	-5.86149	1.57863	-3.71302	0.000204801	0.000837608	LINC02831	chr2:67562067-67620545	hgnc_idHGNC:54365	+
ENSG00000168306.13	46.0777	-5.86129	0.772525	-7.58718	3.2695e-14	4.28232e-13	ACOX2	chr3:58505136-58537283	hgnc_idHGNC:120	-
ENSG00000179799.9	5.05737	-5.8607	1.47807	-3.9651	7.33654e-05	0.000324928	OR7E22P	chr3:75356437-75362268	hgnc_idHGNC:8394	-
ENSG00000173557.15	5.0508	-5.85911	1.48771	-3.93834	8.20489e-05	0.000360968	FAM166C	chr2:26562585-26579532	hgnc_idHGNC:27938	+
ENSG00000069812.11	93.0596	-5.85879	0.56884	-10.2995	7.08013e-25	1.92347e-23	HES2	chr1:6412418-6424670	hgnc_idHGNC:16005	-
ENSG00000253958.2	141.787	-5.85796	0.55988	-10.4629	1.27918e-25	3.65825e-24	CLDN23	chr8:8701937-8704096	hgnc_idHGNC:17591	+
ENSG00000156509.14	102.754	-5.85696	0.533799	-10.9722	5.19774e-28	1.72879e-26	FBXO43	chr8:100133351-100145817	hgnc_idHGNC:28521	-
ENSG00000144681.11	354.667	-5.85653	0.357972	-16.3603	3.673e-60	4.89733e-58	STAC	chr3:36380503-36548007	hgnc_idHGNC:11353	+
ENSG00000185888.5	5.03632	-5.85546	1.50551	-3.88935	0.000100513	0.00043471	PRSS38	chr1:227815693-227846470	hgnc_idHGNC:29625	+
ENSG00000257924.1	5.03536	-5.85529	1.50111	-3.90065	9.59342e-05	0.00041639	LINC02416	chr12:47353754-47369935	hgnc_idHGNC:53345	+
ENSG00000286912.1	64.9048	-5.85503	0.650773	-8.99705	2.31874e-19	4.46137e-18	RP5-820A21.2	chr7:150234194-150237608	havana_geneOTTHUMG00000195169.1	-
ENSG00000083857.14	15741.1	-5.85476	0.203083	-28.8295	9.17027e-183	5.57553e-179	FAT1	chr4:186587794-186726722	hgnc_idHGNC:3595	-
ENSG00000151651.16	2168.79	-5.85445	0.399936	-14.6384	1.59674e-48	1.31192e-46	ADAM8	chr10:133262420-133276868	hgnc_idHGNC:215	-
ENSG00000132561.14	1200.36	-5.85302	0.269366	-21.7288	1.09525e-104	6.40299e-102	MATN2	chr8:97868840-98036724	hgnc_idHGNC:6908	+
ENSG00000254842.6	18.6172	-5.85178	1.14172	-5.12541	2.96888e-07	1.91744e-06	LINC02551	chr11:130844191-130865561	hgnc_idHGNC:53586	-
ENSG00000250583.1	5.01759	-5.85089	1.50509	-3.8874	0.000101322	0.000437777	CTD-2233C11.2	chr5:33519616-33522230	havana_geneOTTHUMG00000162158.1	-
ENSG00000101443.18	5.00214	-5.84699	1.51767	-3.85262	0.000116863	0.000498824	WFDC2	chr20:45469753-45481532	hgnc_idHGNC:15939	+
ENSG00000178467.18	385.331	-5.84292	0.338218	-17.2756	7.17981e-67	1.21259e-64	P4HTM	chr3:48989889-49007153	hgnc_idHGNC:28858	+
ENSG00000180861.9	9.81028	-5.83294	1.3736	-4.24645	2.17185e-05	0.000105656	LINC01559	chr12:13371089-13387167	hgnc_idHGNC:26598	-
ENSG00000261600.1	4.9446	-5.83045	1.73142	-3.36743	0.000758726	0.00276429	RP11-575H3.1	chr2:91580336-91580863	havana_geneOTTHUMG00000176044.2	+
ENSG00000248231.1	9.7854	-5.82979	1.37842	-4.22932	2.34395e-05	0.000113303	KRT8P4	chr8:89412621-89415071	hgnc_idHGNC:31057	-
ENSG00000174791.11	386.193	-5.81956	0.475709	-12.2334	2.06056e-34	9.36337e-33	RIN1	chr11:66330241-66336840	hgnc_idHGNC:18749	-
ENSG00000204219.11	349.375	-5.81891	0.432063	-13.4677	2.42143e-41	1.46929e-39	TCEA3	chr1:23380909-23424748	hgnc_idHGNC:11615	-
ENSG00000164520.11	9.75228	-5.81815	1.36919	-4.24933	2.14406e-05	0.000104371	RAET1E	chr6:149883375-149898102	hgnc_idHGNC:16793	-
ENSG00000276597.1	4.91252	-5.81767	1.48332	-3.92205	8.77999e-05	0.000384322	TRBV11-3	chr7:142554836-142555318	hgnc_idHGNC:12182	+
ENSG00000283897.2	4.90828	-5.81667	1.53848	-3.78078	0.000156335	0.000652916	CTB-88F18.5	chr5:127215159-127229828	havana_geneOTTHUMG00000192000.2	-
ENSG00000255690.3	4.90595	-5.81607	1.48748	-3.91	9.22943e-05	0.000402258	TRIL	chr7:28953358-28958330	hgnc_idHGNC:22200	-
ENSG00000226659.1	4.90267	-5.81525	1.49662	-3.88559	0.000102081	0.00044074	RP11-137H2.4	chr10:80529597-80535942	havana_geneOTTHUMG00000018616.1	-
ENSG00000260792.1	4.90172	-5.81497	1.60128	-3.63146	0.000281826	0.0011217	LINC02280	chr14:104661120-104665558	hgnc_idHGNC:53196	-
ENSG00000229401.1	4.90131	-5.81478	1.58443	-3.66995	0.000242596	0.000979276	MIR5689HG	chr6:10434316-10456781	hgnc_idHGNC:52007	+
ENSG00000273791.1	4.88723	-5.81137	1.5069	-3.85651	0.000115016	0.000491495	CTC-559E9.13	chr19:19908268-19909146	tagpseudo_consens	-
ENSG00000183780.13	168.443	-5.81065	0.499335	-11.6368	2.67941e-31	1.05238e-29	SLC35F3	chr1:233904676-234324511	hgnc_idHGNC:23616	+
ENSG00000262873.2	4.88395	-5.8105	1.5257	-3.80841	0.000139862	0.000589054	CTD-2561B21.11	chr17:81017969-81028079	havana_geneOTTHUMG00000177695.4	-
ENSG00000242715.8	27.3192	-5.8062	1.03058	-5.63389	1.76191e-08	1.32122e-07	CCDC169	chr13:36222008-36297840	hgnc_idHGNC:34361	-
ENSG00000279660.1	4.86194	-5.80444	1.63125	-3.55828	0.000373289	0.00145022	RP11-849N15.3	chr17:15260513-15261841	tagoverlapping_locus	+
ENSG00000145113.22	62.1676	-5.80205	0.912213	-6.36041	2.0121e-10	1.87344e-09	MUC4	chr3:195746765-195811973	hgnc_idHGNC:7514	-
ENSG00000226808.3	4.8428	-5.79927	1.6343	-3.54847	0.00038748	0.00150037	LINC00840	chr10:43778946-43901004	hgnc_idHGNC:44987	+
ENSG00000213244.3	9.58085	-5.79696	1.45882	-3.97372	7.07576e-05	0.000314202	H3P4	chr1:121118195-121118610	hgnc_idHGNC:43797	-
ENSG00000133488.15	9.60043	-5.79441	1.37708	-4.20775	2.5793e-05	0.000123735	SEC14L4	chr22:30488902-30505711	hgnc_idHGNC:20627	-
ENSG00000189238.6	4.80535	-5.78973	1.58489	-3.65309	0.000259107	0.00104012	LINC00943	chr12:126723412-126749027	hgnc_idHGNC:48639	+
ENSG00000156463.18	563.524	-5.78696	0.365132	-15.849	1.42929e-56	1.68413e-54	SH3RF2	chr5:145936578-146081791	hgnc_idHGNC:26299	+
ENSG00000255496.1	4.80416	-5.783	1.5356	-3.76596	0.000165907	0.00068892	RP11-587D21.4	chr11:27696312-27877648	tagoverlapping_locus	-
ENSG00000142961.15	237.764	-5.78223	0.390571	-14.8046	1.36869e-49	1.16549e-47	MOB3C	chr1:46607715-46616884	hgnc_idHGNC:29800	-
ENSG00000280543.1	17.4909	-5.78073	1.34993	-4.28225	1.85013e-05	9.12015e-05	ASAP1-IT2	chr8:130082738-130084768	hgnc_idHGNC:48917	-
ENSG00000258659.7	4.79295	-5.7801	1.54505	-3.74104	0.000183264	0.000756547	TRIM34	chr11:5619764-5644398	hgnc_idHGNC:10063	+
ENSG00000257219.6	9.44007	-5.77729	1.36261	-4.23987	2.23654e-05	0.000108485	LNCOG	chr12:76259836-76305969	hgnc_idHGNC:53336	+
ENSG00000185585.20	884.735	-5.77628	0.417188	-13.8457	1.35008e-43	9.04021e-42	OLFML2A	chr9:124777133-124814885	hgnc_idHGNC:27270	+
ENSG00000234842.1	4.77518	-5.77581	1.65431	-3.49138	0.00048054	0.001824	MTCO2P16	chr2:201549631-201550307	hgnc_idHGNC:52032	+
ENSG00000092969.12	1441.59	-5.7725	0.317534	-18.1792	7.54686e-74	1.62712e-71	TGFB2	chr1:218345336-218444619	hgnc_idHGNC:11768	+
ENSG00000184647.11	4.76015	-5.77165	1.56432	-3.68955	0.000224649	0.000912526	PRSS55	chr8:10525532-10554166	hgnc_idHGNC:30824	+
ENSG00000248599.2	4.75782	-5.77086	1.5046	-3.83548	0.000125317	0.000532372	FLJ42969	chr8:101034868-101076407	havana_geneOTTHUMG00000164780.15	+
ENSG00000267641.1	4.75782	-5.77086	1.5046	-3.83548	0.000125317	0.000532372	BNIP3P16	chr19:20175013-20177063	hgnc_idHGNC:49696	-
ENSG00000231405.1	4.74894	-5.76854	1.49306	-3.86358	0.000111738	0.000479102	CTA-992D9.7	chr22:27143478-27159878	havana_geneOTTHUMG00000150945.1	+
ENSG00000237917.1	4.74894	-5.76854	1.49306	-3.86358	0.000111738	0.000479102	PARP4P1	chrY:26594851-26634652	hgnc_idHGNC:18500	-
ENSG00000280744.1	4.74429	-5.76739	1.64031	-3.51603	0.000438045	0.00167378	LINC01173	chr2:234682668-234717764	hgnc_idHGNC:49545	+
ENSG00000163235.16	1591.88	-5.76635	0.269992	-21.3575	3.3236e-101	1.80424e-98	TGFA	chr2:70447284-70554193	hgnc_idHGNC:11765	-
ENSG00000260118.1	4.73677	-5.76542	1.4922	-3.86372	0.000111674	0.000478962	RP6-201G10.2	chrX:68013470-68014901	havana_geneOTTHUMG00000175555.2	-
ENSG00000146950.13	252.758	-5.76375	0.561151	-10.2713	9.49221e-25	2.56273e-23	SHROOM2	chrX:9786429-9949443	hgnc_idHGNC:630	+
ENSG00000177432.8	17.6057	-5.76203	1.16966	-4.92623	8.3831e-07	5.08472e-06	NAP1L5	chr4:88695913-88697829	hgnc_idHGNC:19968	-
ENSG00000131981.16	998.39	-5.76174	0.402747	-14.3061	2.00399e-46	1.49684e-44	LGALS3	chr14:55124110-55145423	hgnc_idHGNC:6563	+
ENSG00000278038.1	4.70588	-5.75745	1.50414	-3.82773	0.000129329	0.000548131	MIR6076	chr14:49966399-49966511	hgnc_idHGNC:50232	+
ENSG00000285416.1	9.29689	-5.75002	1.3853	-4.15073	3.3141e-05	0.000155861	RP13-131K19.8	chr3:48997221-48999442	havana_geneOTTHUMG00000192474.1	-
ENSG00000273445.1	49.0042	-5.74369	1.05515	-5.4435	5.22441e-08	3.69096e-07	RP11-1399P15.1	chr2:87477495-87478034	havana_geneOTTHUMG00000186003.1	-
ENSG00000233496.1	4.64195	-5.73438	1.7704	-3.23903	0.00119935	0.00417548	SYNJ2-IT1	chr6:158001107-158002383	hgnc_idHGNC:41387	+
ENSG00000142871.18	5051.47	-5.73436	0.481749	-11.9032	1.13866e-32	4.75486e-31	CCN1	chr1:85580761-85584589	hgnc_idHGNC:2654	+
ENSG00000163803.13	186.68	-5.7341	0.408417	-14.0398	8.89281e-45	6.1863e-43	PLB1	chr2:28457145-28644142	hgnc_idHGNC:30041	+
ENSG00000284883.1	4.63307	-5.73155	1.69203	-3.38738	0.000705639	0.00258825	RP3-416H24.7	chr12:52263948-52267461	havana_geneOTTHUMG00000192551.1	+
ENSG00000167779.9	569.506	-5.72924	0.362065	-15.8238	2.13272e-56	2.48409e-54	IGFBP6	chr12:53097436-53102345	hgnc_idHGNC:5475	+
ENSG00000165029.17	2050.97	-5.72574	0.248341	-23.056	1.28122e-117	9.49976e-115	ABCA1	chr9:104781006-104928155	hgnc_idHGNC:29	-
ENSG00000267316.5	4.61065	-5.72445	1.52079	-3.76413	0.000167132	0.000693058	RP11-879F14.3	chr18:61571342-61579456	havana_geneOTTHUMG00000180045.1	-
ENSG00000261080.1	4.60969	-5.72432	1.53505	-3.72906	0.000192193	0.00079062	RUNX2-AS1	chr6:45573346-45576770	hgnc_idHGNC:53512	-
ENSG00000101280.8	4.59985	-5.72187	1.58271	-3.61523	0.000300081	0.00118844	ANGPT4	chr20:869900-916334	hgnc_idHGNC:487	-
ENSG00000257114.3	4.59849	-5.72119	1.51999	-3.76397	0.000167238	0.000693405	LINC02450	chr12:42687195-42717120	hgnc_idHGNC:53382	+
ENSG00000232724.1	4.58536	-5.7177	1.50978	-3.7871	0.000152415	0.000637423	TRIM80P	chr17:75074306-75079549	hgnc_idHGNC:51490	+
ENSG00000243797.6	4.57976	-5.71617	1.50476	-3.79872	0.000145447	0.000610043	CTB-111H14.1	chr7:106372251-106770207	tagoverlapping_locus	-
ENSG00000283632.4	9.04803	-5.71325	1.4465	-3.94971	7.82459e-05	0.000345136	EXOC3L2	chr19:45212370-45245407	hgnc_idHGNC:30162	-
ENSG00000215845.11	84.1766	-5.71043	0.571313	-9.99527	1.59851e-23	4.04283e-22	TSTD1	chr1:161037631-161038977	hgnc_idHGNC:35410	-
ENSG00000196724.13	187.765	-5.71002	0.4436	-12.872	6.46952e-38	3.43834e-36	ZNF418	chr19:57921882-57935402	hgnc_idHGNC:20647	-
ENSG00000244564.2	4.54654	-5.70714	1.56013	-3.65812	0.000254072	0.0010214	PRICKLE2-DT	chr3:64445231-64456070	hgnc_idHGNC:52829	+
ENSG00000261618.2	4.54135	-5.70556	1.64764	-3.46287	0.000534441	0.00200828	LINC02605	chr8:78835307-78840525	hgnc_idHGNC:53974	+
ENSG00000224001.2	8.99048	-5.70459	1.38547	-4.11744	3.83109e-05	0.000178136	RP11-270F18.2	chr9:98234709-98235567	tagpseudo_consens	+
ENSG00000239462.1	8.92077	-5.69479	1.35493	-4.20301	2.63389e-05	0.000126234	CTD-2021J15.1	chr3:98902424-99018562	tagncRNA_host	+
ENSG00000075426.12	3170.12	-5.6945	0.361521	-15.7515	6.70661e-56	7.6075e-54	FOSL2	chr2:28392448-28417317	hgnc_idHGNC:3798	+
ENSG00000285517.1	155.963	-5.69392	0.45024	-12.6464	1.17118e-36	5.99394e-35	LINC00941	chr12:30795458-30879268	tagoverlapping_locus	+
ENSG00000243896.4	4.49269	-5.69177	1.64103	-3.46842	0.000523536	0.00197169	OR2A7	chr7:144257663-144264792	hgnc_idHGNC:8234	-
ENSG00000006606.9	16.4405	-5.68531	1.16746	-4.8698	1.11711e-06	6.64063e-06	CCL26	chr7:75769533-75789896	hgnc_idHGNC:10625	-
ENSG00000123609.11	287.775	-5.68141	0.361338	-15.7233	1.04799e-55	1.17995e-53	NMI	chr2:151270470-151289894	hgnc_idHGNC:7854	-
ENSG00000135926.15	1529.02	-5.68113	0.283052	-20.071	1.3244e-89	5.03887e-87	TMBIM1	chr2:218274197-218292586	hgnc_idHGNC:23410	-
ENSG00000269662.1	4.44731	-5.67881	1.6391	-3.46458	0.000531066	0.00199758	BNIP3P39	chr19:23798924-23799477	hgnc_idHGNC:49719	-
ENSG00000140459.18	4.45364	-5.67392	1.55039	-3.65966	0.000252547	0.00101567	CYP11A1	chr15:74337759-74367646	hgnc_idHGNC:2590	-
ENSG00000260910.2	32.9045	-5.67323	0.865737	-6.55306	5.63701e-11	5.54042e-10	LINC00565	chr13:113923052-113928991	hgnc_idHGNC:43709	-
ENSG00000264370.1	4.44516	-5.67227	1.693	-3.35043	0.000806865	0.00291915	MIR3125	chr2:12737367-12737444	hgnc_idHGNC:38219	+
ENSG00000240006.1	4.44284	-5.67116	1.58521	-3.57755	0.000346823	0.00135589	LINC02004	chr3:134313576-134321171	hgnc_idHGNC:52838	+
ENSG00000162894.12	24.1983	-5.66731	0.967624	-5.85693	4.71491e-09	3.77392e-08	FCMR	chr1:206903317-206923247	hgnc_idHGNC:14315	-
ENSG00000095303.17	48.2227	-5.66611	0.720565	-7.86342	3.73785e-15	5.32227e-14	PTGS1	chr9:122370530-122395703	hgnc_idHGNC:9604	+
ENSG00000286034.1	4.42274	-5.66522	1.52489	-3.71517	0.000203066	0.000830847	RP11-654O1.1	chr8:128323131-128388636	havana_geneOTTHUMG00000193500.1	+
ENSG00000223466.2	4.42042	-5.66476	1.60994	-3.51861	0.000433808	0.00165947	LINC01825	chr2:195532945-195540287	hgnc_idHGNC:52631	+
ENSG00000287275.1	4.41946	-5.6643	1.51696	-3.73398	0.00018848	0.0007765	CTC-325H20.9	chr19:9458119-9462388	havana_geneOTTHUMG00000195706.1	+
ENSG00000115380.20	2427.01	-5.66389	0.319708	-17.7158	3.16467e-70	6.0507e-68	EFEMP1	chr2:55865967-55924139	hgnc_idHGNC:3218	-
ENSG00000163823.4	8.77463	-5.66176	1.4137	-4.00492	6.20392e-05	0.000278293	CCR1	chr3:46201711-46208313	hgnc_idHGNC:1602	-
ENSG00000133067.18	4.40866	-5.6615	1.63019	-3.47292	0.000514833	0.00194229	LGR6	chr1:202193799-202319781	hgnc_idHGNC:19719	+
ENSG00000213654.10	154.675	-5.65956	0.510373	-11.0891	1.4175e-28	4.8418e-27	GPSM3	chr6:32190766-32195523	hgnc_idHGNC:13945	-
ENSG00000178031.18	761.326	-5.65533	0.324959	-17.4032	7.79887e-68	1.37841e-65	ADAMTSL1	chr9:17906563-18910950	hgnc_idHGNC:14632	+
ENSG00000185742.7	4.37217	-5.65098	1.60191	-3.52765	0.000419269	0.0016093	C11orf87	chr11:109422190-109429167	hgnc_idHGNC:33788	+
ENSG00000286174.1	8.67856	-5.64843	1.56261	-3.61473	0.000300658	0.00119042	RP11-3L21.3	chr1:224703272-224712849	havana_geneOTTHUMG00000193232.2	-
ENSG00000170629.14	249.748	-5.64751	0.391618	-14.4209	3.8205e-47	2.97803e-45	DPY19L2P2	chr7:103175133-103280410	hgnc_idHGNC:21764	-
ENSG00000147697.9	4.35768	-5.64712	1.53383	-3.68171	0.000231673	0.000938297	GSDMC	chr8:129748196-129786624	hgnc_idHGNC:7151	-
ENSG00000226741.2	4.35112	-5.64509	1.56617	-3.60439	0.000312881	0.00123511	LINC02554	chr22:27307777-27318501	hgnc_idHGNC:53594	+
ENSG00000178209.16	45543.8	-5.64476	0.601816	-9.37955	6.62548e-21	1.42142e-19	PLEC	chr8:143915153-143976734	hgnc_idHGNC:9069	-
ENSG00000256268.2	16.2622	-5.6439	1.24763	-4.52368	6.07733e-06	3.24238e-05	LINC02454	chr12:65589111-65613000	hgnc_idHGNC:53387	+
ENSG00000233557.2	4.33991	-5.64175	1.57888	-3.57325	0.000352581	0.00137628	NFU1P2	chr1:98077000-98077468	hgnc_idHGNC:44554	+
ENSG00000279409.1	8.63509	-5.64149	1.37316	-4.1084	3.98404e-05	0.000184486	RP11-133K1.9	chr15:40258501-40260370	tagoverlapping_locus	+
ENSG00000085117.12	1361.59	-5.64056	0.276683	-20.3864	2.20943e-92	8.83774e-90	CD82	chr11:44564427-44620358	hgnc_idHGNC:6210	+
ENSG00000234593.3	4.33335	-5.64005	1.55849	-3.61892	0.000295833	0.00117284	KAZN-AS1	chr1:14338825-14419973	hgnc_idHGNC:53610	-
ENSG00000248107.2	4.32447	-5.63722	1.59017	-3.54505	0.000392542	0.00151784	LINC02039	chr5:126179565-126193858	hgnc_idHGNC:52879	+
ENSG00000198155.5	8.56601	-5.63573	1.37315	-4.10424	4.0564e-05	0.000187408	ZNF876P	chr4:212610-255985	hgnc_idHGNC:32472	+
ENSG00000260823.1	8.59067	-5.63504	1.36804	-4.11905	3.80445e-05	0.000177005	RP11-249C24.10	chr16:56609501-56611375	havana_geneOTTHUMG00000176939.1	-
ENSG00000232725.1	48.4625	-5.63327	0.708829	-7.94728	1.90647e-15	2.76907e-14	U52111.14	chrX:153735626-153766478	havana_geneOTTHUMG00000024213.1	-
ENSG00000164508.5	8.54359	-5.63222	1.40323	-4.01374	5.9763e-05	0.000268677	H2AC1	chr6:25726063-25726562	hgnc_idHGNC:18729	-
ENSG00000224389.9	15.7952	-5.63053	1.19475	-4.71271	2.44444e-06	1.38588e-05	C4B	chr6:32014795-32035418	hgnc_idHGNC:1324	+
ENSG00000168404.13	152.689	-5.62865	0.473819	-11.8793	1.51576e-32	6.29497e-31	MLKL	chr16:74671855-74700960	hgnc_idHGNC:26617	-
ENSG00000248323.7	209.157	-5.61535	0.414238	-13.5558	7.31652e-42	4.54851e-40	LUCAT1	chr5:91054834-91314547	hgnc_idHGNC:48498	-
ENSG00000101278.6	4.27038	-5.61406	1.58755	-3.53631	0.000405762	0.00156359	RPS10P5	chr20:839447-839977	hgnc_idHGNC:15795	-
ENSG00000178462.12	4.26245	-5.61147	1.54004	-3.64372	0.000268721	0.00107503	TUBAL3	chr10:5393101-5404828	hgnc_idHGNC:23534	-
ENSG00000237352.4	22.9537	-5.60986	0.994364	-5.64166	1.68417e-08	1.26604e-07	LINC01358	chr1:58933643-59240555	hgnc_idHGNC:50589	+
ENSG00000244573.3	8.41979	-5.60984	1.37536	-4.07881	4.52661e-05	0.0002079	RPL30P11	chr12:14356842-14365503	hgnc_idHGNC:36260	-
ENSG00000170458.14	55.6528	-5.60927	0.657324	-8.53349	1.41994e-17	2.40213e-16	CD14	chr5:140631728-140633701	hgnc_idHGNC:1628	-
ENSG00000227262.3	15.5902	-5.6082	1.15127	-4.87131	1.10863e-06	6.5928e-06	HCG4B	chr6:29925983-29926973	hgnc_idHGNC:22919	-
ENSG00000228816.1	15.5059	-5.60645	1.31286	-4.27042	1.95105e-05	9.57725e-05	AK3P5	chr10:32944481-32944999	hgnc_idHGNC:39064	+
ENSG00000267582.1	4.2362	-5.60404	1.63254	-3.43272	0.000597553	0.00222536	CTD-3252C9.2	chr19:13796574-13796933	havana_geneOTTHUMG00000181753.1	-
ENSG00000248964.7	4.22923	-5.60185	1.60816	-3.48339	0.000495099	0.00187271	RP11-94H18.1	chr8:29815004-29854543	havana_geneOTTHUMG00000163812.4	-
ENSG00000286459.1	4.22732	-5.60138	1.5854	-3.53311	0.000410707	0.00158064	RP11-1167A19.16	chr11:66043298-66044381	havana_geneOTTHUMG00000194007.1	+
ENSG00000181800.6	4.22404	-5.60039	1.62056	-3.45584	0.000548578	0.00205607	CELF2-AS1	chr10:11316833-11319884	hgnc_idHGNC:23515	-
ENSG00000280241.4	4.22267	-5.59997	1.55128	-3.6099	0.000306312	0.00121154	RP11-290O12.2	chr4:153948718-154300500	havana_geneOTTHUMG00000189143.2	+
ENSG00000232530.1	4.21939	-5.59905	1.53651	-3.64402	0.000268417	0.00107395	LIF-AS1	chr22:30239194-30240538	hgnc_idHGNC:53473	+
ENSG00000238021.6	4.21939	-5.59905	1.53651	-3.64402	0.000268417	0.00107395	ODAD2P1	chr10:27258762-27288824	hgnc_idHGNC:44937	+
ENSG00000185499.16	94.9564	-5.59792	0.874966	-6.39787	1.5756e-10	1.48476e-09	MUC1	chr1:155185824-155192916	hgnc_idHGNC:7508	-
ENSG00000113721.14	190.921	-5.59732	0.478059	-11.7084	1.15385e-31	4.6154e-30	PDGFRB	chr5:150113839-150155872	hgnc_idHGNC:8804	-
ENSG00000204261.9	37.2714	-5.59309	0.87846	-6.36693	1.92852e-10	1.79948e-09	PSMB8-AS1	chr6:32844078-32846500	hgnc_idHGNC:39758	+
ENSG00000282024.1	4.1941	-5.5917	1.55153	-3.604	0.000313359	0.00123667	RP3-467D16.3	chr6:16259101-16264553	havana_geneOTTHUMG00000191399.1	-
ENSG00000184988.8	117.624	-5.59121	0.6494	-8.60981	7.31794e-18	1.25829e-16	TMEM106A	chr17:43211835-43220041	hgnc_idHGNC:28288	+
ENSG00000182931.9	4.18754	-5.58951	1.60451	-3.48362	0.000494678	0.0018715	WFDC10B	chr20:45684653-45705019	hgnc_idHGNC:20479	-
ENSG00000180152.3	4.16977	-5.58444	1.56675	-3.56434	0.000364771	0.00141967	XIAPP3	chr2:112853328-112854122	hgnc_idHGNC:52377	+
ENSG00000012171.20	888.673	-5.58382	0.428922	-13.0183	9.63376e-39	5.33454e-37	SEMA3B	chr3:50267558-50277546	hgnc_idHGNC:10724	+
ENSG00000249877.1	4.15993	-5.58086	1.65417	-3.37382	0.000741331	0.00270741	RP11-706F1.2	chr4:189288677-189291336	havana_geneOTTHUMG00000161909.1	-
ENSG00000133101.10	77.834	-5.57792	0.603435	-9.24361	2.38328e-20	4.91531e-19	CCNA1	chr13:36431520-36442870	hgnc_idHGNC:1577	+
ENSG00000113389.16	38.2453	-5.57721	0.786402	-7.09205	1.32137e-12	1.51014e-11	NPR3	chr5:32689070-32791724	hgnc_idHGNC:7945	+
ENSG00000099957.16	100.027	-5.57573	0.567428	-9.82633	8.67246e-23	2.09074e-21	P2RX6	chr22:21009808-21028830	hgnc_idHGNC:8538	+
ENSG00000111846.19	1877.28	-5.5748	0.348597	-15.9921	1.45078e-57	1.76415e-55	GCNT2	chr6:10492223-10629368	hgnc_idHGNC:4204	+
ENSG00000239627.3	8.18035	-5.56905	1.43198	-3.88906	0.000100634	0.000435112	RPL12P20	chr4:41389115-41389593	hgnc_idHGNC:36968	+
ENSG00000286975.1	4.11223	-5.5651	1.77279	-3.13918	0.00169421	0.00569754	RP11-715F3.4	chr18:2506628-2511580	havana_geneOTTHUMG00000194982.1	-
ENSG00000232487.1	4.12457	-5.56375	1.77768	-3.12979	0.00174932	0.00586516	RASA3-IT1	chr13:114107569-114108820	hgnc_idHGNC:39938	-
ENSG00000224093.5	84.1416	-5.5615	0.651563	-8.53562	1.39401e-17	2.35957e-16	BCAR3-AS1	chr1:93592199-93605573	hgnc_idHGNC:40093	+
ENSG00000258535.1	4.1176	-5.56043	1.57776	-3.52425	0.000424682	0.00162783	RP11-280K24.4	chr14:51765276-51825422	tagoverlapping_locus	+
ENSG00000287774.1	4.10871	-5.55781	1.59117	-3.49292	0.000477777	0.00181419	RP11-69K20.1	chr3:30292548-30305037	havana_geneOTTHUMG00000195433.1	+
ENSG00000168928.13	4.10448	-5.55645	1.56799	-3.54368	0.000394583	0.00152535	CTRB2	chr16:75204103-75207161	hgnc_idHGNC:2522	-
ENSG00000163661.4	1030.18	-5.5559	0.311576	-17.8316	4.01886e-71	8.09096e-69	PTX3	chr3:157436850-157443633	hgnc_idHGNC:9692	+
ENSG00000236969.2	4.10024	-5.55575	1.6966	-3.27463	0.001058	0.00372506	GGT8P	chr2:91775944-91781169	hgnc_idHGNC:33438	+
ENSG00000248449.2	15.0373	-5.55472	1.17177	-4.74044	2.13256e-06	1.21929e-05	PCDHGB8P	chr5:141426286-141429158	hgnc_idHGNC:8715	+
ENSG00000214407.3	4.08766	-5.55162	1.67586	-3.3127	0.000923988	0.00329996	LINC02085	chr3:101940859-101997926	hgnc_idHGNC:27190	+
ENSG00000229391.7	4.08671	-5.55098	1.5464	-3.58961	0.000331167	0.00129936	HLA-DRB6	chr6:32552713-32560022	hgnc_idHGNC:4954	-
ENSG00000121807.7	4.08575	-5.55083	1.57095	-3.53342	0.000410221	0.00157897	CCR2	chr3:46353864-46360940	hgnc_idHGNC:1603	+
ENSG00000149633.12	91.5187	-5.55078	0.585158	-9.48595	2.40183e-21	5.27569e-20	KIAA1755	chr20:38210503-38260772	hgnc_idHGNC:29372	-
ENSG00000240065.8	296.601	-5.54827	0.413711	-13.411	5.21521e-41	3.12091e-39	PSMB9	chr6:32844136-32859851	hgnc_idHGNC:9546	+
ENSG00000230438.7	22.4907	-5.54636	0.967196	-5.73448	9.78139e-09	7.56434e-08	SERPINB9P1	chr6:2851230-2881407	hgnc_idHGNC:28590	-
ENSG00000262096.2	8.08078	-5.54469	1.37656	-4.02793	5.62702e-05	0.000254253	PCDHB19P	chr5:141239923-141243034	hgnc_idHGNC:14549	+
ENSG00000224167.2	4.06238	-5.54368	1.56087	-3.55166	0.000382808	0.00148379	LINC01357	chr1:112849821-112877871	hgnc_idHGNC:50588	+
ENSG00000244167.1	4.06142	-5.54345	1.54868	-3.57946	0.000344301	0.00134672	RP4-733B9.1	chr7:7177952-7178324	tagpseudo_consens	+
ENSG00000265291.1	4.05582	-5.54175	1.5386	-3.60181	0.000316007	0.00124567	MIR4710	chr14:104677694-104677749	hgnc_idHGNC:41727	-
ENSG00000255082.1	4.03149	-5.53433	1.56345	-3.53983	0.000400384	0.00154482	GRM5-AS1	chr11:88504576-88524054	hgnc_idHGNC:40265	+
ENSG00000288528.1	4.01932	-5.53049	1.58758	-3.4836	0.000494717	0.0018715	RP11-640G3.1	chr11:102316173-102328586	havana_geneOTTHUMG00000195941.1	-
ENSG00000162383.13	14.5626	-5.52858	1.17341	-4.71154	2.45855e-06	1.3931e-05	SLC1A7	chr1:53087179-53142638	hgnc_idHGNC:10945	-
ENSG00000225932.3	4.00948	-5.52761	1.57134	-3.51777	0.000435191	0.00166434	CTAGE4	chr7:144183466-144186053	hgnc_idHGNC:24772	+
ENSG00000144642.22	570.883	-5.52449	0.363676	-15.1907	4.07704e-52	3.90984e-50	RBMS3	chr3:28574791-30010391	hgnc_idHGNC:13427	+
ENSG00000270259.2	7.94587	-5.524	1.40412	-3.93415	8.34932e-05	0.000366685	RP13-122B23.9	chr9:137286112-137287236	tagpseudo_consens	+
ENSG00000230309.1	3.99731	-5.52376	1.58491	-3.48521	0.000491751	0.0018619	RP3-390M24.1	chr6:78604467-78606036	havana_geneOTTHUMG00000015068.1	-
ENSG00000257453.1	3.99731	-5.52376	1.58491	-3.48521	0.000491751	0.0018619	RP11-290L1.3	chr12:76030494-76031378	havana_geneOTTHUMG00000169784.1	+
ENSG00000111674.9	822.293	-5.52318	0.2949	-18.729	2.8714e-78	7.3975e-76	ENO2	chr12:6913745-6923698	hgnc_idHGNC:3353	+
ENSG00000267375.1	22.0983	-5.51791	1.14851	-4.80442	1.55204e-06	9.05431e-06	CTB-186G2.4	chr19:38683873-38693606	havana_geneOTTHUMG00000182086.1	-
ENSG00000224611.1	3.97626	-5.51661	1.64657	-3.35037	0.000807026	0.00291928	AC007919.18	chr3:172522228-172522444	tagpseudo_consens	+
ENSG00000250711.1	3.96642	-5.51353	1.64615	-3.34934	0.000810029	0.00292944	PRELID3BP7	chr5:42972624-42973092	hgnc_idHGNC:49069	+
ENSG00000116701.15	169.337	-5.51174	0.438589	-12.567	3.20788e-36	1.61724e-34	NCF2	chr1:183555562-183590876	hgnc_idHGNC:7661	-
ENSG00000105825.14	637.621	-5.5117	0.441347	-12.4883	8.64406e-36	4.25209e-34	TFPI2	chr7:93885396-93890753	hgnc_idHGNC:11761	-
ENSG00000249743.6	37.2017	-5.51099	0.776906	-7.09351	1.30751e-12	1.49599e-11	RP11-60A8.1	chr5:73213930-73295258	havana_geneOTTHUMG00000162463.7	+
ENSG00000203797.12	14.8144	-5.51098	1.18058	-4.66805	3.04076e-06	1.69644e-05	DDO	chr6:110391771-110415575	hgnc_idHGNC:2727	-
ENSG00000230953.2	7.88166	-5.50868	1.39308	-3.95433	7.67503e-05	0.00033908	RP4-631H13.6	chr1:52920422-52920596	havana_geneOTTHUMG00000057523.2	+
ENSG00000286853.1	3.96058	-5.50385	1.62175	-3.39377	0.000689373	0.0025344	CTD-2037L6.3	chr5:58114598-58145996	havana_geneOTTHUMG00000195505.1	+
ENSG00000137628.18	970.377	-5.49641	0.40103	-13.7057	9.37946e-43	6.05384e-41	DDX60	chr4:168216291-168318883	hgnc_idHGNC:25942	-
ENSG00000232489.1	3.92122	-5.49188	1.82495	-3.00932	0.0026183	0.00839623	MFAP1P1	chr13:30541643-30542897	hgnc_idHGNC:39694	-
ENSG00000183087.15	3548.47	-5.49127	0.437989	-12.5375	4.65657e-36	2.33983e-34	GAS6	chr13:113820549-113864076	hgnc_idHGNC:4168	-
ENSG00000183486.14	42.8682	-5.49039	0.699975	-7.8437	4.37475e-15	6.17707e-14	MX2	chr21:41361999-41409393	hgnc_idHGNC:7533	+
ENSG00000101542.10	3.91561	-5.48973	1.67363	-3.28012	0.00103762	0.0036602	CDH20	chr18:61333430-61555779	hgnc_idHGNC:1760	+
ENSG00000166833.22	1625.7	-5.48946	0.560337	-9.79671	1.16309e-22	2.77535e-21	NAV2	chr11:19350724-20121601	hgnc_idHGNC:15997	+
ENSG00000149564.12	659.881	-5.48915	0.316235	-17.3578	1.72052e-67	3.00597e-65	ESAM	chr11:124752583-124762290	hgnc_idHGNC:17474	-
ENSG00000137843.12	166.304	-5.48884	0.502706	-10.9186	9.39415e-28	3.08191e-26	PAK6	chr15:40217428-40277487	hgnc_idHGNC:16061	+
ENSG00000288156.1	3.91233	-5.48875	1.72312	-3.18535	0.0014458	0.00494514	AC104530.1	chr19:2293173-2295781	tagoverlapping_locus	+
ENSG00000281392.2	3.91329	-5.4887	1.57603	-3.48261	0.000496545	0.00187772	LINC00506	chr3:87089129-87158363	havana_geneOTTHUMG00000189538.2	+
ENSG00000237013.1	3.91097	-5.48786	1.55468	-3.52989	0.000415734	0.00159814	LINC01812	chr2:67796054-67825562	hgnc_idHGNC:52616	-
ENSG00000270497.1	3.90673	-5.48674	1.61908	-3.38879	0.000702014	0.0025762	RP1-290F12.3	chrX:53065053-53065548	tagpseudo_consens	-
ENSG00000240583.14	263.232	-5.48557	0.402263	-13.6367	2.4212e-42	1.53663e-40	AQP1	chr7:30911853-30925517	hgnc_idHGNC:633	+
ENSG00000201680.1	3.89784	-5.48385	1.58017	-3.47042	0.000519648	0.00195899	Y_RNA	chr6:31496689-31496790	-
ENSG00000216723.1	3.89361	-5.48255	2.00754	-2.73098	0.00631458	0.0182336	NUDT19P3	chr6:114019621-114020483	hgnc_idHGNC:43587	-
ENSG00000230316.7	35.846	-5.48151	0.753522	-7.27452	3.47655e-13	4.18563e-12	FEZF1-AS1	chr7:122303658-122310119	hgnc_idHGNC:41001	+
ENSG00000275022.1	14.5688	-5.48137	1.25384	-4.37168	1.23295e-05	6.248e-05	MIR6753	chr11:68044794-68044957	hgnc_idHGNC:50255	+
ENSG00000166446.15	364.147	-5.48135	0.321852	-17.0307	4.86518e-65	7.78429e-63	CDYL2	chr16:80597907-80804598	hgnc_idHGNC:23030	-
ENSG00000178217.15	3.888	-5.4807	1.68945	-3.24408	0.00117831	0.00410786	SH2D4B	chr10:80537902-80646560	hgnc_idHGNC:31440	+
ENSG00000253500.6	3.88664	-5.48025	1.56937	-3.492	0.000479417	0.00182019	AF121898.3	chr8:87540835-87755718	tagoverlapping_locus	-
ENSG00000231357.1	3.88472	-5.47957	1.76975	-3.09625	0.00195985	0.00649224	AC006028.11	chr7:2835621-2836022	tagpseudo_consens	+
ENSG00000267737.1	3.88472	-5.47957	1.76975	-3.09625	0.00195985	0.00649224	AC061992.2	chr17:78315729-78347798	havana_geneOTTHUMG00000132645.2	+
ENSG00000272808.4	14.5011	-5.47947	1.16238	-4.71403	2.42863e-06	1.37743e-05	RP11-66B24.7	chr15:100849831-100876836	tagoverlapping_locus	+
ENSG00000251413.1	3.88007	-5.47825	1.55259	-3.52846	0.000417988	0.00160562	RP11-534L6.5	chr10:48624004-48625093	tagoverlapping_locus	-
ENSG00000146001.5	14.1749	-5.47418	1.31571	-4.16062	3.17379e-05	0.000149749	PCDHB18P	chr5:141234333-141237529	hgnc_idHGNC:14548	+
ENSG00000187010.21	3.86695	-5.47394	1.62269	-3.37337	0.000742547	0.00271022	RHD	chr1:25272393-25330445	hgnc_idHGNC:10009	+
ENSG00000259342.1	3.86463	-5.47339	1.56131	-3.50564	0.000455517	0.00173552	RP11-519G16.5	chr15:45430652-45441808	havana_geneOTTHUMG00000172024.1	-
ENSG00000004468.13	3.86231	-5.47236	1.62242	-3.37295	0.000743669	0.00271367	CD38	chr4:15778275-15853232	hgnc_idHGNC:1667	+
ENSG00000230795.3	120.373	-5.47214	0.527252	-10.3786	3.10294e-25	8.66202e-24	HLA-K	chr6:29926459-29929232	hgnc_idHGNC:4969	+
ENSG00000251370.1	3.84918	-5.46843	1.57718	-3.46723	0.000525859	0.00197946	SEMA5A-AS1	chr5:9511333-9518086	hgnc_idHGNC:52973	+
ENSG00000206145.8	3.85014	-5.46819	1.67111	-3.27219	0.00106717	0.00375441	P2RX6P	chr22:21035243-21045017	hgnc_idHGNC:34076	-
ENSG00000224034.1	3.85014	-5.46819	1.67111	-3.27219	0.00106717	0.00375441	LINC02561	chr10:5266033-5271236	hgnc_idHGNC:53601	-
ENSG00000253649.5	57.4933	-5.46769	0.62919	-8.69006	3.62264e-18	6.39536e-17	PRSS51	chr8:10482878-10547585	hgnc_idHGNC:37321	-
ENSG00000224932.2	3.84686	-5.46734	1.62745	-3.35946	0.000780951	0.00283643	LINC02262	chr4:117314597-117360655	hgnc_idHGNC:53174	-
ENSG00000173210.20	645.954	-5.46297	0.366218	-14.9173	2.54428e-50	2.24192e-48	ABLIM3	chr5:149141483-149260542	hgnc_idHGNC:29132	+
ENSG00000287570.1	7.64759	-5.46152	1.45502	-3.75356	0.000174342	0.000721089	RP5-1183I21.2	chr20:44181111-44182712	havana_geneOTTHUMG00000195147.1	+
ENSG00000013297.12	21.2299	-5.46002	1.038	-5.26015	1.43936e-07	9.68068e-07	CLDN11	chr3:170418868-170454733	hgnc_idHGNC:8514	+
ENSG00000164690.8	83.8742	-5.45405	0.556554	-9.79969	1.12934e-22	2.70119e-21	SHH	chr7:155799980-155812463	hgnc_idHGNC:10848	-
ENSG00000119714.11	356.364	-5.44901	0.406587	-13.4018	5.89787e-41	3.5225e-39	GPR68	chr14:91232532-91253925	hgnc_idHGNC:4519	-
ENSG00000184557.4	571.564	-5.44832	0.357906	-15.2228	2.49672e-52	2.44052e-50	SOCS3	chr17:78356778-78360077	hgnc_idHGNC:19391	-
ENSG00000250444.1	3.78836	-5.4473	1.71949	-3.16797	0.00153506	0.00521639	CCT5P1	chr5:115512077-115513694	hgnc_idHGNC:35135	+
ENSG00000267924.1	7.54511	-5.44492	1.39275	-3.90948	9.24955e-05	0.000403019	RP11-255H23.4	chr19:23817599-23874701	havana_geneOTTHUMG00000183388.2	-
ENSG00000262001.1	34.2086	-5.44457	0.844101	-6.45014	1.11744e-10	1.06422e-09	DLGAP1-AS2	chr18:3603000-3608336	hgnc_idHGNC:28146	+
ENSG00000231924.10	3.79045	-5.4404	1.63499	-3.32749	0.000876316	0.00314225	PSG1	chr19:42866464-42879822	hgnc_idHGNC:9514	-
ENSG00000285420.1	7.52266	-5.44029	1.4357	-3.7893	0.000151074	0.000632334	PDGFRL2P	chr5:151173981-151180617	hgnc_idHGNC:54778	+
ENSG00000213892.12	3.77309	-5.43574	1.90401	-2.85489	0.0043052	0.0130344	CEACAM16	chr19:44699151-44710718	hgnc_idHGNC:31948	+
ENSG00000232803.1	98.3418	-5.43554	0.515219	-10.55	5.08217e-26	1.49998e-24	SLCO4A1-AS1	chr20:62663019-62666724	hgnc_idHGNC:40537	-
ENSG00000133805.15	202.255	-5.43212	0.386903	-14.04	8.869e-45	6.18389e-43	AMPD3	chr11:10308313-10507579	hgnc_idHGNC:470	+
ENSG00000239823.2	3.75955	-5.42988	1.58338	-3.42931	0.000605124	0.0022497	Y_RNA	chr17:64390158-64390263	-
ENSG00000280302.1	3.74835	-5.42637	1.6456	-3.29751	0.000975479	0.00346634	RP11-64C12.1	chr18:12279427-12282739	havana_geneOTTHUMG00000176130.1	+
ENSG00000287695.1	7.45684	-5.42522	1.46254	-3.70944	0.000207716	0.000848619	CTB-157D17.2	chr5:154346042-154347834	tagncRNA_host	+
ENSG00000136999.5	89.4906	-5.42404	0.62229	-8.71626	2.87545e-18	5.12991e-17	CCN3	chr8:119416446-119424434	hgnc_idHGNC:7885	+
ENSG00000013619.15	596.62	-5.42326	0.589469	-9.20024	3.5715e-20	7.28683e-19	MAMLD1	chrX:150361422-150514178	hgnc_idHGNC:2568	+
ENSG00000196507.11	434.033	-5.4221	0.400036	-13.554	7.50205e-42	4.64485e-40	TCEAL3	chrX:103607451-103629690	hgnc_idHGNC:28247	+
ENSG00000105974.13	12198.3	-5.42022	0.355843	-15.2321	2.16688e-52	2.12494e-50	CAV1	chr7:116524994-116561179	hgnc_idHGNC:1527	+
ENSG00000184371.14	3185.33	-5.41881	0.404002	-13.4128	5.08739e-41	3.05043e-39	CSF1	chr1:109910242-109930992	hgnc_idHGNC:2432	+
ENSG00000249089.1	3.72538	-5.41872	1.58685	-3.41476	0.000638374	0.00236406	AIG1P1	chr5:39022411-39022558	hgnc_idHGNC:43926	+
ENSG00000226048.1	3.72306	-5.41791	1.56865	-3.45387	0.000552596	0.00207011	YBX1P8	chrX:46684765-46685707	hgnc_idHGNC:42429	-
ENSG00000249852.1	26.333	-5.41739	1.03017	-5.25872	1.4506e-07	9.74978e-07	AC145676.2	chr7:227554-229557	havana_geneOTTHUMG00000160234.1	-
ENSG00000263494.1	3.72114	-5.41727	2.01742	-2.68525	0.00724764	0.0204976	AC004702.2	chr17:20185082-20322973	tagncRNA_host	+
ENSG00000112297.18	912.198	-5.41667	0.278473	-19.4513	2.84049e-84	8.63508e-82	CRYBG1	chr6:106360717-106572017	hgnc_idHGNC:356	+
ENSG00000244128.7	3.7165	-5.4158	1.56822	-3.45347	0.000553432	0.00207273	LINC01322	chr3:165206929-165846519	hgnc_idHGNC:50528	+
ENSG00000203506.5	27.5579	-5.41514	0.851177	-6.36194	1.99224e-10	1.85722e-09	RBMS3-AS2	chr3:29526251-29642809	hgnc_idHGNC:39988	-
ENSG00000237596.7	54.8363	-5.41408	0.652281	-8.30023	1.03914e-16	1.65565e-15	RP13-143G15.4	chr6:135991936-136225751	tagoverlapping_locus	-
ENSG00000207944.1	3.70761	-5.41287	1.57081	-3.44591	0.000569136	0.00212735	MIR574	chr4:38868032-38868127	hgnc_idHGNC:32830	+
ENSG00000235192.1	3.70666	-5.41246	1.63502	-3.31034	0.000931829	0.00332484	AC009495.2	chr2:165794851-165810010	havana_geneOTTHUMG00000154036.1	+
ENSG00000267711.1	3.70529	-5.41182	1.67722	-3.22666	0.00125245	0.00433948	RP11-686D22.5	chr17:35400878-35403006	havana_geneOTTHUMG00000179878.1	-
ENSG00000201736.1	3.70433	-5.41181	1.5706	-3.4457	0.00056958	0.00212848	RNA5SP160	chr4:40990154-40990273	hgnc_idHGNC:43060	+
ENSG00000259392.2	3.70433	-5.41181	1.5706	-3.4457	0.00056958	0.00212848	RP11-758N13.3	chr15:32836983-32837326	tagpseudo_consens	-
ENSG00000261934.3	41.1322	-5.41129	0.805015	-6.72197	1.79278e-11	1.84936e-10	PCDHGA9	chr5:141402778-141512975	hgnc_idHGNC:8707	+
ENSG00000269964.4	3.70201	-5.41082	1.6305	-3.31851	0.000905	0.00323823	MEI4	chr6:77650274-77927045	hgnc_idHGNC:43638	+
ENSG00000170683.7	3.69873	-5.40983	1.60135	-3.37828	0.000729399	0.00266736	OR10A3	chr11:7937171-7941708	hgnc_idHGNC:8162	-
ENSG00000267065.2	3.69681	-5.40846	1.99438	-2.71185	0.00669095	0.0191638	LINC02080	chr17:76799044-76807102	hgnc_idHGNC:52928	+
ENSG00000276851.1	20.4845	-5.40695	0.96667	-5.59337	2.22703e-08	1.65167e-07	RP5-875H18.9	chr17:50094065-50094647	havana_geneOTTHUMG00000186661.1	+
ENSG00000136275.10	3.68328	-5.40466	1.60794	-3.36123	0.000775949	0.00282096	C7orf69	chr7:47795291-47819847	hgnc_idHGNC:21911	+
ENSG00000223784.2	53.4394	-5.40313	0.647528	-8.34424	7.16728e-17	1.15344e-15	LINP1	chr10:6709530-6740532	hgnc_idHGNC:53170	+
ENSG00000253709.1	3.67248	-5.39963	1.98381	-2.72185	0.00649183	0.0186656	IGHV1-14	chr14:106145891-106146131	hgnc_idHGNC:5547	-
ENSG00000184922.14	974.663	-5.39673	0.505498	-10.6761	1.3174e-26	4.03313e-25	FMNL1	chr17:45221444-45247319	hgnc_idHGNC:1212	+
ENSG00000275132.1	3.658	-5.39595	1.64131	-3.28759	0.00101048	0.00357776	RN7SL663P	chr19:38200234-38200532	hgnc_idHGNC:46679	+
ENSG00000218475.2	3.64583	-5.39168	1.65427	-3.25924	0.0011171	0.00391107	ACTG1P18	chr6:101430411-101431553	hgnc_idHGNC:51498	-
ENSG00000221947.8	80.0084	-5.3898	0.706774	-7.62592	2.42299e-14	3.20954e-13	XKR9	chr8:70669339-70790371	hgnc_idHGNC:20937	+
ENSG00000102048.16	46.9588	-5.38755	0.71207	-7.56605	3.84752e-14	5.01349e-13	ASB9	chrX:15235288-15270467	hgnc_idHGNC:17184	-
ENSG00000142627.13	6978.13	-5.38503	0.313419	-17.1816	3.64807e-66	5.99467e-64	EPHA2	chr1:16124337-16156069	hgnc_idHGNC:3386	-
ENSG00000138316.11	102.293	-5.38038	0.636956	-8.44702	2.98821e-17	4.93705e-16	ADAMTS14	chr10:70672506-70762441	hgnc_idHGNC:14899	+
ENSG00000215548.2	58.5935	-5.37984	0.697369	-7.71448	1.21477e-14	1.64715e-13	FRG1JP	chr9:63832127-63859641	hgnc_idHGNC:51768	-
ENSG00000235454.1	7.18167	-5.37742	1.4826	-3.62701	0.000286725	0.00113925	HAUS6P3	chr7:53862233-53863339	hgnc_idHGNC:50772	+
ENSG00000148926.10	262.159	-5.37673	0.403433	-13.3275	1.60247e-40	9.36826e-39	ADM	chr11:10305073-10307397	hgnc_idHGNC:259	+
ENSG00000284138.1	12.9315	-5.37487	1.3297	-4.04217	5.29584e-05	0.000240361	ATP6V0CP4	chr1:42952202-42952641	hgnc_idHGNC:40002	-
ENSG00000241169.1	3.61607	-5.3739	1.90968	-2.81403	0.00489243	0.0145871	RP4-752I6.1	chr1:27457198-27459582	havana_geneOTTHUMG00000003394.2	+
ENSG00000159261.12	7.18448	-5.36856	1.55101	-3.46133	0.000537519	0.00201885	CLDN14	chr21:36460621-36576569	hgnc_idHGNC:2035	-
ENSG00000189431.8	7.1444	-5.36654	1.44813	-3.70583	0.000210703	0.000860127	RASSF10	chr11:13009316-13012119	hgnc_idHGNC:33984	+
ENSG00000283563.1	19.6028	-5.36568	1.04122	-5.15327	2.55986e-07	1.66709e-06	RP11-9J18.1	chr3:28349178-29767537	tagoverlapping_locus	+
ENSG00000254620.1	3.58381	-5.3611	1.59737	-3.35621	0.000790182	0.00286517	RP5-907D15.3	chr20:58594417-58603973	tagoverlapping_locus	+
ENSG00000282556.3	3.57821	-5.35913	1.59177	-3.36678	0.00076052	0.00277017	RP11-304C12.5	chr11:6319140-6360454	havana_geneOTTHUMG00000191408.4	+
ENSG00000177234.7	32.6684	-5.35847	0.806669	-6.64272	3.07947e-11	3.09879e-10	LINC01561	chr10:120597949-120600124	hgnc_idHGNC:31365	+
ENSG00000214282.3	3.57165	-5.35689	1.58418	-3.3815	0.00072091	0.00263854	KRT8P14	chrX:45632292-45633733	hgnc_idHGNC:33366	-
ENSG00000267016.1	3.56509	-5.35472	1.60577	-3.33468	0.000853983	0.00307086	RP11-75C10.9	chr17:77469162-77472770	havana_geneOTTHUMG00000177720.2	-
ENSG00000285888.1	3.56181	-5.35363	1.62899	-3.28648	0.00101447	0.00359022	RP3-431A14.7	chr6:36768485-36774651	havana_geneOTTHUMG00000192752.1	+
ENSG00000206075.14	3.55948	-5.35274	1.5793	-3.3893	0.000700713	0.00257205	SERPINB5	chr18:63476958-63505085	hgnc_idHGNC:8949	+
ENSG00000233077.1	3.55948	-5.35274	1.5793	-3.3893	0.000700713	0.00257205	LINC01271	chr20:50310711-50321342	hgnc_idHGNC:50327	-
ENSG00000250508.1	13.0653	-5.35116	1.18418	-4.51886	6.21746e-06	3.30843e-05	LINC02701	chr11:68870664-68874542	hgnc_idHGNC:54216	+
ENSG00000232259.1	19.7071	-5.34937	0.976884	-5.47595	4.35163e-08	3.10466e-07	RP11-4C20.3	chr10:127929376-127934517	havana_geneOTTHUMG00000019251.1	-
ENSG00000226188.2	3.5398	-5.34575	1.78169	-3.00039	0.00269638	0.00861752	HNRNPA1P3	chr20:45745737-45746287	hgnc_idHGNC:16567	-
ENSG00000203635.2	3.53748	-5.34519	1.61092	-3.31809	0.00090634	0.00324226	AC144450.2	chr2:1620510-1625419	havana_geneOTTHUMG00000151382.1	-
ENSG00000251191.8	7.02677	-5.34003	1.43904	-3.71084	0.000206576	0.000844415	LINC00589	chr8:29673922-29748109	hgnc_idHGNC:32299	-
ENSG00000248144.6	3.51971	-5.33902	1.60306	-3.33052	0.000866842	0.00311158	ADH1C	chr4:99336497-99352746	hgnc_idHGNC:251	-
ENSG00000090382.7	3.51643	-5.3379	1.60287	-3.33022	0.000867787	0.00311424	LYZ	chr12:69348381-69354234	hgnc_idHGNC:6740	+
ENSG00000139209.16	244.416	-5.33625	0.516474	-10.3321	5.04594e-25	1.38695e-23	SLC38A4	chr12:46764761-46832408	hgnc_idHGNC:14679	-
ENSG00000261349.1	3.50426	-5.33355	1.61885	-3.29465	0.000985456	0.00349648	RP3-465N24.5	chr1:25266102-25267136	tagoverlapping_locus	-
ENSG00000123146.20	2244.54	-5.33285	0.370358	-14.3992	5.23719e-47	4.03065e-45	ADGRE5	chr19:14380501-14408725	hgnc_idHGNC:1711	+
ENSG00000248494.1	3.50194	-5.33181	1.77196	-3.00899	0.0026212	0.00840287	LNX1-AS2	chr4:53592956-53604047	hgnc_idHGNC:41450	+
ENSG00000224536.2	3.4977	-5.33105	1.6479	-3.23507	0.00121615	0.00423057	RP11-134G8.7	chr1:201507241-201534784	havana_geneOTTHUMG00000035772.2	+
ENSG00000229140.11	3.49538	-5.33009	1.6602	-3.21052	0.00132497	0.00456732	CCDC26	chr8:128634199-129683770	hgnc_idHGNC:28416	-
ENSG00000095383.20	1495.32	-5.32544	0.358501	-14.8547	6.48359e-50	5.56783e-48	TBC1D2	chr9:98199011-98255649	hgnc_idHGNC:18026	-
ENSG00000101213.7	269.305	-5.32506	0.445307	-11.9582	5.88398e-33	2.51226e-31	PTK6	chr20:63528001-63537376	hgnc_idHGNC:9617	-
ENSG00000178882.15	19.1311	-5.32487	1.01423	-5.25015	1.51973e-07	1.01941e-06	RFLNA	chr12:123973241-124316024	hgnc_idHGNC:27051	+
ENSG00000267519.6	807.73	-5.32356	0.28947	-18.3907	1.55968e-75	3.67552e-73	MIR23AHG	chr19:13823880-13842928	hgnc_idHGNC:27620	-
ENSG00000198113.3	1080.34	-5.31845	0.482602	-11.0204	3.04827e-28	1.03193e-26	TOR4A	chr9:137277726-137282641	hgnc_idHGNC:25981	+
ENSG00000125148.7	2346.32	-5.31757	0.217115	-24.4919	1.79997e-132	1.95425e-129	MT2A	chr16:56608584-56609497	hgnc_idHGNC:7406	+
ENSG00000263693.1	3.4612	-5.31746	1.70245	-3.12342	0.0017876	0.00598293	MIR3161	chr11:48096782-48096858	hgnc_idHGNC:38285	+
ENSG00000282057.1	121.538	-5.31153	0.441018	-12.0438	2.09114e-33	9.09451e-32	RP4-621F18.2	chr1:85482281-85578250	tagoverlapping_locus	-
ENSG00000135905.20	76.0202	-5.30787	0.535038	-9.92054	3.3891e-23	8.39678e-22	DOCK10	chr2:224765090-225042468	hgnc_idHGNC:23479	-
ENSG00000110719.10	1899.24	-5.30315	0.467037	-11.3549	7.01277e-30	2.56544e-28	TCIRG1	chr11:68039025-68050895	hgnc_idHGNC:11647	+
ENSG00000263718.2	19.4553	-5.30044	1.11998	-4.7326	2.21659e-06	1.26424e-05	SEPTIN9-DT	chr17:77257737-77281897	hgnc_idHGNC:52818	-
ENSG00000186583.12	6.86061	-5.30021	1.61323	-3.28546	0.00101817	0.00360163	SPATC1	chr8:144012280-144047114	hgnc_idHGNC:30510	+
ENSG00000287169.1	19.008	-5.29471	0.98297	-5.38644	7.18679e-08	5.00753e-07	RP11-182A9.1	chr4:186701579-186704086	havana_geneOTTHUMG00000194883.1	+
ENSG00000258603.4	3.42024	-5.29339	1.63774	-3.23213	0.00122872	0.00426794	RP3-414A15.10	chr14:73555115-73633941	havana_geneOTTHUMG00000171669.4	-
ENSG00000283667.1	3.41791	-5.29239	1.61594	-3.27511	0.00105623	0.0037198	RP11-793J2.1	chr18:63966406-63970181	havana_geneOTTHUMG00000191685.1	-
ENSG00000241684.6	12.7422	-5.29032	1.19199	-4.43822	9.07069e-06	4.7024e-05	ADAMTS9-AS2	chr3:64684909-65053439	hgnc_idHGNC:42435	+
ENSG00000224545.1	3.4104	-5.29009	1.7115	-3.09091	0.00199546	0.00659657	AC008264.4	chr7:131520137-131520503	tagpseudo_consens	+
ENSG00000234805.1	3.4104	-5.29009	1.7115	-3.09091	0.00199546	0.00659657	AC090505.5	chr3:194755589-194757422	tagpseudo_consens	+
ENSG00000271192.1	12.7528	-5.28796	1.20184	-4.39989	1.08304e-05	5.55218e-05	RP4-555D20.3	chr3:43996896-43997443	havana_geneOTTHUMG00000185193.1	+
ENSG00000283199.3	45.2189	-5.28598	0.951581	-5.55495	2.77698e-08	2.03275e-07	C13orf46	chr13:113953705-113974076	hgnc_idHGNC:53786	-
ENSG00000250410.1	6.74849	-5.284	1.39448	-3.78924	0.000151111	0.000632401	RP11-714G18.1	chr4:185370725-185390928	havana_geneOTTHUMG00000160464.1	+
ENSG00000163630.11	3.38935	-5.28219	1.63612	-3.22848	0.00124451	0.0043149	SYNPR	chr3:63228315-63616924	hgnc_idHGNC:16507	+
ENSG00000229782.1	3.38702	-5.28128	1.59753	-3.3059	0.000946724	0.00337244	AC118754.4	chr17:4497394-4499674	havana_geneOTTHUMG00000132937.1	-
ENSG00000183668.18	6.75631	-5.27958	1.39694	-3.77939	0.000157211	0.000656124	PSG9	chr19:43211791-43269530	hgnc_idHGNC:9526	-
ENSG00000228960.6	3.38046	-5.27896	1.60658	-3.28584	0.00101678	0.00359711	OR2A9P	chr7:144294480-144300934	hgnc_idHGNC:8236	+
ENSG00000131737.7	3.37486	-5.2769	1.60622	-3.2853	0.00101873	0.00360236	KRT34	chr17:41377669-41382306	hgnc_idHGNC:6452	-
ENSG00000241657.1	3.37253	-5.27578	1.77823	-2.96686	0.00300855	0.00949641	TRBV11-2	chr7:142433895-142434394	hgnc_idHGNC:12181	+
ENSG00000271237.1	3.3683	-5.27457	1.60582	-3.28465	0.00102109	0.00360816	HMGB1P50	chr10:49551308-49552652	hgnc_idHGNC:52368	+
ENSG00000105246.6	12.6158	-5.27239	1.18996	-4.43072	9.39192e-06	4.85982e-05	EBI3	chr19:4229523-4237528	hgnc_idHGNC:3129	+
ENSG00000236303.4	12.7705	-5.27165	1.35314	-3.89585	9.78549e-05	0.000424001	LINC02646	chr10:130213488-130483193	hgnc_idHGNC:54130	+
ENSG00000279631.1	3.35941	-5.27132	1.61249	-3.26906	0.00107907	0.00379233	RP11-573G6.4	chr10:22252072-22254589	havana_geneOTTHUMG00000176140.1	+
ENSG00000286505.1	6.70765	-5.27037	1.43293	-3.67805	0.000235024	0.000950984	RP11-255M6.2	chr15:84913144-84915705	havana_geneOTTHUMG00000195029.1	-
ENSG00000226216.1	3.35285	-5.26891	1.62469	-3.24303	0.00118266	0.00412208	RPS12P5	chr3:29390848-29391218	hgnc_idHGNC:36525	+
ENSG00000259560.2	6.67064	-5.2639	1.43745	-3.66197	0.00025028	0.00100775	RP11-648K4.2	chr15:87325829-87703852	tagncRNA_host	-
ENSG00000230615.7	105.626	-5.26201	0.488307	-10.776	4.4683e-27	1.40472e-25	RP5-1198O20.4	chr1:44030437-44115913	havana_geneOTTHUMG00000008300.9	+
ENSG00000255521.2	3.32524	-5.25847	1.66651	-3.15538	0.00160289	0.00542022	RP4-607I7.1	chr11:35132655-35138032	havana_geneOTTHUMG00000166326.2	-
ENSG00000232934.8	18.3084	-5.25788	0.974407	-5.39598	6.81507e-08	4.75725e-07	RP11-324O2.3	chr10:112395813-112425589	tagoverlapping_locus	-
ENSG00000215146.5	186.35	-5.25666	0.449687	-11.6896	1.44049e-31	5.71681e-30	RP11-313J2.1	chr10:42331866-42367974	havana_geneOTTHUMG00000018008.4	-
ENSG00000148344.11	583.92	-5.25436	0.318243	-16.5105	3.08264e-61	4.35871e-59	PTGES	chr9:129738331-129753042	hgnc_idHGNC:9599	-
ENSG00000230082.1	24.7606	-5.25254	0.8826	-5.9512	2.66176e-09	2.19111e-08	PRRT3-AS1	chr3:9947404-9954787	hgnc_idHGNC:41151	+
ENSG00000263753.8	197.443	-5.2515	0.474155	-11.0755	1.64989e-28	5.62294e-27	LINC00667	chr18:5237826-5290608	hgnc_idHGNC:27906	+
ENSG00000255769.7	111.127	-5.25146	0.528519	-9.93619	2.89703e-23	7.21882e-22	GOLGA2P10	chr15:82472993-82513950	hgnc_idHGNC:26229	-
ENSG00000119457.8	6.62732	-5.24997	1.52893	-3.43376	0.000595261	0.00221791	SLC46A2	chr9:112878920-112890876	hgnc_idHGNC:16055	-
ENSG00000272622.2	24.8917	-5.24817	0.877771	-5.97897	2.24551e-09	1.86818e-08	RP11-395N3.2	chr2:226800146-226813741	tagoverlapping_locus	+
ENSG00000127124.16	1240.38	-5.24535	1.04479	-5.0205	5.15366e-07	3.21377e-06	HIVEP3	chr1:41506365-42035925	hgnc_idHGNC:13561	-
ENSG00000218052.5	3.30819	-5.24493	2.16676	-2.42063	0.0154935	0.0397044	ADAMTS7P4	chr15:85255369-85330334	hgnc_idHGNC:49410	-
ENSG00000166979.13	72.3092	-5.24457	0.598506	-8.76277	1.90506e-18	3.44725e-17	EVA1C	chr21:32412006-32515397	hgnc_idHGNC:13239	+
ENSG00000228057.1	6.57445	-5.24023	1.40128	-3.7396	0.000184316	0.000760477	SEC63P1	chr1:97545701-97546958	hgnc_idHGNC:41953	+
ENSG00000258875.6	18.2727	-5.23969	0.988779	-5.29915	1.16342e-07	7.89813e-07	CTD-2547L24.3	chr14:91242759-91252211	havana_geneOTTHUMG00000171098.3	+
ENSG00000143369.15	366.965	-5.23896	0.426992	-12.2695	1.32134e-34	6.09539e-33	ECM1	chr1:150508062-150513789	hgnc_idHGNC:3153	+
ENSG00000163898.10	121.5	-5.23811	0.444246	-11.791	4.34254e-32	1.75316e-30	LIPH	chr3:185506262-185552588	hgnc_idHGNC:18483	-
ENSG00000170961.7	74.8041	-5.23354	0.656238	-7.97506	1.52302e-15	2.22917e-14	HAS2	chr8:121612116-121641440	hgnc_idHGNC:4819	-
ENSG00000236857.3	3.28291	-5.23285	1.75182	-2.9871	0.00281638	0.00896093	RAP1BP1	chr9:18717974-18718526	hgnc_idHGNC:49780	-
ENSG00000124496.12	1997.95	-5.2325	0.339839	-15.397	1.71466e-53	1.74918e-51	TRERF1	chr6:42224931-42452051	hgnc_idHGNC:18273	-
ENSG00000254710.2	3.27211	-5.22859	1.72837	-3.02515	0.00248508	0.00801836	CTD-2216M2.1	chr11:123188802-123228502	havana_geneOTTHUMG00000166033.2	+
ENSG00000255002.2	3.27074	-5.22818	1.76724	-2.95838	0.00309257	0.00973232	LINC02324	chr14:65197254-65222443	hgnc_idHGNC:53244	-
ENSG00000255557.1	3.26555	-5.22627	1.76715	-2.95746	0.00310182	0.00975739	RP11-770G2.2	chr11:65745729-65771585	havana_geneOTTHUMG00000166592.1	+
ENSG00000243902.6	6.48777	-5.22406	1.50658	-3.46749	0.000525335	0.00197798	ELFN2	chr22:37339583-37427445	tagoverlapping_locus	-
ENSG00000228330.1	3.24682	-5.21901	1.79879	-2.90141	0.00371492	0.0114584	RP11-730A19.5	chr10:13142185-13142977	tagpseudo_consens	-
ENSG00000261468.1	17.8229	-5.21837	0.980458	-5.32238	1.02419e-07	7.00385e-07	RP11-1024P17.1	chr3:30697661-30699576	havana_geneOTTHUMG00000175700.1	+
ENSG00000264931.1	6.48575	-5.21719	1.50955	-3.45611	0.000548031	0.00205427	MIR3138	chr4:10078611-10078692	hgnc_idHGNC:38341	-
ENSG00000111859.17	1025.78	-5.21675	0.241772	-21.5771	2.94507e-103	1.65797e-100	NEDD9	chr6:11183298-11382348	hgnc_idHGNC:7733	-
ENSG00000205413.8	1060.35	-5.21582	0.386082	-13.5096	1.37248e-41	8.39505e-40	SAMD9	chr7:93099513-93118023	hgnc_idHGNC:1348	-
ENSG00000230387.4	3.23889	-5.21529	1.62274	-3.21389	0.00130952	0.00452174	RP4-737E23.7	chr20:23179272-23190419	havana_geneOTTHUMG00000186735.52	+
ENSG00000225952.1	6.46746	-5.21408	1.51529	-3.44098	0.000579606	0.00216356	RP11-69E9.1	chr1:22835713-22836849	havana_geneOTTHUMG00000002880.1	-
ENSG00000262362.1	3.23329	-5.21321	1.64605	-3.1671	0.00153968	0.00522976	LA16c-380H5.2	chr16:3003431-3005101	havana_geneOTTHUMG00000177449.1	-
ENSG00000266835.6	6.45489	-5.21115	1.41933	-3.67155	0.000241086	0.000973843	GAPLINC	chr18:3466250-3478978	hgnc_idHGNC:51308	+
ENSG00000243446.3	3.22577	-5.21051	1.69342	-3.07691	0.00209159	0.00688739	RN7SL284P	chr10:77912271-77912545	hgnc_idHGNC:46300	-
ENSG00000226128.1	3.22249	-5.20928	1.74286	-2.98892	0.00279965	0.00891384	RPL26P9	chr1:97585862-97586294	hgnc_idHGNC:36180	+
ENSG00000234630.1	3.22249	-5.20928	1.74286	-2.98892	0.00279965	0.00891384	LL22NC03-2H8.4	chr22:22293733-22294794	havana_geneOTTHUMG00000151038.1	+
ENSG00000253119.1	3.22249	-5.20928	1.74286	-2.98892	0.00279965	0.00891384	HNRNPA3P7	chr5:154337471-154338452	hgnc_idHGNC:48496	-
ENSG00000219133.2	3.21689	-5.20704	1.64521	-3.16496	0.00155105	0.00526426	RP11-203F10.6	chr1:204346776-204347258	tagoverlapping_locus	-
ENSG00000282980.1	3.2136	-5.20579	1.67707	-3.1041	0.00190859	0.0063418	RP11-807C20.2	chr17:5512040-5512537	tagpseudo_consens	-
ENSG00000227742.2	6.4278	-5.20532	1.49109	-3.49094	0.000481319	0.00182673	CALR4P	chr1:51561866-51594897	hgnc_idHGNC:35456	-
ENSG00000084636.18	95.0378	-5.20356	0.61364	-8.47982	2.25539e-17	3.77346e-16	COL16A1	chr1:31652263-31704319	hgnc_idHGNC:2193	-
ENSG00000237664.1	3.20568	-5.20266	1.66458	-3.1255	0.00177501	0.00594211	LINC00316	chr21:45338590-45341990	hgnc_idHGNC:19723	-
ENSG00000287415.1	3.20144	-5.2011	1.6674	-3.11928	0.00181292	0.00605369	RP11-520A21.2	chr3:40869548-40875980	havana_geneOTTHUMG00000195844.1	+
ENSG00000176463.14	243.848	-5.20095	0.367015	-14.171	1.38586e-45	1.0031e-43	SLCO3A1	chr15:91853708-92172435	hgnc_idHGNC:10952	+
ENSG00000137331.12	1140.59	-5.19947	0.285995	-18.1803	7.39863e-74	1.60656e-71	IER3	chr6:30743199-30744548	hgnc_idHGNC:5392	-
ENSG00000198753.12	474.239	-5.1982	0.623805	-8.33306	7.87797e-17	1.26313e-15	PLXNB3	chrX:153764196-153779346	hgnc_idHGNC:9105	+
ENSG00000251679.1	3.19023	-5.1967	1.66685	-3.11769	0.00182277	0.00608257	RP11-669M16.2	chr4:14134936-14143592	havana_geneOTTHUMG00000160100.1	+
ENSG00000282849.1	3.19023	-5.1967	1.66685	-3.11769	0.00182277	0.00608257	RP11-121P12.1	chr1:200478020-200483604	havana_geneOTTHUMG00000191481.1	-
ENSG00000236390.1	3.18927	-5.19641	1.66382	-3.12318	0.00178909	0.00598594	RP11-25B7.1	chr1:201673105-201674144	havana_geneOTTHUMG00000035804.1	-
ENSG00000102359.9	140.07	-5.1962	0.45579	-11.4004	4.16148e-30	1.54279e-28	SRPX2	chrX:100644195-100675788	hgnc_idHGNC:30668	+
ENSG00000234247.1	3.18271	-5.1934	1.79166	-2.89866	0.00374766	0.0115465	DNAJB6P6	chr1:224661173-224661886	hgnc_idHGNC:54759	-
ENSG00000239696.3	3.18039	-5.19307	1.64327	-3.16021	0.00157657	0.00534013	RP11-397J20.1	chr7:7078302-7079742	havana_geneOTTHUMG00000158489.2	-
ENSG00000121207.12	3.18135	-5.19275	1.79161	-2.89838	0.00375097	0.011552	LRAT	chr4:154626945-154753120	hgnc_idHGNC:6685	+
ENSG00000181577.16	23.9157	-5.19148	0.85548	-6.06849	1.29115e-09	1.10256e-08	C6orf223	chr6:44000580-44007612	hgnc_idHGNC:28692	+
ENSG00000266149.1	3.17383	-5.19018	1.70973	-3.03567	0.00240005	0.00778006	RP11-789C17.3	chr18:8360820-8367034	havana_geneOTTHUMG00000178930.1	-
ENSG00000281376.1	52.1932	-5.19004	0.644221	-8.05632	7.86285e-16	1.17575e-14	ABALON	chr20:31721507-31723409	hgnc_idHGNC:49667	+
ENSG00000258464.2	3.15934	-5.18456	1.69058	-3.06674	0.0021641	0.00710001	RP11-388E23.2	chr14:23699797-23729757	havana_geneOTTHUMG00000170673.10	-
ENSG00000260578.1	6.32665	-5.18429	1.558	-3.32754	0.000876177	0.00314212	CTD-2541J13.1	chr18:67481791-67484966	havana_geneOTTHUMG00000176196.1	-
ENSG00000080007.8	6.31915	-5.18429	1.45674	-3.55883	0.000372503	0.00144773	DDX43	chr6:73394828-73417566	hgnc_idHGNC:18677	+
ENSG00000103490.14	46.0031	-5.1799	0.641215	-8.07826	6.56983e-16	9.92166e-15	PYCARD	chr16:31201486-31203450	hgnc_idHGNC:16608	-
ENSG00000269915.1	6.32217	-5.17927	1.54457	-3.35321	0.000798788	0.00289292	AP006621.9	chr11:708564-727047	havana_geneOTTHUMG00000183950.1	-
ENSG00000132821.12	481.823	-5.17699	0.454155	-11.3992	4.22041e-30	1.56273e-28	VSTM2L	chr20:37903111-37945350	hgnc_idHGNC:16096	+
ENSG00000267497.1	3.13405	-5.1736	1.8082	-2.86119	0.00422052	0.0128035	NFE2L3P1	chr18:59969438-59971396	hgnc_idHGNC:22278	+
ENSG00000263325.1	6.26834	-5.16841	1.43444	-3.60309	0.00031446	0.00124022	LA16c-325D7.1	chr16:2857898-2859726	havana_geneOTTHUMG00000177362.1	+
ENSG00000170006.12	139.799	-5.16834	0.45697	-11.31	1.17066e-29	4.23667e-28	TMEM154	chr4:152618628-152680012	hgnc_idHGNC:26489	-
ENSG00000253305.2	52.0177	-5.16791	0.683961	-7.55584	4.16151e-14	5.40179e-13	PCDHGB6	chr5:141408021-141512979	hgnc_idHGNC:8713	+
ENSG00000125378.16	3331.25	-5.15975	0.339062	-15.2177	2.69751e-52	2.61994e-50	BMP4	chr14:53949736-53958761	hgnc_idHGNC:1071	-
ENSG00000260239.2	6.22813	-5.15972	1.44924	-3.5603	0.000370434	0.00144079	LINC02533	chr6:4488798-4495769	hgnc_idHGNC:53566	+
ENSG00000164308.17	325.237	-5.15766	0.463599	-11.1253	9.45299e-29	3.26187e-27	ERAP2	chr5:96875986-96919703	hgnc_idHGNC:29499	+
ENSG00000239697.11	47.2281	-5.15522	0.849538	-6.06826	1.29303e-09	1.10385e-08	TNFSF12	chr17:7549058-7557890	hgnc_idHGNC:11927	+
ENSG00000082126.18	29.0005	-5.15325	0.793638	-6.49319	8.40368e-11	8.12828e-10	MPP4	chr2:201644870-201698694	hgnc_idHGNC:13680	-
ENSG00000267462.1	3.09637	-5.14914	1.75196	-2.93907	0.00329201	0.01028	RP11-866E20.3	chr18:60010281-60014258	havana_geneOTTHUMG00000179953.1	+
ENSG00000119888.11	216.68	-5.1474	0.459789	-11.1951	4.30779e-29	1.5122e-27	EPCAM	chr2:47345158-47387601	hgnc_idHGNC:11529	+
ENSG00000118898.16	1001.13	-5.147	0.435966	-11.806	3.63602e-32	1.47577e-30	PPL	chr16:4882507-4960741	hgnc_idHGNC:9273	-
ENSG00000274428.1	3.08324	-5.14437	1.93094	-2.66417	0.00771776	0.0216659	RNVU1-25	chr1:146409903-146410062	hgnc_idHGNC:54428	+
ENSG00000264429.1	3.07996	-5.14338	2.18336	-2.35572	0.0184871	0.0461757	MIR3183	chr17:1022476-1022559	hgnc_idHGNC:38237	-
ENSG00000258352.1	3.07764	-5.14149	1.7576	-2.92529	0.00344137	0.0106971	IFITM3P6	chr12:47135498-47138370	hgnc_idHGNC:54545	-
ENSG00000280693.2	23.1582	-5.14024	0.867414	-5.92593	3.10526e-09	2.5359e-08	SH3PXD2A-AS1	chr10:103745966-103755423	hgnc_idHGNC:45242	+
ENSG00000254154.8	3.07532	-5.1401	1.65843	-3.09938	0.00193927	0.00643249	CRYZL2P-SEC16B	chr1:177928788-178038007	hgnc_idHGNC:53757	-
ENSG00000286805.1	3.06643	-5.13647	1.64122	-3.12966	0.00175006	0.00586698	CTA-521C9.1	chr6:161435098-161446016	havana_geneOTTHUMG00000195398.1	+
ENSG00000127824.15	498.265	-5.13462	0.321303	-15.9806	1.74417e-57	2.10407e-55	TUBA4A	chr2:219249710-219277902	hgnc_idHGNC:12407	-
ENSG00000273264.1	3.06083	-5.13432	1.68769	-3.04221	0.00234849	0.00763003	RP11-131L23.2	chr1:85467295-85467660	havana_geneOTTHUMG00000186153.1	+
ENSG00000242134.2	3.05891	-5.13389	1.85571	-2.76654	0.00566541	0.016562	RPL5P13	chr4:142286917-142287625	hgnc_idHGNC:37023	-
ENSG00000262708.1	3.05659	-5.13266	1.66971	-3.07398	0.00211226	0.00694944	RP11-411G7.2	chr17:616002-616595	tagpseudo_consens	+
ENSG00000155754.15	73.2122	-5.13044	0.559698	-9.16645	4.88841e-20	9.8874e-19	C2CD6	chr2:201487421-201619178	hgnc_idHGNC:14438	-
ENSG00000231720.1	3.05003	-5.13009	1.7507	-2.9303	0.00338634	0.0105444	RP11-568A7.3	chr6:167237508-167240480	havana_geneOTTHUMG00000016020.1	-
ENSG00000286705.1	6.11281	-5.12998	1.44356	-3.5537	0.000379848	0.00147344	RP11-478C6.7	chr4:307335-337433	havana_geneOTTHUMG00000194359.1	-
ENSG00000203688.6	3.0477	-5.12906	1.64018	-3.12714	0.00176518	0.00591179	LINC02487	chr6:167679626-167696290	hgnc_idHGNC:53466	-
ENSG00000211767.1	3.04538	-5.12807	1.6802	-3.05206	0.0022728	0.0074166	TRBJ2-3	chr7:142796847-142796895	hgnc_idHGNC:12171	+
ENSG00000276289.5	3.04442	-5.12776	1.65685	-3.09489	0.00196885	0.00651923	KCNE1B	chr21:7816675-7829926	hgnc_idHGNC:52280	-
ENSG00000243650.3	3.0421	-5.12678	1.6527	-3.10207	0.00192175	0.00638133	RN7SL834P	chr2:230507101-230507386	hgnc_idHGNC:46850	+
ENSG00000253412.1	3.0421	-5.12678	1.6527	-3.10207	0.00192175	0.00638133	IGHVIII-13-1	chr14:106142287-106142577	hgnc_idHGNC:5693	-
ENSG00000154237.13	474.225	-5.12677	0.483339	-10.607	2.76531e-26	8.32332e-25	LRRK1	chr15:100919327-101078257	hgnc_idHGNC:18608	+
ENSG00000254856.1	6.08837	-5.1256	1.5896	-3.22446	0.00126213	0.0043705	NDUFA3P2	chr11:68488609-68488840	hgnc_idHGNC:45051	-
ENSG00000183644.14	3.03882	-5.1255	1.63966	-3.12594	0.00177237	0.00593457	HOATZ	chr11:111514778-111537043	hgnc_idHGNC:25061	+
ENSG00000249806.1	3.03882	-5.1255	1.63966	-3.12594	0.00177237	0.00593457	RP11-223C24.1	chr4:142566019-142660950	havana_geneOTTHUMG00000161342.1	+
ENSG00000180066.10	11.2279	-5.12382	1.1985	-4.27518	1.90981e-05	9.39147e-05	LINC02870	chr10:132444327-132449408	hgnc_idHGNC:27275	+
ENSG00000228169.3	3.03226	-5.12288	1.6522	-3.10065	0.00193095	0.00640979	PPIAP19	chr10:114690143-114690634	hgnc_idHGNC:31663	-
ENSG00000258225.1	3.02994	-5.12182	1.6795	-3.04961	0.00229141	0.00747254	RP11-136F16.1	chr12:78052181-78091737	havana_geneOTTHUMG00000170002.1	-
ENSG00000188959.10	16.9054	-5.12152	0.969951	-5.28018	1.29055e-07	8.72226e-07	C9orf152	chr9:110190048-110208159	hgnc_idHGNC:31455	-
ENSG00000285155.1	3.02666	-5.12058	1.65591	-3.09231	0.00198607	0.00657124	RP11-813C7.1	chr2:160141981-160271888	tagoverlapping_locus	-
ENSG00000264553.1	3.0257	-5.12005	1.72636	-2.96581	0.0030189	0.00952414	MIR4257	chr1:150551929-150552014	hgnc_idHGNC:38312	+
ENSG00000241560.7	11.1575	-5.11963	1.21798	-4.20337	2.62965e-05	0.000126051	ZBTB20-AS1	chr3:114351771-114388978	hgnc_idHGNC:40640	+
ENSG00000180532.11	3.02337	-5.11931	1.6483	-3.10581	0.00189762	0.00630879	ZSCAN4	chr19:57651476-57679152	hgnc_idHGNC:23709	+
ENSG00000236992.2	6.05747	-5.11849	1.78728	-2.86384	0.00418545	0.0127111	RPL12P12	chr20:19823443-19823943	hgnc_idHGNC:15951	-
ENSG00000272411.1	3.02009	-5.11798	1.65558	-3.09135	0.00199252	0.00658969	RP11-44B19.1	chr5:148970340-148970653	havana_geneOTTHUMG00000185601.1	+
ENSG00000227308.2	10.9624	-5.11677	1.22166	-4.18839	2.8094e-05	0.000133823	LINC02832	chr2:219685381-219737937	hgnc_idHGNC:54366	+
ENSG00000243566.7	11.1445	-5.11628	1.25171	-4.08741	4.36208e-05	0.000200768	UPK3B	chr7:76510525-76516522	hgnc_idHGNC:21444	+
ENSG00000106302.10	3.01121	-5.1143	1.66751	-3.06703	0.00216198	0.00709458	HYAL4	chr7:123828983-123877481	hgnc_idHGNC:5323	+
ENSG00000143365.19	3.01121	-5.1143	1.66751	-3.06703	0.00216198	0.00709458	RORC	chr1:151806071-151831845	hgnc_idHGNC:10260	-
ENSG00000140563.15	3.00465	-5.11156	1.68529	-3.03305	0.00242094	0.00784026	MCTP2	chr15:94231538-94483952	hgnc_idHGNC:25636	+
ENSG00000259727.1	3.00561	-5.11127	1.80873	-2.82588	0.00471503	0.0141205	RP11-1069G10.2	chr15:62895812-62899543	havana_geneOTTHUMG00000172040.1	+
ENSG00000171451.15	158.896	-5.11081	0.453744	-11.2636	1.98386e-29	7.06199e-28	DSEL	chr18:67506587-67516720	hgnc_idHGNC:18144	-
ENSG00000241280.1	3.00232	-5.11026	1.73435	-2.94649	0.00321402	0.0100676	RP11-221J22.2	chr3:101960358-101997926	tagoverlapping_locus	+
ENSG00000259175.1	11.337	-5.10842	1.2432	-4.10908	3.9723e-05	0.000184026	RP11-379K22.2	chr15:80554609-80562944	havana_geneOTTHUMG00000172165.1	-
ENSG00000227706.4	2.99481	-5.10586	2.05332	-2.48663	0.0128959	0.0339219	RP11-301G19.1	chr6:67878316-67889339	havana_geneOTTHUMG00000184002.16	-
ENSG00000070729.14	2.9892	-5.10486	1.73392	-2.94411	0.00323883	0.0101359	CNGB1	chr16:57882340-57971128	hgnc_idHGNC:2151	-
ENSG00000151631.8	2.9892	-5.10486	1.73392	-2.94411	0.00323883	0.0101359	AKR1C6P	chr10:4871901-4891975	hgnc_idHGNC:44680	-
ENSG00000269927.1	11.3015	-5.09985	1.26055	-4.04572	5.21619e-05	0.000237064	RP6-91H8.3	chr14:71141125-71143253	havana_geneOTTHUMG00000172968.1	-
ENSG00000250041.3	11.032	-5.09607	1.19349	-4.26989	1.95572e-05	9.59707e-05	CTD-2003C8.2	chr11:10884158-10899364	havana_geneOTTHUMG00000165889.3	-
ENSG00000256802.2	154.182	-5.09301	0.468836	-10.8631	1.72766e-27	5.56956e-26	RP11-680F8.1	chr15:29674990-29680957	havana_geneOTTHUMG00000172189.1	+
ENSG00000200718.1	5.95896	-5.09263	1.55024	-3.28506	0.00101962	0.00360424	RN7SKP103	chr2:132523617-132523936	hgnc_idHGNC:45827	+
ENSG00000224961.3	2.95599	-5.09021	1.8038	-2.82194	0.00477348	0.0142702	LINC01752	chr20:10696949-10754033	hgnc_idHGNC:52540	+
ENSG00000124942.14	70054.3	-5.08997	0.355457	-14.3195	1.65321e-46	1.23787e-44	AHNAK	chr11:62433542-62556235	hgnc_idHGNC:347	-
ENSG00000250842.1	2.95271	-5.08882	1.80375	-2.82124	0.00478383	0.0142955	CTC-806A22.1	chr5:145337932-145381670	havana_geneOTTHUMG00000163476.1	-
ENSG00000185101.13	27.7951	-5.06887	0.897234	-5.64945	1.60964e-08	1.21181e-07	ANO9	chr11:417933-442011	hgnc_idHGNC:20679	-
ENSG00000166106.4	2904.82	-5.06859	0.307316	-16.4931	4.11094e-61	5.75911e-59	ADAMTS15	chr11:130448645-130476645	hgnc_idHGNC:16305	+
ENSG00000233818.1	11.015	-5.06788	1.24313	-4.07672	4.5675e-05	0.000209588	AP000695.4	chr21:36445731-36532408	tagoverlapping_locus	+
ENSG00000272989.1	2.92719	-5.0677	1.74846	-2.89838	0.00375097	0.011552	LINC02012	chr3:197505262-197506986	hgnc_idHGNC:52847	-
ENSG00000078018.21	71.6099	-5.06582	0.55332	-9.15531	5.42013e-20	1.09265e-18	MAP2	chr2:209424047-209734118	hgnc_idHGNC:6839	+
ENSG00000279806.1	2.91406	-5.06255	1.86112	-2.72017	0.00652487	0.0187429	RP11-58O9.2	chr17:40473554-40475289	havana_geneOTTHUMG00000176039.1	-
ENSG00000253406.1	26.9421	-5.05743	0.895345	-5.64858	1.61774e-08	1.21761e-07	AC012613.2	chr5:149216523-149276805	tagoverlapping_locus	-
ENSG00000214491.8	5.79656	-5.05719	1.45998	-3.46387	0.000532473	0.00200237	SEC14L6	chr22:30522799-30546682	hgnc_idHGNC:40047	-
ENSG00000228997.1	2.90053	-5.05602	1.71243	-2.95255	0.00315163	0.00989768	RP1-186E20.1	chr10:10776223-10776661	tagpseudo_consens	-
ENSG00000277118.1	2.89957	-5.05558	1.68242	-3.00494	0.00265631	0.00850467	Metazoa_SRP	chr3:186076306-186076591	-
ENSG00000229235.1	5.77496	-5.05346	1.65546	-3.05259	0.00226873	0.00740414	RPL37P18	chr10:34663859-34664101	hgnc_idHGNC:35919	-
ENSG00000184497.13	184.972	-5.05312	0.506694	-9.97271	2.00668e-23	5.05829e-22	TMEM255B	chr13:113759226-113816995	hgnc_idHGNC:28297	+
ENSG00000233942.1	2.89069	-5.05175	1.65981	-3.04357	0.00233793	0.0076022	AC004012.1	chr7:95471835-95473998	havana_geneOTTHUMG00000154143.1	+
ENSG00000277977.1	2.89069	-5.05175	1.65981	-3.04357	0.00233793	0.0076022	CTD-3018O17.5	chr19:52392659-52392755	havana_geneOTTHUMG00000188029.1	+
ENSG00000222808.1	2.88973	-5.05163	1.7822	-2.83449	0.00458987	0.0137919	RNU4-47P	chr17:77152561-77152674	hgnc_idHGNC:46983	-
ENSG00000272914.1	2.88973	-5.05163	1.7822	-2.83449	0.00458987	0.0137919	RP11-330O11.3	chr10:30831828-30833387	tagoverlapping_locus	-
ENSG00000250629.1	2.88645	-5.05028	1.86466	-2.70843	0.00676028	0.0193224	RP11-122C5.3	chr5:38783580-38792754	havana_geneOTTHUMG00000162039.1	+
ENSG00000167105.8	181.075	-5.0489	0.447579	-11.2805	1.63867e-29	5.86754e-28	TMEM92	chr17:50271406-50281485	hgnc_idHGNC:26579	+
ENSG00000163701.19	94.789	-5.04873	0.499364	-10.1103	4.97253e-24	1.2909e-22	IL17RE	chr3:9902612-9916402	hgnc_idHGNC:18439	+
ENSG00000138772.13	2277.82	-5.04666	0.290929	-17.3467	2.08778e-67	3.62677e-65	ANXA3	chr4:78551747-78610451	hgnc_idHGNC:541	+
ENSG00000162426.16	21.5422	-5.04585	0.91256	-5.52933	3.21448e-08	2.33781e-07	SLC45A1	chr1:8318114-8344167	hgnc_idHGNC:17939	+
ENSG00000204397.9	2.8762	-5.04558	1.82196	-2.76932	0.00561729	0.0164482	CARD16	chr11:105041326-105101431	hgnc_idHGNC:33701	-
ENSG00000239112.1	2.87292	-5.04418	1.74026	-2.89851	0.00374939	0.0115506	SNORD123	chr5:9548836-9548905	hgnc_idHGNC:33562	+
ENSG00000120322.4	15.8422	-5.04399	0.990374	-5.09302	3.52406e-07	2.25398e-06	PCDHB8	chr5:141177790-141180539	hgnc_idHGNC:8693	+
ENSG00000211739.4	2.86868	-5.04248	1.69929	-2.96741	0.0030032	0.00948414	TRBV12-2	chr7:142440883-142441325	hgnc_idHGNC:12184	+
ENSG00000187172.15	10.6108	-5.03984	1.18582	-4.25007	2.13699e-05	0.00010409	BAGE2	chr21:10413477-10516431	hgnc_idHGNC:15723	+
ENSG00000259922.1	2.86212	-5.03944	1.82986	-2.75401	0.00588701	0.0171357	RP11-322D14.1	chr16:57013071-57014100	tagpseudo_consens	-
ENSG00000065618.21	346.307	-5.03904	0.323169	-15.5926	8.17295e-55	8.77942e-53	COL17A1	chr10:104031286-104085880	hgnc_idHGNC:2194	-
ENSG00000249697.1	2.8598	-5.03873	1.6712	-3.01503	0.00256953	0.00826337	RP11-155L15.1	chr5:56313905-56321397	havana_geneOTTHUMG00000162304.1	-
ENSG00000287762.1	10.3931	-5.0383	1.21723	-4.13916	3.48579e-05	0.000163204	RP11-331M18.1	chr4:41608312-41612411	havana_geneOTTHUMG00000195171.1	-
ENSG00000177025.3	10.3852	-5.03765	1.21971	-4.13019	3.62462e-05	0.000169156	C19orf18	chr19:57958437-57974534	hgnc_idHGNC:28642	-
ENSG00000273123.1	2.84996	-5.03403	1.82165	-2.76345	0.00571946	0.0166976	RP11-9N20.3	chr3:123715851-123716399	havana_geneOTTHUMG00000185948.1	+
ENSG00000234949.2	2.84435	-5.03203	1.69827	-2.96302	0.00304632	0.00960069	AC104667.3	chr2:237591020-237595981	havana_geneOTTHUMG00000152979.1	+
ENSG00000249500.1	2.83875	-5.0295	1.7101	-2.94106	0.00327096	0.0102238	LINC01179	chr4:165684639-165762778	hgnc_idHGNC:49556	+
ENSG00000171522.6	202.552	-5.02735	0.358265	-14.0325	9.86272e-45	6.84536e-43	PTGER4	chr5:40679915-40693735	hgnc_idHGNC:9596	+
ENSG00000285051.2	2.83219	-5.0267	1.70986	-2.93982	0.00328398	0.0102572	SLC7A14-AS1	chr3:170448639-170860993	hgnc_idHGNC:54092	+
ENSG00000224000.1	2.82986	-5.02492	1.82947	-2.74666	0.00602054	0.0174808	RP3-471M13.2	chr1:172906900-172907684	tagoverlapping_locus	+
ENSG00000259096.1	2.8233	-5.02266	1.73078	-2.90196	0.00370832	0.0114427	SHLD2P2	chr14:87952527-87955203	hgnc_idHGNC:31427	+
ENSG00000237595.5	5.63322	-5.02133	1.46952	-3.417	0.000633162	0.00234733	LINC01275	chr20:50162765-50166216	hgnc_idHGNC:50331	-
ENSG00000142227.11	1427.3	-5.02061	0.379291	-13.2368	5.37844e-40	3.07339e-38	EMP3	chr19:48321509-48330553	hgnc_idHGNC:3335	+
ENSG00000279946.1	5.67771	-5.01907	1.6769	-2.99307	0.00276186	0.00880274	CH17-76K2.6	chr1:206541758-206544892	tagoverlapping_locus	+
ENSG00000111452.13	85.5616	-5.01839	0.538453	-9.32002	1.16315e-20	2.45382e-19	ADGRD1	chr12:130953907-131141469	hgnc_idHGNC:19893	+
ENSG00000237073.1	5.64493	-5.01127	1.54097	-3.25202	0.00114587	0.00400394	RP11-168K11.2	chr9:113570190-113590019	havana_geneOTTHUMG00000020527.1	-
ENSG00000231811.3	2.79241	-5.00825	1.81263	-2.76298	0.00572767	0.0167183	RP3-527G5.1	chr6:4341756-4347162	havana_geneOTTHUMG00000014165.6	-
ENSG00000238266.2	2.78025	-5.00226	1.86047	-2.6887	0.00717302	0.0203205	LINC00707	chr10:6779549-6879450	hgnc_idHGNC:44691	+
ENSG00000287422.1	5.56696	-4.99983	1.48048	-3.37716	0.000732381	0.00267665	RP11-416A14.2	chr1:39226670-39238620	havana_geneOTTHUMG00000195636.1	-
ENSG00000181019.13	2883.54	-4.99887	0.331594	-15.0753	2.35525e-51	2.16968e-49	NQO1	chr16:69706996-69726668	hgnc_idHGNC:2874	-
ENSG00000272273.1	26.0166	-4.99199	0.824604	-6.0538	1.41465e-09	1.20127e-08	IER3-AS1	chr6:30742929-30743592	hgnc_idHGNC:53629	+
ENSG00000261734.1	15.4827	-4.99137	0.999341	-4.99466	5.8939e-07	3.65066e-06	RP11-669C19.1	chr3:20388249-20390562	havana_geneOTTHUMG00000175701.1	+
ENSG00000232490.6	20.5179	-4.99126	0.923015	-5.40756	6.38887e-08	4.47722e-07	OSBPL10-AS1	chr3:31704058-31721652	hgnc_idHGNC:40767	+
ENSG00000234754.2	5.53873	-4.98691	1.44826	-3.44338	0.000574496	0.0021458	LINC02817	chr1:221330080-221336489	hgnc_idHGNC:32042	-
ENSG00000238164.6	15.7695	-4.982	1.1746	-4.24145	2.22085e-05	0.000107815	TNFRSF14-AS1	chr1:2549920-2557031	hgnc_idHGNC:26966	-
ENSG00000226627.2	5.48645	-4.98003	1.78941	-2.78305	0.00538508	0.0158461	SHANK2-AS1	chr11:70626441-70635658	hgnc_idHGNC:40014	+
ENSG00000215347.4	2.75144	-4.97859	1.77307	-2.8079	0.0049866	0.0148228	SLC25A5P1	chr22:42000446-42001991	hgnc_idHGNC:19250	-
ENSG00000273294.1	2.75144	-4.97859	1.77307	-2.8079	0.0049866	0.0148228	C1QTNF3-AMACR	chr5:33987174-34124528	hgnc_idHGNC:49198	-
ENSG00000143850.16	773.938	-4.97769	0.453001	-10.9883	4.35188e-28	1.45222e-26	PLEKHA6	chr1:204218853-204377665	hgnc_idHGNC:17053	-
ENSG00000030419.17	187.905	-4.97754	0.428787	-11.6084	3.73385e-31	1.45152e-29	IKZF2	chr2:212999691-213152427	hgnc_idHGNC:13177	-
ENSG00000284716.1	2.74584	-4.97568	1.71694	-2.898	0.00375554	0.0115625	CTA-215D11.5	chr1:7998187-7999934	havana_geneOTTHUMG00000192290.1	-
ENSG00000213280.2	2.7416	-4.97451	1.87074	-2.65912	0.00783454	0.0219471	RP11-212P7.1	chr7:128570241-128570688	tagpseudo_consens	-
ENSG00000252827.1	2.72807	-4.96781	1.77259	-2.80257	0.00506967	0.0150432	RN7SKP11	chr12:96427200-96427486	hgnc_idHGNC:45735	-
ENSG00000248771.5	2.72711	-4.96722	1.69777	-2.92573	0.00343649	0.0106849	SMIM31	chr4:164754064-164803795	hgnc_idHGNC:49638	+
ENSG00000142661.19	5.48231	-4.96714	1.50227	-3.30641	0.000944981	0.00336702	MYOM3	chr1:24056035-24112135	hgnc_idHGNC:26679	-
ENSG00000255581.1	2.72151	-4.96467	1.69751	-2.92467	0.00344823	0.0107141	RP11-69M1.4	chr12:8017201-8017860	tagpseudo_consens	-
ENSG00000211721.2	2.72055	-4.96441	1.744	-2.84656	0.00441941	0.013335	TRBV6-5	chr7:142450947-142451448	hgnc_idHGNC:12230	+
ENSG00000200597.1	2.71727	-4.96299	1.79223	-2.76918	0.00561977	0.0164523	RNVU1-33	chr6:37915573-37915742	hgnc_idHGNC:48429	+
ENSG00000125508.4	5.46031	-4.96209	1.52008	-3.26435	0.00109714	0.00384827	SRMS	chr20:63538489-63547749	hgnc_idHGNC:11298	-
ENSG00000143429.10	50.1875	-4.9609	0.580998	-8.53859	1.35872e-17	2.3024e-16	LSP1P4	chr2:91617160-91659972	hgnc_idHGNC:53915	-
ENSG00000225106.1	2.70839	-4.95886	1.72464	-2.8753	0.00403638	0.0123238	RP11-429E11.2	chr20:61738219-61755056	havana_geneOTTHUMG00000032886.1	-
ENSG00000248300.1	2.70839	-4.95886	1.72464	-2.8753	0.00403638	0.0123238	LINC02360	chr4:11740948-11769468	hgnc_idHGNC:53282	-
ENSG00000258512.1	5.44402	-4.95729	1.4735	-3.36429	0.000767418	0.00279395	LINC00239	chr14:101730437-101732522	hgnc_idHGNC:20119	+
ENSG00000233069.1	2.70278	-4.9563	1.68371	-2.94367	0.00324342	0.0101482	RP5-930J4.2	chr1:20732880-20733952	havana_geneOTTHUMG00000002621.1	+
ENSG00000212710.5	2.69718	-4.95363	1.75663	-2.81995	0.00480306	0.0143474	CTAGE1	chr18:22413599-22417915	hgnc_idHGNC:24346	-
ENSG00000258550.1	2.69622	-4.95334	1.71508	-2.88811	0.00387566	0.011895	OR7E106P	chr14:51763056-51764076	hgnc_idHGNC:15365	-
ENSG00000256564.1	2.6939	-4.95222	1.71497	-2.88764	0.0038814	0.0119078	RP11-424M22.3	chr12:16567411-16573940	tagoverlapping_locus	+
ENSG00000248360.7	2.69062	-4.95081	1.69619	-2.91878	0.00351408	0.0108997	LINC00504	chr4:14470465-14888169	hgnc_idHGNC:43555	-
ENSG00000253621.1	2.69062	-4.95081	1.69619	-2.91878	0.00351408	0.0108997	RPSAP74	chr8:89243401-89243793	hgnc_idHGNC:51928	-
ENSG00000224644.1	2.68966	-4.95007	1.8433	-2.68544	0.00724349	0.0204896	RP11-16L21.7	chr9:111574192-111575427	tagoverlapping_locus	+
ENSG00000267178.3	2.68966	-4.95007	1.8433	-2.68544	0.00724349	0.0204896	PHF5CP	chr19:19588091-19588415	hgnc_idHGNC:32385	-
ENSG00000236213.2	2.68173	-4.94651	1.76007	-2.8104	0.00494795	0.014731	AC006369.2	chr2:37562486-37646698	havana_geneOTTHUMG00000152557.2	+
ENSG00000275158.1	2.68078	-4.94616	1.75622	-2.81637	0.00485703	0.0144915	TRBV12-5	chr7:142580917-142581427	hgnc_idHGNC:12187	+
ENSG00000069399.15	162.131	-4.94609	0.672239	-7.35764	1.87189e-13	2.31135e-12	BCL3	chr19:44747705-44760044	hgnc_idHGNC:998	+
ENSG00000142669.15	1576.88	-4.94585	0.359955	-13.7402	5.83188e-43	3.79634e-41	SH3BGRL3	chr1:26280086-26281522	hgnc_idHGNC:15568	+
ENSG00000269289.6	5.38923	-4.94503	1.53217	-3.22746	0.00124895	0.00432933	CTB-92J24.3	chr19:23919081-23958035	havana_geneOTTHUMG00000183389.2	-
ENSG00000199459.1	2.67517	-4.94376	1.71239	-2.88705	0.00388867	0.0119289	Y_RNA	chr1:85435175-85435284	-
ENSG00000287205.1	2.65317	-4.93277	1.84309	-2.67636	0.00744268	0.0209867	RP11-275O4.7	chr1:227518738-227520619	havana_geneOTTHUMG00000194425.1	-
ENSG00000225728.2	2.65084	-4.93197	1.79111	-2.75358	0.00589481	0.0171568	TMEM230P1	chrX:107939263-107939642	hgnc_idHGNC:55043	-
ENSG00000116819.9	73.328	-4.93057	0.568591	-8.67156	4.26258e-18	7.46873e-17	TFAP2E	chr1:35573314-35595328	hgnc_idHGNC:30774	+
ENSG00000173338.13	10.1258	-4.92931	1.30848	-3.76719	0.000165094	0.000686294	KCNK7	chr11:65592836-65595996	hgnc_idHGNC:6282	-
ENSG00000253503.6	2.6354	-4.92442	1.82265	-2.70179	0.00689675	0.0196736	RP11-653B10.1	chr8:82514568-82677153	havana_geneOTTHUMG00000164855.3	-
ENSG00000148848.15	55.264	-4.92395	0.604029	-8.15184	3.58436e-16	5.5191e-15	ADAM12	chr10:126012381-126388477	hgnc_idHGNC:190	-
ENSG00000232542.1	2.63212	-4.92288	1.82263	-2.70098	0.00691351	0.0197046	DPYD-IT1	chr1:97394154-97420141	hgnc_idHGNC:41326	-
ENSG00000180176.15	5.29271	-4.92269	1.52842	-3.22076	0.0012785	0.00442293	TH	chr11:2163929-2171815	hgnc_idHGNC:11782	-
ENSG00000132692.19	9.78967	-4.92018	1.21682	-4.04348	5.26643e-05	0.000239205	BCAN	chr1:156641390-156659532	hgnc_idHGNC:23059	+
ENSG00000091622.16	899.784	-4.91673	0.448463	-10.9635	5.72291e-28	1.89517e-26	PITPNM3	chr17:6451263-6556555	hgnc_idHGNC:21043	-
ENSG00000147394.18	1761.52	-4.91634	0.247228	-19.8858	5.39984e-88	1.8039e-85	ZNF185	chrX:152914442-152973480	hgnc_idHGNC:12976	+
ENSG00000235593.1	2.61667	-4.9147	1.90637	-2.57804	0.00993614	0.0269767	RBMS3-AS1	chr3:29926811-29934156	hgnc_idHGNC:39987	-
ENSG00000213071.11	87.6801	-4.90927	0.473891	-10.3595	3.78942e-25	1.05108e-23	LPAL2	chr6:160453428-160520269	hgnc_idHGNC:21210	-
ENSG00000272473.1	5.2668	-4.90902	1.47561	-3.32677	0.000878575	0.00314983	AC006273.4	chr19:781002-781862	havana_geneOTTHUMG00000181787.1	-
ENSG00000248936.1	5.25135	-4.90534	1.48049	-3.31331	0.000921978	0.00329355	RP11-36B15.1	chr4:37588087-37588875	havana_geneOTTHUMG00000160390.1	-
ENSG00000239605.11	43.3694	-4.90477	0.62656	-7.82809	4.95336e-15	6.94887e-14	STPG4	chr2:47045538-47155308	hgnc_idHGNC:26850	-
ENSG00000241985.1	5.25091	-4.90457	1.49906	-3.27176	0.0010688	0.00375973	WWTR1-IT1	chr3:149648997-149650184	hgnc_idHGNC:41469	-
ENSG00000261471.1	19.2542	-4.9024	1.00158	-4.89465	9.84816e-07	5.90734e-06	RP11-61F12.1	chr16:84594393-84596826	havana_geneOTTHUMG00000176769.1	+
ENSG00000160255.18	68.768	-4.89446	0.666005	-7.34898	1.9972e-13	2.45412e-12	ITGB2	chr21:44885953-44931989	hgnc_idHGNC:6155	-
ENSG00000232448.2	2.5865	-4.8894	1.91731	-2.55014	0.0107681	0.0289664	RP11-416N4.1	chr20:10172701-10186740	tagoverlapping_locus	+
ENSG00000221760.1	2.58459	-4.88858	1.91737	-2.54963	0.0107839	0.0290012	MIR548J	chr22:26555212-26555323	hgnc_idHGNC:35276	-
ENSG00000286972.1	2.58554	-4.88822	1.77897	-2.74778	0.00600002	0.017433	RP5-970A17.1	chr20:40717257-40758636	havana_geneOTTHUMG00000195119.1	+
ENSG00000268442.1	5.18353	-4.88789	1.53335	-3.18771	0.00143403	0.00490929	CTD-2027I19.2	chr19:24162370-24163425	tagpseudo_consens	-
ENSG00000113248.6	18.9201	-4.8859	0.884822	-5.52191	3.35341e-08	2.43012e-07	PCDHB15	chr5:141245395-141249365	hgnc_idHGNC:8686	+
ENSG00000254827.6	5.14017	-4.88555	1.48294	-3.2945	0.000985983	0.00349794	SLC22A18AS	chr11:2887344-2903575	hgnc_idHGNC:10965	-
ENSG00000256029.6	2.57898	-4.88513	1.78738	-2.73313	0.00627352	0.0181271	RP11-190A12.7	chr1:159834474-159873053	tagncRNA_host	-
ENSG00000144821.10	306.63	-4.88481	0.309263	-15.795	3.3683e-56	3.86401e-54	MYH15	chr3:108380368-108529322	hgnc_idHGNC:31073	-
ENSG00000042286.15	516.284	-4.88423	0.355381	-13.7436	5.56223e-43	3.62858e-41	AIFM2	chr10:70098223-70132934	hgnc_idHGNC:21411	-
ENSG00000115221.12	2.57666	-4.88378	1.75844	-2.77733	0.00548076	0.0161027	ITGB6	chr2:160099667-160200313	hgnc_idHGNC:6161	-
ENSG00000134830.6	2.5757	-4.88365	1.80531	-2.70516	0.00682724	0.0194917	C5AR2	chr19:47332175-47347329	hgnc_idHGNC:4527	+
ENSG00000265206.5	2.57338	-4.88213	1.74219	-2.80229	0.00507414	0.0150521	RP5-1171I10.5	chr17:58330884-58332508	tagncRNA_host	-
ENSG00000227544.10	2.56778	-4.87968	1.80518	-2.70316	0.00686841	0.0196001	AC018647.3	chr7:35715032-35734924	havana_geneOTTHUMG00000155058.18	+
ENSG00000169047.6	1952.4	-4.87274	0.353311	-13.7916	2.86186e-43	1.89543e-41	IRS1	chr2:226731312-226799820	hgnc_idHGNC:6125	-
ENSG00000287712.1	32.9895	-4.87258	0.708354	-6.87873	6.03878e-12	6.47545e-11	RP5-1063M23.4	chr12:3300698-3318677	havana_geneOTTHUMG00000194750.1	+
ENSG00000261000.1	2.55233	-4.8721	1.78689	-2.72657	0.00639954	0.0184421	RP11-534L20.5	chr1:206503948-206504456	havana_geneOTTHUMG00000176318.1	+
ENSG00000126752.8	2.55137	-4.8716	1.73038	-2.81534	0.00487252	0.014532	SSX1	chrX:48255392-48267444	hgnc_idHGNC:11335	+
ENSG00000219992.2	2.54905	-4.87044	1.74144	-2.79679	0.00516123	0.0152643	RP11-420L9.2	chr6:3754099-3754840	tagpseudo_consens	+
ENSG00000251361.1	2.54905	-4.87044	1.74144	-2.79679	0.00516123	0.0152643	CTD-2091N23.1	chr5:93019663-93068669	havana_geneOTTHUMG00000162674.1	-
ENSG00000090530.10	760.831	-4.86923	0.250733	-19.42	5.23354e-84	1.57524e-81	P3H2	chr3:189956728-190122437	hgnc_idHGNC:19317	-
ENSG00000124143.10	144.682	-4.86904	0.5543	-8.78412	1.57587e-18	2.87726e-17	ARHGAP40	chr20:38601934-38651035	hgnc_idHGNC:16226	+
ENSG00000230109.1	2.54249	-4.8673	1.70954	-2.84714	0.00441144	0.0133202	LINC02643	chr10:21340233-21372950	hgnc_idHGNC:54126	-
ENSG00000255875.2	2.54153	-4.86699	1.88893	-2.57658	0.0099782	0.0270813	PABPN1P2	chr19:52809824-52810708	hgnc_idHGNC:54989	+
ENSG00000140682.19	415.272	-4.86698	0.434835	-11.1927	4.42826e-29	1.5527e-27	TGFB1I1	chr16:31471585-31477960	hgnc_idHGNC:11767	+
ENSG00000171864.5	2.53921	-4.86577	1.71706	-2.83378	0.00460013	0.0138199	PRND	chr20:4721909-4728460	hgnc_idHGNC:15748	+
ENSG00000104972.16	9.42603	-4.86462	1.22834	-3.96033	7.48471e-05	0.000331056	LILRB1	chr19:54617158-54638022	hgnc_idHGNC:6605	+
ENSG00000223829.6	2.53688	-4.86457	1.77784	-2.73622	0.00621488	0.0179781	AC004870.4	chr7:46969644-47027481	havana_geneOTTHUMG00000155553.2	+
ENSG00000250001.1	2.5336	-4.86302	1.7357	-2.80177	0.00508229	0.015071	CTD-2201E9.2	chr5:9519853-9523178	tagoverlapping_locus	-
ENSG00000271420.1	2.5336	-4.86302	1.7357	-2.80177	0.00508229	0.015071	RP5-1057J7.7	chr1:23378380-23379029	havana_geneOTTHUMG00000185287.1	-
ENSG00000283787.2	2.5336	-4.86302	1.7357	-2.80177	0.00508229	0.015071	PRR33	chr11:1888078-1891895	hgnc_idHGNC:35118	-
ENSG00000152939.17	65.0997	-4.86287	0.532261	-9.13625	6.46528e-20	1.29561e-18	MARVELD2	chr5:69415065-69444330	hgnc_idHGNC:26401	+
ENSG00000008118.10	23.8284	-4.86231	0.842761	-5.7695	7.95071e-09	6.20224e-08	CAMK1G	chr1:209583714-209613939	hgnc_idHGNC:14585	+
ENSG00000223503.1	2.52704	-4.85994	1.7166	-2.83115	0.00463814	0.0139135	RP11-29H23.6	chr1:155590601-155591262	tagpseudo_consens	-
ENSG00000224666.3	2.52376	-4.85834	1.7354	-2.79955	0.00511743	0.0151598	ETV7-AS1	chr6:36386831-36393462	hgnc_idHGNC:40833	+
ENSG00000226380.9	362.86	-4.85738	0.312692	-15.5341	2.03898e-54	2.1673e-52	AC058791.1	chr7:130876809-130913310	tagncRNA_host	-
ENSG00000257624.1	2.51488	-4.85405	1.72914	-2.80721	0.00499733	0.0148489	RP1-128M12.3	chr12:112000739-112000985	tagpseudo_consens	-
ENSG00000144278.15	79.9888	-4.85267	0.476408	-10.186	2.29099e-24	6.05617e-23	GALNT13	chr2:153871922-154453979	hgnc_idHGNC:23242	+
ENSG00000211728.2	2.5116	-4.85243	1.74032	-2.78824	0.00529948	0.0156291	TRBV5-6	chr7:142500028-142500534	hgnc_idHGNC:12223	+
ENSG00000123453.18	287.534	-4.85184	0.588432	-8.24537	1.64648e-16	2.59073e-15	SARDH	chr9:133663560-133739955	hgnc_idHGNC:10536	-
ENSG00000286939.1	18.8575	-4.85107	0.890598	-5.44698	5.12325e-08	3.62371e-07	U82671.16	chrX:152925356-152927043	havana_geneOTTHUMG00000194694.1	-
ENSG00000259772.6	2.50832	-4.85068	1.77728	-2.72926	0.0063476	0.0183202	RP11-16E12.2	chr15:31221999-31230838	havana_geneOTTHUMG00000172223.2	-
ENSG00000270659.1	2.50599	-4.84943	1.78611	-2.71507	0.0066261	0.0189978	RP11-105N14.1	chr2:213152970-213153659	havana_geneOTTHUMG00000185233.1	+
ENSG00000100351.17	2.50271	-4.848	1.75655	-2.75996	0.00578091	0.0168527	GRAP2	chr22:39901084-39973721	hgnc_idHGNC:4563	+
ENSG00000175538.11	2.50271	-4.848	1.75655	-2.75996	0.00578091	0.0168527	KCNE3	chr11:74454841-74467729	hgnc_idHGNC:6243	-
ENSG00000280147.1	2.49943	-4.84641	1.75647	-2.75917	0.00579475	0.0168882	RP11-486M23.3	chr8:29587001-29588426	havana_geneOTTHUMG00000173472.1	+
ENSG00000197385.6	115.789	-4.84567	0.439799	-11.0179	3.13233e-28	1.05921e-26	ZNF860	chr3:31981750-31991723	hgnc_idHGNC:34513	+
ENSG00000266946.1	9.2999	-4.84317	1.21734	-3.97848	6.9356e-05	0.000308384	MRPL37P1	chr18:58690356-58692153	hgnc_idHGNC:31003	+
ENSG00000261396.1	9.04544	-4.84253	1.32092	-3.66602	0.000246355	0.000993392	CTD-2012K14.2	chr16:67538557-67540106	havana_geneOTTHUMG00000172863.1	-
ENSG00000256128.6	9.48866	-4.83901	1.25576	-3.85345	0.000116464	0.000497402	LINC00944	chr12:126729787-126772519	hgnc_idHGNC:48640	-
ENSG00000118508.5	354.183	-4.83766	0.474622	-10.1927	2.13835e-24	5.65759e-23	RAB32	chr6:146543833-146554953	hgnc_idHGNC:9772	+
ENSG00000171617.15	3532.77	-4.82812	0.29351	-16.4496	8.441e-61	1.16111e-58	ENC1	chr5:74627406-74641424	hgnc_idHGNC:3345	-
ENSG00000271788.1	13.8923	-4.82455	1.12881	-4.27399	1.92005e-05	9.43878e-05	CTD-2201E18.5	chr5:43006733-43007543	havana_geneOTTHUMG00000185475.1	-
ENSG00000069535.14	23.0151	-4.82303	0.783353	-6.15691	7.41791e-10	6.52879e-09	MAOB	chrX:43766610-43882450	hgnc_idHGNC:6834	-
ENSG00000266066.1	13.8577	-4.82303	1.02712	-4.69568	2.65716e-06	1.49977e-05	POLRMTP1	chr17:62136972-62140639	hgnc_idHGNC:28865	-
ENSG00000177138.17	4.96873	-4.81932	1.48693	-3.24111	0.00119066	0.00414806	FAM9B	chrX:9024232-9295682	hgnc_idHGNC:18404	-
ENSG00000232415.1	4.92906	-4.81777	1.52515	-3.15888	0.00158378	0.00536156	ELN-AS1	chr7:74059576-74062284	hgnc_idHGNC:40212	-
ENSG00000155066.16	115.304	-4.81268	0.466602	-10.3143	6.071e-25	1.66119e-23	PROM2	chr2:95274449-95291308	hgnc_idHGNC:20685	+
ENSG00000259583.3	22.823	-4.8108	0.793314	-6.06419	1.32622e-09	1.1287e-08	RP11-66B24.4	chr15:100892343-100919391	havana_geneOTTHUMG00000172067.3	-
ENSG00000235098.9	13.7231	-4.80998	0.997915	-4.82003	1.43536e-06	8.40265e-06	ANKRD65	chr1:1418420-1421769	hgnc_idHGNC:42950	-
ENSG00000227591.5	4.88792	-4.80695	1.49746	-3.21007	0.00132703	0.00457339	HSD11B1-AS1	chr1:209661364-209724125	hgnc_idHGNC:54053	-
ENSG00000286378.1	4.8804	-4.80508	1.47184	-3.26468	0.00109589	0.00384524	GS1-238N13.1	chr1:184664282-184668535	havana_geneOTTHUMG00000195770.1	+
ENSG00000251314.2	4.91255	-4.80508	1.47064	-3.26734	0.00108565	0.00381193	CTD-2337A12.1	chr5:95962001-96631085	tagncRNA_host	+
ENSG00000185607.5	22.6411	-4.80353	1.00244	-4.79186	1.65245e-06	9.58854e-06	ACTBP7	chr15:43989061-43990184	hgnc_idHGNC:140	-
ENSG00000213772.3	4.87056	-4.80257	1.52565	-3.14788	0.00164459	0.00555136	EIF1P7	chr2:9271292-9271628	hgnc_idHGNC:49620	-
ENSG00000028277.21	92.6938	-4.80235	0.826637	-5.8095	6.26592e-09	4.94764e-08	POU2F2	chr19:42086110-42196585	hgnc_idHGNC:9213	-
ENSG00000279431.1	4.89194	-4.80058	1.46122	-3.28532	0.00101867	0.00360236	RP11-218M11.7	chr17:30551193-30551802	havana_geneOTTHUMG00000179926.1	+
ENSG00000197467.17	2892.8	-4.79929	0.364143	-13.1797	1.14845e-39	6.52578e-38	COL13A1	chr10:69801880-69964275	hgnc_idHGNC:2190	+
ENSG00000184454.7	2.43181	-4.79898	1.90374	-2.52081	0.0117084	0.0311923	NCMAP	chr1:24556087-24609328	hgnc_idHGNC:29332	+
ENSG00000224596.8	13.1433	-4.79458	1.06251	-4.51252	6.40605e-06	3.39918e-05	ZMIZ1-AS1	chr10:78943328-79067895	hgnc_idHGNC:27433	-
ENSG00000231010.1	36.1361	-4.79386	0.650164	-7.37332	1.66432e-13	2.06343e-12	RP6-109B7.2	chr22:46055740-46058160	havana_geneOTTHUMG00000150444.1	-
ENSG00000274737.1	17.9286	-4.79219	0.896611	-5.34478	9.0527e-08	6.23193e-07	RP5-1057I20.6	chr12:47817451-47817966	tagoverlapping_locus	-
ENSG00000146648.20	4999.35	-4.79217	0.34091	-14.057	6.97922e-45	4.89996e-43	EGFR	chr7:55019017-55211628	hgnc_idHGNC:3236	+
ENSG00000160791.13	2.41636	-4.79034	1.82086	-2.63081	0.00851805	0.023588	CCR5	chr3:46370854-46376206	hgnc_idHGNC:1606	+
ENSG00000253161.5	226.661	-4.78971	0.344783	-13.892	7.08755e-44	4.78804e-42	LINC01605	chr8:37421341-37554183	hgnc_idHGNC:51654	-
ENSG00000103196.12	399.713	-4.78853	0.321483	-14.8951	3.54545e-50	3.0883e-48	CRISPLD2	chr16:84819985-84920768	hgnc_idHGNC:25248	+
ENSG00000107201.11	100.259	-4.78774	0.513071	-9.33153	1.04351e-20	2.2091e-19	DDX58	chr9:32455302-32526208	hgnc_idHGNC:19102	-
ENSG00000130270.16	339.356	-4.78666	0.464494	-10.3051	6.68091e-25	1.81989e-23	ATP8B3	chr19:1782075-1812276	hgnc_idHGNC:13535	-
ENSG00000163975.12	1934.06	-4.78651	0.310068	-15.437	9.23286e-54	9.57948e-52	MELTF	chr3:196988621-197029817	hgnc_idHGNC:7037	-
ENSG00000250644.3	44.8823	-4.78649	0.775848	-6.16936	6.85658e-10	6.05403e-09	RP11-295K3.1	chr11:1734821-1763954	tagoverlapping_locus	-
ENSG00000248200.2	8.93341	-4.78636	1.22577	-3.90478	9.43116e-05	0.000410051	RP11-115A14.1	chr4:110146374-110147248	tagpseudo_consens	+
ENSG00000171811.14	26.3876	-4.78584	0.877971	-5.45102	5.00806e-08	3.55049e-07	CFAP46	chr10:132808392-132942823	hgnc_idHGNC:25247	-
ENSG00000261305.2	18.4182	-4.78559	1.00411	-4.76601	1.8791e-06	1.08375e-05	RP4-584D14.7	chr7:150337483-150343346	havana_geneOTTHUMG00000173217.2	+
ENSG00000132481.7	305.744	-4.78257	0.323504	-14.7837	1.86711e-49	1.58106e-47	TRIM47	chr17:75874164-75878581	hgnc_idHGNC:19020	-
ENSG00000239831.1	2.40092	-4.78212	1.77561	-2.69323	0.00707634	0.0200804	RNF7P1	chr3:57519669-57520010	hgnc_idHGNC:43425	-
ENSG00000224606.1	2.39996	-4.78205	1.84874	-2.58665	0.00969127	0.0264175	TGFA-IT1	chr2:70467385-70468495	hgnc_idHGNC:41389	-
ENSG00000229413.2	4.8043	-4.78013	1.93595	-2.46915	0.0135436	0.0353655	RP11-274B21.12	chr7:128653690-128654019	havana_geneOTTHUMG00000186795.1	-
ENSG00000253369.2	2.39436	-4.77874	1.76292	-2.7107	0.00671421	0.0192178	RP11-1081M5.1	chr8:53394110-53484067	havana_geneOTTHUMG00000164263.25	-
ENSG00000167766.19	378.877	-4.77682	0.317758	-15.0329	4.46933e-51	4.06789e-49	ZNF83	chr19:52594060-52690496	hgnc_idHGNC:13158	-
ENSG00000228919.5	8.89529	-4.77662	1.297	-3.68283	0.000230656	0.000934927	AC097381.1	chr4:7939001-7940296	havana_geneOTTHUMG00000043201.5	+
ENSG00000227702.1	2.38875	-4.77587	1.77536	-2.69009	0.00714328	0.0202457	LINC00111	chr21:41679181-41697336	hgnc_idHGNC:1262	+
ENSG00000253125.1	2.3878	-4.77555	1.80232	-2.64966	0.00805721	0.0224756	RP11-459E5.1	chr8:22690150-22798616	havana_geneOTTHUMG00000163751.1	+
ENSG00000225655.5	9.08611	-4.77483	1.33585	-3.57437	0.00035107	0.00137108	RP11-58A12.3	chr9:41073710-41076392	havana_geneOTTHUMG00000188615.2	+
ENSG00000189056.15	44.5059	-4.77425	0.582101	-8.20175	2.36915e-16	3.69155e-15	RELN	chr7:103471381-103989658	hgnc_idHGNC:9957	-
ENSG00000130590.14	147.379	-4.7742	0.509931	-9.36245	7.7906e-21	1.66083e-19	SAMD10	chr20:63974116-63980008	hgnc_idHGNC:16129	-
ENSG00000258987.2	2.38547	-4.77413	1.75136	-2.72596	0.0064115	0.0184713	RP11-131H24.4	chr14:93939497-93944194	havana_geneOTTHUMG00000171299.2	+
ENSG00000267061.1	2.38547	-4.77413	1.75136	-2.72596	0.0064115	0.0184713	RP11-760L24.1	chr18:59563709-59568615	havana_geneOTTHUMG00000180089.1	+
ENSG00000163513.19	1908.65	-4.77409	0.238074	-20.0529	1.90265e-89	7.05373e-87	TGFBR2	chr3:30606601-30694142	hgnc_idHGNC:11773	+
ENSG00000236616.3	2.38452	-4.77396	1.84875	-2.58226	0.00981543	0.0267063	BAK1P2	chr11:130546799-130547429	hgnc_idHGNC:997	-
ENSG00000266494.1	2.38452	-4.77396	1.84875	-2.58226	0.00981543	0.0267063	MIR4641	chr6:41598723-41598788	hgnc_idHGNC:41835	+
ENSG00000146112.12	2628.38	-4.77096	0.454769	-10.491	9.50597e-26	2.74958e-24	PPP1R18	chr6:30676389-30687895	hgnc_idHGNC:29413	-
ENSG00000130702.15	6193.33	-4.77007	0.663936	-7.18453	6.74398e-13	7.91877e-12	LAMA5	chr20:62307955-62367312	hgnc_idHGNC:6485	-
ENSG00000240350.3	2.37659	-4.76963	1.80484	-2.6427	0.00822487	0.0228719	SOCAR	chr2:111491272-111570974	hgnc_idHGNC:54421	+
ENSG00000196188.12	2.37331	-4.76791	1.7624	-2.70535	0.00682327	0.0194822	CTSE	chr1:206008535-206023909	hgnc_idHGNC:2530	-
ENSG00000261456.6	2.37235	-4.76754	1.82051	-2.61879	0.00882416	0.0243447	TUBB8	chr10:46888-74163	hgnc_idHGNC:20773	-
ENSG00000196859.8	2.36675	-4.7646	1.74324	-2.73319	0.00627248	0.0181258	KRT39	chr17:40958417-40966948	hgnc_idHGNC:32971	-
ENSG00000213946.3	2.36675	-4.7646	1.74324	-2.73319	0.00627248	0.0181258	DNAJB1P1	chr2:191881182-191882205	hgnc_idHGNC:24988	-
ENSG00000229996.1	2.36675	-4.7646	1.74324	-2.73319	0.00627248	0.0181258	AC093585.6	chr2:241010045-241010744	havana_geneOTTHUMG00000151830.1	-
ENSG00000234148.3	2.36675	-4.7646	1.74324	-2.73319	0.00627248	0.0181258	LINC01961	chr2:113512222-113515488	hgnc_idHGNC:52786	+
ENSG00000267457.1	2.36675	-4.7646	1.74324	-2.73319	0.00627248	0.0181258	RP5-837J1.4	chr17:35073831-35074374	tagoverlapping_locus	-
ENSG00000174792.11	8.76638	-4.76384	1.29982	-3.665	0.000247343	0.000996715	ODAPH	chr4:75556048-75565871	hgnc_idHGNC:26300	+
ENSG00000183535.9	112.407	-4.76241	0.749865	-6.35102	2.13891e-10	1.98543e-09	COL18A1-AS1	chr21:45419716-45425070	hgnc_idHGNC:23132	-
ENSG00000285624.2	2.36114	-4.7616	1.7996	-2.64593	0.00814677	0.0226797	RP11-685B14.4	chr8:18386311-18388323	havana_geneOTTHUMG00000193328.2	+
ENSG00000144834.14	4.74211	-4.76067	1.47608	-3.22521	0.0012588	0.00435999	TAGLN3	chr3:111998739-112013887	hgnc_idHGNC:29868	+
ENSG00000225963.8	2.35786	-4.75998	1.76204	-2.7014	0.00690488	0.0196912	AC009950.2	chr2:230121370-230174223	havana_geneOTTHUMG00000154963.5	+
ENSG00000154493.20	2.35458	-4.75834	1.75053	-2.71823	0.00656331	0.0188426	C10orf90	chr10:126424997-126798708	hgnc_idHGNC:26563	-
ENSG00000170688.4	2.3513	-4.75664	1.76191	-2.69971	0.00693995	0.0197616	OR5E1P	chr11:7848700-7849626	hgnc_idHGNC:8342	+
ENSG00000152766.6	2.34898	-4.75501	1.87974	-2.5296	0.0114191	0.030483	ANKRD22	chr10:88819896-88851844	hgnc_idHGNC:28321	-
ENSG00000279220.4	2.34802	-4.75483	1.79946	-2.64237	0.00823284	0.022892	GPR1-AS	chr2:206203543-206265326	hgnc_idHGNC:48602	+
ENSG00000229886.1	2.3457	-4.75352	1.80448	-2.63428	0.00843153	0.0233803	RP5-1132H15.3	chr7:66025126-66031544	havana_geneOTTHUMG00000156741.1	-
ENSG00000254373.1	2.3457	-4.75352	1.80448	-2.63428	0.00843153	0.0233803	RP11-34P1.2	chr5:160258253-160258585	tagpseudo_consens	+
ENSG00000288611.1	2.3457	-4.75352	1.80448	-2.63428	0.00843153	0.0233803	NPBWR1	chr8:52939182-52943734	hgnc_idHGNC:4522	+
ENSG00000117472.10	66.5781	-4.75222	0.592127	-8.02568	1.00967e-15	1.49654e-14	TSPAN1	chr1:46175073-46185962	hgnc_idHGNC:20657	+
ENSG00000010030.14	43.8251	-4.75048	0.577746	-8.22244	1.99407e-16	3.12472e-15	ETV7	chr6:36354091-36387800	hgnc_idHGNC:18160	-
ENSG00000272620.2	360.933	-4.74978	0.39855	-11.9176	9.57733e-33	4.02698e-31	AFAP1-AS1	chr4:7754077-7778928	hgnc_idHGNC:28141	+
ENSG00000166035.11	4.71948	-4.74713	1.47335	-3.22199	0.00127305	0.0044058	LIPC	chr15:58410569-58569844	hgnc_idHGNC:6619	+
ENSG00000257038.1	8.68485	-4.74618	1.34195	-3.53678	0.000405043	0.00156121	RP11-800A3.7	chr11:73307235-73309361	havana_geneOTTHUMG00000167970.2	-
ENSG00000287185.1	13.1543	-4.74601	1.00499	-4.72244	2.33035e-06	1.3254e-05	RP11-69M11.1	chr8:25179113-25184234	havana_geneOTTHUMG00000195519.1	-
ENSG00000185338.7	42.6313	-4.74429	0.668166	-7.10046	1.24343e-12	1.42643e-11	SOCS1	chr16:11254417-11256204	hgnc_idHGNC:19383	-
ENSG00000205754.12	2.32697	-4.74374	1.80157	-2.63311	0.00846081	0.0234487	SLCO1B7	chr12:20962768-21092745	hgnc_idHGNC:32934	+
ENSG00000254693.1	4.67377	-4.74265	1.51778	-3.12472	0.00177971	0.0059572	RP11-58K22.5	chr11:44604508-44605337	havana_geneOTTHUMG00000166473.1	-
ENSG00000255186.1	4.66721	-4.74054	1.59038	-2.98075	0.00287545	0.0091284	RP11-514F3.5	chr11:36386521-36388250	tagoverlapping_locus	+
ENSG00000260661.1	4.69187	-4.73978	1.49019	-3.18066	0.00146942	0.00502082	RP11-152L20.3	chr15:92148752-92331037	tagoverlapping_locus	-
ENSG00000179820.16	776.538	-4.73752	0.594723	-7.96592	1.63994e-15	2.39109e-14	MYADM	chr19:53864763-53876435	hgnc_idHGNC:7544	+
ENSG00000177938.5	2.31152	-4.73518	1.84889	-2.5611	0.0104342	0.028158	CAPZA3	chr12:18738119-18739188	hgnc_idHGNC:24205	+
ENSG00000233263.1	2.31152	-4.73518	1.84889	-2.5611	0.0104342	0.028158	CAPZA1P4	chr7:131892616-131893615	hgnc_idHGNC:54565	-
ENSG00000143816.8	182.697	-4.73318	0.465291	-10.1725	2.63053e-24	6.91766e-23	WNT9A	chr1:227918656-227947932	hgnc_idHGNC:12778	-
ENSG00000138623.10	1137.22	-4.7288	0.310079	-15.2503	1.63898e-52	1.61245e-50	SEMA7A	chr15:74409289-74433958	hgnc_idHGNC:10741	-
ENSG00000135083.16	545.319	-4.72865	0.29027	-16.2905	1.15237e-59	1.50352e-57	CCNJL	chr5:160249083-160345396	hgnc_idHGNC:25876	-
ENSG00000207574.1	17.7644	-4.72536	1.10725	-4.26764	1.97553e-05	9.6849e-05	MIR661	chr8:143945191-143945279	hgnc_idHGNC:32917	-
ENSG00000261633.1	4.60191	-4.71554	1.61465	-2.92048	0.00349494	0.0108492	RP11-405F3.5	chr16:57622034-57631647	havana_geneOTTHUMG00000176792.1	-
ENSG00000251359.4	12.6066	-4.71368	1.1513	-4.09423	4.23577e-05	0.000195309	WWC2-AS2	chr4:183097017-183099199	hgnc_idHGNC:26390	-
ENSG00000132334.17	696.103	-4.71109	0.308858	-15.2532	1.56652e-52	1.54618e-50	PTPRE	chr10:127907103-128085855	hgnc_idHGNC:9669	+
ENSG00000266922.1	4.61534	-4.71028	1.63526	-2.88044	0.0039712	0.0121532	CTC-499B15.6	chr19:11725961-11730783	tagoverlapping_locus	-
ENSG00000136147.18	160.021	-4.70763	0.430608	-10.9325	8.05781e-28	2.65393e-26	PHF11	chr13:49495610-49528981	hgnc_idHGNC:17024	+
ENSG00000267491.1	21.6194	-4.70624	0.98111	-4.79685	1.61178e-06	9.36686e-06	CTD-2373H9.5	chr17:78903263-78905024	havana_geneOTTHUMG00000177630.1	+
ENSG00000134013.16	2976.7	-4.7043	0.436917	-10.767	4.92648e-27	1.54397e-25	LOXL2	chr8:23296897-23425328	hgnc_idHGNC:6666	-
ENSG00000206448.3	8.423	-4.70334	1.38867	-3.38693	0.000706794	0.00259186	PPIAP30	chr10:15154802-15155320	hgnc_idHGNC:44878	-
ENSG00000140254.13	4.5854	-4.70141	1.52357	-3.08578	0.00203018	0.00670041	DUOXA1	chr15:45117366-45129938	hgnc_idHGNC:26507	-
ENSG00000278215.1	4.5854	-4.70141	1.52357	-3.08578	0.00203018	0.00670041	RP11-712L6.8	chr11:126376773-126376893	havana_geneOTTHUMG00000187785.1	-
ENSG00000148680.16	157.376	-4.70109	0.368452	-12.7591	2.77551e-37	1.46231e-35	HTR7	chr10:90740823-90858039	hgnc_idHGNC:5302	-
ENSG00000205436.7	21.171	-4.69946	0.905781	-5.1883	2.12228e-07	1.39951e-06	EXOC3L4	chr14:103100144-103110559	hgnc_idHGNC:20120	+
ENSG00000144476.6	21.173	-4.69863	0.806992	-5.8224	5.80071e-09	4.59462e-08	ACKR3	chr2:236567787-236582354	hgnc_idHGNC:23692	+
ENSG00000101384.12	3077	-4.69774	0.226467	-20.7436	1.40105e-95	6.26351e-93	JAG1	chr20:10637684-10673999	hgnc_idHGNC:6188	-
ENSG00000267000.1	4.5322	-4.69559	1.49093	-3.14945	0.00163581	0.00552416	RP11-27G24.3	chr18:59459072-59465682	havana_geneOTTHUMG00000180088.1	+
ENSG00000270190.1	21.0789	-4.69165	0.977543	-4.79943	1.59119e-06	9.25605e-06	RP11-803D5.4	chr2:111266868-111267473	tagoverlapping_locus	-
ENSG00000266767.1	24.7737	-4.69107	0.820008	-5.72076	1.0605e-08	8.16597e-08	RP11-678G15.2	chr18:7741310-7754831	havana_geneOTTHUMG00000178929.1	-
ENSG00000258115.1	2.2439	-4.68352	1.86576	-2.51025	0.0120645	0.0319953	RP11-89M22.3	chr12:72046149-72057377	havana_geneOTTHUMG00000169678.1	-
ENSG00000142273.13	2.24295	-4.68341	1.92244	-2.43617	0.0148435	0.0382474	CBLC	chr19:44777869-44800652	hgnc_idHGNC:15961	+
ENSG00000241679.2	2.23174	-4.67671	1.86585	-2.50648	0.0121941	0.0322853	RP11-80H8.4	chr3:143123362-143131893	tagoverlapping_locus	+
ENSG00000139211.7	675.95	-4.67366	0.330505	-14.141	2.12315e-45	1.51868e-43	AMIGO2	chr12:47075707-47079959	hgnc_idHGNC:24073	-
ENSG00000174844.14	54.1091	-4.6728	0.51996	-8.98685	2.54429e-19	4.87682e-18	DNAH12	chr3:57293699-57544344	hgnc_idHGNC:2943	-
ENSG00000168309.18	12.5201	-4.67042	1.047	-4.46076	8.16689e-06	4.26807e-05	FAM107A	chr3:58564117-58627610	hgnc_idHGNC:30827	-
ENSG00000204382.11	2.21957	-4.67004	1.92292	-2.42862	0.0151563	0.0389182	XAGE1B	chrX:52512077-52520803	hgnc_idHGNC:25400	-
ENSG00000101096.20	176.235	-4.66962	0.491814	-9.49468	2.20887e-21	4.87651e-20	NFATC2	chr20:51386957-51562831	hgnc_idHGNC:7776	-
ENSG00000248734.2	37.2193	-4.66928	0.62471	-7.47433	7.76e-14	9.85808e-13	CTD-2260A17.1	chr5:96784777-96785999	havana_geneOTTHUMG00000162841.2	+
ENSG00000234286.1	2.21862	-4.66923	1.7976	-2.59748	0.00939112	0.0257106	AC006026.13	chr7:23680195-23680786	havana_geneOTTHUMG00000152691.1	-
ENSG00000253534.1	2.21862	-4.66923	1.7976	-2.59748	0.00939112	0.0257106	TRBV6-8	chr7:142507382-142507810	hgnc_idHGNC:12233	+
ENSG00000215165.3	2.21534	-4.66751	1.82118	-2.56291	0.01038	0.0280241	TCEA1P3	chr9:38478471-38479350	hgnc_idHGNC:30569	+
ENSG00000236165.1	2.21534	-4.66751	1.82118	-2.56291	0.01038	0.0280241	PRADC1P1	chr3:36976316-36976840	hgnc_idHGNC:44534	+
ENSG00000223776.5	2.21301	-4.66609	1.79752	-2.59585	0.00943576	0.0258165	LGALS8-AS1	chr1:236523052-236524508	hgnc_idHGNC:40340	-
ENSG00000240632.6	2.21205	-4.66579	1.86618	-2.50018	0.0124129	0.0328019	SPATA31D5P	chr9:81913437-81919926	hgnc_idHGNC:38602	+
ENSG00000249848.1	2.21205	-4.66579	1.86618	-2.50018	0.0124129	0.0328019	RP11-212F11.1	chr8:10336782-10337677	tagpseudo_consens	-
ENSG00000177710.6	2.20973	-4.66427	1.77852	-2.62256	0.00872716	0.0241056	SLC35G5	chr8:11331012-11332360	hgnc_idHGNC:15546	+
ENSG00000258245.1	2.20973	-4.66427	1.77852	-2.62256	0.00872716	0.0241056	RPL10P13	chr12:75688794-75689096	hgnc_idHGNC:52346	-
ENSG00000217897.2	2.20877	-4.66406	1.95016	-2.39163	0.0167738	0.0425185	HSPE1P8	chr1:39304294-39304898	hgnc_idHGNC:49326	-
ENSG00000227163.2	2.20877	-4.66406	1.95016	-2.39163	0.0167738	0.0425185	RP5-1198O20.5	chr1:44087958-44088477	tagpseudo_consens	-
ENSG00000104324.16	78.5973	-4.66239	0.450149	-10.3574	3.87178e-25	1.07295e-23	CPQ	chr8:96645242-97149654	hgnc_idHGNC:16910	+
ENSG00000128567.17	5704.64	-4.66199	0.357125	-13.0542	6.01324e-39	3.35417e-37	PODXL	chr7:131500262-131558217	hgnc_idHGNC:9171	-
ENSG00000049246.15	348.635	-4.66028	0.378083	-12.3261	6.55565e-35	3.08024e-33	PER3	chr1:7784291-7845177	hgnc_idHGNC:8847	+
ENSG00000178776.5	2.20085	-4.65936	1.82776	-2.54922	0.0107965	0.0290276	C5orf46	chr5:147880726-147906538	hgnc_idHGNC:33768	-
ENSG00000244675.2	2.19989	-4.65893	1.84008	-2.53191	0.0113443	0.0303072	AC108676.1	chr3:194496317-194501503	tagoverlapping_locus	-
ENSG00000286910.1	2.19989	-4.65893	1.84008	-2.53191	0.0113443	0.0303072	RP11-211C9.4	chr8:8665497-8669404	havana_geneOTTHUMG00000195571.1	+
ENSG00000186212.4	11.9913	-4.65802	1.06953	-4.35522	1.32934e-05	6.70291e-05	SOWAHB	chr4:76894152-76898144	hgnc_idHGNC:32958	-
ENSG00000135577.5	2.19757	-4.65757	1.78985	-2.60221	0.00926248	0.0254179	NMBR	chr6:142058330-142147122	hgnc_idHGNC:7843	-
ENSG00000287397.1	2.19757	-4.65757	1.78985	-2.60221	0.00926248	0.0254179	AP002528.1	chr6:101452917-101454245	havana_geneOTTHUMG00000194691.1	-
ENSG00000102001.13	4.42576	-4.6571	1.56591	-2.97406	0.00293888	0.00931034	CACNA1F	chrX:49205063-49233371	hgnc_idHGNC:1393	-
ENSG00000199883.1	2.19661	-4.65706	1.92349	-2.42116	0.0154712	0.0396531	RN7SKP90	chr11:16842253-16842587	hgnc_idHGNC:45814	+
ENSG00000230251.1	2.19661	-4.65706	1.92349	-2.42116	0.0154712	0.0396531	PHBP4	chr2:154286589-154287425	hgnc_idHGNC:8916	+
ENSG00000258808.1	2.18868	-4.65242	1.90455	-2.44279	0.0145741	0.0376458	LINC02310	chr14:51392128-51397135	hgnc_idHGNC:53229	-
ENSG00000171643.14	2.18772	-4.65211	1.82777	-2.54525	0.0109201	0.0293054	S100Z	chr5:76850001-76921650	hgnc_idHGNC:30367	+
ENSG00000130988.13	16.1227	-4.65075	0.897897	-5.1796	2.22357e-07	1.46281e-06	RGN	chrX:47078355-47093314	hgnc_idHGNC:9989	+
ENSG00000281100.1	2.1854	-4.65073	1.82774	-2.54453	0.0109425	0.0293628	RP11-640L9.2	chr3:36823151-36825158	havana_geneOTTHUMG00000189723.1	-
ENSG00000233502.1	2.18444	-4.6501	1.90926	-2.43555	0.0148692	0.0382928	AC104794.4	chr2:10083781-10086101	havana_geneOTTHUMG00000151705.2	+
ENSG00000259242.2	4.42743	-4.64862	1.65447	-2.80973	0.00495824	0.0147515	AC002306.1	chr19:19606350-19608660	havana_geneOTTHUMG00000172311.2	+
ENSG00000229855.9	2.17324	-4.64356	1.9096	-2.43169	0.0150287	0.0386297	CTC-546K23.1	chr5:121164687-121359869	havana_geneOTTHUMG00000162941.12	+
ENSG00000287457.1	2.17324	-4.64356	1.9096	-2.43169	0.0150287	0.0386297	RP11-156L14.2	chr17:62789109-62791765	havana_geneOTTHUMG00000195068.1	+
ENSG00000136155.17	2.16667	-4.64028	1.82099	-2.54822	0.0108275	0.0291033	SCEL	chr13:77535674-77645263	hgnc_idHGNC:10573	+
ENSG00000071967.12	1941.62	-4.63992	0.371367	-12.4942	8.03345e-36	3.971e-34	CYBRD1	chr2:171522247-171558129	hgnc_idHGNC:20797	+
ENSG00000226149.6	33.0774	-4.63983	0.662874	-6.99956	2.5676e-12	2.85916e-11	RP1-69D17.4	chr6:129439485-129576047	havana_geneOTTHUMG00000015548.10	-
ENSG00000179546.5	81.8831	-4.63698	0.495615	-9.35601	8.28011e-21	1.76025e-19	HTR1D	chr1:23191895-23217502	hgnc_idHGNC:5289	-
ENSG00000235962.5	2.16011	-4.63608	1.90984	-2.42747	0.0152047	0.0390325	RPL7AP53	chr10:33057615-33058407	hgnc_idHGNC:36392	-
ENSG00000171992.13	126.331	-4.63534	0.583838	-7.93944	2.03103e-15	2.94296e-14	SYNPO	chr5:150601080-150659207	hgnc_idHGNC:30672	+
ENSG00000272789.1	2.15779	-4.63458	1.92444	-2.40828	0.016028	0.0408767	RP11-286H15.1	chr2:127625997-127626848	havana_geneOTTHUMG00000186042.2	-
ENSG00000251523.1	4.3736	-4.63364	1.50646	-3.07585	0.00209904	0.00691117	RP11-724M22.1	chr4:98496364-98509935	havana_geneOTTHUMG00000161091.1	+
ENSG00000278030.1	2.15123	-4.63122	1.86654	-2.48119	0.0130946	0.0343405	TRBV7-9	chr7:142529290-142529762	hgnc_idHGNC:12243	+
ENSG00000126010.6	12.4238	-4.63074	1.05723	-4.38007	1.18639e-05	6.03415e-05	GRPR	chrX:16123565-16153518	hgnc_idHGNC:4609	+
ENSG00000283511.1	16.2717	-4.62833	0.904431	-5.11739	3.09785e-07	1.99607e-06	RP11-456N14.6	chr3:58180009-58187495	havana_geneOTTHUMG00000191720.1	+
ENSG00000187601.5	60.7663	-4.62611	0.537457	-8.60741	7.47306e-18	1.28351e-16	MAGEH1	chrX:55452127-55453566	hgnc_idHGNC:24092	+
ENSG00000266533.1	8.01374	-4.62473	1.3262	-3.4872	0.000488104	0.00185063	MIR3619	chr22:46091044-46091126	hgnc_idHGNC:38998	+
ENSG00000149651.4	2.13906	-4.62382	1.9131	-2.41692	0.0156525	0.0400739	SPINT4	chr20:45722347-45725830	hgnc_idHGNC:16130	+
ENSG00000241359.1	8.18824	-4.62174	1.27806	-3.61621	0.000298949	0.00118427	SYNPR-AS1	chr3:63423596-63550051	hgnc_idHGNC:40774	-
ENSG00000090376.11	48.8031	-4.6212	0.610931	-7.56419	3.90278e-14	5.08114e-13	IRAK3	chr12:66189195-66254622	hgnc_idHGNC:17020	+
ENSG00000006327.14	1986.13	-4.62087	0.24426	-18.9178	8.13229e-80	2.16861e-77	TNFRSF12A	chr16:3018445-3022383	hgnc_idHGNC:18152	+
ENSG00000112414.15	1190.4	-4.61948	0.317131	-14.5665	4.59019e-48	3.71122e-46	ADGRG6	chr6:142301854-142446266	hgnc_idHGNC:13841	+
ENSG00000138166.6	1172.46	-4.61804	0.306103	-15.0865	1.98579e-51	1.84611e-49	DUSP5	chr10:110497907-110511533	hgnc_idHGNC:3071	+
ENSG00000124772.12	24.1264	-4.61738	0.725788	-6.36188	1.99295e-10	1.85731e-09	CPNE5	chr6:36740775-36839444	hgnc_idHGNC:2318	-
ENSG00000224057.1	44.1272	-4.61461	0.590707	-7.81202	5.62802e-15	7.85906e-14	EGFR-AS1	chr7:55179750-55188934	hgnc_idHGNC:40207	-
ENSG00000255031.5	63.091	-4.60862	0.492791	-9.35208	8.59412e-21	1.82445e-19	RP11-802E16.3	chr11:68050740-68053762	tagoverlapping_locus	+
ENSG00000135046.14	7037.15	-4.6084	0.372571	-12.3692	3.83672e-35	1.82529e-33	ANXA1	chr9:73151865-73170393	hgnc_idHGNC:533	+
ENSG00000169871.13	1800.34	-4.60817	0.366029	-12.5896	2.40818e-36	1.22015e-34	TRIM56	chr7:101085481-101097967	hgnc_idHGNC:19028	+
ENSG00000223254.1	4.28844	-4.60766	1.60655	-2.86804	0.0041302	0.0125646	Y_RNA	chr1:85264296-85264402	+
ENSG00000099377.14	170.6	-4.6054	0.352249	-13.0743	4.61972e-39	2.59113e-37	HSD3B7	chr16:30985207-30989147	hgnc_idHGNC:18324	+
ENSG00000244242.2	23.9684	-4.60535	0.77796	-5.91977	3.22383e-09	2.62958e-08	IFITM10	chr11:1732406-1750595	hgnc_idHGNC:40022	-
ENSG00000136160.17	167.769	-4.60172	0.427298	-10.7693	4.80427e-27	1.50722e-25	EDNRB	chr13:77895481-77975529	hgnc_idHGNC:3180	-
ENSG00000107738.20	197.847	-4.59144	0.409963	-11.1996	4.09364e-29	1.44035e-27	VSIR	chr10:71747556-71773520	hgnc_idHGNC:30085	-
ENSG00000213600.3	15.8996	-4.59092	0.996056	-4.6091	4.04415e-06	2.21616e-05	XXcos-LUCA16.1	chr3:50239618-50239984	tagoverlapping_locus	+
ENSG00000214944.10	1958.74	-4.5901	0.203127	-22.5972	4.61745e-113	3.19024e-110	ARHGEF28	chr5:73626158-73941993	hgnc_idHGNC:30322	+
ENSG00000198205.7	91.1424	-4.5901	0.46215	-9.93205	3.01972e-23	7.50609e-22	ZXDA	chrX:57905430-57910458	hgnc_idHGNC:13198	-
ENSG00000268223.6	4.21913	-4.58747	1.5431	-2.9729	0.00295002	0.00933881	ARL14EPL	chr5:116032324-116060118	hgnc_idHGNC:44201	+
ENSG00000164930.12	1275.93	-4.58556	0.35922	-12.7653	2.56085e-37	1.35156e-35	FZD6	chr8:103298433-103332866	hgnc_idHGNC:4044	+
ENSG00000243629.2	11.8017	-4.58488	1.00704	-4.55281	5.29332e-06	2.84607e-05	LINC00880	chr3:157081667-157128595	hgnc_idHGNC:27948	-
ENSG00000251128.1	4.20505	-4.58337	1.55136	-2.95442	0.00313261	0.00984202	WWC2-AS1	chr4:183233628-183240634	hgnc_idHGNC:41041	-
ENSG00000267892.1	4.23107	-4.5824	1.581	-2.89841	0.00375058	0.011552	CTD-2540F13.2	chr19:38738284-38739863	havana_geneOTTHUMG00000182526.1	+
ENSG00000260586.2	8.04545	-4.57997	1.36688	-3.35067	0.000806156	0.00291717	RP11-592N21.2	chr15:71332120-71352460	tagoverlapping_locus	+
ENSG00000158578.21	7.61053	-4.57902	1.27495	-3.59152	0.000328756	0.0012914	ALAS2	chrX:55009055-55030977	hgnc_idHGNC:397	-
ENSG00000240625.3	4.18167	-4.57642	1.50446	-3.0419	0.00235088	0.00763533	RN7SL403P	chr6:43036196-43036500	hgnc_idHGNC:46419	-
ENSG00000265136.1	4.20674	-4.57502	1.56357	-2.92601	0.00343335	0.0106765	RP13-638C3.6	chr17:82576616-82577391	tagpseudo_consens	-
ENSG00000267774.2	4.2021	-4.57365	1.53373	-2.98204	0.00286333	0.00909372	RP11-2N1.2	chr18:59696459-59698111	havana_geneOTTHUMG00000180091.2	+
ENSG00000178150.10	479.319	-4.57353	0.264268	-17.3064	4.21083e-67	7.23217e-65	ZNF114	chr19:48270081-48287608	hgnc_idHGNC:12894	+
ENSG00000144792.9	35.2028	-4.57217	0.653858	-6.99261	2.69823e-12	2.99365e-11	ZNF660	chr3:44578223-44599694	hgnc_idHGNC:26720	+
ENSG00000137936.18	1998.89	-4.5721	0.272124	-16.8015	2.37814e-63	3.57898e-61	BCAR3	chr1:93561741-93847150	hgnc_idHGNC:973	-
ENSG00000229647.2	4.19321	-4.57062	1.60224	-2.85264	0.00433579	0.0131205	MYOSLID	chr2:207166120-207248668	hgnc_idHGNC:51821	+
ENSG00000241785.3	2.06816	-4.56601	1.88698	-2.41975	0.0155314	0.0397873	RN7SL390P	chr12:54255627-54255910	hgnc_idHGNC:46406	-
ENSG00000226928.1	15.8236	-4.56546	0.944456	-4.83396	1.33844e-06	7.86667e-06	RPS14P4	chr2:111295629-111296046	hgnc_idHGNC:36419	-
ENSG00000237979.1	2.06488	-4.56393	1.86422	-2.44817	0.0143584	0.0371801	DNAJB12P1	chr2:65500993-65502138	hgnc_idHGNC:54762	-
ENSG00000165949.12	533.14	-4.55703	0.365704	-12.461	1.21846e-35	5.95517e-34	IFI27	chr14:94104836-94116698	hgnc_idHGNC:5397	+
ENSG00000244280.1	2.05272	-4.55656	1.84517	-2.46945	0.0135322	0.0353508	ECEL1P2	chr2:232385750-232387457	hgnc_idHGNC:14019	-
ENSG00000279684.1	2.05272	-4.55656	1.84517	-2.46945	0.0135322	0.0353508	RP11-755E23.2	chr11:93286629-93288903	havana_geneOTTHUMG00000167522.1	-
ENSG00000260828.1	2.05176	-4.55638	1.93098	-2.35962	0.0182938	0.0457759	HMGB3P32	chr16:57603137-57603697	hgnc_idHGNC:39335	+
ENSG00000127377.10	2.04944	-4.55456	1.82649	-2.49361	0.0126452	0.033346	CRYGN	chr7:151428832-151440813	hgnc_idHGNC:20458	-
ENSG00000234235.1	2.04944	-4.55456	1.82649	-2.49361	0.0126452	0.033346	BOK-AS1	chr2:241544403-241558977	hgnc_idHGNC:35125	-
ENSG00000275791.1	2.04944	-4.55456	1.82649	-2.49361	0.0126452	0.033346	TRBV10-3	chr7:142544212-142544685	hgnc_idHGNC:12179	+
ENSG00000174292.12	152.266	-4.55138	0.462506	-9.84069	7.51967e-23	1.82878e-21	TNK1	chr17:7380534-7389774	hgnc_idHGNC:11940	+
ENSG00000232084.5	2.04287	-4.55075	1.84526	-2.46618	0.0136562	0.0356199	LINC01104	chr2:100208254-100251484	hgnc_idHGNC:49226	+
ENSG00000256704.3	2.03959	-4.54887	1.88741	-2.41011	0.0159476	0.0406956	ENTR1P1	chr18:60009994-60011143	hgnc_idHGNC:29375	-
ENSG00000260064.1	2.03959	-4.54887	1.88741	-2.41011	0.0159476	0.0406956	RP11-18F14.4	chr16:80627551-80628379	tagoverlapping_locus	-
ENSG00000162576.17	484.281	-4.5476	0.430513	-10.5632	4.4138e-26	1.30779e-24	MXRA8	chr1:1352689-1361777	hgnc_idHGNC:7542	-
ENSG00000261039.3	2.03399	-4.54537	1.81494	-2.50442	0.0122653	0.0324483	LINC02544	chr6:169175277-169182841	hgnc_idHGNC:53578	-
ENSG00000157087.20	36.6769	-4.54498	0.784754	-5.7916	6.97211e-09	5.47538e-08	ATP2B2	chr3:10324023-10708007	hgnc_idHGNC:815	-
ENSG00000254639.1	11.7938	-4.54457	1.12573	-4.03699	5.41412e-05	0.000245297	CTD-2589M5.5	chr11:46238382-46239267	havana_geneOTTHUMG00000166909.1	+
ENSG00000244260.2	2.03071	-4.54345	1.82654	-2.48747	0.0128656	0.0338568	RP11-521D12.2	chr2:9671875-9708413	havana_geneOTTHUMG00000159120.3	+
ENSG00000185022.12	350.573	-4.54276	0.299904	-15.1474	7.88637e-52	7.46871e-50	MAFF	chr22:38200767-38216507	hgnc_idHGNC:6780	+
ENSG00000229912.1	2.02743	-4.54149	1.86471	-2.4355	0.0148712	0.0382928	AC128709.4	chr3:197450327-197456654	tagoverlapping_locus	-
ENSG00000279000.4	2.02743	-4.54149	1.86471	-2.4355	0.0148712	0.0382928	OR10A6	chr11:7924592-7931268	hgnc_idHGNC:15132	-
ENSG00000106003.13	285.216	-4.54121	0.358763	-12.658	1.01074e-36	5.1903e-35	LFNG	chr7:2512529-2529177	hgnc_idHGNC:6560	+
ENSG00000131203.13	2.02183	-4.5381	1.82655	-2.48453	0.0129723	0.0340727	IDO1	chr8:39902275-39928790	hgnc_idHGNC:6059	+
ENSG00000287235.1	2.02183	-4.5381	1.82655	-2.48453	0.0129723	0.0340727	RP11-116G8.8	chr10:5563295-5566881	havana_geneOTTHUMG00000195087.1	-
ENSG00000179715.13	11.6689	-4.53707	1.06184	-4.27283	1.93007e-05	9.4819e-05	PCED1B	chr12:47079603-47236662	hgnc_idHGNC:28255	+
ENSG00000068079.8	294.492	-4.53674	0.360534	-12.5834	2.60608e-36	1.31603e-34	IFI35	chr17:43006740-43014456	hgnc_idHGNC:5399	+
ENSG00000182782.8	2.01854	-4.53617	1.82656	-2.48344	0.0130119	0.034162	HCAR2	chr12:122701293-122703357	hgnc_idHGNC:24827	-
ENSG00000286492.1	2.01854	-4.53617	1.82656	-2.48344	0.0130119	0.034162	RP11-31B16.2	chr3:111835723-111860730	havana_geneOTTHUMG00000195796.1	-
ENSG00000267882.2	30.1657	-4.53473	0.681737	-6.65172	2.89679e-11	2.92566e-10	RP4-569M23.5	chr20:47318502-47320754	havana_geneOTTHUMG00000187320.2	+
ENSG00000238042.5	2.01526	-4.53413	1.85761	-2.44084	0.0146532	0.037818	LINC02257	chr1:221880981-221978523	hgnc_idHGNC:53159	-
ENSG00000265752.3	2.01526	-4.53413	1.85761	-2.44084	0.0146532	0.037818	RP11-403A21.1	chr18:23957754-23982556	havana_geneOTTHUMG00000179402.3	-
ENSG00000261117.1	7.75326	-4.53393	1.28724	-3.52222	0.000427952	0.00163933	RP11-333O1.1	chr2:12715415-12716227	havana_geneOTTHUMG00000175731.1	+
ENSG00000267801.1	14.6222	-4.53247	0.968179	-4.68143	2.84874e-06	1.59959e-05	RP11-552F3.9	chr17:75876372-75879546	havana_geneOTTHUMG00000179917.1	+
ENSG00000248155.1	2.01198	-4.53192	1.93619	-2.34064	0.0192508	0.0478007	WI2-89927D4.1	chr4:2607870-2608146	havana_geneOTTHUMG00000160513.1	-
ENSG00000236003.1	4.09511	-4.53177	1.63719	-2.76802	0.00563988	0.0165001	AC007050.17	chr22:20522070-20523870	havana_geneOTTHUMG00000150842.1	-
ENSG00000242290.2	4.09891	-4.53149	1.53269	-2.95656	0.0031109	0.00978189	ZBTB20-AS5	chr3:114445521-114529452	hgnc_idHGNC:52841	+
ENSG00000207606.1	2.00966	-4.53065	1.86494	-2.42939	0.0151245	0.0388462	MIR554	chr1:151545796-151545891	hgnc_idHGNC:32810	+
ENSG00000279375.1	2.00966	-4.53065	1.86494	-2.42939	0.0151245	0.0388462	CH17-140K24.6	chr5:141191599-141194088	havana_geneOTTHUMG00000189128.1	-
ENSG00000237379.1	2.00638	-4.52877	1.84556	-2.45388	0.0141325	0.0366734	CBX1P3	chr1:203954640-203955780	hgnc_idHGNC:38657	+
ENSG00000274494.1	4.08718	-4.52864	1.51261	-2.99393	0.00275411	0.00878172	MIR6832	chr6:31633787-31633858	hgnc_idHGNC:50140	+
ENSG00000260604.2	26.3611	-4.52752	0.711312	-6.36504	1.95244e-10	1.82068e-09	RP1-140K8.5	chr6:3904920-3911979	havana_geneOTTHUMG00000175886.3	-
ENSG00000205669.4	2.0031	-4.52671	1.86505	-2.42712	0.0152191	0.0390597	ACOT6	chr14:73610945-73619888	hgnc_idHGNC:33159	+
ENSG00000223811.1	2.0031	-4.52671	1.86505	-2.42712	0.0152191	0.0390597	RP11-437J19.1	chr6:113357003-113367944	havana_geneOTTHUMG00000015398.1	-
ENSG00000240596.1	2.0031	-4.52671	1.86505	-2.42712	0.0152191	0.0390597	KCNAB1-AS2	chr3:156215560-156227883	hgnc_idHGNC:40315	-
ENSG00000205364.4	1.99982	-4.52437	1.93661	-2.33623	0.0194792	0.0482812	MT1M	chr16:56632659-56633981	hgnc_idHGNC:14296	+
ENSG00000269378.1	56.4155	-4.52304	0.515329	-8.777	1.67895e-18	3.05446e-17	ITGB1P1	chr19:14621634-14622242	hgnc_idHGNC:3781	-
ENSG00000259351.1	1.99749	-4.52279	1.94804	-2.32171	0.0202486	0.0499075	RP11-111E14.1	chr15:63928274-63935953	havana_geneOTTHUMG00000172435.1	+
ENSG00000187474.5	1.99421	-4.52111	1.88836	-2.39419	0.0166569	0.0422751	FPR3	chr19:51795157-51826190	hgnc_idHGNC:3828	+
ENSG00000286708.1	11.5606	-4.52023	1.07785	-4.19375	2.74384e-05	0.00013107	RP11-598K3.1	chr11:70886090-70896305	havana_geneOTTHUMG00000195266.1	+
ENSG00000134470.21	230.26	-4.51929	0.405362	-11.1488	7.26006e-29	2.51947e-27	IL15RA	chr10:5943639-5978187	hgnc_idHGNC:5978	-
ENSG00000100336.18	1.99093	-4.51912	1.88845	-2.39304	0.0167096	0.0423946	APOL4	chr22:36189124-36204840	hgnc_idHGNC:14867	-
ENSG00000215196.5	1.99093	-4.51912	1.88845	-2.39304	0.0167096	0.0423946	BASP1-AS1	chr5:17089296-17217047	hgnc_idHGNC:26609	-
ENSG00000183287.14	403.617	-4.51888	0.268574	-16.8255	1.58811e-63	2.41393e-61	CCBE1	chr18:59430939-59697662	hgnc_idHGNC:29426	-
ENSG00000229400.1	4.05585	-4.51827	1.52323	-2.96625	0.00301456	0.00951242	CNIH3-AS1	chr1:224717504-224730662	hgnc_idHGNC:41163	-
ENSG00000230020.1	7.64618	-4.51606	1.309	-3.45001	0.000560568	0.00209765	NHS-AS1	chrX:17552349-17557387	hgnc_idHGNC:40403	-
ENSG00000224245.1	4.04084	-4.51454	1.52034	-2.96943	0.00298355	0.00943121	RP11-533K9.3	chr9:94496275-94512879	havana_geneOTTHUMG00000020267.1	+
ENSG00000169583.13	205.373	-4.51261	0.409686	-11.0148	3.24268e-28	1.0953e-26	CLIC3	chr9:136994608-136996568	hgnc_idHGNC:2064	-
ENSG00000227795.1	1.97877	-4.51124	1.93308	-2.33371	0.0196109	0.0485483	MTND4LP9	chr3:29797652-29797825	hgnc_idHGNC:42243	-
ENSG00000248927.1	1.97877	-4.51124	1.93308	-2.33371	0.0196109	0.0485483	CTD-2334D19.1	chr5:120781218-120790778	havana_geneOTTHUMG00000162927.1	+
ENSG00000286341.1	36.5589	-4.50801	0.739073	-6.09954	1.06371e-09	9.16579e-09	RP11-811I7.3	chr11:122679801-122681942	havana_geneOTTHUMG00000195118.1	-
ENSG00000255028.5	4.01704	-4.50589	1.57141	-2.86741	0.00413843	0.0125871	RP11-708B6.2	chr11:109355085-109583907	tagoverlapping_locus	-
ENSG00000207821.1	3.97736	-4.50331	1.60778	-2.80094	0.00509535	0.0151018	MIR640	chr19:19435063-19435158	hgnc_idHGNC:32896	+
ENSG00000168453.16	18.1962	-4.49632	0.944438	-4.76084	1.92787e-06	1.10978e-05	HR	chr8:22114419-22133384	hgnc_idHGNC:5172	-
ENSG00000230623.6	3.98614	-4.49586	1.59185	-2.8243	0.00473836	0.0141764	RP11-469A15.2	chr1:200333193-200478669	havana_geneOTTHUMG00000035719.11	+
ENSG00000144843.11	7.55191	-4.49505	1.31341	-3.42243	0.000620652	0.00230348	ADPRH	chr3:119579268-119589945	hgnc_idHGNC:269	+
ENSG00000167711.14	10.9136	-4.49341	1.10032	-4.08373	4.43179e-05	0.000203791	SERPINF2	chr17:1742836-1755265	hgnc_idHGNC:9075	+
ENSG00000171552.14	2786.8	-4.49179	0.327693	-13.7073	9.17724e-43	5.93592e-41	BCL2L1	chr20:31664452-31723989	hgnc_idHGNC:992	-
ENSG00000165899.12	3.96742	-4.48975	1.60031	-2.80555	0.00502307	0.0149181	OTOGL	chr12:80099537-80380880	hgnc_idHGNC:26901	+
ENSG00000138798.13	63.2025	-4.48582	0.505442	-8.87505	6.99027e-19	1.30451e-17	EGF	chr4:109912883-110013766	hgnc_idHGNC:3229	+
ENSG00000162006.9	19.0666	-4.48426	1.11751	-4.01271	6.00255e-05	0.000269738	MSLNL	chr16:769428-783370	hgnc_idHGNC:14170	-
ENSG00000126860.12	321.328	-4.48287	0.607686	-7.37695	1.61954e-13	2.01367e-12	EVI2A	chr17:31316410-31321749	hgnc_idHGNC:3499	-
ENSG00000285685.1	7.44474	-4.48026	1.2603	-3.5549	0.000378116	0.00146747	RP11-155D18.16	chr3:52046763-52048657	havana_geneOTTHUMG00000193237.1	+
ENSG00000029534.21	802.891	-4.47928	0.372305	-12.0312	2.435e-33	1.05447e-31	ANK1	chr8:41653220-41896762	hgnc_idHGNC:492	-
ENSG00000170214.5	88.1757	-4.47679	0.468196	-9.56179	1.15743e-21	2.60635e-20	ADRA1B	chr5:159865080-159973012	hgnc_idHGNC:278	+
ENSG00000271779.1	7.01728	-4.47494	1.39507	-3.20769	0.00133806	0.00460877	RP11-87N3.6	chr17:64572829-64573081	havana_geneOTTHUMG00000185414.1	+
ENSG00000224618.1	7.25746	-4.47469	1.24511	-3.59382	0.000325866	0.00128148	AC096921.2	chr3:30626423-30626797	havana_geneOTTHUMG00000155732.1	-
ENSG00000250174.5	3.90646	-4.47084	1.56004	-2.86585	0.00415892	0.0126381	MYLK-AS2	chr3:123689644-123692407	hgnc_idHGNC:40387	+
ENSG00000241963.3	3.93438	-4.47029	1.71061	-2.61327	0.00896799	0.0246939	RN7SL655P	chr5:154349428-154349725	hgnc_idHGNC:46671	+
ENSG00000253837.1	76.8601	-4.46461	0.611828	-7.29716	2.93903e-13	3.56388e-12	RP11-177H13.2	chr8:23336171-23366125	havana_geneOTTHUMG00000163787.1	+
ENSG00000229862.5	3.91007	-4.46304	1.86762	-2.38969	0.0168625	0.0426864	RP11-505P4.7	chr6:73523618-73570596	havana_geneOTTHUMG00000150059.2	+
ENSG00000164796.18	3.90816	-4.46183	1.53184	-2.91272	0.00358298	0.0110885	CSMD3	chr8:112222928-113436939	hgnc_idHGNC:19291	-
ENSG00000183778.18	124.343	-4.46147	0.518256	-8.60862	7.39454e-18	1.27074e-16	B3GALT5	chr21:39556442-39673137	hgnc_idHGNC:920	+
ENSG00000121316.11	61.3229	-4.46146	0.515617	-8.65266	5.0314e-18	8.77536e-17	PLBD1	chr12:14503661-14567883	hgnc_idHGNC:26215	-
ENSG00000268812.3	11.0981	-4.46106	1.0961	-4.06995	4.70229e-05	0.000215383	LIF-AS2	chr22:30246205-30246998	hgnc_idHGNC:28298	+
[truncated: 5,003 more rows]

## Sheet: DEGs_Filtered_CS19_vs_WT
Gene_ID	baseMean	log2FoldChange	lfcSE	stat	pvalue	padj	GeneSymbol	Chromosome	Class	Strand
ENSG00000197956.10	49593.6	-18.255	1.23676	-14.7604	2.6381e-49	2.27171e-47	S100A6	chr1:153534599-153536244	hgnc_idHGNC:10496	-
ENSG00000135480.16	4398.95	-15.7219	1.21596	-12.9296	3.0641e-38	1.63599e-36	KRT7	chr12:52232520-52252186	hgnc_idHGNC:6445	+
ENSG00000163814.8	6309.98	-15.2806	1.21247	-12.6028	2.03798e-36	9.95294e-35	CDCP1	chr3:45082277-45146422	hgnc_idHGNC:24357	-
ENSG00000171345.13	4728.01	-14.8641	1.23268	-12.0584	1.7519e-33	7.27935e-32	KRT19	chr17:41523617-41528308	hgnc_idHGNC:6436	-
ENSG00000135373.13	2292.96	-14.782	1.23675	-11.9523	6.31457e-33	2.54841e-31	EHF	chr11:34621093-34663288	hgnc_idHGNC:3246	+
ENSG00000287080.2	7689.09	-14.6766	1.06798	-13.7424	5.65416e-43	3.75091e-41	H3C3	chr6:26045384-26045869	hgnc_idHGNC:4768	+
ENSG00000166801.17	2089.8	-14.6481	1.24927	-11.7254	9.45022e-32	3.62462e-30	FAM111A	chr11:59142748-59155039	hgnc_idHGNC:24725	+
ENSG00000196139.14	2078.5	-14.6403	1.25961	-11.6229	3.15251e-31	1.18849e-29	AKR1C3	chr10:5035354-5107686	hgnc_idHGNC:386	+
ENSG00000184292.7	2026.73	-14.6039	1.20601	-12.1092	9.43831e-34	3.98057e-32	TACSTD2	chr1:58575433-58577252	hgnc_idHGNC:11530	-
ENSG00000106366.9	7122.16	-14.5667	1.0707	-13.6048	3.75027e-42	2.42037e-40	SERPINE1	chr7:101127104-101139247	hgnc_idHGNC:8583	+
ENSG00000169908.12	1589.86	-14.2536	1.25535	-11.3543	7.05782e-30	2.48503e-28	TM4SF1	chr3:149369022-149377692	hgnc_idHGNC:11853	-
ENSG00000026508.20	7669.01	-14.0882	0.875121	-16.0986	2.61038e-58	3.20227e-56	CD44	chr11:35138882-35232402	hgnc_idHGNC:1681	+
ENSG00000170373.9	1329.23	-13.9953	1.21307	-11.5372	8.57162e-31	3.17726e-29	CST1	chr20:23747562-23751268	hgnc_idHGNC:2473	-
ENSG00000164176.13	2568.95	-13.984	1.24425	-11.239	2.62454e-29	8.99502e-28	EDIL3	chr5:83940554-84384880	hgnc_idHGNC:3173	-
ENSG00000189057.11	1231.03	-13.8846	1.25235	-11.0868	1.45334e-28	4.83103e-27	FAM111B	chr11:59107185-59127412	hgnc_idHGNC:24200	+
ENSG00000181381.15	1059.61	-13.6683	1.23028	-11.11	1.12211e-28	3.74609e-27	DDX60L	chr4:168356735-168537786	hgnc_idHGNC:26429	-
ENSG00000140937.14	3575.47	-13.59	1.05308	-12.9051	4.21469e-38	2.23487e-36	CDH11	chr16:64943753-65126112	hgnc_idHGNC:1750	-
ENSG00000069122.19	3502.45	-13.5675	1.08331	-12.5241	5.51293e-36	2.61792e-34	ADGRF5	chr6:46852522-46954943	hgnc_idHGNC:19030	-
ENSG00000011201.12	875.639	-13.3932	1.21728	-11.0026	3.71343e-28	1.2135e-26	ANOS1	chrX:8528874-8732137	hgnc_idHGNC:6211	-
ENSG00000169715.15	805.809	-13.2732	1.2237	-10.8468	2.06536e-27	6.47551e-26	MT1E	chr16:56625475-56627112	hgnc_idHGNC:7397	+
ENSG00000163840.10	791.997	-13.2483	1.20749	-10.9718	5.22438e-28	1.69828e-26	DTX3L	chr3:122564338-122575203	hgnc_idHGNC:30323	+
ENSG00000120451.11	2764.66	-13.2051	1.05015	-12.5745	2.91681e-36	1.41112e-34	SNX19	chr11:130866250-130916479	hgnc_idHGNC:21532	-
ENSG00000170542.6	1348.92	-13.0546	1.20579	-10.8266	2.57639e-27	8.02079e-26	SERPINB9	chr6:2887270-2903309	hgnc_idHGNC:8955	-
ENSG00000188643.11	2390.26	-12.9934	1.05519	-12.3138	7.63248e-35	3.43951e-33	S100A16	chr1:153606886-153613145	hgnc_idHGNC:20441	-
ENSG00000151388.11	2290.39	-12.9473	1.05245	-12.302	8.83104e-35	3.9623e-33	ADAMTS12	chr5:33523535-33892019	hgnc_idHGNC:14605	-
ENSG00000164692.18	636.435	-12.9328	1.23071	-10.5084	7.90465e-26	2.25428e-24	COL1A2	chr7:94394895-94431227	hgnc_idHGNC:2198	+
ENSG00000121797.10	603.029	-12.8551	1.2425	-10.3461	4.35975e-25	1.19483e-23	CCRL2	chr3:46407166-46412997	hgnc_idHGNC:1612	+
ENSG00000178726.7	582.123	-12.8041	1.23817	-10.3411	4.59006e-25	1.25573e-23	THBD	chr20:23045633-23049672	hgnc_idHGNC:11784	-
ENSG00000166741.8	570.518	-12.775	1.20834	-10.5724	4.00054e-26	1.16016e-24	NNMT	chr11:114257787-114313536	hgnc_idHGNC:7861	+
ENSG00000101441.5	491.064	-12.5587	1.21559	-10.3314	5.08325e-25	1.38574e-23	CST4	chr20:23685640-23689038	hgnc_idHGNC:2476	-
ENSG00000047644.19	2634.21	-12.5523	0.925981	-13.5556	7.33711e-42	4.62897e-40	WWC3	chrX:10015254-10144474	hgnc_idHGNC:29237	+
ENSG00000145247.12	479.979	-12.5258	1.2503	-10.0182	1.26735e-23	3.1827e-22	OCIAD2	chr4:48885019-48906937	hgnc_idHGNC:28685	-
ENSG00000154760.14	475.492	-12.5123	1.20666	-10.3694	3.41786e-25	9.42548e-24	SLFN13	chr17:35435096-35448837	hgnc_idHGNC:26481	-
ENSG00000102271.14	1672.05	-12.508	1.11493	-11.2187	3.30096e-29	1.12634e-27	KLHL4	chrX:87517409-87670050	hgnc_idHGNC:6355	+
ENSG00000198521.12	466.951	-12.4862	1.20673	-10.3471	4.31351e-25	1.18426e-23	ZNF43	chr19:21804946-21852125	hgnc_idHGNC:13109	-
ENSG00000261786.1	898.51	-12.4684	1.25576	-9.92892	3.11608e-23	7.60304e-22	RP4-555D20.2	chr3:44117299-44122365	havana_geneOTTHUMG00000175704.1	+
ENSG00000231298.7	891.038	-12.4563	1.23042	-10.1237	4.33806e-24	1.12223e-22	MANCR	chr10:4650158-4678185	hgnc_idHGNC:44678	-
ENSG00000111331.14	451.039	-12.436	1.24873	-9.95891	2.30585e-23	5.67991e-22	OAS3	chr12:112938051-112976460	hgnc_idHGNC:8088	+
ENSG00000111321.11	824.764	-12.3448	1.21946	-10.1231	4.36326e-24	1.12781e-22	LTBR	chr12:6375045-6391571	hgnc_idHGNC:6718	+
ENSG00000167601.12	19805.5	-12.3116	0.432391	-28.4734	2.4999e-178	9.66025e-175	AXL	chr19:41219223-41261766	hgnc_idHGNC:905	+
ENSG00000172123.13	403.794	-12.2765	1.23031	-9.9784	1.89503e-23	4.69039e-22	SLFN12	chr17:35410922-35433283	hgnc_idHGNC:25500	-
ENSG00000115648.14	1458.12	-12.2747	1.09026	-11.2585	2.10267e-29	7.26278e-28	MLPH	chr2:237485428-237555322	hgnc_idHGNC:29643	+
ENSG00000177409.12	767.167	-12.2403	1.22435	-9.99735	1.56525e-23	3.89315e-22	SAMD9L	chr7:93130056-93148385	hgnc_idHGNC:1349	-
ENSG00000133317.16	386.43	-12.213	1.20748	-10.1145	4.76451e-24	1.22844e-22	LGALS12	chr11:63506052-63516774	hgnc_idHGNC:15788	+
ENSG00000170955.10	376.436	-12.1751	1.21783	-9.99735	1.56537e-23	3.89315e-22	CAVIN3	chr11:6318946-6320532	hgnc_idHGNC:9400	-
ENSG00000250312.8	375.528	-12.1718	1.23401	-9.86359	5.98696e-23	1.43585e-21	ZNF718	chr4:124501-202303	hgnc_idHGNC:26889	+
ENSG00000172137.19	692.61	-12.0927	1.20901	-10.0021	1.49221e-23	3.71719e-22	CALB2	chr16:71358713-71390436	hgnc_idHGNC:1435	+
ENSG00000054983.17	349.741	-12.0692	1.23878	-9.74276	1.98101e-22	4.62546e-21	GALC	chr14:87837820-87993665	hgnc_idHGNC:4115	-
ENSG00000167785.9	345.696	-12.0524	1.22982	-9.80013	1.12445e-22	2.65556e-21	ZNF558	chr19:8806170-8832314	hgnc_idHGNC:26422	-
ENSG00000128340.15	1181.28	-11.9985	1.08023	-11.1074	1.15493e-28	3.85151e-27	RAC2	chr22:37225270-37244448	hgnc_idHGNC:9802	-
ENSG00000150630.4	646.629	-11.9937	1.20454	-9.95705	2.34919e-23	5.78207e-22	VEGFC	chr4:176683538-176792922	hgnc_idHGNC:12682	-
ENSG00000134802.18	1725.2	-11.9323	0.884177	-13.4954	1.66488e-41	1.03142e-39	SLC43A3	chr11:57406954-57427580	hgnc_idHGNC:17466	-
ENSG00000196878.15	7259.61	-11.9005	0.502039	-23.7044	3.25165e-124	2.7168e-121	LAMB3	chr1:209614870-209652425	hgnc_idHGNC:6490	-
ENSG00000167767.14	1625.8	-11.875	0.95296	-12.4612	1.2159e-35	5.70387e-34	KRT80	chr12:52168996-52192014	hgnc_idHGNC:27056	-
ENSG00000187134.14	591.307	-11.8646	1.22289	-9.70209	2.95396e-22	6.80974e-21	AKR1C1	chr10:4963253-4983283	hgnc_idHGNC:384	+
ENSG00000187908.20	301.233	-11.8536	1.22615	-9.6673	4.1518e-22	9.45828e-21	DMBT1	chr10:122560665-122643736	hgnc_idHGNC:2926	+
ENSG00000099998.19	296.296	-11.8298	1.30797	-9.04436	1.50544e-19	2.92516e-18	GGT5	chr22:24219654-24245108	hgnc_idHGNC:4260	-
ENSG00000102287.19	563.053	-11.794	1.22041	-9.66397	4.28926e-22	9.76423e-21	GABRE	chrX:151953124-151974680	hgnc_idHGNC:4085	-
ENSG00000188015.10	284.086	-11.7691	1.21042	-9.72311	2.40332e-22	5.56943e-21	S100A3	chr1:153547329-153549258	hgnc_idHGNC:10493	-
ENSG00000134463.15	283.165	-11.7644	1.20885	-9.73194	2.20344e-22	5.1293e-21	ECHDC3	chr10:11742366-11764070	hgnc_idHGNC:23489	+
ENSG00000131127.14	538.516	-11.7298	1.22159	-9.60208	7.83499e-22	1.75897e-20	ZNF141	chr4:337814-384868	hgnc_idHGNC:12926	+
ENSG00000231205.11	270.238	-11.6972	1.22899	-9.5177	1.77048e-21	3.89278e-20	ZNF826P	chr19:20340269-20424969	hgnc_idHGNC:33875	-
ENSG00000104689.10	524.865	-11.6925	1.21568	-9.61808	6.70737e-22	1.51241e-20	TNFRSF10A	chr8:23190452-23225102	hgnc_idHGNC:11904	-
ENSG00000159212.13	265.026	-11.6688	1.22962	-9.48978	2.31517e-21	5.07237e-20	CLIC6	chr21:34668994-34718227	hgnc_idHGNC:2065	+
ENSG00000188641.14	1904.72	-11.6633	0.816631	-14.2822	2.82597e-46	2.15177e-44	DPYD	chr1:97077743-97995000	hgnc_idHGNC:3012	-
ENSG00000101311.16	259.499	-11.6386	1.21222	-9.601	7.91688e-22	1.77607e-20	FERMT1	chr20:6074845-6123030	hgnc_idHGNC:15889	-
ENSG00000134516.18	499.74	-11.6218	1.2066	-9.63183	5.86771e-22	1.32695e-20	DOCK2	chr5:169637268-170083382	hgnc_idHGNC:2988	+
ENSG00000155324.10	492.329	-11.6002	1.20892	-9.59547	8.35378e-22	1.87137e-20	GRAMD2B	chr5:126360132-126496494	hgnc_idHGNC:24911	+
ENSG00000188112.9	476.941	-11.5543	1.31857	-8.76276	1.90522e-18	3.44433e-17	C6orf132	chr6:42101119-42142620	hgnc_idHGNC:21288	-
ENSG00000229689.3	244.314	-11.5515	1.22228	-9.45076	3.36386e-21	7.31297e-20	AC009237.8	chr2:95525345-95532405	havana_geneOTTHUMG00000155156.3	+
ENSG00000242779.7	473.951	-11.5453	1.24699	-9.25855	2.07231e-20	4.26804e-19	ZNF702P	chr19:52966896-53037898	hgnc_idHGNC:25775	-
ENSG00000184635.16	241.655	-11.5358	1.23234	-9.36091	7.90492e-21	1.6658e-19	ZNF93	chr19:19900913-19963464	hgnc_idHGNC:13169	+
ENSG00000173193.15	1308.16	-11.5357	0.874453	-13.192	9.7621e-40	5.55775e-38	PARP14	chr3:122680839-122730840	hgnc_idHGNC:29232	+
ENSG00000173156.7	236.712	-11.5057	1.23723	-9.29957	1.41014e-20	2.92963e-19	RHOD	chr11:67056847-67072017	hgnc_idHGNC:670	+
ENSG00000206190.12	235.702	-11.4997	1.24261	-9.25447	2.15302e-20	4.42248e-19	ATP10A	chr15:25677271-25865184	hgnc_idHGNC:13542	-
ENSG00000196954.14	232.322	-11.4789	1.25064	-9.17847	4.37265e-20	8.83504e-19	CASP4	chr11:104942866-104969366	hgnc_idHGNC:1505	-
ENSG00000146678.10	231.735	-11.4751	1.21152	-9.47171	2.75298e-21	6.00604e-20	IGFBP1	chr7:45888360-45893660	hgnc_idHGNC:5469	+
ENSG00000225269.3	226.669	-11.4436	1.21746	-9.39953	5.48091e-21	1.17257e-19	LINC00705	chr10:4655427-4682722	hgnc_idHGNC:27874	+
ENSG00000169306.10	220.314	-11.4024	1.22736	-9.29022	1.53975e-20	3.18821e-19	IL1RAPL1	chrX:28587446-29956718	hgnc_idHGNC:5996	+
ENSG00000157168.20	1184.8	-11.3948	0.867156	-13.1404	1.93086e-39	1.08528e-37	NRG1	chr8:31639222-32855666	hgnc_idHGNC:7997	+
ENSG00000237807.4	218.606	-11.391	1.2157	-9.36995	7.257e-21	1.53765e-19	RP11-400K9.4	chr8:53493523-53524336	havana_geneOTTHUMG00000164264.7	-
ENSG00000177675.9	218.129	-11.3879	1.22007	-9.33381	1.02134e-20	2.1348e-19	CD163L1	chr12:7346685-7479897	hgnc_idHGNC:30375	-
ENSG00000255248.9	1542.2	-11.385	0.80304	-14.1774	1.26401e-45	9.28159e-44	MIR100HG	chr11:122028325-122556721	hgnc_idHGNC:39522	-
ENSG00000280435.1	216.74	-11.3787	1.26991	-8.96026	3.23916e-19	6.15083e-18	RP4-555D20.1	chr3:44115818-44117487	havana_geneOTTHUMG00000175703.1	-
ENSG00000221963.6	1153.74	-11.3523	0.881803	-12.874	6.30802e-38	3.28293e-36	APOL6	chr22:35648446-35668404	hgnc_idHGNC:14870	+
ENSG00000136869.16	209.198	-11.3278	1.25497	-9.0264	1.77408e-19	3.43634e-18	TLR4	chr9:117704175-117724735	hgnc_idHGNC:11850	+
ENSG00000125798.15	201.079	-11.2704	1.23715	-9.10997	8.24028e-20	1.62669e-18	FOXA2	chr20:22580998-22585455	hgnc_idHGNC:5022	-
ENSG00000188171.16	200.736	-11.2683	1.24048	-9.08379	1.04857e-19	2.05683e-18	ZNF626	chr19:20619939-20661596	hgnc_idHGNC:30461	-
ENSG00000204264.12	699.774	-11.2302	1.07548	-10.442	1.59378e-25	4.47911e-24	PSMB8	chr6:32840717-32844679	hgnc_idHGNC:9545	-
ENSG00000133321.11	1053.49	-11.2172	0.902919	-12.4233	1.95404e-35	9.05655e-34	PLAAT4	chr11:63536808-63546462	hgnc_idHGNC:9869	+
ENSG00000105750.15	193.65	-11.2163	1.22813	-9.13288	6.6702e-20	1.32266e-18	ZNF85	chr19:20923222-20950697	hgnc_idHGNC:13160	+
ENSG00000144681.11	373.802	-11.2025	1.21036	-9.25556	2.13106e-20	4.38613e-19	STAC	chr3:36380503-36548007	hgnc_idHGNC:11353	+
ENSG00000077420.16	191.618	-11.201	1.26009	-8.88898	6.16725e-19	1.15618e-17	APBB1IP	chr10:26438341-26567803	hgnc_idHGNC:17379	+
ENSG00000143631.11	673.58	-11.2008	1.13605	-9.85936	6.24441e-23	1.49412e-21	FLG	chr1:152302165-152325239	hgnc_idHGNC:3748	-
ENSG00000257671.1	186.729	-11.164	1.21775	-9.16769	4.83271e-20	9.72013e-19	KRT7-AS	chr12:52245048-52247448	hgnc_idHGNC:52643	-
ENSG00000198286.10	184.364	-11.1452	1.27369	-8.75031	2.1276e-18	3.82844e-17	CARD11	chr7:2906142-3043867	hgnc_idHGNC:16393	-
ENSG00000010704.19	350.931	-11.1115	1.2125	-9.1641	4.99606e-20	1.00226e-18	HFE	chr6:26087281-26098343	hgnc_idHGNC:4886	+
ENSG00000203326.12	177.447	-11.0903	1.25268	-8.85325	8.50035e-19	1.57826e-17	ZNF525	chr19:53365693-53392217	hgnc_idHGNC:29423	+
ENSG00000269001.2	177.25	-11.0885	1.22104	-9.08124	1.07346e-19	2.10032e-18	ZNF818P	chr19:53197111-53214522	havana_geneOTTHUMG00000182887.2	+
ENSG00000170190.16	171.086	-11.0374	1.25499	-8.79483	1.43269e-18	2.62071e-17	SLC16A5	chr17:75087727-75106162	hgnc_idHGNC:10926	+
ENSG00000250072.6	168.222	-11.0134	1.22796	-8.96888	2.99548e-19	5.70914e-18	SH3TC2-DT	chr5:149063254-149129578	hgnc_idHGNC:52905	+
ENSG00000175315.3	164.541	-10.9809	1.22167	-8.98844	2.50768e-19	4.80313e-18	CST6	chr11:66012008-66013505	hgnc_idHGNC:2478	+
ENSG00000162654.9	164.234	-10.9785	1.21232	-9.05582	1.35546e-19	2.63871e-18	GBP4	chr1:89181144-89198942	hgnc_idHGNC:20480	-
ENSG00000120708.17	1456.25	-10.9636	0.691222	-15.8612	1.17653e-56	1.35714e-54	TGFBI	chr5:136028988-136063818	hgnc_idHGNC:11771	+
ENSG00000171051.9	161.18	-10.9516	1.22981	-8.90515	5.33126e-19	1.00128e-17	FPR1	chr19:51745172-51804110	hgnc_idHGNC:3826	-
ENSG00000111348.9	572.997	-10.9302	1.06773	-10.2369	1.35518e-24	3.64296e-23	ARHGDIB	chr12:14942031-14961728	hgnc_idHGNC:679	-
ENSG00000205426.10	158.106	-10.9234	1.2174	-8.97273	2.89244e-19	5.51956e-18	KRT81	chr12:52285913-52291534	hgnc_idHGNC:6458	-
ENSG00000269416.6	304.337	-10.906	1.22485	-8.90393	5.39038e-19	1.01177e-17	LINC01224	chr19:23399233-23416075	hgnc_idHGNC:49676	-
ENSG00000141574.8	154.191	-10.8872	1.24521	-8.74322	2.26558e-18	4.07198e-17	SECTM1	chr17:82321024-82334074	hgnc_idHGNC:10707	-
ENSG00000006210.7	152.956	-10.8758	1.31742	-8.25537	1.51432e-16	2.38723e-15	CX3CL1	chr16:57372477-57385044	hgnc_idHGNC:10647	+
ENSG00000091592.16	525.513	-10.8184	1.0994	-9.84023	7.55386e-23	1.80046e-21	NLRP1	chr17:5499427-5619424	hgnc_idHGNC:14374	-
ENSG00000212916.6	146.834	-10.817	1.24217	-8.70821	3.08716e-18	5.507e-17	MAP10	chr1:232805416-232809929	hgnc_idHGNC:29265	+
ENSG00000128284.19	145.423	-10.8031	1.21773	-8.87149	7.21747e-19	1.34654e-17	APOL3	chr22:36140330-36166177	hgnc_idHGNC:14868	-
ENSG00000249867.6	144.736	-10.7965	1.24003	-8.70662	3.13071e-18	5.57825e-17	LINC02742	chr11:28702607-29064322	hgnc_idHGNC:54259	+
ENSG00000181007.9	279.059	-10.7808	1.22378	-8.80942	1.2579e-18	2.31056e-17	ZFP82	chr19:36383120-36418644	hgnc_idHGNC:28682	-
ENSG00000248698.6	138.558	-10.7334	1.26976	-8.45308	2.83711e-17	4.71539e-16	LINC01085	chr4:14111968-14140052	hgnc_idHGNC:27198	+
ENSG00000059378.13	984.584	-10.7162	0.762547	-14.0531	7.37386e-45	5.24036e-43	PARP12	chr7:140023749-140062951	hgnc_idHGNC:21919	-
ENSG00000162511.8	264.119	-10.7014	1.20907	-8.851	8.6737e-19	1.60851e-17	LAPTM5	chr1:30732469-30757774	hgnc_idHGNC:29612	-
ENSG00000237975.7	135.421	-10.7004	1.21827	-8.78333	1.58698e-18	2.88418e-17	FLG-AS1	chr1:152168125-152445456	hgnc_idHGNC:27913	+
ENSG00000123843.13	468.932	-10.6715	1.10723	-9.63804	5.5233e-22	1.25181e-20	C4BPB	chr1:207088860-207099993	hgnc_idHGNC:1328	+
ENSG00000283646.2	258.129	-10.6682	1.2379	-8.61795	6.81628e-18	1.17917e-16	LINC02009	chr3:46416524-46423591	hgnc_idHGNC:52845	-
ENSG00000135318.12	6118.78	-10.6513	0.414565	-25.6927	1.41224e-145	2.29779e-142	NT5E	chr6:85449584-85495791	hgnc_idHGNC:8021	+
ENSG00000265190.7	254.56	-10.6482	1.21062	-8.79569	1.42177e-18	2.60536e-17	ANXA8	chr10:47460162-47484158	hgnc_idHGNC:546	-
ENSG00000275216.2	253.911	-10.6444	1.33918	-7.94844	1.8887e-15	2.76717e-14	RP11-54H7.4	chr13:109269634-109278512	havana_geneOTTHUMG00000187241.2	+
ENSG00000256235.3	128.985	-10.6299	1.22563	-8.67299	4.20908e-18	7.41422e-17	SMIM3	chr5:150778757-150796734	hgnc_idHGNC:30248	+
ENSG00000259974.3	128.807	-10.628	1.21372	-8.75656	2.013e-18	3.6328e-17	LINC00261	chr20:22547671-22578642	hgnc_idHGNC:16189	-
ENSG00000233117.4	127.656	-10.6152	1.23912	-8.56671	1.0648e-17	1.82166e-16	LINC00702	chr10:4201141-4243912	hgnc_idHGNC:44676	-
ENSG00000170954.12	127.051	-10.6084	1.23742	-8.57296	1.00855e-17	1.72924e-16	ZNF415	chr19:53107879-53133077	hgnc_idHGNC:20636	-
ENSG00000256229.8	245.882	-10.5982	1.22731	-8.63534	5.85508e-18	1.01859e-16	ZNF486	chr19:20167214-20200488	hgnc_idHGNC:20807	+
ENSG00000163565.19	898.796	-10.5912	0.764149	-13.8602	1.10431e-43	7.53614e-42	IFI16	chr1:158999968-159055155	hgnc_idHGNC:5395	+
ENSG00000225383.8	124.158	-10.575	1.25117	-8.45208	2.86165e-17	4.75108e-16	SFTA1P	chr10:10784437-10795047	hgnc_idHGNC:18383	-
ENSG00000121858.11	1090.98	-10.5341	0.730601	-14.4184	3.96391e-47	3.15014e-45	TNFSF10	chr3:172505508-172523475	hgnc_idHGNC:11925	-
ENSG00000157617.17	643.034	-10.5267	0.873797	-12.0471	2.00953e-33	8.3163e-32	C2CD2	chr21:41885112-41954018	hgnc_idHGNC:1266	-
ENSG00000267279.2	120.051	-10.5265	1.23051	-8.55459	1.18293e-17	2.01594e-16	RP11-879F14.2	chr18:61585746-61607006	tagoverlapping_locus	-
ENSG00000170369.4	119.433	-10.519	1.21538	-8.65488	4.9344e-18	8.63283e-17	CST2	chr20:23823769-23826729	hgnc_idHGNC:2474	-
ENSG00000105929.16	226.431	-10.4792	1.21055	-8.65657	4.8617e-18	8.52192e-17	ATP6V0A4	chr7:138706294-138799560	hgnc_idHGNC:866	-
ENSG00000170468.8	415.832	-10.4783	1.06302	-9.85716	6.38263e-23	1.52601e-21	RIOX1	chr14:73490933-73493394	hgnc_idHGNC:20968	+
ENSG00000204876.5	224.749	-10.4685	1.21636	-8.60645	7.53586e-18	1.29857e-16	AC021218.2	chr7:155952030-155968391	havana_geneOTTHUMG00000151352.1	+
ENSG00000198771.11	409.892	-10.4651	1.0564	-9.90646	3.90242e-23	9.47679e-22	RCSD1	chr1:167630093-167708696	hgnc_idHGNC:28310	+
ENSG00000168497.5	825.329	-10.4517	0.774055	-13.5026	1.51002e-41	9.37366e-40	CAVIN2	chr2:191834310-191847088	hgnc_idHGNC:10690	-
ENSG00000134184.13	113.665	-10.4472	1.21979	-8.56477	1.08289e-17	1.85055e-16	GSTM1	chr1:109687814-109709039	hgnc_idHGNC:4632	+
ENSG00000225206.10	113.506	-10.4454	1.22887	-8.50002	1.89565e-17	3.1849e-16	MIR137HG	chr1:97933474-98049863	hgnc_idHGNC:42871	-
ENSG00000067066.17	816.161	-10.4434	0.781974	-13.3551	1.1054e-40	6.59698e-39	SP100	chr2:230415942-230545606	hgnc_idHGNC:11206	+
ENSG00000260877.2	113.145	-10.4409	1.22154	-8.54734	1.25954e-17	2.14295e-16	RP11-211G23.2	chr11:69371463-69372512	havana_geneOTTHUMG00000175507.2	+
ENSG00000168016.15	406.603	-10.4335	1.07913	-9.66844	4.10595e-22	9.36072e-21	TRANK1	chr3:36826819-36945057	hgnc_idHGNC:29011	-
ENSG00000187678.10	998.265	-10.4187	0.749453	-13.9017	6.18172e-44	4.23729e-42	SPRY4	chr5:142310427-142326455	hgnc_idHGNC:15533	-
ENSG00000164342.13	109.365	-10.3921	1.2515	-8.30368	1.00933e-16	1.60838e-15	TLR3	chr4:186069155-186088073	hgnc_idHGNC:11849	+
ENSG00000267383.7	108.434	-10.3798	1.22852	-8.44908	2.9362e-17	4.867e-16	CTC-260E6.6	chr19:20122569-20321305	tagoverlapping_locus	-
ENSG00000109610.6	108.277	-10.3775	1.95028	-5.32102	1.0319e-07	7.28811e-07	SOD3	chr4:24789912-24800842	hgnc_idHGNC:11181	+
ENSG00000205336.14	780.374	-10.3688	0.922503	-11.2398	2.59923e-29	8.91815e-28	ADGRG1	chr16:57610652-57665580	hgnc_idHGNC:4512	+
ENSG00000196917.6	107.578	-10.368	1.21965	-8.50085	1.88207e-17	3.16553e-16	HCAR1	chr12:122726076-122730844	hgnc_idHGNC:4532	-
ENSG00000178567.8	559.816	-10.3321	0.918583	-11.2479	2.37306e-29	8.16026e-28	EPM2AIP1	chr3:36985043-36993131	hgnc_idHGNC:19735	-
ENSG00000198185.11	104.402	-10.3252	1.22182	-8.45072	2.89516e-17	4.80413e-16	ZNF334	chr20:46499630-46513559	hgnc_idHGNC:15806	-
ENSG00000144810.16	2638.31	-10.319	0.456611	-22.5991	4.42723e-113	3.11053e-110	COL8A1	chr3:99638475-99799226	hgnc_idHGNC:2215	+
ENSG00000179277.9	103.718	-10.315	1.23647	-8.34231	7.28547e-17	1.17426e-15	MEIS3P1	chr17:15786618-15787575	hgnc_idHGNC:7002	+
ENSG00000169247.14	1595.01	-10.2612	0.546325	-18.7822	1.05565e-78	2.61075e-76	SH3TC2	chr5:148923639-149063163	hgnc_idHGNC:29427	-
ENSG00000157303.11	98.4512	-10.2397	1.23036	-8.32256	8.60823e-17	1.38098e-15	SUSD3	chr9:93058688-93085133	hgnc_idHGNC:28391	+
ENSG00000102007.11	2749.53	-10.2114	0.449595	-22.7124	3.37966e-114	2.42974e-111	PLP2	chrX:49171898-49175235	hgnc_idHGNC:9087	+
ENSG00000002587.10	346.936	-10.2087	1.05464	-9.67977	3.67548e-22	8.42907e-21	HS3ST1	chr4:11393150-11429564	hgnc_idHGNC:5194	-
ENSG00000287023.1	96.222	-10.2076	1.24128	-8.22344	1.97741e-16	3.09517e-15	RP11-396D16.1	chr10:4747846-4785100	havana_geneOTTHUMG00000194956.1	-
ENSG00000262576.3	96.1356	-10.2058	1.26959	-8.03863	9.08473e-16	1.36068e-14	PCDHGA4	chr5:141355021-141512975	hgnc_idHGNC:8702	+
ENSG00000264301.1	95.8565	-10.2019	1.25759	-8.11231	4.96661e-16	7.55227e-15	LINC01444	chr18:14969001-14970468	hgnc_idHGNC:50769	-
ENSG00000211772.11	95.5908	-10.1974	1.22917	-8.29622	1.07474e-16	1.70908e-15	TRBC2	chr7:142801041-142802748	hgnc_idHGNC:12157	+
ENSG00000113494.17	95.4227	-10.1954	1.22414	-8.32866	8.17597e-17	1.313e-15	PRLR	chr5:35048756-35230487	hgnc_idHGNC:9446	-
ENSG00000246082.2	94.9685	-10.1884	1.22353	-8.32712	8.28358e-17	1.32959e-15	NUDT16L2P	chr3:131361898-131365122	hgnc_idHGNC:27189	+
ENSG00000264230.9	94.0226	-10.1736	1.22048	-8.33575	7.70069e-17	1.23925e-15	ANXA8L1	chr10:46375627-46391784	hgnc_idHGNC:23334	+
ENSG00000273760.1	93.826	-10.1711	1.2186	-8.34654	7.0291e-17	1.13471e-15	CH17-360D5.3	chr10:47970043-47973496	havana_geneOTTHUMG00000189092.1	-
ENSG00000124664.11	329.183	-10.1225	1.10279	-9.17897	4.35217e-20	8.7994e-19	SPDEF	chr6:34537802-34556333	hgnc_idHGNC:17257	-
ENSG00000164430.17	1146.86	-10.12	0.60079	-16.8444	1.15259e-63	1.79051e-61	CGAS	chr6:73413515-73452297	hgnc_idHGNC:21367	-
ENSG00000131746.13	176.23	-10.1174	1.36019	-7.43825	1.02027e-13	1.29054e-12	TNS4	chr17:40475828-40501623	hgnc_idHGNC:24352	-
ENSG00000242193.11	90.1205	-10.113	1.22989	-8.22264	1.99074e-16	3.11445e-15	CRYZL2P	chr1:178006136-178037950	hgnc_idHGNC:52164	-
ENSG00000121895.8	89.2371	-10.0985	1.24814	-8.09089	5.92304e-16	8.95816e-15	TMEM156	chr4:38966744-39032922	hgnc_idHGNC:26260	-
ENSG00000250786.2	87.9094	-10.0772	1.23421	-8.16484	3.21865e-16	4.96761e-15	SNHG18	chr5:9546200-9550609	hgnc_idHGNC:49007	+
ENSG00000104518.11	631.138	-10.0714	0.788854	-12.7671	2.50246e-37	1.27448e-35	GSDMD	chr8:143553207-143563062	hgnc_idHGNC:25697	+
ENSG00000226278.1	86.8998	-10.0601	1.34019	-7.50648	6.07401e-14	7.81407e-13	PSPHP1	chr7:55764797-55773288	hgnc_idHGNC:9578	+
ENSG00000112902.12	169.207	-10.0589	1.2291	-8.1839	2.74807e-16	4.27334e-15	SEMA5A	chr5:9035033-9546075	hgnc_idHGNC:10736	-
ENSG00000272734.1	86.5482	-10.0542	1.23441	-8.14495	3.79424e-16	5.82111e-15	ADIRF-AS1	chr10:86965345-86971311	hgnc_idHGNC:45127	-
ENSG00000196611.6	86.0965	-10.0466	1.23567	-8.13047	4.27621e-16	6.53459e-15	MMP1	chr11:102789401-102798160	hgnc_idHGNC:7155	-
ENSG00000151376.18	901.085	-10.0349	0.655805	-15.3016	7.45664e-53	7.46002e-51	ME3	chr11:86441108-86672636	hgnc_idHGNC:6985	-
ENSG00000164418.22	84.8187	-10.0257	1.23848	-8.0952	5.71685e-16	8.66752e-15	GRIK2	chr6:100962701-102081622	hgnc_idHGNC:4580	+
ENSG00000146477.6	164.638	-10.0191	1.21282	-8.26099	1.44464e-16	2.27971e-15	SLC22A3	chr6:160348378-160452577	hgnc_idHGNC:10967	+
ENSG00000237870.6	83.9562	-10.011	1.23068	-8.13452	4.1357e-16	6.32612e-15	AC073130.1	chr7:116275606-116286734	tagoverlapping_locus	-
ENSG00000153292.16	588.373	-9.9909	0.78926	-12.6586	1.00313e-36	4.92236e-35	ADGRF1	chr6:46997708-47042350	hgnc_idHGNC:18990	-
ENSG00000106853.20	796.327	-9.98677	1.2948	-7.713	1.22898e-14	1.67341e-13	PTGR1	chr9:111549722-111599893	hgnc_idHGNC:18429	-
ENSG00000168685.15	160.812	-9.98498	1.24261	-8.0355	9.31975e-16	1.39521e-14	IL7R	chr5:35852695-35879603	hgnc_idHGNC:6024	+
ENSG00000180543.5	291.717	-9.97491	1.06014	-9.40903	5.0076e-21	1.07354e-19	TSPYL5	chr8:97273488-97277928	hgnc_idHGNC:29367	-
ENSG00000268119.6	158.077	-9.9606	1.2108	-8.22648	1.92792e-16	3.02076e-15	CTD-2561J22.5	chr19:21444241-21463908	havana_geneOTTHUMG00000182846.3	-
ENSG00000164125.16	79.8812	-9.9391	1.26972	-7.82778	4.96575e-15	7.00644e-14	GASK1B	chr4:158124474-158173318	hgnc_idHGNC:25312	-
ENSG00000165071.15	79.8137	-9.93753	1.26216	-7.87342	3.4507e-15	4.93866e-14	TMEM71	chr8:132685007-132760712	hgnc_idHGNC:26572	-
ENSG00000083720.13	284.072	-9.92938	1.09284	-9.08588	1.02864e-19	2.01901e-18	OXCT1	chr5:41730065-41870425	hgnc_idHGNC:8527	-
ENSG00000137801.11	31408.4	-9.91632	0.267042	-37.134	7.95414e-302	1.22947e-297	THBS1	chr15:39581079-39599466	hgnc_idHGNC:11785	+
ENSG00000256151.1	76.138	-9.86957	1.23671	-7.98051	1.45735e-15	2.15048e-14	ADGRD1-AS1	chr12:130990138-130993976	hgnc_idHGNC:53314	-
ENSG00000171346.16	75.7984	-9.86312	1.22979	-8.02018	1.05591e-15	1.57162e-14	KRT15	chr17:41513745-41522529	hgnc_idHGNC:6421	-
ENSG00000132530.17	75.6469	-9.85993	1.22918	-8.02157	1.04399e-15	1.55536e-14	XAF1	chr17:6755447-6775647	hgnc_idHGNC:30932	+
ENSG00000151882.11	74.5287	-9.83851	1.24582	-7.89723	2.85171e-15	4.1176e-14	CCL28	chr5:43376645-43412391	hgnc_idHGNC:17700	-
ENSG00000276368.2	1073.26	-9.8309	0.61758	-15.9184	4.72152e-57	5.52883e-55	H2AC14	chr6:27814302-27814777	hgnc_idHGNC:4727	-
ENSG00000287382.1	73.478	-9.81858	1.28819	-7.622	2.4977e-14	3.31247e-13	RP11-345F18.2	chr4:55938153-55947996	havana_geneOTTHUMG00000194819.1	-
ENSG00000272913.1	73.3337	-9.8153	1.22229	-8.03028	9.72487e-16	1.45375e-14	RP11-440D17.3	chr2:95525109-95526702	havana_geneOTTHUMG00000186024.1	-
ENSG00000242147.3	72.6757	-9.80194	1.23214	-7.95521	1.78833e-15	2.62634e-14	LASTR	chr10:5594984-5632566	hgnc_idHGNC:54143	-
ENSG00000204019.5	72.1349	-9.7917	1.34623	-7.27344	3.50442e-13	4.2418e-12	CT83	chrX:116461686-116462976	hgnc_idHGNC:33494	-
ENSG00000134339.9	71.5183	-9.77936	1.25165	-7.81314	5.57799e-15	7.84523e-14	SAA2	chr11:18239223-18248668	hgnc_idHGNC:10514	-
ENSG00000100055.21	70.9426	-9.76729	1.2375	-7.89275	2.95601e-15	4.26024e-14	CYTH4	chr22:37282027-37315341	hgnc_idHGNC:9505	+
ENSG00000269652.1	70.8449	-9.76515	1.23403	-7.91322	2.50823e-15	3.63523e-14	CTD-2195B23.3	chr19:41221426-41222051	havana_geneOTTHUMG00000182739.1	-
ENSG00000050327.15	137.865	-9.76244	1.23249	-7.92092	2.35757e-15	3.42812e-14	ARHGEF5	chr7:144355288-144380632	hgnc_idHGNC:13209	+
ENSG00000060558.4	766.974	-9.76101	0.6612	-14.7626	2.55387e-49	2.20532e-47	GNA15	chr19:3136033-3163749	hgnc_idHGNC:4383	+
ENSG00000203857.10	70.1238	-9.75117	1.23813	-7.87576	3.3869e-15	4.84959e-14	HSD3B1	chr1:119507198-119515054	hgnc_idHGNC:5217	+
ENSG00000276759.2	69.8098	-9.74514	1.23994	-7.85936	3.86107e-15	5.51576e-14	RP11-80I3.1	chr9:26066675-26118408	havana_geneOTTHUMG00000189251.2	+
ENSG00000196754.13	1795.78	-9.73281	0.601893	-16.1703	8.16594e-59	1.01791e-56	S100A2	chr1:153561108-153567890	hgnc_idHGNC:10492	-
ENSG00000246228.6	68.883	-9.7252	1.30041	-7.47859	7.51215e-14	9.60028e-13	CASC8	chr8:127289817-127482139	hgnc_idHGNC:45129	-
ENSG00000181982.19	133.695	-9.71876	1.22254	-7.94963	1.87077e-15	2.74219e-14	CCDC149	chr4:24806117-24980204	hgnc_idHGNC:25405	-
ENSG00000133433.11	68.0467	-9.7069	1.27323	-7.62385	2.46211e-14	3.26808e-13	GSTT2B	chr22:23957414-23961195	hgnc_idHGNC:33437	-
ENSG00000151632.17	67.9907	-9.70572	1.23676	-7.84771	4.23719e-15	6.02801e-14	AKR1C2	chr10:4987400-5018031	hgnc_idHGNC:385	-
ENSG00000164509.16	477.174	-9.69293	0.77404	-12.5225	5.62268e-36	2.66594e-34	IL31RA	chr5:55851357-55922854	hgnc_idHGNC:18969	+
ENSG00000225684.4	67.3516	-9.6922	1.22923	-7.88479	3.15073e-15	4.53664e-14	FAM225B	chr9:113102117-113111543	hgnc_idHGNC:21865	-
ENSG00000214189.9	66.6094	-9.67686	1.23642	-7.82651	5.01585e-15	7.0739e-14	ZNF788P	chr19:12092263-12137235	hgnc_idHGNC:33112	+
ENSG00000245662.4	65.5412	-9.65408	1.26317	-7.64273	2.12661e-14	2.83371e-13	LINC02211	chr5:25187800-25324386	hgnc_idHGNC:53078	+
ENSG00000183876.9	127.874	-9.65398	1.22529	-7.87893	3.30197e-15	4.73676e-14	ARSI	chr5:150296343-150339307	hgnc_idHGNC:32521	-
ENSG00000073464.13	1267.83	-9.64867	0.512657	-18.8209	5.09074e-79	1.26915e-76	CLCN4	chrX:10156975-10237660	hgnc_idHGNC:2022	+
ENSG00000228742.11	65.2475	-9.64725	1.23381	-7.81904	5.32267e-15	7.49635e-14	LINC02577	chr7:106774955-106838480	hgnc_idHGNC:53749	+
ENSG00000145536.15	468.522	-9.63654	0.764411	-12.6065	1.9443e-36	9.51048e-35	ADAMTS16	chr5:5140330-5320304	hgnc_idHGNC:17108	+
ENSG00000164400.6	64.1934	-9.62404	1.23359	-7.80165	6.11043e-15	8.57846e-14	CSF2	chr5:132073789-132076170	hgnc_idHGNC:2434	+
ENSG00000099337.5	125.047	-9.62191	1.21507	-7.9188	2.39817e-15	3.48552e-14	KCNK6	chr19:38319845-38332076	hgnc_idHGNC:6281	+
ENSG00000083857.14	16608	-9.61547	0.239153	-40.2064	0	0	FAT1	chr4:186587794-186726722	hgnc_idHGNC:3595	-
ENSG00000157227.14	7489.41	-9.61057	0.380901	-25.2311	1.82399e-140	2.34945e-137	MMP14	chr14:22836560-22849041	hgnc_idHGNC:7160	+
ENSG00000197859.11	63.5381	-9.60803	1.30057	-7.38753	1.49584e-13	1.86536e-12	ADAMTSL2	chr9:133532164-133575519	hgnc_idHGNC:14631	+
ENSG00000238279.1	121.391	-9.57935	1.21615	-7.87681	3.35853e-15	4.81119e-14	BX470102.3	chr1:153533603-153535115	havana_geneOTTHUMG00000013548.1	+
ENSG00000272121.1	61.9963	-9.57319	1.22756	-7.79858	6.26075e-15	8.77754e-14	RP4-555D20.4	chr3:43998081-43999149	havana_geneOTTHUMG00000185495.1	-
ENSG00000276855.1	61.8356	-9.56952	1.29351	-7.39808	1.3817e-13	1.72791e-12	CTD-3157E16.2	chr17:15789016-15789705	havana_geneOTTHUMG00000186632.1	+
ENSG00000183439.9	61.8251	-9.56911	1.30483	-7.33359	2.24065e-13	2.75089e-12	TRIM61	chr4:164954446-164977668	hgnc_idHGNC:24339	-
ENSG00000276107.1	120.512	-9.56832	1.21382	-7.88284	3.20023e-15	4.60148e-14	THBS1-IT1	chr15:39586561-39587293	hgnc_idHGNC:55225	+
ENSG00000184838.15	61.5015	-9.5615	1.24442	-7.68351	1.54789e-14	2.08959e-13	PRR16	chr5:120464300-120687332	hgnc_idHGNC:29654	+
ENSG00000139318.8	1608.67	-9.53247	0.547597	-17.4078	7.20027e-68	1.23661e-65	DUSP6	chr12:89347235-89352501	hgnc_idHGNC:3072	-
ENSG00000111335.14	322.049	-9.52071	0.876672	-10.8601	1.78632e-27	5.61201e-26	OAS2	chr12:112978395-113011723	hgnc_idHGNC:8087	+
ENSG00000259571.2	58.8539	-9.49863	1.23816	-7.67155	1.69936e-14	2.28608e-13	BLID	chr11:122115340-122116215	hgnc_idHGNC:33495	-
ENSG00000115267.9	311.505	-9.48989	0.884968	-10.7234	7.90159e-27	2.38545e-25	IFIH1	chr2:162267074-162318684	hgnc_idHGNC:18873	-
ENSG00000101194.18	1126.01	-9.47116	0.580314	-16.3208	7.02615e-60	9.16483e-58	SLC17A9	chr20:62952707-62969585	hgnc_idHGNC:16192	+
ENSG00000237596.7	57.4339	-9.46356	1.25321	-7.55143	4.30501e-14	5.60594e-13	RP13-143G15.4	chr6:135991936-136225751	tagoverlapping_locus	-
ENSG00000283445.1	204.67	-9.45471	1.05796	-8.9367	4.00949e-19	7.56712e-18	RP11-63G10.4	chr1:58715609-58771295	havana_geneOTTHUMG00000191617.1	+
ENSG00000136244.12	110.58	-9.44435	1.23314	-7.65877	1.87729e-14	2.51341e-13	IL6	chr7:22725884-22732002	hgnc_idHGNC:6018	+
ENSG00000198125.13	56.1304	-9.42988	1.24549	-7.57125	3.69642e-14	4.8379e-13	MB	chr22:35606764-35637951	hgnc_idHGNC:6915	-
ENSG00000168004.10	55.909	-9.42467	1.24127	-7.59276	3.1315e-14	4.12121e-13	PLAAT5	chr11:63461404-63491194	hgnc_idHGNC:24978	-
ENSG00000163359.17	693.753	-9.40965	0.65351	-14.3986	5.27698e-47	4.16154e-45	COL6A3	chr2:237324003-237414328	hgnc_idHGNC:2213	-
ENSG00000223547.10	54.4722	-9.3863	1.2446	-7.54159	4.6426e-14	6.02777e-13	ZNF844	chr19:12064731-12081565	hgnc_idHGNC:25932	+
ENSG00000122862.5	392.289	-9.3748	0.88532	-10.5892	3.34545e-26	9.75671e-25	SRGN	chr10:69088103-69104805	hgnc_idHGNC:9361	+
ENSG00000233836.7	53.7383	-9.36714	1.24521	-7.52257	5.37102e-14	6.94727e-13	ZNF726P1	chr19:23762944-23833314	tagpseudo_consens	+
ENSG00000125618.18	188.674	-9.3591	1.11763	-8.37406	5.56683e-17	9.05753e-16	PAX8	chr2:113215997-113278921	hgnc_idHGNC:8622	-
ENSG00000278330.1	53.1466	-9.35073	1.33922	-6.98224	2.90503e-12	3.26212e-11	RP11-4B16.4	chr18:77112602-77115726	havana_geneOTTHUMG00000186683.1	+
ENSG00000109943.9	52.9886	-9.34694	1.24567	-7.50353	6.21239e-14	7.98212e-13	CRTAM	chr11:122838500-122872643	hgnc_idHGNC:24313	+
ENSG00000221887.6	52.2956	-9.32747	1.24834	-7.4719	7.90465e-14	1.00852e-12	HMSD	chr18:63949301-63981774	hgnc_idHGNC:23037	+
ENSG00000101335.10	1272	-9.32486	0.599088	-15.5651	1.25699e-54	1.33078e-52	MYL9	chr20:36541497-36551447	hgnc_idHGNC:15754	+
ENSG00000167880.8	1029.64	-9.32466	1.19577	-7.79804	6.28774e-15	8.80482e-14	EVPL	chr17:76004502-76027306	hgnc_idHGNC:3503	-
ENSG00000224184.6	52.1309	-9.32288	1.25124	-7.45089	9.27157e-14	1.17709e-12	MIR3681HG	chr2:11833926-12702913	hgnc_idHGNC:52001	+
ENSG00000170786.13	51.9368	-9.31757	1.28989	-7.22354	5.06503e-13	6.05961e-12	SDR16C5	chr8:56300005-56320776	hgnc_idHGNC:30311	-
ENSG00000181634.8	380.289	-9.31685	0.829986	-11.2253	3.0632e-29	1.04752e-27	TNFSF15	chr9:114784652-114806039	hgnc_idHGNC:11931	-
ENSG00000233338.1	51.5854	-9.30815	1.2409	-7.50113	6.32682e-14	8.12577e-13	TLR8-AS1	chrX:12902817-12908333	hgnc_idHGNC:40720	-
ENSG00000118508.5	367.429	-9.30559	0.862935	-10.7836	4.1124e-27	1.26877e-25	RAB32	chr6:146543833-146554953	hgnc_idHGNC:9772	+
ENSG00000124882.4	270.575	-9.29313	1.00424	-9.25391	2.16429e-20	4.44268e-19	EREG	chr4:74365145-74388749	hgnc_idHGNC:3443	+
ENSG00000146674.16	612.782	-9.24417	0.616416	-14.9966	7.72276e-51	7.08431e-49	IGFBP3	chr7:45912245-45921874	hgnc_idHGNC:5472	-
ENSG00000108846.16	1245.88	-9.24282	0.554159	-16.679	1.86359e-62	2.79665e-60	ABCC3	chr17:50634777-50692253	hgnc_idHGNC:54	+
ENSG00000102048.16	49.176	-9.23842	1.25995	-7.33237	2.26122e-13	2.77504e-12	ASB9	chrX:15235288-15270467	hgnc_idHGNC:17184	-
ENSG00000102452.18	48.9921	-9.23383	1.2531	-7.36882	1.72146e-13	2.1381e-12	NALCN	chr13:101053776-101416508	hgnc_idHGNC:19082	-
ENSG00000198429.10	260.059	-9.2203	0.881343	-10.4616	1.29583e-25	3.65839e-24	ZNF69	chr19:11887782-11914329	hgnc_idHGNC:13138	+
ENSG00000280079.1	48.3382	-9.21474	1.25135	-7.36382	1.78726e-13	2.21448e-12	CTC-260E6.4	chr19:20220597-20222186	tagoverlapping_locus	-
ENSG00000187566.6	48.3633	-9.21414	1.25768	-7.32629	2.3662e-13	2.90273e-12	NHLRC1	chr6:18120440-18122677	hgnc_idHGNC:21576	-
ENSG00000100342.21	260.751	-9.21398	0.90872	-10.1395	3.68923e-24	9.63251e-23	APOL1	chr22:36253071-36267530	hgnc_idHGNC:618	+
ENSG00000148735.15	93.77	-9.20627	1.26127	-7.29921	2.8947e-13	3.52866e-12	PLEKHS1	chr10:113751262-113783429	hgnc_idHGNC:26285	+
ENSG00000287839.1	47.7845	-9.19771	1.25012	-7.35743	1.87483e-13	2.31649e-12	RP11-29H23.8	chr1:155626757-155637604	havana_geneOTTHUMG00000194515.1	-
ENSG00000042980.13	93.0394	-9.19459	1.23009	-7.47474	7.73542e-14	9.87744e-13	ADAM28	chr8:24294069-24359014	hgnc_idHGNC:206	+
ENSG00000102854.16	432.368	-9.18294	0.830608	-11.0557	2.05758e-28	6.79574e-27	MSLN	chr16:760734-768865	hgnc_idHGNC:7371	+
ENSG00000134321.13	167.146	-9.17909	1.09589	-8.37592	5.47958e-17	8.92495e-16	RSAD2	chr2:6865557-6898239	hgnc_idHGNC:30908	+
ENSG00000138356.14	597.466	-9.16919	0.643446	-14.2501	4.47496e-46	3.36591e-44	AOX1	chr2:200586014-200677064	hgnc_idHGNC:553	+
ENSG00000189143.10	1659.57	-9.15469	0.429516	-21.314	8.42522e-101	4.34095e-98	CLDN4	chr7:73799542-73832690	hgnc_idHGNC:2046	+
ENSG00000165568.18	90.1899	-9.14905	1.22944	-7.44162	9.94563e-14	1.25853e-12	AKR1E2	chr10:4786629-4848062	hgnc_idHGNC:23437	+
ENSG00000173432.12	324.579	-9.121	0.775237	-11.7654	5.88238e-32	2.27594e-30	SAA1	chr11:18266260-18269977	hgnc_idHGNC:10513	+
ENSG00000169174.11	320.992	-9.1183	0.801378	-11.3783	5.36521e-30	1.91746e-28	PCSK9	chr1:55039447-55064852	hgnc_idHGNC:20001	+
ENSG00000026751.17	88.0683	-9.11491	1.23765	-7.3647	1.77551e-13	2.2008e-12	SLAMF7	chr1:160739057-160754821	hgnc_idHGNC:21394	+
ENSG00000161267.12	480.673	-9.11409	0.669856	-13.6061	3.68621e-42	2.384e-40	BDH1	chr3:197509783-197573323	hgnc_idHGNC:1027	-
ENSG00000198975.2	44.928	-9.10953	1.26461	-7.20343	5.87151e-13	6.9866e-12	MIRLET7A2	chr11:122146522-122146593	hgnc_idHGNC:31477	-
ENSG00000092929.12	3537.01	-9.09044	0.490773	-18.5227	1.355e-76	2.99204e-74	UNC13D	chr17:75827225-75844552	hgnc_idHGNC:23147	-
ENSG00000213988.11	158.495	-9.08612	1.06743	-8.51212	1.70784e-17	2.87875e-16	ZNF90	chr19:20077994-20127076	hgnc_idHGNC:13165	+
ENSG00000137462.9	239.546	-9.07689	0.912794	-9.94408	2.67649e-23	6.56674e-22	TLR2	chr4:153684070-153706260	hgnc_idHGNC:11848	+
ENSG00000265519.1	43.3127	-9.0552	1.242	-7.29083	3.08056e-13	3.7493e-12	CTD-3157E16.1	chr17:15787787-15788205	havana_geneOTTHUMG00000179073.1	-
ENSG00000144063.4	43.1547	-9.05048	1.24246	-7.28434	3.23237e-13	3.92635e-12	MALL	chr2:110083870-110116022	hgnc_idHGNC:6818	-
ENSG00000169255.15	472.155	-9.04722	0.733284	-12.3379	5.65781e-35	2.57214e-33	B3GALNT1	chr3:161083883-161105411	hgnc_idHGNC:918	-
ENSG00000111700.13	42.8206	-9.03942	1.34419	-6.72483	1.75798e-11	1.84914e-10	SLCO1B3	chr12:20810702-20916911	hgnc_idHGNC:10961	+
ENSG00000184194.6	83.5094	-9.03786	1.27796	-7.07211	1.52593e-12	1.75428e-11	GPR173	chrX:53048789-53080615	hgnc_idHGNC:18186	+
ENSG00000253485.3	82.5468	-9.02136	1.28121	-7.04127	1.90499e-12	2.17069e-11	PCDHGA5	chr5:141364162-141512975	hgnc_idHGNC:8703	+
ENSG00000175728.4	42.1571	-9.01704	1.25204	-7.2019	5.93795e-13	7.06293e-12	LINC02873	chr11:130672956-130717352	hgnc_idHGNC:26805	+
ENSG00000172927.8	2772.24	-9.01038	0.421935	-21.3549	3.50993e-101	1.87079e-98	MYEOV	chr11:69294151-69367726	hgnc_idHGNC:7563	+
ENSG00000253930.1	41.7517	-9.00307	1.40213	-6.42098	1.354e-10	1.30276e-09	TNFRSF10A-AS1	chr8:23189279-23190675	hgnc_idHGNC:53164	+
ENSG00000041982.16	1735.9	-9.00297	0.444415	-20.258	3.01849e-91	1.18118e-88	TNC	chr9:115019575-115118257	hgnc_idHGNC:5318	-
ENSG00000232759.1	41.6601	-9.00032	1.25531	-7.16977	7.51235e-13	8.85724e-12	AC002480.3	chr7:22563337-22573996	havana_geneOTTHUMG00000152530.1	+
ENSG00000267102.1	41.4707	-8.99328	1.23914	-7.25768	3.93792e-13	4.75163e-12	RP11-686D22.7	chr17:35409602-35410228	tagpseudo_consens	-
ENSG00000189223.15	1302.44	-8.98816	0.4611	-19.4929	1.26231e-84	4.10768e-82	PAX8-AS1	chr2:113211421-113276581	hgnc_idHGNC:49271	+
ENSG00000231528.3	41.1848	-8.98299	1.23758	-7.25851	3.91375e-13	4.72431e-12	FAM225A	chr9:113113042-113119928	hgnc_idHGNC:27855	+
ENSG00000197915.7	294.469	-8.96317	0.888753	-10.0851	6.42968e-24	1.64679e-22	HRNR	chr1:152212076-152224193	hgnc_idHGNC:20846	-
ENSG00000285108.1	40.5962	-8.96241	1.23819	-7.23832	4.54265e-13	5.46002e-12	RP11-419K12.2	chr8:129685401-129723023	havana_geneOTTHUMG00000192613.1	-
ENSG00000246582.3	40.2199	-8.9483	1.2432	-7.19779	6.11953e-13	7.26774e-12	RP11-1149O23.3	chr8:23224471-23230926	havana_geneOTTHUMG00000163784.2	+
ENSG00000141934.10	638.606	-8.91752	0.559547	-15.937	3.50606e-57	4.13689e-55	PLPP2	chr19:281040-291403	hgnc_idHGNC:9230	-
ENSG00000240747.8	39.2421	-8.91366	1.39069	-6.40951	1.45988e-10	1.39897e-09	KRBOX1	chr3:42809483-42942792	hgnc_idHGNC:38708	+
ENSG00000240476.1	268.268	-8.90988	0.939291	-9.48575	2.40654e-21	5.25766e-20	LINC00973	chr3:98981058-98983096	hgnc_idHGNC:48868	+
ENSG00000197142.11	2116.87	-8.90458	0.377937	-23.5611	9.67125e-123	7.47442e-120	ACSL5	chr10:112374116-112428379	hgnc_idHGNC:16526	+
ENSG00000249743.6	38.9666	-8.9033	1.24719	-7.13869	9.42279e-13	1.10214e-11	RP11-60A8.1	chr5:73213930-73295258	havana_geneOTTHUMG00000162463.7	+
ENSG00000214652.6	75.4244	-8.89182	1.24668	-7.13239	9.86408e-13	1.15158e-11	ZNF727	chr7:64045434-64085339	hgnc_idHGNC:22785	+
ENSG00000177465.5	38.6457	-8.89117	1.26705	-7.01725	2.26277e-12	2.55483e-11	ACOT4	chr14:73591873-73595766	hgnc_idHGNC:19748	+
ENSG00000141526.18	4691.22	-8.88781	0.351077	-25.3159	2.13707e-141	2.87241e-138	SLC16A3	chr17:82217934-82261129	hgnc_idHGNC:10924	+
ENSG00000163568.15	74.6859	-8.87664	1.25725	-7.06037	1.66059e-12	1.90484e-11	AIM2	chr1:159062484-159147096	hgnc_idHGNC:357	-
ENSG00000213967.11	37.9615	-8.86524	1.25278	-7.07643	1.47915e-12	1.7024e-11	ZNF726	chr19:23914876-23945159	hgnc_idHGNC:32462	+
ENSG00000112559.15	37.7417	-8.85659	1.29261	-6.85169	7.2981e-12	7.94693e-11	MDFI	chr6:41636882-41654244	hgnc_idHGNC:6967	+
ENSG00000162105.20	337.291	-8.85162	0.882725	-10.0276	1.15274e-23	2.90193e-22	SHANK2	chr11:70467854-71252577	hgnc_idHGNC:14295	-
ENSG00000245571.7	37.4856	-8.84672	1.24323	-7.11589	1.11189e-12	1.29235e-11	FAM111A-DT	chr11:59130133-59143015	hgnc_idHGNC:53752	-
ENSG00000204362.6	37.303	-8.83979	1.25983	-7.01666	2.27242e-12	2.56479e-11	LINC02783	chr1:17189783-17197617	hgnc_idHGNC:54303	+
ENSG00000005379.17	262.05	-8.83316	0.849204	-10.4017	2.43575e-25	6.77756e-24	TSPOAP1	chr17:58301228-58328795	hgnc_idHGNC:16831	-
ENSG00000175793.12	868.718	-8.82434	0.520647	-16.9488	1.965e-64	3.14745e-62	SFN	chr1:26863149-26864456	hgnc_idHGNC:10773	+
ENSG00000160181.9	36.8441	-8.82225	1.26458	-6.97643	3.02785e-12	3.39264e-11	TFF2	chr21:42346357-42350997	hgnc_idHGNC:11756	-
ENSG00000162645.13	526.422	-8.8216	0.607572	-14.5194	9.12794e-48	7.40633e-46	GBP2	chr1:89106132-89150456	hgnc_idHGNC:4183	-
ENSG00000174600.14	36.7046	-8.81741	1.24637	-7.07448	1.50012e-12	1.72525e-11	CMKLR1	chr12:108288044-108339317	hgnc_idHGNC:2121	-
ENSG00000197249.14	391.913	-8.81717	0.657242	-13.4154	4.91301e-41	2.98978e-39	SERPINA1	chr14:94376747-94390693	hgnc_idHGNC:8941	-
ENSG00000253522.6	36.612	-8.81327	1.30536	-6.75159	1.4623e-11	1.54708e-10	MIR3142HG	chr5:160438594-160487426	hgnc_idHGNC:51944	+
ENSG00000137767.14	198.084	-8.80695	0.887389	-9.92457	3.25515e-23	7.92983e-22	SQOR	chr15:45631148-45691281	hgnc_idHGNC:20390	+
ENSG00000271605.6	250.46	-8.79256	0.873903	-10.0612	8.19535e-24	2.08348e-22	MILR1	chr17:64449037-64468643	hgnc_idHGNC:27570	+
ENSG00000237813.4	70.1552	-8.78717	1.23264	-7.12872	1.01309e-12	1.18094e-11	AC002066.1	chr7:116238260-116499465	tagoverlapping_locus	-
ENSG00000154874.15	315.845	-8.7663	0.720594	-12.1654	4.75173e-34	2.04875e-32	CCDC144B	chr17:18537800-18625617	hgnc_idHGNC:26704	-
ENSG00000196664.5	34.9938	-8.74809	1.26002	-6.94283	3.8431e-12	4.27666e-11	TLR7	chrX:12867072-12890361	hgnc_idHGNC:15631	+
ENSG00000163453.11	3249.35	-8.73904	0.34331	-25.4552	6.17597e-143	8.67836e-140	IGFBP7	chr4:57030773-57110385	hgnc_idHGNC:5476	-
ENSG00000226053.1	34.6363	-8.73406	1.25417	-6.96402	3.30697e-12	3.69334e-11	LINC01776	chr1:98210747-98272658	hgnc_idHGNC:52566	+
ENSG00000257732.1	34.5112	-8.72833	1.30313	-6.69798	2.11324e-11	2.20185e-10	RP11-818F20.5	chr12:104262314-104280722	havana_geneOTTHUMG00000170178.1	-
ENSG00000159167.12	566.615	-8.7222	0.553744	-15.7513	6.72689e-56	7.42696e-54	STC1	chr8:23841929-23854806	hgnc_idHGNC:11373	-
ENSG00000250320.6	66.4091	-8.7086	1.24102	-7.01727	2.2624e-12	2.55483e-11	EDIL3-DT	chr5:84382424-84490765	hgnc_idHGNC:40204	+
ENSG00000125089.18	119.737	-8.70762	1.14327	-7.6164	2.60842e-14	3.4534e-13	SH3TC1	chr4:8182072-8241803	hgnc_idHGNC:26009	+
ENSG00000279433.1	33.9754	-8.70624	1.31203	-6.63569	3.22978e-11	3.30286e-10	RP11-4B16.1	chr18:77108284-77110537	tagoverlapping_locus	-
ENSG00000149596.7	122.956	-8.70596	1.07573	-8.09308	5.8175e-16	8.81148e-15	JPH2	chr20:44106590-44187188	hgnc_idHGNC:14202	-
ENSG00000226943.3	33.8138	-8.69742	1.26129	-6.89563	5.36283e-12	5.88521e-11	ALG1L5P	chr7:6923804-6930835	hgnc_idHGNC:44374	+
ENSG00000170421.12	8261.55	-8.69683	0.27438	-31.6962	1.75046e-220	1.35284e-216	KRT8	chr12:52897187-52949954	hgnc_idHGNC:6446	-
ENSG00000178814.17	177.264	-8.69559	0.959053	-9.06684	1.22514e-19	2.39405e-18	OPLAH	chr8:144051266-144063965	hgnc_idHGNC:8149	-
ENSG00000104783.14	762.833	-8.6936	0.529219	-16.4272	1.22109e-60	1.65565e-58	KCNN4	chr19:43766533-43781257	hgnc_idHGNC:6293	-
ENSG00000184860.10	181.74	-8.69242	0.902162	-9.6351	5.68349e-22	1.28718e-20	SDR42E1	chr16:81988855-82011481	hgnc_idHGNC:29834	-
ENSG00000196154.12	8685.61	-8.67507	0.333298	-26.0279	2.39108e-149	4.92786e-146	S100A4	chr1:153543613-153550136	hgnc_idHGNC:10494	-
ENSG00000109511.12	33.154	-8.66959	1.28997	-6.72077	1.80769e-11	1.89626e-10	ANXA10	chr4:168092537-168187736	hgnc_idHGNC:534	+
ENSG00000213275.2	33.1445	-8.669	1.3451	-6.44486	1.15704e-10	1.12198e-09	IFITM9P	chr11:69303412-69303807	hgnc_idHGNC:33972	-
ENSG00000242731.3	33.0421	-8.66515	1.29866	-6.67238	2.51684e-11	2.60306e-10	FAM86LP	chr7:6931684-6939603	hgnc_idHGNC:44099	-
ENSG00000130303.14	1175.66	-8.65043	0.412664	-20.9624	1.44667e-97	6.88037e-95	BST2	chr19:17402939-17405630	hgnc_idHGNC:1119	-
ENSG00000249279.6	32.621	-8.64677	1.32215	-6.53991	6.15576e-11	6.12683e-10	LINC02057	chr5:61201304-61304811	hgnc_idHGNC:52900	-
ENSG00000171408.14	412.263	-8.64628	0.626294	-13.8055	2.36283e-43	1.59486e-41	PDE7B	chr6:135851701-136195574	hgnc_idHGNC:8792	+
ENSG00000095752.7	293.007	-8.64617	0.713821	-12.1125	9.06623e-34	3.82887e-32	IL11	chr19:55364382-55370463	hgnc_idHGNC:5966	-
ENSG00000174808.12	32.5939	-8.64572	1.27734	-6.76854	1.30085e-11	1.38384e-10	BTC	chr4:74744759-74794523	hgnc_idHGNC:1121	-
ENSG00000263528.8	417.419	-8.64165	0.634083	-13.6286	2.70809e-42	1.7662e-40	IKBKE	chr1:206470476-206496889	hgnc_idHGNC:14552	+
ENSG00000138496.17	230.689	-8.63796	0.78818	-10.9594	5.99122e-28	1.93534e-26	PARP9	chr3:122527924-122564577	hgnc_idHGNC:24118	-
ENSG00000198959.12	12595.8	-8.63383	0.354249	-24.3722	3.37114e-131	3.59363e-128	TGM2	chr20:38127385-38166578	hgnc_idHGNC:11778	-
ENSG00000255443.1	32.0213	-8.62117	1.26563	-6.81174	9.64279e-12	1.03614e-10	CD44-AS1	chr11:35210343-35214985	hgnc_idHGNC:40133	-
ENSG00000144230.17	62.4668	-8.61938	1.3675	-6.30303	2.91881e-10	2.71374e-09	GPR17	chr2:127645864-127652639	hgnc_idHGNC:4471	+
ENSG00000215009.5	31.8298	-8.6118	1.2535	-6.87021	6.41089e-12	6.9981e-11	ACSM4	chr12:7304284-7328724	hgnc_idHGNC:32016	+
ENSG00000231185.7	61.9567	-8.60668	1.22502	-7.02573	2.12949e-12	2.41227e-11	SPRY4-AS1	chr5:142325293-142672001	hgnc_idHGNC:53465	+
ENSG00000142623.11	61.8957	-8.60499	1.23054	-6.99288	2.693e-12	3.03173e-11	PADI1	chr1:17205128-17246007	hgnc_idHGNC:18367	+
ENSG00000204540.11	112.062	-8.59763	1.0817	-7.94827	1.89127e-15	2.76962e-14	PSORS1C1	chr6:31114750-31140092	hgnc_idHGNC:17202	+
ENSG00000147676.14	109.624	-8.58666	1.17248	-7.3235	2.41583e-13	2.96009e-12	MAL2	chr8:119165034-119245673	hgnc_idHGNC:13634	+
ENSG00000204959.4	31.2783	-8.58567	1.25703	-6.83014	8.48331e-12	9.17611e-11	ARHGEF34P	chr7:144272445-144286966	hgnc_idHGNC:38086	-
ENSG00000177932.7	338.312	-8.58481	0.692466	-12.3974	2.69827e-35	1.24128e-33	ZNF354C	chr5:179060373-179083977	hgnc_idHGNC:16736	+
ENSG00000170498.9	31.1134	-8.5779	1.25083	-6.85775	6.99538e-12	7.62267e-11	KISS1	chr1:204190341-204196491	hgnc_idHGNC:6341	-
ENSG00000197497.11	60.46	-8.57236	1.2369	-6.93051	4.19319e-12	4.64951e-11	ZNF665	chr19:53159213-53193386	hgnc_idHGNC:25885	-
ENSG00000153246.13	167.037	-8.57104	0.892135	-9.60733	7.44519e-22	1.67268e-20	PLA2R1	chr2:159932006-160062615	hgnc_idHGNC:9042	-
ENSG00000167232.14	1001.38	-8.56867	0.463191	-18.4992	2.0953e-76	4.59391e-74	ZNF91	chr19:23304991-23395471	hgnc_idHGNC:13166	-
ENSG00000287680.1	30.8638	-8.56677	1.32278	-6.47631	9.39898e-11	9.19785e-10	RP11-862L9.4	chr18:77042864-77044739	havana_geneOTTHUMG00000194950.1	+
ENSG00000253910.3	166.938	-8.56592	0.972485	-8.80828	1.27081e-18	2.33012e-17	PCDHGB2	chr5:141359994-141512975	hgnc_idHGNC:8709	+
ENSG00000185070.12	443.08	-8.56416	0.571721	-14.9796	9.97733e-51	9.07174e-49	FLRT2	chr14:85530144-85654428	hgnc_idHGNC:3761	+
ENSG00000234614.1	30.6645	-8.55646	1.26041	-6.78863	1.132e-11	1.2088e-10	C2CD4D-AS1	chr1:151841877-151850385	hgnc_idHGNC:54045	+
ENSG00000275896.6	110.81	-8.55299	1.09153	-7.83577	4.65992e-15	6.59902e-14	PRSS2	chr7:142760398-142774564	hgnc_idHGNC:9483	+
ENSG00000274721.1	30.526	-8.55051	1.40095	-6.10335	1.03868e-09	9.13262e-09	ENSG10010136563.1	chr5:142318047-142318167	+
ENSG00000287484.1	30.2749	-8.53835	1.29074	-6.61509	3.71324e-11	3.77975e-10	RP11-295K3.2	chr11:1773745-1774903	havana_geneOTTHUMG00000194519.1	+
ENSG00000162692.12	106.709	-8.53288	1.10489	-7.72285	1.13754e-14	1.55396e-13	VCAM1	chr1:100719742-100739045	hgnc_idHGNC:12663	+
ENSG00000128510.12	585.366	-8.52694	0.519275	-16.4209	1.35652e-60	1.83124e-58	CPA4	chr7:130293134-130324180	hgnc_idHGNC:15740	+
ENSG00000166793.13	58.5422	-8.52439	1.2711	-6.7063	1.99622e-11	2.08555e-10	YPEL4	chr11:57645087-57649944	hgnc_idHGNC:18328	-
ENSG00000278897.1	57.9795	-8.51121	1.25731	-6.76939	1.29324e-11	1.37622e-10	AC020951.1	chr19:11856032-11858302	tagoverlapping_locus	+
ENSG00000184363.10	317.919	-8.49307	0.752043	-11.2933	1.41558e-29	4.93362e-28	PKP3	chr11:392614-404908	hgnc_idHGNC:9025	+
ENSG00000117226.12	1229.09	-8.49025	0.492665	-17.2333	1.49328e-66	2.53645e-64	GBP3	chr1:89006679-89022894	hgnc_idHGNC:4184	-
ENSG00000274021.1	29.2241	-8.48798	1.34309	-6.31976	2.61972e-10	2.45486e-09	RP11-823E8.3	chr12:89351015-89353271	havana_geneOTTHUMG00000169953.2	+
ENSG00000103888.17	4831.62	-8.48492	0.328757	-25.8091	7.00263e-147	1.20266e-143	CEMIP	chr15:80779343-80951776	hgnc_idHGNC:29213	+
ENSG00000160180.17	29.123	-8.48263	1.29316	-6.55961	5.3949e-11	5.40609e-10	TFF3	chr21:42311667-42315409	hgnc_idHGNC:11757	-
ENSG00000257588.1	28.9913	-8.47563	1.25851	-6.73464	1.64333e-11	1.73208e-10	RP11-469H8.6	chr12:49951512-49962924	tagoverlapping_locus	-
ENSG00000198910.14	2188.28	-8.47543	0.531226	-15.9545	2.6525e-57	3.14174e-55	L1CAM	chrX:153861514-153886173	hgnc_idHGNC:6470	-
ENSG00000139209.16	256.431	-8.47155	0.790492	-10.7168	8.48785e-27	2.55744e-25	SLC38A4	chr12:46764761-46832408	hgnc_idHGNC:14679	-
ENSG00000180287.17	28.479	-8.44981	1.26847	-6.66142	2.71186e-11	2.79448e-10	PLD5	chr1:242082986-242524697	hgnc_idHGNC:26879	-
ENSG00000207954.1	54.6438	-8.42587	1.29174	-6.52288	6.89695e-11	6.83373e-10	MIR138-1	chr3:44114212-44114310	hgnc_idHGNC:31524	+
ENSG00000122861.16	4740.14	-8.41273	0.307123	-27.3921	3.40852e-165	9.57919e-162	PLAU	chr10:73909177-73917496	hgnc_idHGNC:9052	+
ENSG00000163283.7	198.641	-8.41168	0.783975	-10.7295	7.39734e-27	2.23759e-25	ALPP	chr2:232378724-232382889	hgnc_idHGNC:439	+
ENSG00000173040.13	27.7041	-8.41047	1.30325	-6.45348	1.0931e-10	1.06298e-09	EVC2	chr4:5542772-5709548	hgnc_idHGNC:19747	-
ENSG00000137965.11	407.092	-8.40724	0.669283	-12.5616	3.43504e-36	1.65664e-34	IFI44	chr1:78649796-78664078	hgnc_idHGNC:16938	+
ENSG00000249852.1	27.628	-8.4069	1.35825	-6.18953	6.03444e-10	5.4324e-09	AC145676.2	chr7:227554-229557	havana_geneOTTHUMG00000160234.1	-
ENSG00000111799.22	5241.58	-8.39553	0.271139	-30.964	1.64751e-210	1.01862e-206	COL12A1	chr6:75084326-75206267	hgnc_idHGNC:2188	-
ENSG00000130813.18	98.2074	-8.39345	1.06848	-7.85549	3.98219e-15	5.67829e-14	SHFL	chr19:10086122-10093252	hgnc_idHGNC:25649	+
ENSG00000198768.11	645.192	-8.39099	0.572859	-14.6476	1.39629e-48	1.16035e-46	APCDD1L	chr20:58459101-58515399	hgnc_idHGNC:26892	-
ENSG00000213214.5	27.0799	-8.37879	1.28562	-6.51731	7.15771e-11	7.08302e-10	ARHGEF35	chr7:144186083-144195833	hgnc_idHGNC:33846	-
ENSG00000251257.2	52.8571	-8.37692	1.2384	-6.76431	1.33946e-11	1.42247e-10	CTD-2263F21.1	chr5:38460925-38468339	havana_geneOTTHUMG00000162102.2	-
ENSG00000233828.5	26.9793	-8.37201	1.2814	-6.5335	6.42511e-11	6.37643e-10	MIR4280HG	chr5:87048858-87138397	hgnc_idHGNC:54975	-
ENSG00000141753.7	11122.9	-8.3648	0.553826	-15.1037	1.5317e-51	1.44363e-49	IGFBP4	chr17:40443450-40457725	hgnc_idHGNC:5473	+
ENSG00000022556.16	191.93	-8.36163	0.77835	-10.7428	6.41032e-27	1.95625e-25	NLRP2	chr19:54953130-55001142	hgnc_idHGNC:22948	+
ENSG00000189190.10	238.559	-8.34877	0.737333	-11.3229	1.01048e-29	3.53773e-28	ZNF600	chr19:52749942-52786807	hgnc_idHGNC:30951	-
ENSG00000163739.5	26.519	-8.34772	1.28449	-6.49885	8.09358e-11	7.9607e-10	CXCL1	chr4:73869393-73871308	hgnc_idHGNC:4602	+
ENSG00000188910.8	51.8008	-8.3477	1.25714	-6.64023	3.13189e-11	3.207e-10	GJB3	chr1:34781214-34786369	hgnc_idHGNC:4285	+
ENSG00000197550.3	26.277	-8.33644	1.31032	-6.36215	1.98953e-10	1.88217e-09	RP11-460N11.2	chr9:64817870-64836341	havana_geneOTTHUMG00000013331.1	+
ENSG00000197971.16	2420.14	-8.33615	0.305756	-27.2641	1.13116e-163	2.91407e-160	MBP	chr18:76978827-77133683	hgnc_idHGNC:6925	-
ENSG00000285906.2	94.0136	-8.33014	1.08376	-7.68632	1.51424e-14	2.04594e-13	RP11-622I12.1	chr3:11193439-11225877	havana_geneOTTHUMG00000193244.2	-
ENSG00000233521.7	26.0952	-8.32485	1.2706	-6.55191	5.68057e-11	5.67396e-10	LINC01638	chr22:27221349-27225134	hgnc_idHGNC:52425	-
ENSG00000277734.8	26.0732	-8.32367	1.31186	-6.34494	2.2251e-10	2.09908e-09	TRAC	chr14:22547506-22552156	hgnc_idHGNC:12029	+
ENSG00000142910.16	2032.21	-8.32006	0.458672	-18.1395	1.55575e-73	3.1641e-71	TINAGL1	chr1:31576485-31587686	hgnc_idHGNC:19168	+
ENSG00000272622.2	25.9631	-8.31721	1.27709	-6.51263	7.38458e-11	7.29817e-10	RP11-395N3.2	chr2:226800146-226813741	tagoverlapping_locus	+
ENSG00000280002.1	92.4321	-8.31719	1.07421	-7.74264	9.73769e-15	1.3403e-13	RP11-76C10.6	chr12:130988312-130990028	havana_geneOTTHUMG00000168345.1	-
ENSG00000267934.1	25.8666	-8.31334	1.29639	-6.41269	1.42977e-10	1.37139e-09	CTB-176F20.3	chr19:23323968-23329101	havana_geneOTTHUMG00000183269.1	+
ENSG00000288054.1	25.8256	-8.31019	1.33017	-6.24746	4.17175e-10	3.82687e-09	RP11-371H1.1	chr6:135882780-135888133	havana_geneOTTHUMG00000195614.1	-
ENSG00000145623.13	2095.88	-8.29662	0.342821	-24.201	2.16969e-129	2.09606e-126	OSMR	chr5:38845858-38945596	hgnc_idHGNC:8507	+
ENSG00000126561.18	232.002	-8.28349	0.738246	-11.2205	3.23444e-29	1.10485e-27	STAT5A	chr17:42287547-42311943	hgnc_idHGNC:11366	+
ENSG00000251194.2	25.2404	-8.27761	1.28357	-6.44888	1.12676e-10	1.09502e-09	RP1-68D18.2	chr11:35212550-35214007	tagoverlapping_locus	+
ENSG00000175592.9	2270.84	-8.2742	0.664107	-12.4591	1.24707e-35	5.84122e-34	FOSL1	chr11:65892049-65900573	hgnc_idHGNC:13718	-
ENSG00000095261.14	909.28	-8.2654	0.436758	-18.9244	7.17613e-80	1.88003e-77	PSMD5	chr9:120815496-120842951	hgnc_idHGNC:9563	-
ENSG00000157399.17	90.293	-8.26112	1.06635	-7.74712	9.39976e-15	1.29899e-13	ARSL	chrX:2934045-2968475	hgnc_idHGNC:719	-
ENSG00000234155.1	24.9577	-8.26069	1.33015	-6.21036	5.28643e-10	4.79955e-09	LINC02535	chr6:85387219-85390186	hgnc_idHGNC:53569	-
ENSG00000176697.20	533.476	-8.25761	0.537994	-15.3489	3.60208e-53	3.66299e-51	BDNF	chr11:27654893-27722058	hgnc_idHGNC:1033	-
ENSG00000144152.13	87.4582	-8.25215	1.13882	-7.24623	4.28536e-13	5.15879e-12	FBLN7	chr2:112138385-112188218	hgnc_idHGNC:26740	+
ENSG00000276410.4	1123.25	-8.24728	0.632033	-13.0488	6.45596e-39	3.54493e-37	H2BC3	chr6:26043227-26043713	hgnc_idHGNC:4751	-
ENSG00000176788.9	848.734	-8.24648	0.532917	-15.4742	5.17971e-54	5.42798e-52	BASP1	chr5:17065598-17276843	hgnc_idHGNC:957	+
ENSG00000196104.11	24.5179	-8.2346	1.35306	-6.0859	1.15838e-09	1.01387e-08	SPOCK3	chr4:166733384-167234796	hgnc_idHGNC:13565	-
ENSG00000177839.7	24.5075	-8.23402	1.27162	-6.4752	9.46863e-11	9.25721e-10	PCDHB9	chr5:141187127-141191541	hgnc_idHGNC:8694	+
ENSG00000177599.13	47.8131	-8.2323	1.24009	-6.63848	3.16938e-11	3.24324e-10	ZNF491	chr19:11797667-11809622	hgnc_idHGNC:23706	+
ENSG00000228459.4	24.4291	-8.22985	1.29118	-6.3739	1.84286e-10	1.74862e-09	LINC01546	chrX:3271544-3286138	hgnc_idHGNC:27336	+
ENSG00000135477.11	24.4034	-8.22672	1.32598	-6.20426	5.49543e-10	4.97472e-09	KRT87P	chr12:52250466-52258867	hgnc_idHGNC:30198	-
ENSG00000230267.7	47.4941	-8.22145	1.24472	-6.60506	3.97347e-11	4.03535e-10	HERC2P4	chr16:32103245-32188107	hgnc_idHGNC:4872	-
ENSG00000283199.3	47.3292	-8.21789	1.40956	-5.8301	5.53931e-09	4.50519e-08	C13orf46	chr13:113953705-113974076	hgnc_idHGNC:53786	-
ENSG00000276850.5	210.552	-8.18914	0.721196	-11.3549	7.00835e-30	2.47042e-28	CH17-360D5.2	chr10:47908064-47991877	havana_geneOTTHUMG00000189091.4	-
ENSG00000172296.13	603.404	-8.18896	0.5023	-16.3029	9.40784e-60	1.22199e-57	SPTLC3	chr20:13008972-13169103	hgnc_idHGNC:16253	+
ENSG00000251442.6	23.7526	-8.18782	1.28559	-6.36893	1.90347e-10	1.80282e-09	LINC01094	chr4:78638780-78683185	hgnc_idHGNC:49219	+
ENSG00000185860.13	258.08	-8.1763	0.659382	-12.3999	2.61528e-35	1.2049e-33	CCDC190	chr1:162824458-162868815	hgnc_idHGNC:28736	-
ENSG00000110852.5	23.3765	-8.16689	1.3401	-6.09423	1.09969e-09	9.63596e-09	CLEC2B	chr12:9852369-9869386	hgnc_idHGNC:2053	-
ENSG00000111319.13	246.173	-8.16228	0.774523	-10.5385	5.74349e-26	1.64707e-24	SCNN1A	chr12:6346843-6377730	hgnc_idHGNC:10599	-
ENSG00000255450.1	23.2867	-8.16119	1.29179	-6.31773	2.65427e-10	2.48348e-09	CTD-2063L20.1	chr11:29275655-29276565	tagpseudo_consens	+
ENSG00000277117.5	23.282	-8.15992	1.37875	-5.91835	3.25178e-09	2.70812e-08	CH507-9B2.1	chr21:5022493-5040666	havana_geneOTTHUMG00000189355.2	+
ENSG00000172824.16	23.1242	-8.14961	1.27003	-6.41688	1.39099e-10	1.33585e-09	CES4A	chr16:66988589-67009758	hgnc_idHGNC:26741	+
ENSG00000183486.14	45.1175	-8.14894	1.23434	-6.60184	4.06084e-11	4.12272e-10	MX2	chr21:41361999-41409393	hgnc_idHGNC:7533	+
ENSG00000144583.5	86.9128	-8.12548	1.62684	-4.99464	5.8945e-07	3.76571e-06	MARCHF4	chr2:216257865-216372483	hgnc_idHGNC:29269	-
ENSG00000273703.2	528.07	-8.12381	0.544862	-14.9099	2.8437e-50	2.52616e-48	H2BC14	chr6:27815022-27815489	hgnc_idHGNC:4750	+
ENSG00000006756.16	203.663	-8.12054	0.702924	-11.5525	7.16967e-31	2.66719e-29	ARSD	chrX:2903972-2929349	hgnc_idHGNC:717	-
ENSG00000271524.1	22.6393	-8.11905	1.34016	-6.05828	1.37589e-09	1.1941e-08	BNIP3P17	chr19:20221869-20222463	hgnc_idHGNC:49697	+
ENSG00000222022.1	22.5628	-8.11427	1.27093	-6.38454	1.71918e-10	1.63629e-09	AC112721.1	chr2:237421420-237425276	havana_geneOTTHUMG00000152981.1	-
ENSG00000102466.16	22.5185	-8.1132	1.28364	-6.32048	2.6076e-10	2.44574e-09	FGF14	chr13:101710804-102402457	hgnc_idHGNC:3671	-
ENSG00000161798.7	121.116	-8.09594	0.885841	-9.13926	6.28789e-20	1.25086e-18	AQP5	chr12:49961872-49965682	hgnc_idHGNC:638	+
ENSG00000287778.1	22.2	-8.09239	1.2771	-6.33654	2.34982e-10	2.2147e-09	RP11-281P23.3	chr4:11426874-11467802	havana_geneOTTHUMG00000195191.1	+
ENSG00000135905.20	79.8498	-8.08262	1.07015	-7.55279	4.26046e-14	5.55027e-13	DOCK10	chr2:224765090-225042468	hgnc_idHGNC:23479	-
ENSG00000101916.12	22.013	-8.08124	1.30513	-6.19188	5.94499e-10	5.35655e-09	TLR8	chrX:12906620-12923169	hgnc_idHGNC:15632	+
ENSG00000229373.9	43.1125	-8.08121	1.24279	-6.50247	7.90109e-11	7.78624e-10	LINC00452	chr13:113888306-113923512	hgnc_idHGNC:42800	+
ENSG00000267745.1	22.0133	-8.07991	1.32923	-6.07864	1.21204e-09	1.05934e-08	RP11-686D22.8	chr17:35406684-35409768	tagoverlapping_locus	-
ENSG00000259345.7	21.9557	-8.07544	1.33233	-6.06112	1.35175e-09	1.17415e-08	RP11-624L4.1	chr15:38865322-39427195	tagoverlapping_locus	-
ENSG00000143867.7	276.773	-8.06634	0.668553	-12.0654	1.60953e-33	6.71483e-32	OSR1	chr2:19351485-19358623	hgnc_idHGNC:8111	-
ENSG00000286456.1	21.6047	-8.05208	1.26919	-6.34428	2.23475e-10	2.10754e-09	RP11-561N12.10	chr7:64612535-64614834	havana_geneOTTHUMG00000194465.1	+
ENSG00000285601.1	21.592	-8.05138	1.27496	-6.31501	2.70137e-10	2.52567e-09	RP11-564K10.1	chr8:29351292-29360222	havana_geneOTTHUMG00000192785.1	+
ENSG00000232490.6	21.3281	-8.03301	1.31538	-6.10698	1.01531e-09	8.94481e-09	OSBPL10-AS1	chr3:31704058-31721652	hgnc_idHGNC:40767	+
ENSG00000286153.1	76.4727	-8.03207	1.07552	-7.46809	8.13642e-14	1.03723e-12	AP000331.1	chr21:34836286-34884882	havana_geneOTTHUMG00000192819.1	+
ENSG00000008517.19	113.634	-8.0317	0.957546	-8.38779	4.95366e-17	8.08968e-16	IL32	chr16:3065297-3082192	hgnc_idHGNC:16830	+
ENSG00000171631.16	41.2303	-8.01687	1.24697	-6.42906	1.28399e-10	1.23886e-09	P2RY6	chr11:73264498-73305103	hgnc_idHGNC:8543	+
ENSG00000132470.14	4785.85	-8.01098	0.494887	-16.1875	6.18039e-59	7.76669e-57	ITGB4	chr17:75721328-75757818	hgnc_idHGNC:6158	+
ENSG00000172260.15	230.347	-8.01037	0.733772	-10.9167	9.59227e-28	3.0729e-26	NEGR1	chr1:71395943-72282539	hgnc_idHGNC:17302	-
ENSG00000254526.1	20.9537	-8.01006	1.30567	-6.13485	8.52401e-10	7.5613e-09	RP11-466I1.1	chr11:29159956-29266734	havana_geneOTTHUMG00000166127.1	+
ENSG00000204287.14	714.449	-8.00774	0.486913	-16.4459	8.97177e-61	1.23818e-58	HLA-DRA	chr6:32439878-32445046	hgnc_idHGNC:4947	+
ENSG00000207971.1	20.9015	-8.00551	1.30702	-6.12502	9.06705e-10	8.02458e-09	MIR125B1	chr11:122099757-122099844	hgnc_idHGNC:31506	-
ENSG00000173267.14	76.2467	-8.00423	1.12607	-7.10813	1.17622e-12	1.36339e-11	SNCG	chr10:86958599-86963258	hgnc_idHGNC:11141	+
ENSG00000159176.14	1980.11	-7.99855	0.328722	-24.3323	8.93293e-131	9.20508e-128	CSRP1	chr1:201483530-201509456	hgnc_idHGNC:2469	-
ENSG00000076242.16	1155.62	-7.99397	0.387351	-20.6375	1.26359e-94	5.50177e-92	MLH1	chr3:36993350-37050846	hgnc_idHGNC:7127	+
ENSG00000162892.16	20.7087	-7.98981	1.33068	-6.00431	1.92148e-09	1.63683e-08	IL24	chr1:206897443-206904139	hgnc_idHGNC:11346	+
ENSG00000117228.11	948.375	-7.97576	0.401532	-19.8633	8.4554e-88	3.07518e-85	GBP1	chr1:89051882-89065360	hgnc_idHGNC:4182	-
ENSG00000182261.4	20.5025	-7.9752	1.29657	-6.15098	7.7004e-10	6.86618e-09	NLRP10	chr11:7957537-7965426	hgnc_idHGNC:21464	-
ENSG00000162888.4	20.3949	-7.96985	1.32054	-6.03531	1.58656e-09	1.36659e-08	C1orf147	chr1:206491116-206497728	hgnc_idHGNC:32061	-
ENSG00000248388.5	20.3488	-7.96806	1.32435	-6.0166	1.78114e-09	1.52442e-08	RP11-313E19.2	chr4:176669621-176706145	havana_geneOTTHUMG00000160733.1	+
ENSG00000242615.1	20.2806	-7.96121	1.33281	-5.97325	2.32571e-09	1.96547e-08	CTC-359D24.3	chr19:12141806-12143322	tagoverlapping_locus	-
ENSG00000253767.3	72.1606	-7.95222	1.17365	-6.77563	1.23865e-11	1.32085e-10	PCDHGA8	chr5:141390157-141512975	hgnc_idHGNC:8706	+
ENSG00000156959.9	175.719	-7.95079	0.763484	-10.4138	2.1444e-25	5.98303e-24	LHFPL4	chr3:9498361-9553822	hgnc_idHGNC:29568	-
ENSG00000197479.7	109.669	-7.9505	0.886209	-8.97135	2.92889e-19	5.58567e-18	PCDHB11	chr5:141199610-141203779	hgnc_idHGNC:8682	+
ENSG00000257446.4	20.0361	-7.94443	1.28545	-6.18025	6.39991e-10	5.75137e-09	ZNF878	chr19:12043805-12052961	hgnc_idHGNC:37246	-
ENSG00000106538.10	503.007	-7.9331	0.503446	-15.7576	6.08996e-56	6.79658e-54	RARRES2	chr7:150338317-150341662	hgnc_idHGNC:9868	-
ENSG00000274213.1	19.8975	-7.93243	1.29594	-6.12097	9.30049e-10	8.22648e-09	RP11-670E13.6	chr17:56914186-56914533	havana_geneOTTHUMG00000186667.1	+
ENSG00000159216.19	1379.91	-7.92951	0.480157	-16.5144	2.88948e-61	4.07879e-59	RUNX1	chr21:34787801-36004667	hgnc_idHGNC:10471	-
ENSG00000285867.1	19.8011	-7.92619	1.27603	-6.2116	5.24474e-10	4.7645e-09	RP11-49N14.10	chr1:153586813-153606283	havana_geneOTTHUMG00000192833.1	-
ENSG00000279602.1	177.897	-7.92595	0.874601	-9.06236	1.27663e-19	2.49152e-18	CTD-3014M21.1	chr17:43360041-43361361	havana_geneOTTHUMG00000176042.2	-
ENSG00000285922.1	19.7158	-7.92086	1.27712	-6.20211	5.57095e-10	5.03568e-09	RP4-672J20.3	chr1:98052077-98054592	havana_geneOTTHUMG00000192944.1	-
ENSG00000164761.9	38.3919	-7.91541	1.28873	-6.14201	8.1486e-10	7.25535e-09	TNFRSF11B	chr8:118923557-118951885	hgnc_idHGNC:11909	-
ENSG00000287263.1	71.6698	-7.9089	1.16896	-6.76574	1.32627e-11	1.40943e-10	CTD-2201E18.8	chr5:42983636-42993276	havana_geneOTTHUMG00000195463.1	-
ENSG00000126947.13	447.831	-7.89715	0.556082	-14.2014	8.9764e-46	6.62283e-44	ARMCX1	chrX:101550547-101554700	hgnc_idHGNC:18073	+
ENSG00000150540.14	247.264	-7.89415	0.753762	-10.473	1.14928e-25	3.25057e-24	HNMT	chr2:137964020-138016364	hgnc_idHGNC:5028	+
ENSG00000112183.15	104.561	-7.89227	0.911132	-8.66206	4.63325e-18	8.13819e-17	RBM24	chr6:17281361-17293871	hgnc_idHGNC:21539	+
ENSG00000067798.16	879.115	-7.89154	0.385024	-20.4962	2.32597e-93	9.7698e-91	NAV3	chr12:77324641-78213010	hgnc_idHGNC:15998	+
ENSG00000078401.7	339.892	-7.88398	0.550782	-14.3142	1.78533e-46	1.36613e-44	EDN1	chr6:12290361-12297194	hgnc_idHGNC:3176	+
ENSG00000254530.2	19.1636	-7.87987	1.30353	-6.045	1.49408e-09	1.2898e-08	LINC02755	chr11:29335878-29989328	hgnc_idHGNC:54275	-
ENSG00000286132.1	69.3366	-7.87085	1.09867	-7.164	7.83559e-13	9.22428e-12	CTC-359D24.5	chr19:12075327-12113325	tagncRNA_host	+
ENSG00000205362.11	18.9586	-7.86442	1.32306	-5.94412	2.77949e-09	2.33239e-08	MT1A	chr16:56638666-56640087	hgnc_idHGNC:7393	+
ENSG00000182983.15	36.9931	-7.85988	1.24711	-6.30245	2.92968e-10	2.72222e-09	ZNF662	chr3:42906142-42919334	hgnc_idHGNC:31930	+
ENSG00000266554.2	36.7694	-7.85202	1.26403	-6.21191	5.23428e-10	4.75639e-09	LINC01443	chr18:14946267-14974215	hgnc_idHGNC:50768	+
ENSG00000100097.12	9617.73	-7.83385	0.282234	-27.7566	1.45068e-169	4.48463e-166	LGALS1	chr22:37675636-37679802	hgnc_idHGNC:6561	+
ENSG00000115598.10	18.3847	-7.82066	1.29198	-6.05323	1.41972e-09	1.23013e-08	IL1RL2	chr2:102187006-102240002	hgnc_idHGNC:5999	+
ENSG00000145113.22	65.7263	-7.81828	1.27617	-6.12634	8.99209e-10	7.96053e-09	MUC4	chr3:195746765-195811973	hgnc_idHGNC:7514	-
ENSG00000169248.13	18.3463	-7.8174	1.35928	-5.75115	8.8638e-09	7.05862e-08	CXCL11	chr4:76033682-76041415	hgnc_idHGNC:10638	-
ENSG00000236101.1	18.2117	-7.80536	1.37067	-5.69454	1.23706e-08	9.7161e-08	RAC1P7	chr1:234026851-234027227	hgnc_idHGNC:42007	-
ENSG00000166396.13	17.9411	-7.78427	1.35078	-5.76278	8.27414e-09	6.60777e-08	SERPINB7	chr18:63752935-63805376	hgnc_idHGNC:13902	+
ENSG00000158825.6	287.532	-7.77885	0.557874	-13.9437	3.43515e-44	2.38639e-42	CDA	chr1:20589086-20618903	hgnc_idHGNC:1712	+
ENSG00000222033.1	17.8438	-7.77556	1.28587	-6.0469	1.47657e-09	1.27755e-08	LINC01124	chr2:170712451-170714567	hgnc_idHGNC:49270	-
ENSG00000113532.13	63.7482	-7.76966	1.1207	-6.93287	4.12376e-12	4.5758e-11	ST8SIA4	chr5:100806933-100903282	hgnc_idHGNC:10871	-
ENSG00000226985.7	62.989	-7.76953	1.10387	-7.03846	1.94373e-12	2.21076e-11	LINC01203	chrX:13333952-13403035	hgnc_idHGNC:49634	+
ENSG00000183840.7	190.586	-7.76617	0.657355	-11.8143	3.29401e-32	1.28575e-30	GPR39	chr2:132416805-132646582	hgnc_idHGNC:4496	+
ENSG00000164530.15	95.3164	-7.75791	0.893251	-8.68503	3.78656e-18	6.69284e-17	PI16	chr6:36948263-36964837	hgnc_idHGNC:21245	+
ENSG00000123342.16	62.9104	-7.74903	1.07661	-7.19761	6.12755e-13	7.27446e-12	MMP19	chr12:55835433-55842966	hgnc_idHGNC:7165	-
ENSG00000166250.12	504.22	-7.73914	0.45642	-16.9562	1.73263e-64	2.80433e-62	CLMP	chr11:123069872-123195248	hgnc_idHGNC:24039	-
ENSG00000232949.2	33.9103	-7.73642	1.24942	-6.19201	5.94034e-10	5.35393e-09	AC002480.4	chr7:22589698-22602536	havana_geneOTTHUMG00000152531.2	+
ENSG00000251281.1	33.7057	-7.72559	1.30072	-5.93947	2.85946e-09	2.39559e-08	CTD-2066L21.2	chr5:33011322-33017607	tagoverlapping_locus	-
ENSG00000228358.6	17.1547	-7.72179	1.33285	-5.79344	6.89583e-09	5.55295e-08	LINC02263	chr4:117360596-117412712	hgnc_idHGNC:53175	+
ENSG00000286232.1	90.6863	-7.71877	1.0698	-7.21513	5.38806e-13	6.44109e-12	RP11-723K16.1	chr20:61267525-61271827	havana_geneOTTHUMG00000192924.1	-
ENSG00000260810.1	17.1432	-7.7176	1.30733	-5.90333	3.56241e-09	2.9525e-08	CTD-2547L24.4	chr14:91258299-91259003	havana_geneOTTHUMG00000172988.1	+
ENSG00000138119.17	12106.2	-7.71092	0.225411	-34.2083	1.8224e-256	1.87792e-252	MYOF	chr10:93306429-93482334	hgnc_idHGNC:3656	-
ENSG00000124839.13	122.184	-7.70979	0.816684	-9.44036	3.7149e-21	8.04218e-20	RAB17	chr2:237574322-237601614	hgnc_idHGNC:16523	-
ENSG00000250548.7	60.2297	-7.70611	1.11125	-6.93464	4.07263e-12	4.5207e-11	LINC01303	chr14:61556273-61570653	hgnc_idHGNC:50470	-
ENSG00000250384.1	16.9152	-7.69903	1.45009	-5.30933	1.1003e-07	7.74114e-07	UBE2CP3	chr4:57072683-57073132	hgnc_idHGNC:43552	+
ENSG00000123689.6	1255.34	-7.6985	0.354308	-21.7282	1.11003e-104	6.72853e-102	G0S2	chr1:209675412-209676390	hgnc_idHGNC:30229	+
ENSG00000256771.4	119.612	-7.69682	0.837826	-9.18667	4.05209e-20	8.21418e-19	ZNF253	chr19:19865882-19894674	hgnc_idHGNC:13497	+
ENSG00000253958.2	149.992	-7.69255	0.763548	-10.0747	7.14469e-24	1.82689e-22	CLDN23	chr8:8701937-8704096	hgnc_idHGNC:17591	+
ENSG00000273769.5	16.7394	-7.68384	1.37898	-5.5721	2.5169e-08	1.90705e-07	LCA10	chrX:153880672-153888990	havana_geneOTTHUMG00000058499.2	+
ENSG00000139151.16	16.7113	-7.68331	1.3211	-5.81583	6.03329e-09	4.88638e-08	PLCZ1	chr12:18683169-18738100	hgnc_idHGNC:19218	-
ENSG00000224389.9	16.6031	-7.67316	1.33956	-5.72811	1.01558e-08	8.02958e-08	C4B	chr6:32014795-32035418	hgnc_idHGNC:1324	+
ENSG00000099812.9	117.944	-7.66036	0.849967	-9.01255	2.01327e-19	3.88746e-18	MISP	chr19:751112-764318	hgnc_idHGNC:27000	+
ENSG00000236431.1	16.4	-7.65574	1.31629	-5.81615	6.02195e-09	4.87847e-08	AC009237.11	chr2:95536117-95536495	havana_geneOTTHUMG00000155158.1	-
ENSG00000286473.1	16.382	-7.65443	1.31294	-5.82998	5.54348e-09	4.50621e-08	RP11-56L13.8	chr16:32126432-32132724	havana_geneOTTHUMG00000195348.1	+
ENSG00000134531.10	3271.55	-7.64349	0.35284	-21.6628	4.60727e-104	2.73902e-101	EMP1	chr12:13196723-13219941	hgnc_idHGNC:3333	+
ENSG00000187372.11	169.373	-7.63652	0.753192	-10.1389	3.71353e-24	9.68778e-23	PCDHB13	chr5:141213919-141218979	hgnc_idHGNC:8684	+
ENSG00000211751.9	16.1253	-7.63044	1.34858	-5.65814	1.5302e-08	1.19095e-07	TRBC1	chr7:142791694-142793368	hgnc_idHGNC:12156	+
ENSG00000261734.1	16.0887	-7.62757	1.31415	-5.8042	6.46752e-09	5.22438e-08	RP11-669C19.1	chr3:20388249-20390562	havana_geneOTTHUMG00000175701.1	+
ENSG00000244405.8	942.749	-7.61847	0.410988	-18.537	1.03917e-76	2.31115e-74	ETV5	chr3:186046314-186110318	hgnc_idHGNC:3494	-
ENSG00000157601.15	282.676	-7.61408	0.538829	-14.1308	2.4535e-45	1.7639e-43	MX1	chr21:41420020-41470071	hgnc_idHGNC:7532	+
ENSG00000276170.4	31.177	-7.61198	1.24732	-6.10267	1.04314e-09	9.16645e-09	AC124789.1	chr17:38450394-38452444	havana_geneOTTHUMG00000188548.1	-
ENSG00000170549.4	15.892	-7.60791	1.31157	-5.80064	6.60639e-09	5.33377e-08	IRX1	chr5:3595832-3601403	hgnc_idHGNC:14358	+
ENSG00000239713.9	31.0309	-7.60776	1.26864	-5.99679	2.01261e-09	1.71022e-08	APOBEC3G	chr22:39077067-39087743	hgnc_idHGNC:17357	+
ENSG00000276786.1	15.8687	-7.60676	1.54532	-4.92243	8.54743e-07	5.33055e-06	WI2-8325B5.1	chr20:61369879-61370855	tagoverlapping_locus	+
ENSG00000105852.11	30.9529	-7.60462	1.25785	-6.04572	1.48748e-09	1.28518e-08	PON3	chr7:95359872-95396375	hgnc_idHGNC:9206	-
ENSG00000154274.15	166.952	-7.59647	0.681617	-11.1448	7.59409e-29	2.55178e-27	C4orf19	chr4:37453925-37623495	hgnc_idHGNC:25618	+
ENSG00000279039.1	15.6722	-7.59049	1.30931	-5.79732	6.73816e-09	5.43306e-08	CTC-260E6.3	chr19:20207192-20209789	tagoverlapping_locus	-
ENSG00000119922.11	1587.13	-7.58838	0.405589	-18.7095	4.1393e-78	9.84325e-76	IFIT2	chr10:89283694-89309271	hgnc_idHGNC:5409	+
ENSG00000154589.7	15.6687	-7.58836	1.45265	-5.22381	1.75278e-07	1.20332e-06	LY96	chr8:73991392-74029079	hgnc_idHGNC:17156	+
ENSG00000187017.17	30.4472	-7.57692	1.40976	-5.37461	7.67505e-08	5.49482e-07	ESPN	chr1:6424776-6461367	hgnc_idHGNC:13281	+
ENSG00000241666.2	15.5255	-7.57654	1.30259	-5.81651	6.009e-09	4.87054e-08	RP3-455J7.4	chr1:167627385-167630674	havana_geneOTTHUMG00000035319.2	-
ENSG00000154654.15	15.5256	-7.57653	1.30827	-5.79127	6.98541e-09	5.62216e-08	NCAM2	chr21:20998409-21543329	hgnc_idHGNC:7657	+
ENSG00000223552.1	30.3416	-7.57411	1.26065	-6.00811	1.87702e-09	1.60116e-08	CCR5AS	chr3:46364955-46407059	hgnc_idHGNC:54398	-
ENSG00000162383.13	15.3124	-7.5546	1.30317	-5.79711	6.74662e-09	5.43846e-08	SLC1A7	chr1:53087179-53142638	hgnc_idHGNC:10945	-
ENSG00000287156.1	192.526	-7.55318	0.622214	-12.1392	6.54759e-34	2.79961e-32	RP11-242G5.1	chr14:53954671-53962234	havana_geneOTTHUMG00000194974.1	+
ENSG00000230834.1	15.2017	-7.54555	1.34263	-5.61999	1.90964e-08	1.46816e-07	AC068580.7	chr11:1776930-1778388	havana_geneOTTHUMG00000045388.1	-
ENSG00000139289.14	4058.1	-7.54431	0.259276	-29.0976	3.85214e-186	1.70121e-182	PHLDA1	chr12:76025447-76031776	hgnc_idHGNC:8933	-
ENSG00000272808.4	15.1798	-7.54388	1.30075	-5.79964	6.64589e-09	5.36286e-08	RP11-66B24.7	chr15:100849831-100876836	tagoverlapping_locus	+
ENSG00000178597.7	52.8172	-7.54373	1.2413	-6.07731	1.22217e-09	1.06789e-08	PSAPL1	chr4:7430285-7434930	hgnc_idHGNC:33131	-
ENSG00000257591.6	15.191	-7.54268	1.3434	-5.61463	1.96988e-08	1.51222e-07	ZNF625	chr19:12142090-12156734	hgnc_idHGNC:30571	-
ENSG00000107159.13	29.5624	-7.53374	1.2644	-5.95833	2.54826e-09	2.14476e-08	CA9	chr9:35673918-35681159	hgnc_idHGNC:1383	+
ENSG00000275426.1	14.9654	-7.52507	1.36792	-5.50111	3.77403e-08	2.80256e-07	CH17-262A2.1	chr4:149738-150317	havana_geneOTTHUMG00000188626.1	+
ENSG00000171060.11	14.9902	-7.52349	1.3193	-5.70265	1.17962e-08	9.26962e-08	C8orf74	chr8:10672628-10700590	hgnc_idHGNC:32296	+
ENSG00000184719.12	107.368	-7.52136	0.797668	-9.42919	4.13266e-21	8.92158e-20	RNLS	chr10:88273864-88584530	hgnc_idHGNC:25641	-
ENSG00000253616.5	28.7587	-7.49726	1.25179	-5.98921	2.10858e-09	1.78784e-08	RP11-875O11.3	chr8:23071377-23074488	havana_geneOTTHUMG00000163772.1	-
ENSG00000230257.5	14.7054	-7.49707	1.30881	-5.72817	1.01519e-08	8.02854e-08	NFE4	chr7:102973522-102988856	hgnc_idHGNC:29902	+
ENSG00000223485.4	14.6872	-7.49552	1.32534	-5.65554	1.55359e-08	1.20763e-07	LINC01615	chr6:169157162-169162992	hgnc_idHGNC:51898	-
ENSG00000157873.18	182.821	-7.49328	0.682286	-10.9826	4.63382e-28	1.51108e-26	TNFRSF14	chr1:2555639-2565382	hgnc_idHGNC:11912	+
ENSG00000205045.11	14.6437	-7.49187	1.31114	-5.71402	1.10341e-08	8.69063e-08	SLFN12L	chr17:35464249-35487857	tagoverlapping_locus	-
ENSG00000235777.1	14.6195	-7.49102	1.38971	-5.39033	7.03288e-08	5.05968e-07	DPYD-AS2	chr1:97796921-97798066	hgnc_idHGNC:40196	+
ENSG00000120327.7	78.1032	-7.49074	0.967417	-7.74303	9.70726e-15	1.33671e-13	PCDHB14	chr5:141223343-141227759	hgnc_idHGNC:8685	+
ENSG00000188549.12	2204.08	-7.4786	0.566872	-13.1928	9.65851e-40	5.50891e-38	CCDC9B	chr15:40331452-40340967	hgnc_idHGNC:33488	-
ENSG00000250486.5	14.4372	-7.47161	1.33042	-5.61597	1.95465e-08	1.50127e-07	FAM218A	chr4:164956948-164959122	hgnc_idHGNC:26466	+
ENSG00000172061.9	51.4765	-7.46139	1.15326	-6.46981	9.81265e-11	9.58144e-10	LRRC15	chr3:194355249-194369743	hgnc_idHGNC:20818	-
ENSG00000183914.14	1362.84	-7.45943	0.43709	-17.0661	2.65243e-65	4.33847e-63	DNAH2	chr17:7717354-7833744	hgnc_idHGNC:2948	+
ENSG00000273812.3	50.6898	-7.4509	1.09176	-6.82467	8.81302e-12	9.52607e-11	WI2-87327B8.2	chr20:62596732-62603355	havana_geneOTTHUMG00000186990.3	-
ENSG00000253361.3	27.8786	-7.45008	1.25654	-5.92905	3.04699e-09	2.5458e-08	RP11-675F6.4	chr8:38543276-38560877	tagoverlapping_locus	-
ENSG00000183742.13	14.1944	-7.4481	1.3218	-5.63482	1.75239e-08	1.35264e-07	MACC1	chr7:20134655-20217404	hgnc_idHGNC:30215	-
ENSG00000236098.1	14.1745	-7.44626	1.3282	-5.60627	2.06731e-08	1.5819e-07	RP11-148B18.4	chr1:94318479-94324569	havana_geneOTTHUMG00000010651.1	-
ENSG00000277968.1	14.1879	-7.44523	1.37991	-5.39546	6.83488e-08	4.92985e-07	ENSG10010138144.1	chr5:142317830-142317920	+
ENSG00000137699.17	76.6801	-7.44313	0.894972	-8.31661	9.05129e-17	1.44905e-15	TRIM29	chr11:120111286-120185529	hgnc_idHGNC:17274	-
ENSG00000156711.17	1074.42	-7.4349	0.414827	-17.9229	7.81136e-72	1.49988e-69	MAPK13	chr6:36127809-36144524	hgnc_idHGNC:6875	+
ENSG00000158639.13	14.0496	-7.43284	1.32025	-5.62985	1.80364e-08	1.39081e-07	PAGE5	chrX:55220346-55224108	hgnc_idHGNC:29992	+
ENSG00000232774.8	227.09	-7.42959	0.582849	-12.747	3.23902e-37	1.6388e-35	RP11-47I22.3	chr14:61570405-61658696	tagoverlapping_locus	+
ENSG00000150782.12	200.983	-7.42774	0.602515	-12.3279	6.41123e-35	2.90611e-33	IL18	chr11:112143253-112164096	hgnc_idHGNC:5986	-
ENSG00000156127.8	27.3834	-7.42473	1.27205	-5.83685	5.31977e-09	4.33576e-08	BATF	chr14:75522455-75546993	hgnc_idHGNC:958	+
ENSG00000266278.1	13.974	-7.4236	1.32106	-5.61942	1.916e-08	1.47232e-07	LINC01910	chr18:70380140-70384591	hgnc_idHGNC:52729	-
ENSG00000177106.16	2050	-7.42037	0.531826	-13.9526	3.03306e-44	2.1118e-42	EPS8L2	chr11:694438-727727	hgnc_idHGNC:21296	+
ENSG00000238142.2	13.9211	-7.41853	1.42266	-5.21456	1.84259e-07	1.26245e-06	RP11-108M9.4	chr1:16887577-16889706	havana_geneOTTHUMG00000002204.5	-
ENSG00000180787.6	50.035	-7.418	1.08582	-6.83172	8.3904e-12	9.08196e-11	ZFP3	chr17:5078467-5096374	hgnc_idHGNC:12861	+
ENSG00000100558.9	372.608	-7.41129	0.484699	-15.2905	8.84902e-53	8.7961e-51	PLEK2	chr14:67386984-67412167	hgnc_idHGNC:19238	-
ENSG00000168490.14	13.8019	-7.40553	1.30638	-5.66872	1.43869e-08	1.12312e-07	PHYHIP	chr8:22219703-22232101	hgnc_idHGNC:16865	-
ENSG00000231290.6	149.44	-7.4045	0.649932	-11.3927	4.545e-30	1.63758e-28	APCDD1L-DT	chr20:58515379-58619888	hgnc_idHGNC:27152	+
ENSG00000254780.1	13.7709	-7.40265	1.38225	-5.3555	8.532e-08	6.07598e-07	RP11-793I11.1	chr11:47905323-47905607	tagpseudo_consens	-
ENSG00000249631.6	26.9298	-7.40216	1.25777	-5.88516	3.97663e-09	3.2826e-08	RP11-281P23.2	chr4:11625714-11823906	havana_geneOTTHUMG00000160044.43	+
ENSG00000254951.7	13.7584	-7.40168	1.30946	-5.65246	1.58172e-08	1.22826e-07	RP11-494M8.4	chr11:7754393-7905955	tagncRNA_host	-
ENSG00000232386.9	13.7516	-7.39856	1.33844	-5.52775	3.24361e-08	2.42909e-07	RP11-66B24.2	chr15:100849561-100861756	tagoverlapping_locus	+
ENSG00000071575.12	1143.92	-7.39185	0.313422	-23.5843	5.58561e-123	4.42752e-120	TRIB2	chr2:12716910-12742734	hgnc_idHGNC:30809	+
ENSG00000012124.17	126.245	-7.38932	0.778758	-9.48859	2.34171e-21	5.12689e-20	CD22	chr19:35319261-35347361	hgnc_idHGNC:1643	+
ENSG00000171951.5	147.89	-7.36309	0.685456	-10.7419	6.4719e-27	1.96922e-25	SCG2	chr2:223596940-223602361	hgnc_idHGNC:10575	-
ENSG00000255227.1	13.3691	-7.3605	1.36253	-5.4021	6.58666e-08	4.76193e-07	RP11-460B17.2	chr11:29445487-29457393	havana_geneOTTHUMG00000166131.1	+
ENSG00000236750.1	13.3766	-7.3589	1.35453	-5.43282	5.54716e-08	4.04636e-07	AC009237.16	chr2:95641634-95641980	havana_geneOTTHUMG00000155148.1	-
ENSG00000108622.11	48.8485	-7.3582	1.13323	-6.4931	8.40869e-11	8.2575e-10	ICAM2	chr17:64002594-64020634	hgnc_idHGNC:5345	-
ENSG00000236751.2	13.3344	-7.35748	1.31872	-5.57925	2.41553e-08	1.83203e-07	LINC01186	chrX:46256759-46327680	hgnc_idHGNC:49573	-
ENSG00000241684.6	13.3018	-7.35436	1.32715	-5.54147	2.9994e-08	2.25166e-07	ADAMTS9-AS2	chr3:64684909-65053439	hgnc_idHGNC:42435	+
ENSG00000105894.12	119.891	-7.35292	0.718199	-10.238	1.33982e-24	3.6048e-23	PTN	chr7:137227341-137343774	hgnc_idHGNC:9630	-
ENSG00000178498.16	145.297	-7.35283	0.664271	-11.069	1.77311e-28	5.88765e-27	DTX3	chr12:57604622-57609804	hgnc_idHGNC:24457	+
ENSG00000226887.8	26.0279	-7.35271	1.28014	-5.74367	9.26478e-09	7.36844e-08	ERVMER34-1	chr4:52722618-52751586	hgnc_idHGNC:42970	-
ENSG00000285887.1	13.266	-7.34824	1.31057	-5.60689	2.05995e-08	1.57744e-07	RP1-137D17.3	chr6:169419004-169425156	tagoverlapping_locus	-
ENSG00000273301.1	13.2091	-7.34507	1.36236	-5.39143	6.99005e-08	5.03355e-07	RP11-314B1.2	chr2:225698514-225703654	tagoverlapping_locus	+
ENSG00000254221.3	119.125	-7.34348	0.724716	-10.1329	3.9475e-24	1.02635e-22	PCDHGB1	chr5:141350099-141512975	hgnc_idHGNC:8708	+
ENSG00000279141.4	13.148	-7.33719	1.32959	-5.51838	3.42145e-08	2.55361e-07	LINC01451	chr9:136612024-136617181	havana_geneOTTHUMG00000189535.1	-
ENSG00000244198.7	13.1448	-7.33409	1.32783	-5.52335	3.32589e-08	2.48529e-07	ARHGEF35-AS1	chr7:144194858-144280547	hgnc_idHGNC:41292	+
ENSG00000090339.9	651.668	-7.33085	0.454273	-16.1375	1.38961e-58	1.72523e-56	ICAM1	chr19:10271093-10286615	hgnc_idHGNC:5344	+
ENSG00000258088.1	13.0631	-7.32635	1.31596	-5.56729	2.58737e-08	1.95708e-07	RP11-114H23.2	chr12:75694010-75698816	tagoverlapping_locus	-
ENSG00000283162.1	12.9691	-7.31456	1.32759	-5.50967	3.59512e-08	2.67742e-07	RP11-403F21.4	chr9:38433696-38543880	havana_geneOTTHUMG00000191640.1	+
ENSG00000276405.1	12.9436	-7.3124	1.39218	-5.25248	1.50063e-07	1.03805e-06	TRBV13	chr7:142535809-142536292	hgnc_idHGNC:12188	+
ENSG00000111291.8	12.9167	-7.30977	1.38841	-5.26483	1.40319e-07	9.7501e-07	GPRC5D	chr12:12940775-12952147	hgnc_idHGNC:13310	-
ENSG00000168309.18	12.9058	-7.30858	1.34559	-5.4315	5.58826e-08	4.0725e-07	FAM107A	chr3:58564117-58627610	hgnc_idHGNC:30827	-
ENSG00000198542.14	25.2642	-7.30751	1.27368	-5.73734	9.61771e-09	7.62559e-08	ITGBL1	chr13:101452593-101720856	hgnc_idHGNC:6164	+
ENSG00000183625.16	12.8021	-7.29859	1.32157	-5.52267	3.33878e-08	2.49432e-07	CCR3	chr3:46130890-46266706	hgnc_idHGNC:1604	+
ENSG00000189056.15	46.36	-7.291	1.08403	-6.72582	1.74609e-11	1.83726e-10	RELN	chr7:103471381-103989658	hgnc_idHGNC:9957	-
ENSG00000254602.2	12.7517	-7.29069	1.32319	-5.50992	3.59e-08	2.67425e-07	AP000662.4	chr11:57638024-57652790	tagncRNA_host	+
ENSG00000250634.6	24.8379	-7.28543	1.29892	-5.60883	2.03695e-08	1.56215e-07	LINC01182	chr4:13654374-14003756	hgnc_idHGNC:49564	+
ENSG00000268941.2	12.6882	-7.28458	1.31535	-5.53812	3.05727e-08	2.29344e-07	LINC01711	chr20:58634772-58635738	hgnc_idHGNC:28663	+
ENSG00000215267.8	12.6774	-7.28354	1.32293	-5.50563	3.67853e-08	2.73624e-07	AKR1C7P	chr10:5275173-5288470	hgnc_idHGNC:44681	-
ENSG00000278893.1	12.6537	-7.28124	1.31893	-5.52055	3.37945e-08	2.52348e-07	RP11-229O3.1	chr16:64981123-64983227	tagoverlapping_locus	-
ENSG00000177706.9	1043.48	-7.27536	0.511068	-14.2356	5.50805e-46	4.10303e-44	FAM20C	chr7:192571-260772	hgnc_idHGNC:22140	+
ENSG00000179242.16	932.097	-7.27014	0.495424	-14.6746	9.37843e-49	7.83581e-47	CDH4	chr20:61252261-61940617	hgnc_idHGNC:1763	+
ENSG00000268104.3	24.4919	-7.26239	1.35451	-5.36162	8.24778e-08	5.88442e-07	SLC6A14	chrX:116436606-116461458	hgnc_idHGNC:11047	+
ENSG00000222032.1	24.4825	-7.26101	1.25897	-5.76742	8.0492e-09	6.43311e-08	AC112721.2	chr2:237428920-237434822	havana_geneOTTHUMG00000152980.2	-
ENSG00000255281.1	24.3598	-7.25529	1.33149	-5.44898	5.06587e-08	3.70754e-07	RP11-460B17.1	chr11:29391525-29393844	tagpseudo_consens	+
ENSG00000183780.13	178.651	-7.24549	0.631778	-11.4684	1.90129e-30	6.91489e-29	SLC35F3	chr1:233904676-234324511	hgnc_idHGNC:23616	+
ENSG00000287346.1	12.3316	-7.24336	1.35242	-5.35584	8.51612e-08	6.06607e-07	CTD-2134A5.3	chr14:103873148-103880381	havana_geneOTTHUMG00000171650.5	+
ENSG00000134827.8	43.1737	-7.23865	1.17971	-6.13594	8.46596e-10	7.51799e-09	TCN1	chr11:59852800-59866489	hgnc_idHGNC:11652	-
ENSG00000256433.3	12.2123	-7.22834	1.34414	-5.37767	7.54546e-08	5.41082e-07	RP1-102E24.8	chr12:6393879-6396148	havana_geneOTTHUMG00000168357.3	+
ENSG00000013364.19	2246.56	-7.22782	0.360017	-20.0763	1.1882e-89	4.4795e-87	MVP	chr16:29820394-29848039	hgnc_idHGNC:7531	+
ENSG00000276953.1	12.1778	-7.22489	1.3819	-5.22822	1.71149e-07	1.17576e-06	TRBV12-4	chr7:142563740-142564245	hgnc_idHGNC:12186	+
ENSG00000270911.1	12.1353	-7.22283	1.37454	-5.25474	1.48232e-07	1.02585e-06	RP11-272L13.4	chr1:97855575-97856825	tagpseudo_consens	+
ENSG00000287369.1	12.116	-7.2185	1.33215	-5.41868	6.00391e-08	4.36512e-07	RP11-589G9.1	chr4:57110547-57111400	havana_geneOTTHUMG00000193877.1	+
ENSG00000250602.6	23.6499	-7.21274	1.29533	-5.56827	2.57275e-08	1.94793e-07	RP11-517I3.1	chr5:126372477-126509021	havana_geneOTTHUMG00000163123.2	-
ENSG00000259649.4	11.9747	-7.20083	1.35352	-5.32009	1.03713e-07	7.32342e-07	RP11-351M8.1	chr15:80896191-80909777	tagoverlapping_locus	-
ENSG00000143520.6	23.3974	-7.19533	1.30997	-5.49275	3.95721e-08	2.93294e-07	FLG2	chr1:152348735-152360006	hgnc_idHGNC:33276	-
ENSG00000279164.1	11.9112	-7.19432	1.33186	-5.4017	6.60109e-08	4.76901e-07	RP4-737E23.5	chr20:23148086-23149939	havana_geneOTTHUMG00000175579.1	+
ENSG00000286708.1	11.8428	-7.18406	1.34224	-5.35229	8.68489e-08	6.17917e-07	RP11-598K3.1	chr11:70886090-70896305	havana_geneOTTHUMG00000195266.1	+
ENSG00000109321.11	702.1	-7.18205	0.36019	-19.9396	1.8443e-88	6.78745e-86	AREG	chr4:74445136-74455005	hgnc_idHGNC:651	+
ENSG00000269927.1	11.7518	-7.17428	1.39158	-5.15548	2.52978e-07	1.7016e-06	RP6-91H8.3	chr14:71141125-71143253	havana_geneOTTHUMG00000172968.1	-
ENSG00000222000.7	11.7501	-7.17425	1.34495	-5.33421	9.59606e-08	6.79928e-07	AC092675.3	chr2:98331389-98356005	havana_geneOTTHUMG00000153102.1	-
ENSG00000232349.2	11.726	-7.17372	1.4031	-5.11278	3.17451e-07	2.10549e-06	YBX1P7	chr2:132488554-132489088	hgnc_idHGNC:42428	-
ENSG00000227634.3	11.7427	-7.1732	1.42078	-5.04878	4.4465e-07	2.88598e-06	LINC01714	chr1:8201518-8215210	hgnc_idHGNC:52501	+
ENSG00000180066.10	11.707	-7.16658	1.34424	-5.33134	9.74929e-08	6.89994e-07	LINC02870	chr10:132444327-132449408	hgnc_idHGNC:27275	+
ENSG00000256615.1	11.678	-7.16345	1.3385	-5.35184	8.70622e-08	6.19149e-07	RP11-59N23.3	chr12:21662313-21760032	tagoverlapping_locus	+
ENSG00000273305.1	11.6466	-7.16315	1.35871	-5.27204	1.34919e-07	9.39809e-07	RP11-440D17.4	chr2:95537969-95538469	havana_geneOTTHUMG00000186025.1	+
ENSG00000188013.6	22.7833	-7.15963	1.27921	-5.59691	2.18211e-08	1.66152e-07	MEIS3P2	chr17:20589293-20590367	hgnc_idHGNC:17638	+
ENSG00000234498.3	41.0625	-7.15414	1.13202	-6.31981	2.61881e-10	2.45476e-09	RPL13AP20	chr12:12875499-12876107	hgnc_idHGNC:35709	+
ENSG00000096433.11	8628.51	-7.14914	0.416486	-17.1654	4.82334e-66	8.10374e-64	ITPR3	chr6:33620365-33696574	hgnc_idHGNC:6182	+
ENSG00000129354.12	329.189	-7.14787	0.537168	-13.3066	2.1191e-40	1.24543e-38	AP1M2	chr19:10572671-10587315	hgnc_idHGNC:558	-
ENSG00000166401.15	120.807	-7.14395	0.69916	-10.2179	1.64865e-24	4.39745e-23	SERPINB8	chr18:63970029-64019779	hgnc_idHGNC:8952	+
ENSG00000205181.7	61.3937	-7.13289	0.910447	-7.8345	4.70722e-15	6.65991e-14	LINC00654	chr20:5482736-5526709	hgnc_idHGNC:27154	-
ENSG00000147689.16	160.438	-7.12694	0.712377	-10.0045	1.45687e-23	3.63499e-22	FAM83A	chr8:123178960-123210079	hgnc_idHGNC:28210	+
ENSG00000196420.7	62.4278	-7.12604	0.9274	-7.68389	1.54335e-14	2.08436e-13	S100A5	chr1:153537147-153541765	hgnc_idHGNC:10495	-
ENSG00000287024.1	11.357	-7.12575	1.34823	-5.28525	1.25534e-07	8.77402e-07	RP3-454M7.3	chrX:129675888-129678348	havana_geneOTTHUMG00000194227.1	-
ENSG00000165376.12	204.555	-7.12035	0.620666	-11.4721	1.82155e-30	6.64048e-29	CLDN2	chrX:106900164-106930861	hgnc_idHGNC:2041	+
ENSG00000233532.6	11.3249	-7.119	1.3514	-5.26787	1.38013e-07	9.59421e-07	LINC00460	chr13:106374477-106384315	hgnc_idHGNC:42809	+
ENSG00000144460.12	11.3106	-7.11785	1.42829	-4.98347	6.24526e-07	3.97828e-06	NYAP2	chr2:225399710-225654018	hgnc_idHGNC:29291	+
ENSG00000005884.18	22570.6	-7.11395	0.365732	-19.4512	2.84448e-84	9.15981e-82	ITGA3	chr17:50055968-50090481	hgnc_idHGNC:6139	+
ENSG00000278962.1	11.2741	-7.11337	1.32954	-5.35024	8.78384e-08	6.24382e-07	RP11-399B17.1	chr2:112188364-112190635	havana_geneOTTHUMG00000176143.1	+
ENSG00000166145.15	100.58	-7.11255	0.761997	-9.3341	1.01853e-20	2.13036e-19	SPINT1	chr15:40844018-40858207	hgnc_idHGNC:11246	+
ENSG00000144476.6	22.0195	-7.10792	1.26879	-5.60211	2.11758e-08	1.61756e-07	ACKR3	chr2:236567787-236582354	hgnc_idHGNC:23692	+
ENSG00000162711.18	59.5863	-7.10537	0.920235	-7.72125	1.15192e-14	1.5729e-13	NLRP3	chr1:247416156-247449108	hgnc_idHGNC:16400	+
ENSG00000148346.12	11.1651	-7.10142	1.34636	-5.27451	1.33109e-07	9.28248e-07	LCN2	chr9:128149071-128153453	hgnc_idHGNC:6526	+
ENSG00000126785.13	61.1045	-7.09815	0.903616	-7.85528	3.98886e-15	5.68519e-14	RHOJ	chr14:63204114-63293508	hgnc_idHGNC:688	+
ENSG00000101938.15	59.2087	-7.09773	0.924525	-7.67716	1.6265e-14	2.19188e-13	CHRDL1	chrX:110673856-110795819	hgnc_idHGNC:29861	-
ENSG00000229563.7	21.8195	-7.09729	1.29726	-5.471	4.47515e-08	3.29942e-07	LINC01204	chrX:45505388-45632121	hgnc_idHGNC:49635	+
ENSG00000279404.1	11.153	-7.09673	1.34834	-5.2633	1.4149e-07	9.8204e-07	CTD-2542C24.5	chr19:20926777-20928714	havana_geneOTTHUMG00000182767.1	-
ENSG00000163131.12	270.23	-7.09549	0.589417	-12.0381	2.23922e-33	9.21748e-32	CTSS	chr1:150730079-150765957	hgnc_idHGNC:2545	-
ENSG00000157613.11	741.82	-7.09497	1.21067	-5.86038	4.61801e-09	3.78275e-08	CREB3L1	chr11:46277662-46321409	hgnc_idHGNC:18856	+
ENSG00000101160.15	3628.4	-7.09317	0.263576	-26.9112	1.62213e-159	3.85743e-156	CTSZ	chr20:58985686-59008238	hgnc_idHGNC:2547	-
ENSG00000122711.9	154.699	-7.0883	0.698498	-10.1479	3.38513e-24	8.85347e-23	SPINK4	chr9:33218365-33248567	hgnc_idHGNC:16646	+
ENSG00000285424.1	11.0258	-7.08255	1.34244	-5.27588	1.32123e-07	9.21581e-07	RP11-274H24.2	chr6:4304942-4583871	havana_geneOTTHUMG00000192590.2	-
ENSG00000232878.3	11.0023	-7.07982	1.36882	-5.17222	2.31328e-07	1.56346e-06	DPYD-AS1	chr1:97095923-97322955	hgnc_idHGNC:40195	+
ENSG00000269981.1	11.0049	-7.07828	1.63297	-4.33462	1.46015e-05	7.61457e-05	RP11-34P13.16	chr1:137682-137965	havana_geneOTTHUMG00000182738.2	-
ENSG00000119917.15	2349.34	-7.0681	0.351676	-20.0983	7.63061e-90	2.91225e-87	IFIT3	chr10:89327307-89377473	hgnc_idHGNC:5411	+
ENSG00000255029.2	10.8811	-7.0628	1.33374	-5.2955	1.18692e-07	8.31648e-07	CTD-3012A18.1	chr11:29482807-29552861	havana_geneOTTHUMG00000166132.2	+
ENSG00000258077.2	10.8629	-7.06075	1.33617	-5.28432	1.26176e-07	8.81492e-07	RP11-114H23.1	chr12:75563202-75984015	tagncRNA_host	-
ENSG00000267547.1	10.8065	-7.05406	1.38144	-5.10629	3.28546e-07	2.17581e-06	RP11-686D22.4	chr17:35403837-35404373	havana_geneOTTHUMG00000179879.1	-
ENSG00000107984.10	4581.34	-7.04318	0.421583	-16.7065	1.17531e-62	1.78106e-60	DKK1	chr10:52314281-52318042	hgnc_idHGNC:2891	+
ENSG00000119938.9	77.0167	-7.0427	0.858191	-8.20645	2.27828e-16	3.55351e-15	PPP1R3C	chr10:91628442-91633071	hgnc_idHGNC:9293	-
ENSG00000116157.6	38.5147	-7.03991	1.1377	-6.18785	6.0989e-10	5.48883e-09	GPX7	chr1:52602371-52609051	hgnc_idHGNC:4559	+
ENSG00000286427.1	10.7108	-7.0398	1.34099	-5.24971	1.5234e-07	1.05286e-06	RP11-333O1.2	chr2:12702764-12716557	havana_geneOTTHUMG00000195605.1	-
ENSG00000164136.17	110.165	-7.03619	0.774627	-9.08332	1.05308e-19	2.06436e-18	IL15	chr4:141636583-141733987	hgnc_idHGNC:5977	+
ENSG00000197646.8	78.2552	-7.03035	0.824417	-8.52765	1.49346e-17	2.52702e-16	PDCD1LG2	chr9:5510531-5571282	hgnc_idHGNC:18731	+
ENSG00000232259.1	20.7768	-7.02333	1.28818	-5.45215	4.97632e-08	3.64632e-07	RP11-4C20.3	chr10:127929376-127934517	havana_geneOTTHUMG00000019251.1	-
ENSG00000233332.1	10.5953	-7.02321	1.39941	-5.0187	5.2023e-07	3.34422e-06	RP4-799P18.2	chr1:234212606-234215088	havana_geneOTTHUMG00000040084.1	-
ENSG00000117525.14	7879.04	-7.01996	0.275464	-25.4842	2.95398e-143	4.56596e-140	F3	chr1:94529173-94541759	hgnc_idHGNC:3541	-
ENSG00000148848.15	57.7678	-7.01237	0.922197	-7.60398	2.87154e-14	3.78715e-13	ADAM12	chr10:126012381-126388477	hgnc_idHGNC:190	-
ENSG00000259070.7	38.379	-7.01075	1.11147	-6.30765	2.83311e-10	2.63962e-09	LINC00639	chr14:38738155-38948273	hgnc_idHGNC:27502	-
ENSG00000164308.17	341.808	-7.00935	0.525543	-13.3374	1.40357e-40	8.32822e-39	ERAP2	chr5:96875986-96919703	hgnc_idHGNC:29499	+
ENSG00000163827.14	10.4189	-7.00124	1.48686	-4.70874	2.49254e-06	1.45468e-05	LRRC2	chr3:46515385-46606948	hgnc_idHGNC:14676	-
ENSG00000124479.11	20.4695	-7.00098	1.29209	-5.41833	6.0157e-08	4.37164e-07	NDP	chrX:43948776-43973395	hgnc_idHGNC:7678	-
ENSG00000272382.1	20.4211	-7.00015	1.44245	-4.85296	1.21631e-06	7.39596e-06	CTD-2035E11.4	chr5:43033716-43034635	havana_geneOTTHUMG00000185476.1	+
ENSG00000249740.3	20.313	-6.99417	1.28628	-5.43752	5.40272e-08	3.94473e-07	OSMR-AS1	chr5:38682581-38845829	hgnc_idHGNC:50296	-
ENSG00000180861.9	10.3686	-6.99257	1.37764	-5.07575	3.85968e-07	2.53168e-06	LINC01559	chr12:13371089-13387167	hgnc_idHGNC:26598	-
ENSG00000248231.1	10.3398	-6.98915	1.3829	-5.05398	4.32707e-07	2.81437e-06	KRT8P4	chr8:89412621-89415071	hgnc_idHGNC:31057	-
ENSG00000120875.9	5070.9	-6.98603	0.227716	-30.6786	1.09693e-206	5.65173e-203	DUSP4	chr8:29333064-29350684	hgnc_idHGNC:3070	-
ENSG00000286015.1	10.3292	-6.98498	1.41554	-4.93449	8.03621e-07	5.03305e-06	RP11-438F14.11	chr1:248681249-248748349	tagoverlapping_locus	-
ENSG00000269019.2	10.2131	-6.97012	1.34754	-5.17249	2.30989e-07	1.56151e-06	HOMER3-AS1	chr19:18940235-18947452	hgnc_idHGNC:53775	+
ENSG00000287169.1	19.9817	-6.97005	1.28604	-5.41977	5.96747e-08	4.34066e-07	RP11-182A9.1	chr4:186701579-186704086	havana_geneOTTHUMG00000194883.1	+
ENSG00000214049.8	37.1588	-6.96565	1.10864	-6.28305	3.31994e-10	3.07008e-09	UCA1	chr19:15828206-15836328	hgnc_idHGNC:37126	+
ENSG00000168634.5	10.1405	-6.96145	1.35209	-5.14866	2.62348e-07	1.76003e-06	WFDC13	chr20:45702038-45708817	hgnc_idHGNC:16131	+
ENSG00000273018.7	91.2226	-6.95487	0.760147	-9.14937	5.72655e-20	1.14361e-18	FAM106A	chr17:18511221-18551705	hgnc_idHGNC:25682	-
ENSG00000133488.15	10.1064	-6.95375	1.38167	-5.03288	4.83178e-07	3.12032e-06	SEC14L4	chr22:30488902-30505711	hgnc_idHGNC:20627	-
ENSG00000169245.6	10.0658	-6.95122	1.56112	-4.45272	8.47882e-06	4.58964e-05	CXCL10	chr4:76021118-76023497	hgnc_idHGNC:10637	-
ENSG00000165140.12	298.752	-6.93878	0.490852	-14.1362	2.27252e-45	1.63759e-43	FBP1	chr9:94603133-94640249	hgnc_idHGNC:3606	-
ENSG00000179046.9	19.5812	-6.93821	1.28867	-5.38401	7.28453e-08	5.23342e-07	TRIML2	chr4:188091272-188109603	hgnc_idHGNC:26378	-
ENSG00000257219.6	9.97197	-6.93694	1.3657	-5.07941	3.78607e-07	2.487e-06	LNCOG	chr12:76259836-76305969	hgnc_idHGNC:53336	+
ENSG00000275832.5	1606.47	-6.93684	0.532923	-13.0166	9.8477e-39	5.35971e-37	ARHGAP23	chr17:38419280-38512385	hgnc_idHGNC:29293	+
ENSG00000279118.1	9.96485	-6.93612	1.36052	-5.09814	3.43014e-07	2.26483e-06	RP11-517I3.2	chr5:126496279-126498604	tagoverlapping_locus	+
ENSG00000016402.14	9.93567	-6.93248	1.35905	-5.10096	3.37929e-07	2.23316e-06	IL20RA	chr6:136999971-137045180	hgnc_idHGNC:6003	-
ENSG00000170356.9	9.91034	-6.92936	1.36366	-5.08143	3.74595e-07	2.46231e-06	OR2A20P	chr7:144250045-144256244	hgnc_idHGNC:15413	-
ENSG00000019582.16	3008.66	-6.92902	0.365088	-18.9791	2.54118e-80	6.83113e-78	CD74	chr5:150400041-150412969	hgnc_idHGNC:1697	-
ENSG00000111863.13	9.86296	-6.92267	1.44378	-4.79482	1.62818e-06	9.73193e-06	ADTRP	chr6:11712054-11807046	hgnc_idHGNC:21214	-
ENSG00000183671.12	324.768	-6.91276	0.53663	-12.8818	5.69797e-38	2.98671e-36	GPR1	chr2:206175316-206218047	hgnc_idHGNC:4463	-
ENSG00000256128.6	9.80721	-6.91257	1.38649	-4.98567	6.17475e-07	3.93499e-06	LINC00944	chr12:126729787-126772519	hgnc_idHGNC:48640	-
ENSG00000100987.15	9.7764	-6.90871	1.35457	-5.1003	3.39115e-07	2.24004e-06	VSX1	chr20:25070885-25082141	hgnc_idHGNC:12723	-
ENSG00000228709.1	9.76927	-6.90778	1.38698	-4.98046	6.34321e-07	4.0332e-06	LINC02575	chr21:44485577-44490288	hgnc_idHGNC:53747	+
ENSG00000266088.6	9.76905	-6.9076	1.42305	-4.85407	1.20951e-06	7.3645e-06	RP5-1028K7.2	chr17:40516892-40527002	havana_geneOTTHUMG00000179655.3	+
ENSG00000242902.1	9.71103	-6.90046	1.36489	-5.05568	4.28862e-07	2.79054e-06	FLNC-AS1	chr7:128850162-128862626	hgnc_idHGNC:53474	-
ENSG00000268438.1	9.67123	-6.89436	1.48533	-4.64162	3.45684e-06	1.98044e-05	BNIP3P27	chr19:21826513-21827279	hgnc_idHGNC:49707	+
ENSG00000235427.1	18.9444	-6.88906	1.33875	-5.14589	2.66262e-07	1.78436e-06	AC006159.5	chr7:116542718-116551969	havana_geneOTTHUMG00000066050.1	-
ENSG00000197124.12	87.1966	-6.88901	0.718114	-9.5932	8.53959e-22	1.91161e-20	ZNF682	chr19:19997058-20039505	hgnc_idHGNC:28857	-
ENSG00000267073.1	9.61548	-6.88436	1.42619	-4.82711	1.38532e-06	8.36275e-06	AC005256.1	chr19:1748056-1748745	havana_geneOTTHUMG00000179989.1	+
ENSG00000120324.9	52.6621	-6.88244	0.903358	-7.61873	2.56183e-14	3.39461e-13	PCDHB10	chr5:141192353-141195647	hgnc_idHGNC:8681	+
ENSG00000177234.7	34.4917	-6.87936	1.12971	-6.08947	1.13286e-09	9.91821e-09	LINC01561	chr10:120597949-120600124	hgnc_idHGNC:31365	+
ENSG00000010438.17	103.217	-6.87697	0.704597	-9.76015	1.66902e-22	3.91472e-21	PRSS3	chr9:33750679-33799231	hgnc_idHGNC:9486	+
ENSG00000283632.4	9.54701	-6.87234	1.45721	-4.71609	2.40422e-06	1.40552e-05	EXOC3L2	chr19:45212370-45245407	hgnc_idHGNC:30162	-
ENSG00000127129.10	52.4897	-6.87226	0.923483	-7.44168	9.94139e-14	1.25851e-12	EDN2	chr1:41478775-41484683	hgnc_idHGNC:3177	-
ENSG00000231906.1	9.51184	-6.8709	1.37852	-4.98427	6.21969e-07	3.96281e-06	RP11-541M12.3	chr10:48546472-48546713	tagpseudo_consens	-
ENSG00000223865.11	136.546	-6.86526	0.584971	-11.7361	8.32779e-32	3.20206e-30	HLA-DPB1	chr6:33075990-33089696	hgnc_idHGNC:4940	+
ENSG00000155918.8	9.47057	-6.86151	1.35531	-5.06268	4.13393e-07	2.69385e-06	RAET1L	chr6:150018334-150025532	hgnc_idHGNC:16798	-
ENSG00000225914.3	9.45609	-6.85969	1.36006	-5.04368	4.5667e-07	2.95778e-06	TSBP1-AS1	chr6:32254640-32407763	hgnc_idHGNC:39756	+
ENSG00000248905.10	643.765	-6.85813	0.407869	-16.8146	1.90931e-63	2.95121e-61	FMN1	chr15:32765544-33194714	hgnc_idHGNC:3768	-
ENSG00000287860.1	9.42901	-6.85618	1.51544	-4.52421	6.06227e-06	3.34958e-05	RP11-740N7.7	chr7:6952625-7104482	tagncRNA_host	-
ENSG00000185215.11	2242.5	-6.85424	0.332745	-20.5991	2.79663e-94	1.20076e-91	TNFAIP2	chr14:103121476-103137439	hgnc_idHGNC:11895	+
ENSG00000217181.1	9.34171	-6.84446	1.40602	-4.86798	1.12743e-06	6.91258e-06	RP11-360O19.5	chr6:10574749-10575227	tagpseudo_consens	-
ENSG00000231274.5	9.3567	-6.8427	1.38328	-4.94672	7.54734e-07	4.749e-06	SBK3	chr19:55540656-55545543	hgnc_idHGNC:44121	-
ENSG00000171872.5	18.2561	-6.83804	1.30191	-5.25233	1.50187e-07	1.03867e-06	KLF17	chr1:44118821-44135140	hgnc_idHGNC:18830	+
ENSG00000072163.20	231.687	-6.83549	0.67988	-10.054	8.82347e-24	2.23948e-22	LIMS2	chr2:127638381-127681786	hgnc_idHGNC:16084	-
ENSG00000165215.6	18.2431	-6.83248	1.51031	-4.5239	6.07107e-06	3.35374e-05	CLDN3	chr7:73768997-73770270	hgnc_idHGNC:2045	-
ENSG00000272882.1	9.24169	-6.83032	1.44577	-4.72436	2.30844e-06	1.35215e-05	OR2BH1P	chr11:28986635-28987498	hgnc_idHGNC:31250	+
ENSG00000163823.4	9.221	-6.82107	1.4218	-4.7975	1.60662e-06	9.61048e-06	CCR1	chr3:46201711-46208313	hgnc_idHGNC:1602	-
ENSG00000251169.2	9.18419	-6.81975	1.3703	-4.97683	6.46334e-07	4.1062e-06	LINC01843	chr5:134506552-134509229	hgnc_idHGNC:52659	+
ENSG00000184012.14	49.3034	-6.81784	0.931943	-7.31573	2.55989e-13	3.13039e-12	TMPRSS2	chr21:41464300-41531116	hgnc_idHGNC:11876	-
ENSG00000104055.16	9.12244	-6.81106	1.40343	-4.85315	1.21516e-06	7.3933e-06	TGM5	chr15:43232590-43266928	hgnc_idHGNC:11781	-
ENSG00000224621.1	9.1268	-6.8084	1.52844	-4.45447	8.40993e-06	4.55474e-05	RP11-276H7.3	chr1:16159266-16161883	havana_geneOTTHUMG00000035305.1	+
ENSG00000148288.13	17.925	-6.80811	1.30046	-5.23516	1.64845e-07	1.13295e-06	GBGT1	chr9:133152948-133163933	hgnc_idHGNC:20460	-
ENSG00000267565.1	9.1065	-6.80509	1.40602	-4.83997	1.29861e-06	7.85312e-06	CTC-559E9.8	chr19:19892433-19895847	havana_geneOTTHUMG00000182370.1	-
ENSG00000136542.9	1121.47	-6.80126	0.367805	-18.4915	2.41781e-76	5.26368e-74	GALNT5	chr2:157257705-157318491	hgnc_idHGNC:4127	+
ENSG00000198155.5	9.03402	-6.79523	1.37696	-4.93494	8.01749e-07	5.02336e-06	ZNF876P	chr4:212610-255985	hgnc_idHGNC:32472	+
ENSG00000164508.5	9.01208	-6.79199	1.41013	-4.81656	1.46052e-06	8.78928e-06	H2AC1	chr6:25726063-25726562	hgnc_idHGNC:18729	-
ENSG00000123892.12	80.3767	-6.79141	0.795435	-8.53799	1.36574e-17	2.32108e-16	RAB38	chr11:88113251-88175443	hgnc_idHGNC:9776	-
ENSG00000204539.4	9.02016	-6.79049	1.54066	-4.40752	1.04559e-05	5.58262e-05	CDSN	chr6:31115087-31120446	hgnc_idHGNC:1802	-
ENSG00000249102.3	32.3997	-6.78841	1.12604	-6.02859	1.65394e-09	1.42027e-08	CTD-2066L21.1	chr5:33008934-33026025	havana_geneOTTHUMG00000162000.3	+
ENSG00000149633.12	96.8348	-6.78475	0.707654	-9.58766	9.01089e-22	2.01565e-20	KIAA1755	chr20:38210503-38260772	hgnc_idHGNC:29372	-
ENSG00000235180.1	8.93078	-6.7773	1.64409	-4.12222	3.75237e-05	0.00018265	LINC00601	chr10:126413869-126421879	hgnc_idHGNC:43916	-
ENSG00000255346.10	161.268	-6.77547	0.533299	-12.7048	5.55988e-37	2.77671e-35	NOX5	chr15:68930525-69062762	hgnc_idHGNC:14874	+
ENSG00000242258.1	31.6283	-6.77416	1.12103	-6.04279	1.51472e-09	1.30689e-08	LINC00996	chr7:150433654-150448140	hgnc_idHGNC:27800	+
ENSG00000262209.3	80.4018	-6.77262	0.810757	-8.35345	6.6299e-17	1.07245e-15	PCDHGB3	chr5:141370242-141512975	hgnc_idHGNC:8710	+
ENSG00000229951.5	17.5075	-6.7721	1.29051	-5.24763	1.5407e-07	1.06339e-06	FLJ31356	chr2:28384409-28394672	havana_geneOTTHUMG00000151946.1	-
ENSG00000244573.3	8.87825	-6.76949	1.37941	-4.90753	9.22306e-07	5.72648e-06	RPL30P11	chr12:14356842-14365503	hgnc_idHGNC:36260	-
ENSG00000135114.13	462.446	-6.76837	0.401665	-16.8508	1.03586e-63	1.61729e-61	OASL	chr12:121017763-121039242	hgnc_idHGNC:8090	-
ENSG00000196407.12	31.8901	-6.76598	1.15821	-5.84177	5.16493e-09	4.21178e-08	THEM5	chr1:151847101-151853712	hgnc_idHGNC:26755	-
ENSG00000154133.15	234.593	-6.7649	0.708755	-9.54476	1.36422e-21	3.02103e-20	ROBO4	chr11:124883691-124898500	hgnc_idHGNC:17985	-
ENSG00000269397.1	8.8346	-6.76303	1.46433	-4.6185	3.86525e-06	2.19772e-05	CTB-92J24.2	chr19:23927788-23929287	tagoverlapping_locus	+
ENSG00000111846.19	1989.45	-6.75373	0.353174	-19.1229	1.62645e-81	4.5709e-79	GCNT2	chr6:10492223-10629368	hgnc_idHGNC:4204	+
ENSG00000051523.11	814.326	-6.74389	0.494239	-13.645	2.16239e-42	1.41328e-40	CYBA	chr16:88643289-88651054	hgnc_idHGNC:2577	-
ENSG00000158352.17	8.65734	-6.7341	1.39775	-4.8178	1.45147e-06	8.74506e-06	SHROOM4	chrX:50591642-50814302	hgnc_idHGNC:29215	-
ENSG00000233124.2	16.9784	-6.72942	1.29503	-5.19635	2.03242e-07	1.38393e-06	LINC00456	chr13:97168751-97187578	hgnc_idHGNC:42804	-
ENSG00000267551.3	8.62517	-6.72535	1.41152	-4.76462	1.89214e-06	1.12229e-05	GNA15-DT	chr19:3141576-3155175	hgnc_idHGNC:55293	-
ENSG00000173237.5	31.5049	-6.72485	1.10158	-6.10472	1.02981e-09	9.06217e-09	C11orf86	chr11:66975277-66977009	hgnc_idHGNC:34442	+
ENSG00000227193.2	8.59724	-6.72476	1.47065	-4.57264	4.81627e-06	2.70169e-05	RP11-439A17.4	chr1:121118126-121146826	havana_geneOTTHUMG00000040900.2	+
ENSG00000260253.1	8.60883	-6.7229	1.40312	-4.79141	1.65617e-06	9.87821e-06	RP4-676L2.1	chr8:29352420-29353170	havana_geneOTTHUMG00000172754.1	-
ENSG00000272695.2	107.844	-6.71252	0.673637	-9.96459	2.17767e-23	5.37274e-22	GAS6-DT	chr13:113864112-113866834	hgnc_idHGNC:43694	+
ENSG00000227234.2	77.9784	-6.71191	0.763644	-8.78932	1.50466e-18	2.74426e-17	SPANXB1	chrX:141002594-141003706	hgnc_idHGNC:14329	+
ENSG00000237254.2	8.51791	-6.70967	1.38255	-4.8531	1.21546e-06	7.39371e-06	TRBV30	chr7:142812586-142813399	hgnc_idHGNC:12214	-
ENSG00000273415.3	8.51605	-6.70933	1.42844	-4.69698	2.6404e-06	1.53517e-05	LINC02725	chr11:128095758-128183671	hgnc_idHGNC:54242	+
ENSG00000154165.5	8.50706	-6.70816	1.36966	-4.89767	9.69814e-07	5.99887e-06	GPR15	chr3:98531978-98534681	hgnc_idHGNC:4469	+
ENSG00000108691.9	8.48523	-6.70497	1.3835	-4.84639	1.25728e-06	7.61813e-06	CCL2	chr17:34255218-34257203	hgnc_idHGNC:10618	+
ENSG00000236427.1	8.47986	-6.70425	1.38117	-4.85404	1.20971e-06	7.3645e-06	RP11-107M16.2	chr1:152205858-152207057	tagoverlapping_locus	+
ENSG00000241359.1	8.41801	-6.69469	1.43624	-4.66127	3.14266e-06	1.80984e-05	SYNPR-AS1	chr3:63423596-63550051	hgnc_idHGNC:40774	-
ENSG00000227262.3	16.5453	-6.69054	1.29067	-5.18379	2.17425e-07	1.47304e-06	HCG4B	chr6:29925983-29926973	hgnc_idHGNC:22919	-
ENSG00000212807.3	8.41326	-6.69014	1.42039	-4.71006	2.47642e-06	1.44582e-05	OR2A42	chr7:144228244-144239605	hgnc_idHGNC:31230	-
ENSG00000274471.2	45.1383	-6.68714	0.922194	-7.25134	4.12654e-13	4.9734e-12	HERC2P7	chr15:23309607-23314566	havana_geneOTTHUMG00000171926.5	+
ENSG00000251179.1	8.34778	-6.68028	1.37094	-4.87276	1.10047e-06	6.75939e-06	TMEM92-AS1	chr17:50281577-50287855	hgnc_idHGNC:50442	-
ENSG00000227066.2	8.33331	-6.67819	1.38577	-4.81912	1.44194e-06	8.69607e-06	RP3-340N1.2	chr1:20154171-20160568	havana_geneOTTHUMG00000002703.3	+
ENSG00000288073.1	8.3332	-6.67812	1.39201	-4.79745	1.60698e-06	9.61077e-06	RP11-562N2.2	chr4:37454698-37476401	havana_geneOTTHUMG00000195321.1	-
ENSG00000087237.12	16.31	-6.67398	1.38558	-4.81675	1.45918e-06	8.78632e-06	CETP	chr16:56961923-56983845	hgnc_idHGNC:1869	+
ENSG00000197935.7	105.078	-6.67385	0.657069	-10.157	3.08446e-24	8.08761e-23	ZNF311	chr6:28994785-29005316	hgnc_idHGNC:13847	-
ENSG00000207994.1	8.28417	-6.67087	1.39546	-4.78039	1.74953e-06	1.0417e-05	MIR100	chr11:122152229-122152308	hgnc_idHGNC:31487	-
ENSG00000164379.7	465.523	-6.66808	0.49246	-13.5404	9.03482e-42	5.66536e-40	FOXQ1	chr6:1312098-1314758	hgnc_idHGNC:20951	+
ENSG00000248564.1	8.26868	-6.66565	1.71767	-3.88062	0.000104189	0.000467948	RP11-478C6.2	chr4:338097-338583	havana_geneOTTHUMG00000159934.1	-
ENSG00000285517.1	165.787	-6.65754	0.52531	-12.6735	8.28795e-37	4.08634e-35	LINC00941	chr12:30795458-30879268	tagoverlapping_locus	+
ENSG00000110446.12	103.871	-6.6562	0.658336	-10.1106	4.95569e-24	1.27667e-22	SLC15A3	chr11:60937060-60952653	hgnc_idHGNC:18068	-
ENSG00000023445.16	1168.01	-6.65573	0.462472	-14.3917	5.83839e-47	4.58091e-45	BIRC3	chr11:102317450-102339403	hgnc_idHGNC:591	+
ENSG00000013588.9	3733.65	-6.64998	0.351066	-18.9423	5.11528e-80	1.35157e-77	GPRC5A	chr12:12891559-12917937	hgnc_idHGNC:9836	+
ENSG00000178031.18	808.252	-6.64517	0.389054	-17.0803	2.07899e-65	3.43689e-63	ADAMTSL1	chr9:17906563-18910950	hgnc_idHGNC:14632	+
ENSG00000109452.12	1805.48	-6.63931	0.379925	-17.4753	2.20794e-68	3.85628e-66	INPP4B	chr4:142023160-142847432	hgnc_idHGNC:6075	-
ENSG00000287427.1	15.8327	-6.62962	1.48543	-4.46311	8.07773e-06	4.38635e-05	RP11-380J17.3	chr10:128026878-128029444	havana_geneOTTHUMG00000194864.1	-
ENSG00000253141.2	8.04744	-6.62587	1.41173	-4.69344	2.68649e-06	1.56051e-05	CTB-164N12.1	chr5:173463484-173484584	havana_geneOTTHUMG00000163325.3	+
ENSG00000287175.1	8.04733	-6.62572	1.40103	-4.72918	2.2543e-06	1.32364e-05	RP11-464C19.4	chr10:3809835-3816169	havana_geneOTTHUMG00000194145.1	+
ENSG00000237273.1	8.03099	-6.62318	1.39409	-4.7509	2.02516e-06	1.19797e-05	RSL24D1P8	chr19:12096424-12096915	hgnc_idHGNC:37873	+
ENSG00000232310.8	8.00916	-6.61989	1.41133	-4.69053	2.72497e-06	1.58107e-05	RP11-557H15.4	chr6:134520163-134689399	tagoverlapping_locus	-
ENSG00000196639.7	783.642	-6.61308	0.365809	-18.078	4.75203e-73	9.53924e-71	HRH1	chr3:11137093-11263557	hgnc_idHGNC:5182	+
ENSG00000203797.12	15.6833	-6.61199	1.31022	-5.04649	4.50008e-07	2.91769e-06	DDO	chr6:110391771-110415575	hgnc_idHGNC:2727	-
ENSG00000187800.14	132.204	-6.60919	0.723501	-9.13501	6.54029e-20	1.2994e-18	PEAR1	chr1:156893698-156916429	hgnc_idHGNC:33631	+
ENSG00000160182.3	7.92746	-6.60726	1.40699	-4.69601	2.65294e-06	1.5416e-05	TFF1	chr21:42362282-42366535	hgnc_idHGNC:11755	-
ENSG00000223345.3	70.7977	-6.6053	0.794026	-8.31875	8.88943e-17	1.42387e-15	H2BP1	chr1:121108210-121117257	hgnc_idHGNC:20560	-
ENSG00000267924.1	7.90936	-6.60455	1.39895	-4.72109	2.34584e-06	1.37295e-05	RP11-255H23.4	chr19:23817599-23874701	havana_geneOTTHUMG00000183388.2	-
ENSG00000089127.15	28.0028	-6.60339	1.14959	-5.74411	9.24082e-09	7.35128e-08	OAS1	chr12:112905856-112933219	hgnc_idHGNC:8086	+
ENSG00000235269.2	42.9921	-6.59918	0.942745	-6.99997	2.56021e-12	2.88434e-11	LINC02331	chr14:53685139-53850882	hgnc_idHGNC:53251	-
ENSG00000237167.1	7.90253	-6.59895	1.44935	-4.55303	5.28793e-06	2.94649e-05	AC128709.2	chr3:197458405-197467105	havana_geneOTTHUMG00000155482.1	+
ENSG00000253406.1	28.3176	-6.59301	1.18685	-5.55503	2.77562e-08	2.09231e-07	AC012613.2	chr5:149216523-149276805	tagoverlapping_locus	-
ENSG00000205517.13	67.191	-6.58913	0.874863	-7.53162	5.01157e-14	6.49319e-13	RGL3	chr19:11384341-11419328	hgnc_idHGNC:30282	-
ENSG00000133328.4	7.79487	-6.58495	1.51114	-4.3576	1.31495e-05	6.91101e-05	PLAAT2	chr11:63552770-63563379	hgnc_idHGNC:17824	-
ENSG00000286593.1	7.73013	-6.57137	1.41656	-4.63898	3.50132e-06	2.00333e-05	RP11-757O6.8	chr18:14404551-14430923	havana_geneOTTHUMG00000194912.1	-
ENSG00000286313.1	42.1636	-6.57108	0.96323	-6.82192	8.98313e-12	9.70316e-11	RP11-394G3.3	chr6:135854053-135880942	havana_geneOTTHUMG00000195567.1	-
ENSG00000112299.8	7.71554	-6.5691	1.40832	-4.66448	3.09402e-06	1.78316e-05	VNN1	chr6:132680849-132714055	hgnc_idHGNC:12705	-
ENSG00000268658.5	15.1724	-6.56568	1.30282	-5.03959	4.66535e-07	3.01915e-06	LINC00664	chr19:21483374-21503238	hgnc_idHGNC:44319	+
ENSG00000135898.10	15.1252	-6.5654	1.2953	-5.06862	4.00706e-07	2.61946e-06	GPR55	chr2:230907318-230961066	hgnc_idHGNC:4511	-
ENSG00000230795.3	127.576	-6.56513	0.632239	-10.3839	2.93417e-25	8.12785e-24	HLA-K	chr6:29926459-29929232	hgnc_idHGNC:4969	+
ENSG00000252980.1	7.67014	-6.56146	1.43822	-4.56221	5.06172e-06	2.83218e-05	RNU6-367P	chr3:44071087-44071186	hgnc_idHGNC:47330	+
ENSG00000175832.13	633.853	-6.55868	0.387627	-16.9201	3.19833e-64	5.09656e-62	ETV4	chr17:43527844-43579620	hgnc_idHGNC:3493	-
ENSG00000265121.1	7.67811	-6.55868	1.51993	-4.31513	1.59511e-05	8.264e-05	RP11-285E9.5	chr17:77264180-77264776	tagoverlapping_locus	-
ENSG00000164512.18	7.61977	-6.54867	1.42117	-4.60793	4.06689e-06	2.30549e-05	ANKRD55	chr5:56099680-56233330	hgnc_idHGNC:25681	-
ENSG00000211943.2	7.58182	-6.54231	1.50576	-4.34485	1.39371e-05	7.29888e-05	IGHV3-15	chr14:106153624-106154163	hgnc_idHGNC:5582	-
ENSG00000012223.13	7.56537	-6.54	1.40073	-4.66899	3.02686e-06	1.74705e-05	LTF	chr3:46435645-46485234	hgnc_idHGNC:6720	-
ENSG00000070808.17	7.5509	-6.53733	1.44841	-4.51346	6.37784e-06	3.51264e-05	CAMK2A	chr5:150219491-150290093	hgnc_idHGNC:1460	-
ENSG00000272273.1	27.3037	-6.53715	1.14276	-5.72051	1.06207e-08	8.38215e-08	IER3-AS1	chr6:30742929-30743592	hgnc_idHGNC:53629	+
ENSG00000225076.1	7.54355	-6.53641	1.40832	-4.64127	3.46277e-06	1.98347e-05	WWC3-AS1	chrX:10024842-10038654	hgnc_idHGNC:41236	-
ENSG00000275178.1	7.51098	-6.5298	1.57415	-4.14814	3.35181e-05	0.000164656	RP11-4B16.3	chr18:77093086-77093446	havana_geneOTTHUMG00000186682.2	+
ENSG00000179300.4	14.7364	-6.52533	1.31272	-4.97086	6.66549e-07	4.23028e-06	RTL3	chrX:78656068-78659328	hgnc_idHGNC:22997	-
ENSG00000278869.1	7.42255	-6.51124	1.51665	-4.29317	1.7614e-05	9.05567e-05	CITF22-49E9.3	chr22:49933198-49934074	havana_geneOTTHUMG00000189148.1	-
ENSG00000171049.9	7.40599	-6.50843	1.45179	-4.48305	7.35828e-06	4.01897e-05	FPR2	chr19:51752026-51770531	hgnc_idHGNC:3827	+
ENSG00000146950.13	268.934	-6.5005	0.522341	-12.4449	1.49006e-35	6.93728e-34	SHROOM2	chrX:9786429-9949443	hgnc_idHGNC:630	+
ENSG00000268903.1	7.37415	-6.50014	1.74595	-3.72298	0.000196884	0.000841954	RP11-34P13.15	chr1:135141-135895	havana_geneOTTHUMG00000182518.2	-
ENSG00000251191.8	7.35346	-6.49959	1.45041	-4.4812	7.42252e-06	4.05263e-05	LINC00589	chr8:29673922-29748109	hgnc_idHGNC:32299	-
ENSG00000266066.1	14.5026	-6.49905	1.32006	-4.9233	8.50972e-07	5.30917e-06	POLRMTP1	chr17:62136972-62140639	hgnc_idHGNC:28865	-
ENSG00000277270.2	26.4832	-6.49736	1.21356	-5.35399	8.6036e-08	6.12556e-07	RP5-827E24.1	chr20:61432868-61437630	havana_geneOTTHUMG00000186969.2	-
ENSG00000165816.13	80.272	-6.49689	0.709357	-9.15885	5.24555e-20	1.05027e-18	VWA2	chr10:114239254-114294489	hgnc_idHGNC:24709	+
ENSG00000234998.1	7.32066	-6.49389	1.45665	-4.45811	8.26854e-06	4.4813e-05	RP11-439A17.10	chr1:121087528-121116676	tagoverlapping_locus	-
ENSG00000267269.1	7.28623	-6.4876	1.48973	-4.35487	1.33148e-05	6.9919e-05	RP11-2N1.1	chr18:59685820-59688400	havana_geneOTTHUMG00000180090.1	+
ENSG00000271225.1	7.28974	-6.48727	1.59347	-4.07117	4.67777e-05	0.000223748	BNIP3P4	chr9:64810865-64811429	hgnc_idHGNC:39657	-
ENSG00000115339.14	539.757	-6.47917	0.449062	-14.4282	3.43841e-47	2.74664e-45	GALNT3	chr2:165747588-165794659	hgnc_idHGNC:4125	-
ENSG00000205885.7	93.5465	-6.47031	0.692545	-9.34281	9.38117e-21	1.96883e-19	C1RL-AS1	chr12:7108052-7122501	hgnc_idHGNC:27461	+
ENSG00000167618.10	7.20317	-6.46926	1.41128	-4.58395	4.56265e-06	2.56734e-05	LAIR2	chr19:54497879-54510687	hgnc_idHGNC:6478	+
ENSG00000153823.19	50.6338	-6.46843	0.857559	-7.54284	4.59855e-14	5.97811e-13	PID1	chr2:228850526-229271287	hgnc_idHGNC:26084	-
ENSG00000042493.16	2931.16	-6.46019	0.24753	-26.0986	3.78582e-150	8.35962e-147	CAPG	chr2:85394753-85418432	hgnc_idHGNC:1474	-
ENSG00000186583.12	7.16761	-6.45911	1.64341	-3.9303	8.48404e-05	0.000387466	SPATC1	chr8:144012280-144047114	hgnc_idHGNC:30510	+
ENSG00000158022.7	14.0443	-6.45743	1.32306	-4.88068	1.0572e-06	6.50912e-06	TRIM63	chr1:26051301-26068436	hgnc_idHGNC:16007	-
ENSG00000166446.15	386.127	-6.45644	0.3708	-17.4122	6.67193e-68	1.15227e-65	CDYL2	chr16:80597907-80804598	hgnc_idHGNC:23030	-
ENSG00000268174.1	7.14392	-6.45414	1.49769	-4.3094	1.637e-05	8.46259e-05	BNIP3P22	chr19:20416514-20417069	hgnc_idHGNC:49702	+
ENSG00000123977.10	25.1151	-6.45345	1.1935	-5.40718	6.40255e-08	4.63533e-07	DAW1	chr2:227871054-227924344	hgnc_idHGNC:26383	+
ENSG00000236238.2	7.12933	-6.45119	1.43487	-4.496	6.92437e-06	3.79697e-05	AC093106.4	chr7:131665507-131665858	tagpseudo_consens	+
ENSG00000285759.1	7.11825	-6.4495	1.51794	-4.24884	2.14879e-05	0.000108791	RP1-290I10.10	chr6:10426623-10429110	havana_geneOTTHUMG00000193130.1	+
ENSG00000106484.16	347.46	-6.44888	0.525612	-12.2693	1.32418e-34	5.92411e-33	MEST	chr7:130486171-130506465	hgnc_idHGNC:7028	+
ENSG00000255606.1	7.10564	-6.44691	1.40501	-4.58852	4.46394e-06	2.515e-05	AP000439.2	chr11:69438365-69444743	havana_geneOTTHUMG00000168001.1	-
ENSG00000258976.1	7.09467	-6.44514	1.46224	-4.40771	1.0447e-05	5.57884e-05	CTD-2207P18.2	chr14:74614693-74616647	havana_geneOTTHUMG00000171478.1	-
ENSG00000167554.15	26.0309	-6.44482	1.1124	-5.79364	6.88754e-09	5.54772e-08	ZNF610	chr19:52336243-52367778	hgnc_idHGNC:26687	+
ENSG00000197937.13	825.685	-6.43864	0.426791	-15.0862	1.99724e-51	1.87667e-49	ZNF347	chr19:53124072-53159075	hgnc_idHGNC:16447	-
ENSG00000204219.11	372.078	-6.43828	0.460886	-13.9693	2.3981e-44	1.67726e-42	TCEA3	chr1:23380909-23424748	hgnc_idHGNC:11615	-
ENSG00000242265.6	1238.85	-6.43819	0.298748	-21.5506	5.22871e-103	2.93892e-100	PEG10	chr7:94656325-94669695	hgnc_idHGNC:14005	+
ENSG00000171291.9	265.216	-6.43747	0.42921	-14.9984	7.51816e-51	6.91715e-49	ZNF439	chr19:11848726-11883750	hgnc_idHGNC:20873	+
ENSG00000180777.14	7.04203	-6.4359	1.43884	-4.47297	7.71403e-06	4.2014e-05	ANKRD30B	chr18:14728272-14854038	hgnc_idHGNC:24165	+
ENSG00000231987.1	7.04203	-6.4359	1.43884	-4.47297	7.71403e-06	4.2014e-05	LINC01787	chr1:96254069-96374125	hgnc_idHGNC:52576	-
ENSG00000197496.6	37.4244	-6.43507	0.939594	-6.84878	7.44827e-12	8.0962e-11	SLC2A10	chr20:46709649-46736347	hgnc_idHGNC:13444	+
ENSG00000274949.1	7.01659	-6.4312	1.47734	-4.35323	1.34148e-05	7.04321e-05	RP5-1009E24.9	chr20:3811384-3823882	tagoverlapping_locus	+
ENSG00000178685.14	616.222	-6.4302	0.529909	-12.1345	6.92933e-34	2.95875e-32	PARP10	chr8:143977153-144012772	hgnc_idHGNC:25895	-
ENSG00000286505.1	7.00935	-6.43013	1.44366	-4.45405	8.42657e-06	4.56295e-05	RP11-255M6.2	chr15:84913144-84915705	havana_geneOTTHUMG00000195029.1	-
ENSG00000233820.2	13.8219	-6.4282	1.3207	-4.86725	1.13161e-06	6.93548e-06	RP11-535M15.2	chr9:96725890-96727469	havana_geneOTTHUMG00000020302.2	+
ENSG00000230601.7	6.99488	-6.42775	1.42727	-4.50354	6.68293e-06	3.67086e-05	TEX48	chr9:114666434-114682192	hgnc_idHGNC:52393	-
ENSG00000204335.4	38.8531	-6.42498	0.958607	-6.70241	2.05006e-11	2.13962e-10	SP5	chr2:170715337-170718078	hgnc_idHGNC:14529	+
ENSG00000259560.2	6.97305	-6.42367	1.44853	-4.43461	9.22393e-06	4.96601e-05	RP11-648K4.2	chr15:87325829-87703852	tagncRNA_host	-
ENSG00000255400.1	6.99177	-6.42182	1.44943	-4.43059	9.39753e-06	5.05156e-05	RP13-631K18.5	chr11:12086891-12089441	havana_geneOTTHUMG00000165727.1	+
ENSG00000169429.11	130.059	-6.41913	0.761909	-8.42507	3.60546e-17	5.95084e-16	CXCL8	chr4:73740541-73743716	hgnc_idHGNC:6025	+
ENSG00000108679.13	6279.84	-6.419	0.294386	-21.8047	2.09376e-105	1.32095e-102	LGALS3BP	chr17:78971238-78979947	hgnc_idHGNC:6564	-
ENSG00000284138.1	13.7252	-6.41735	1.42976	-4.48839	7.1762e-06	3.92576e-05	ATP6V0CP4	chr1:42952202-42952641	hgnc_idHGNC:40002	-
ENSG00000251676.2	6.94834	-6.41457	1.55199	-4.13312	3.57867e-05	0.0001748	SNHG27	chr4:131727587-131791492	hgnc_idHGNC:53481	+
ENSG00000229672.3	6.92443	-6.41014	1.66539	-3.84904	0.000118581	0.000527002	RP11-184A2.3	chr10:3748966-3763712	havana_geneOTTHUMG00000017566.4	+
ENSG00000134061.5	13.6286	-6.4075	1.31768	-4.8627	1.15796e-06	7.08155e-06	CD180	chr5:67179613-67196799	hgnc_idHGNC:6726	-
ENSG00000249306.6	63.8207	-6.40421	0.749463	-8.54507	1.28459e-17	2.18437e-16	LINC01411	chr5:174336295-174532457	hgnc_idHGNC:50703	+
ENSG00000228057.1	6.86828	-6.3998	1.40841	-4.54399	5.52002e-06	3.06421e-05	SEC63P1	chr1:97545701-97546958	hgnc_idHGNC:41953	+
ENSG00000250961.2	6.84821	-6.39577	1.50419	-4.25195	2.11913e-05	0.000107412	CTD-2023N9.1	chr5:57395060-57534504	tagoverlapping_locus	+
ENSG00000139144.11	13.467	-6.39267	1.31897	-4.84672	1.25521e-06	7.60855e-06	PIK3C2G	chr12:18242961-18648416	hgnc_idHGNC:8973	+
ENSG00000236303.4	13.4842	-6.39204	1.46174	-4.37289	1.22611e-05	6.47613e-05	LINC02646	chr10:130213488-130483193	hgnc_idHGNC:54130	+
ENSG00000165072.10	500.166	-6.39111	0.438495	-14.5751	4.04505e-48	3.31694e-46	MAMDC2	chr9:70043848-70226972	hgnc_idHGNC:23673	+
ENSG00000271192.1	13.4765	-6.3907	1.32746	-4.81421	1.4778e-06	8.87769e-06	RP4-555D20.3	chr3:43996896-43997443	havana_geneOTTHUMG00000185193.1	+
ENSG00000005001.10	49.0816	-6.38675	0.86579	-7.37678	1.62159e-13	2.01729e-12	PRSS22	chr16:2852730-2858170	hgnc_idHGNC:14368	-
ENSG00000214354.3	6.79382	-6.38621	1.44778	-4.41105	1.02872e-05	5.49727e-05	PAFAH1B1P1	chr2:87565828-87566764	hgnc_idHGNC:8577	-
ENSG00000172936.16	257.242	-6.38433	0.665912	-9.58734	9.03849e-22	2.02036e-20	MYD88	chr3:38138478-38143022	hgnc_idHGNC:7562	+
ENSG00000008118.10	24.9997	-6.38302	1.13845	-5.60677	2.06136e-08	1.57813e-07	CAMK1G	chr1:209583714-209613939	hgnc_idHGNC:14585	+
ENSG00000178773.15	81.6504	-6.38171	0.735507	-8.67662	4.07717e-18	7.19004e-17	CPNE7	chr16:89575758-89597246	hgnc_idHGNC:2320	+
ENSG00000134955.12	1445.02	-6.3769	0.278918	-22.863	1.0854e-115	7.98907e-113	SLC37A2	chr11:125063302-125090516	hgnc_idHGNC:20644	+
ENSG00000273213.4	37.4169	-6.37341	0.956942	-6.66019	2.73479e-11	2.81717e-10	H3-2	chr1:143894544-143905977	hgnc_idHGNC:32060	-
ENSG00000137225.13	36.218	-6.36942	0.947613	-6.72154	1.79816e-11	1.88819e-10	CAPN11	chr6:44158811-44184401	hgnc_idHGNC:1478	+
ENSG00000225556.1	13.2226	-6.36868	1.41536	-4.49969	6.80535e-06	3.73545e-05	C2CD4D	chr1:151837819-151840557	hgnc_idHGNC:37210	-
ENSG00000233695.2	227.992	-6.36863	0.739367	-8.61364	7.07795e-18	1.22239e-16	GAS6-AS1	chr13:113815630-113845744	hgnc_idHGNC:39826	+
ENSG00000229771.2	6.71624	-6.36647	1.41183	-4.50938	6.50181e-06	3.57709e-05	RP4-644L1.2	chr20:40696499-40698616	havana_geneOTTHUMG00000032473.2	-
ENSG00000227742.2	6.7089	-6.36508	1.509	-4.21809	2.46382e-05	0.000123808	CALR4P	chr1:51561866-51594897	hgnc_idHGNC:35456	-
ENSG00000188039.16	60.0393	-6.36365	0.780166	-8.1568	3.44029e-16	5.29647e-15	NWD1	chr19:16719847-16817963	hgnc_idHGNC:27619	+
ENSG00000274290.3	438.087	-6.36342	0.570463	-11.1548	6.7825e-29	2.28403e-27	H2BC6	chr6:26172059-26184655	hgnc_idHGNC:4753	+
ENSG00000198574.6	6.69804	-6.36312	1.44372	-4.40744	1.046e-05	5.58288e-05	SH2D1B	chr1:162395268-162412138	hgnc_idHGNC:30416	-
ENSG00000205325.3	6.69804	-6.36312	1.44372	-4.40744	1.046e-05	5.58288e-05	AC005863.1	chr17:14767583-14780686	havana_geneOTTHUMG00000058812.5	-
ENSG00000286543.1	6.6908	-6.36187	1.42219	-4.47328	7.70276e-06	4.19674e-05	RP11-1108I11.1	chr5:34245273-34288755	havana_geneOTTHUMG00000195210.1	+
ENSG00000287921.1	6.67994	-6.35996	1.41638	-4.49028	7.11308e-06	3.8933e-05	RP11-488L4.2	chr1:233904104-233905931	havana_geneOTTHUMG00000195710.1	-
ENSG00000286259.1	6.67446	-6.3589	1.42452	-4.46388	8.04899e-06	4.37151e-05	RP11-114H23.4	chr12:75649195-75691937	havana_geneOTTHUMG00000192876.1	+
ENSG00000174899.12	6.65812	-6.3559	1.42915	-4.44734	8.69416e-06	4.70127e-05	SLC66A1L	chr3:157543246-157677749	hgnc_idHGNC:25146	+
ENSG00000237352.4	24.4901	-6.35441	1.13522	-5.5975	2.17463e-08	1.65664e-07	LINC01358	chr1:58933643-59240555	hgnc_idHGNC:50589	+
ENSG00000117122.14	60.8667	-6.35395	0.7253	-8.76044	1.9449e-18	3.514e-17	MFAP2	chr1:16974502-16980632	hgnc_idHGNC:7033	-
ENSG00000249406.3	6.66774	-6.35281	1.52253	-4.17253	3.01231e-05	0.000149115	RP11-893F2.5	chr17:50199876-50215922	havana_geneOTTHUMG00000162055.12	+
ENSG00000265787.2	6.64602	-6.34865	1.52161	-4.17232	3.01511e-05	0.000149206	CYP4F35P	chr18:14337423-14342524	hgnc_idHGNC:39954	+
ENSG00000156510.13	83.8008	-6.34478	0.676597	-9.37749	6.75618e-21	1.43448e-19	HKDC1	chr10:69220332-69267552	hgnc_idHGNC:23302	+
ENSG00000080007.8	6.59638	-6.34405	1.47039	-4.31453	1.59945e-05	8.2844e-05	DDX43	chr6:73394828-73417566	hgnc_idHGNC:18677	+
ENSG00000260578.1	6.60011	-6.34381	1.58457	-4.0035	6.24112e-05	0.000291579	CTD-2541J13.1	chr18:67481791-67484966	havana_geneOTTHUMG00000176196.1	-
ENSG00000241111.1	6.59462	-6.34331	1.51068	-4.19896	2.68141e-05	0.00013385	PRICKLE2-AS1	chr3:64067964-64103131	tagoverlapping_locus	+
ENSG00000213964.3	6.60062	-6.33948	1.46345	-4.33187	1.4785e-05	7.70117e-05	CHCHD4P4	chr3:11234256-11234582	hgnc_idHGNC:44492	-
ENSG00000269915.1	6.59163	-6.33833	1.56794	-4.04246	5.28931e-05	0.000250442	AP006621.9	chr11:708564-727047	havana_geneOTTHUMG00000183950.1	-
ENSG00000268992.1	12.9899	-6.3368	1.41472	-4.4792	7.49242e-06	4.0891e-05	CDC42EP3P1	chr19:23384530-23385293	hgnc_idHGNC:49673	+
ENSG00000163217.2	6.54962	-6.32981	1.48969	-4.24907	2.14661e-05	0.000108716	BMP10	chr2:68860909-68871397	hgnc_idHGNC:20869	-
ENSG00000173442.13	2829.35	-6.3294	0.355392	-17.8096	5.95332e-71	1.10204e-68	EHBP1L1	chr11:65576046-65592650	hgnc_idHGNC:30682	+
ENSG00000263325.1	6.53888	-6.32778	1.44539	-4.37792	1.19818e-05	6.33744e-05	LA16c-325D7.1	chr16:2857898-2859726	havana_geneOTTHUMG00000177362.1	+
ENSG00000205318.5	6.49709	-6.31992	1.44551	-4.37211	1.23054e-05	6.49826e-05	GCNT2P1	chr6:10633762-10634695	hgnc_idHGNC:21623	+
ENSG00000229991.1	6.49347	-6.31917	1.46202	-4.32222	1.54469e-05	8.02022e-05	AKR1B1P1	chr1:224574434-224575389	hgnc_idHGNC:420	+
ENSG00000163235.16	1696.48	-6.31521	0.293393	-21.5248	9.12662e-103	5.03822e-100	TGFA	chr2:70447284-70554193	hgnc_idHGNC:11765	-
ENSG00000185339.9	70.6885	-6.31441	0.679638	-9.29084	1.53076e-20	3.1717e-19	TCN2	chr22:30607003-30627271	hgnc_idHGNC:11653	+
ENSG00000000971.16	94.1658	-6.31259	0.693692	-9.09998	9.03451e-20	1.77667e-18	CFH	chr1:196652043-196747504	hgnc_idHGNC:4883	+
ENSG00000006555.11	6.46679	-6.30939	1.56867	-4.02214	5.76716e-05	0.000271116	TTC22	chr1:54779712-54801323	hgnc_idHGNC:26067	-
ENSG00000054219.11	23.8524	-6.3072	1.16515	-5.41321	6.19059e-08	4.49239e-07	LY75	chr2:159803355-159904756	hgnc_idHGNC:6729	-
ENSG00000272701.3	12.6555	-6.30484	1.30899	-4.81658	1.4604e-06	8.78928e-06	MESTIT1	chr7:130486042-130491033	hgnc_idHGNC:17991	-
ENSG00000123454.12	57.175	-6.30419	0.922797	-6.83161	8.3964e-12	9.08527e-11	DBH	chr9:133636363-133659329	hgnc_idHGNC:2689	+
ENSG00000230099.2	6.43937	-6.30342	1.51309	-4.16592	3.10093e-05	0.000153037	TRBV5-4	chr7:142462916-142463581	hgnc_idHGNC:12221	+
ENSG00000174791.11	411.985	-6.30033	0.444443	-14.1758	1.29385e-45	9.47821e-44	RIN1	chr11:66330241-66336840	hgnc_idHGNC:18749	-
ENSG00000204086.4	6.39532	-6.2998	1.50006	-4.1997	2.67264e-05	0.000133433	RPA4	chrX:96883908-96885467	hgnc_idHGNC:30305	+
ENSG00000219665.8	81.3096	-6.29861	0.63785	-9.87476	5.35607e-23	1.28654e-21	ZNF433-AS1	chr19:11987617-12046275	hgnc_idHGNC:53776	+
ENSG00000286705.1	6.37039	-6.28961	1.45576	-4.32051	1.55667e-05	8.07701e-05	RP11-478C6.7	chr4:307335-337433	havana_geneOTTHUMG00000194359.1	-
ENSG00000207714.3	6.34505	-6.28478	1.4309	-4.39218	1.1222e-05	5.9618e-05	MIR584	chr5:149062313-149062409	hgnc_idHGNC:32840	-
ENSG00000233275.1	6.34132	-6.28398	1.46562	-4.28759	1.80621e-05	9.27068e-05	AC009238.8	chr2:95434759-95435113	havana_geneOTTHUMG00000155149.1	+
ENSG00000265724.1	12.515	-6.28334	1.31651	-4.77272	1.81756e-06	1.08095e-05	MIR4284	chr7:73711317-73711397	hgnc_idHGNC:38322	+
ENSG00000166592.12	90.4188	-6.27905	0.628248	-9.99454	1.61038e-23	3.99867e-22	RRAD	chr16:66921679-66925536	hgnc_idHGNC:10446	-
ENSG00000171522.6	213.157	-6.27626	0.441191	-14.2257	6.34464e-46	4.6923e-44	PTGER4	chr5:40679915-40693735	hgnc_idHGNC:9596	+
ENSG00000204949.9	12.2406	-6.2529	1.32357	-4.72427	2.30941e-06	1.3524e-05	FAM83A-AS1	chr8:123196536-123202743	hgnc_idHGNC:48658	-
ENSG00000251350.2	6.21111	-6.25228	1.45629	-4.29329	1.76043e-05	9.05556e-05	LINC02475	chr4:44016700-44022063	hgnc_idHGNC:53418	+
ENSG00000200718.1	6.20585	-6.25175	1.57475	-3.96999	7.18769e-05	0.000332237	RN7SKP103	chr2:132523617-132523936	hgnc_idHGNC:45827	+
ENSG00000118596.12	238.347	-6.25086	0.549709	-11.3712	5.81766e-30	2.06959e-28	SLC16A7	chr12:59596029-59789855	hgnc_idHGNC:10928	+
ENSG00000226571.2	6.18567	-6.24727	1.47402	-4.23825	2.25272e-05	0.000113773	RP11-445F6.2	chr6:139271362-139667284	havana_geneOTTHUMG00000015689.2	+
ENSG00000187185.4	12.2157	-6.24698	1.32167	-4.72659	2.28322e-06	1.33883e-05	CTD-2600O9.1	chr16:57798186-57816946	havana_geneOTTHUMG00000176702.2	+
ENSG00000028137.19	342.207	-6.24651	0.418755	-14.9169	2.56036e-50	2.2876e-48	TNFRSF1B	chr1:12166991-12209228	hgnc_idHGNC:11917	+
ENSG00000226652.3	6.17843	-6.2458	1.44411	-4.32501	1.52522e-05	7.92609e-05	PSMD10P2	chr3:186760693-186762050	hgnc_idHGNC:30151	+
ENSG00000267554.1	6.16582	-6.24338	1.46075	-4.2741	1.9191e-05	9.80127e-05	RP11-686D22.10	chr17:35470069-35470628	tagpseudo_consens	-
ENSG00000170961.7	79.1137	-6.2428	0.714689	-8.735	2.43664e-18	4.36675e-17	HAS2	chr8:121612116-121641440	hgnc_idHGNC:4819	-
ENSG00000186088.16	147.308	-6.24133	0.597787	-10.4407	1.61584e-25	4.53286e-24	GSAP	chr7:77310751-77416349	hgnc_idHGNC:28042	-
ENSG00000163803.13	199.004	-6.23602	0.439561	-14.1869	1.10374e-45	8.12408e-44	PLB1	chr2:28457145-28644142	hgnc_idHGNC:30041	+
ENSG00000259982.1	6.12765	-6.2358	1.45138	-4.29647	1.73541e-05	8.93697e-05	CDC37P1	chr16:28700294-28701540	hgnc_idHGNC:34406	-
ENSG00000270578.1	6.12765	-6.2358	1.45138	-4.29647	1.73541e-05	8.93697e-05	RP11-712B9.5	chr11:95145437-95146004	havana_geneOTTHUMG00000184755.1	+
ENSG00000136689.19	6.12579	-6.23546	1.44022	-4.32953	1.49427e-05	7.77805e-05	IL1RN	chr2:113107214-113134016	hgnc_idHGNC:6000	+
ENSG00000238117.1	6.10758	-6.23146	1.49147	-4.17808	2.9398e-05	0.0001459	AP004372.1	chr11:131877680-131897108	havana_geneOTTHUMG00000150050.1	-
ENSG00000079263.19	55.8134	-6.22455	0.751319	-8.28483	1.18276e-16	1.87314e-15	SP140	chr2:230203110-230313215	hgnc_idHGNC:17133	+
ENSG00000205413.8	1121.79	-6.22381	0.404481	-15.3872	1.99554e-53	2.05633e-51	SAMD9	chr7:93099513-93118023	hgnc_idHGNC:1348	-
ENSG00000260265.1	6.0809	-6.22019	1.49142	-4.17064	3.03746e-05	0.000150264	LINC02562	chr4:75081702-75084717	hgnc_idHGNC:53602	-
ENSG00000266401.2	6.03725	-6.21138	1.53881	-4.03649	5.42579e-05	0.000256472	RP11-874J12.4	chr18:3653030-3656282	havana_geneOTTHUMG00000178410.3	+
ENSG00000225756.1	76.4065	-6.21076	0.845429	-7.34628	2.03793e-13	2.51099e-12	DBH-AS1	chr9:133654586-133657313	hgnc_idHGNC:24155	-
ENSG00000273143.2	22.2509	-6.20631	1.17192	-5.29583	1.18475e-07	8.30318e-07	DUSP5-DT	chr10:110428840-110496590	hgnc_idHGNC:55154	-
ENSG00000277304.1	6.01203	-6.20614	1.53127	-4.05295	5.05768e-05	0.000240358	RP11-989E6.13	chr16:32916974-32946392	havana_geneOTTHUMG00000187973.1	+
ENSG00000167105.8	190.689	-6.20579	0.489975	-12.6655	9.18149e-37	4.51969e-35	TMEM92	chr17:50271406-50281485	hgnc_idHGNC:26579	+
ENSG00000276851.1	21.7312	-6.20494	1.1272	-5.50471	3.69775e-08	2.74988e-07	RP5-875H18.9	chr17:50094065-50094647	havana_geneOTTHUMG00000186661.1	+
ENSG00000286081.1	11.7898	-6.20147	1.54075	-4.02498	5.69807e-05	0.000268358	RP11-62P16.1	chr2:150150633-150166266	havana_geneOTTHUMG00000192772.2	-
ENSG00000224383.8	11.8137	-6.19885	1.34101	-4.62253	3.7909e-06	2.15743e-05	PRR29	chr17:63998351-64004305	hgnc_idHGNC:25673	+
ENSG00000197471.12	5.97573	-6.19839	1.62005	-3.82605	0.000130215	0.000574411	SPN	chr16:29662979-29670876	hgnc_idHGNC:11249	+
ENSG00000259430.2	5.96651	-6.19667	1.43717	-4.31172	1.61989e-05	8.38116e-05	CERS3-AS1	chr15:100372936-100437914	hgnc_idHGNC:51431	+
ENSG00000243566.7	11.7357	-6.19523	1.38544	-4.47166	7.7614e-06	4.22571e-05	UPK3B	chr7:76510525-76516522	hgnc_idHGNC:21444	+
ENSG00000163092.21	5.95017	-6.19335	1.44268	-4.29296	1.76304e-05	9.0596e-05	XIRP2	chr2:166888480-167259753	hgnc_idHGNC:14303	+
ENSG00000230739.1	5.95017	-6.19335	1.44268	-4.29296	1.76304e-05	9.0596e-05	RP11-331H2.4	chr1:162824795-162849467	havana_geneOTTHUMG00000128965.1	+
ENSG00000244479.7	5.94831	-6.19279	1.47238	-4.20597	2.59964e-05	0.000130083	OR2A1-AS1	chr7:144300395-144356181	hgnc_idHGNC:49168	-
ENSG00000270190.1	22.0791	-6.1845	1.23826	-4.99451	5.89851e-07	3.76672e-06	RP11-803D5.4	chr2:111266868-111267473	tagoverlapping_locus	-
ENSG00000198131.14	737.775	-6.18262	0.291219	-21.2302	5.0281e-100	2.50708e-97	ZNF544	chr19:58228594-58277495	hgnc_idHGNC:16759	+
ENSG00000279946.1	5.90002	-6.17795	1.7173	-3.59747	0.000321321	0.00131393	CH17-76K2.6	chr1:206541758-206544892	tagoverlapping_locus	+
ENSG00000186188.11	11.6199	-6.17482	1.33095	-4.63939	3.49442e-06	1.99975e-05	FFAR4	chr10:93566665-93604480	hgnc_idHGNC:19061	+
ENSG00000227308.2	11.6187	-6.17445	1.3356	-4.62298	3.78258e-06	2.15349e-05	LINC02832	chr2:219685381-219737937	hgnc_idHGNC:54366	+
ENSG00000233818.1	11.5689	-6.17403	1.36241	-4.53168	5.85165e-06	3.23957e-05	AP000695.4	chr21:36445731-36532408	tagoverlapping_locus	+
ENSG00000106560.11	5.87249	-6.17133	1.63244	-3.78044	0.000156553	0.00068107	GIMAP2	chr7:150685697-150693641	hgnc_idHGNC:21789	+
ENSG00000225730.1	5.87271	-6.17109	1.54739	-3.98807	6.66127e-05	0.000309944	ADGRF5-AS1	chr6:46903471-46909078	hgnc_idHGNC:40864	+
ENSG00000248279.5	21.607	-6.17	1.12955	-5.46237	4.6981e-08	3.45473e-07	LINC02120	chr5:32947443-32962467	hgnc_idHGNC:27971	+
ENSG00000136514.3	21.7634	-6.16718	1.22066	-5.05234	4.3643e-07	2.8362e-06	RTP4	chr3:187368385-187372076	hgnc_idHGNC:23992	+
ENSG00000287656.1	11.5353	-6.16514	1.40986	-4.37289	1.22614e-05	6.47613e-05	RP11-72O9.5	chr6:160369200-160386934	havana_geneOTTHUMG00000195405.1	-
ENSG00000271590.1	31.9134	-6.16496	0.948236	-6.50151	7.952e-11	7.83391e-10	RP11-181E10.3	chr2:111210995-111212476	tagoverlapping_locus	-
ENSG00000245067.7	5.8454	-6.16473	1.4596	-4.22359	2.40446e-05	0.000121061	IGFBP7-AS1	chr4:57109762-57207459	hgnc_idHGNC:40296	+
ENSG00000221970.4	5.82307	-6.16466	1.62416	-3.7956	0.000147287	0.00064393	OR2A1	chr7:144312419-144322737	hgnc_idHGNC:8229	+
ENSG00000234197.1	11.4853	-6.16464	1.40467	-4.38866	1.14052e-05	6.04979e-05	ETV5-AS1	chr3:186079170-186080947	hgnc_idHGNC:40222	+
ENSG00000268812.3	11.5146	-6.16324	1.37747	-4.4743	7.66604e-06	4.17747e-05	LIF-AS2	chr22:30246205-30246998	hgnc_idHGNC:28298	+
ENSG00000250697.2	201.859	-6.16024	0.474736	-12.9761	1.671e-38	9.03098e-37	CTD-2066L21.3	chr5:32888236-33298066	tagoverlapping_locus	-
ENSG00000235419.5	5.81996	-6.15938	1.44374	-4.26627	1.98772e-05	0.000101283	AC010149.4	chr2:230520594-230580006	tagoverlapping_locus	-
ENSG00000261348.2	5.81097	-6.15763	1.54617	-3.9825	6.81952e-05	0.000316544	LINC02136	chr16:71366933-71426464	hgnc_idHGNC:52995	-
ENSG00000227959.1	83.3896	-6.15757	0.800924	-7.68809	1.4935e-14	2.01968e-13	RP11-276H7.2	chr1:16155211-16157329	havana_geneOTTHUMG00000009528.1	+
ENSG00000064300.9	379.332	-6.15729	0.427612	-14.3992	5.2319e-47	4.13655e-45	NGFR	chr17:49495293-49515008	hgnc_idHGNC:7809	+
ENSG00000156463.18	601.482	-6.15644	0.349781	-17.6008	2.42758e-69	4.33793e-67	SH3RF2	chr5:145936578-146081791	hgnc_idHGNC:26299	+
ENSG00000138135.7	30.7826	-6.15226	0.949102	-6.48219	9.04017e-11	8.85793e-10	CH25H	chr10:89205629-89207317	hgnc_idHGNC:1907	-
ENSG00000235126.1	5.77631	-6.15017	1.47521	-4.16901	3.05922e-05	0.00015122	AC128709.3	chr3:197445061-197458323	tagoverlapping_locus	-
ENSG00000145287.11	978.604	-6.14882	0.32033	-19.1953	4.05475e-82	1.18253e-79	PLAC8	chr4:83090048-83137075	hgnc_idHGNC:19254	-
ENSG00000234754.2	5.75822	-6.14646	1.46142	-4.20582	2.60143e-05	0.000130151	LINC02817	chr1:221330080-221336489	hgnc_idHGNC:32042	-
ENSG00000171451.15	167.835	-6.14354	0.500923	-12.2644	1.40585e-34	6.25332e-33	DSEL	chr18:67506587-67516720	hgnc_idHGNC:18144	-
ENSG00000273445.1	52.32	-6.14255	1.02455	-5.99533	2.03067e-09	1.72462e-08	RP11-1399P15.1	chr2:87477495-87478034	havana_geneOTTHUMG00000186003.1	-
ENSG00000177469.13	10247.7	-6.12998	0.281635	-21.7657	4.90527e-105	3.03283e-102	CAVIN1	chr17:42402449-42423256	hgnc_idHGNC:9688	-
ENSG00000286984.1	5.68189	-6.12921	1.53835	-3.98429	6.76833e-05	0.000314463	RP11-642C5.2	chr8:88809949-88813144	havana_geneOTTHUMG00000195551.1	-
ENSG00000253690.1	11.2564	-6.12798	1.3351	-4.58991	4.43446e-06	2.49885e-05	RP11-380I10.4	chr8:28250063-28339255	havana_geneOTTHUMG00000163904.1	-
ENSG00000215548.2	62.312	-6.12684	0.72961	-8.39741	4.56415e-17	7.4738e-16	FRG1JP	chr9:63832127-63859641	hgnc_idHGNC:51768	-
ENSG00000260761.1	29.3422	-6.12542	1.1244	-5.44772	5.10183e-08	3.73297e-07	RP11-184E9.2	chr5:25319834-25321346	havana_geneOTTHUMG00000161957.2	+
ENSG00000277918.1	60.0753	-6.12525	0.876265	-6.99018	2.74538e-12	3.08733e-11	RNVU1-28	chr1:144560666-144560829	hgnc_idHGNC:54432	-
ENSG00000110092.4	10088.4	-6.12483	0.240397	-25.4779	3.46211e-143	5.09655e-140	CCND1	chr11:69641156-69654474	hgnc_idHGNC:1582	+
ENSG00000237819.5	5.68613	-6.12416	1.49181	-4.10518	4.03995e-05	0.000195386	CDK6-AS1	chr7:92836483-92917187	hgnc_idHGNC:40141	+
ENSG00000224299.1	5.66968	-6.12054	1.49889	-4.08338	4.43847e-05	0.000213093	MTATP6P16	chr2:201550524-201551049	hgnc_idHGNC:52061	+
ENSG00000170396.9	11.1559	-6.11719	1.33562	-4.58003	4.64904e-06	2.6131e-05	ZNF804A	chr2:184598529-184939492	hgnc_idHGNC:21711	+
ENSG00000234323.8	90.5439	-6.11579	0.608897	-10.044	9.75864e-24	2.46873e-22	LINC01505	chr9:105993310-106740875	hgnc_idHGNC:51186	+
ENSG00000253731.3	115.491	-6.1154	0.600663	-10.1811	2.40863e-24	6.35871e-23	PCDHGA6	chr5:141373891-141512975	hgnc_idHGNC:8704	+
ENSG00000285694.1	5.64062	-6.11418	1.5044	-4.06419	4.81995e-05	0.000229696	RP11-274H24.3	chr6:4449392-4468181	havana_geneOTTHUMG00000193163.1	+
ENSG00000184574.10	5.63897	-6.114	1.55817	-3.92382	8.71541e-05	0.000397504	LPAR5	chr12:6618835-6635960	hgnc_idHGNC:13307	-
ENSG00000286271.2	5.62439	-6.11067	1.47183	-4.15176	3.29932e-05	0.000162257	CTD-2201E18.6	chr5:42813647-42924535	havana_geneOTTHUMG00000192790.2	+
ENSG00000285523.1	5.62066	-6.10979	1.47988	-4.12857	3.65019e-05	0.00017804	RP11-429A20.5	chr12:5088002-5092742	havana_geneOTTHUMG00000192989.1	+
ENSG00000113578.18	50.4366	-6.10884	0.792348	-7.70979	1.26021e-14	1.71395e-13	FGF1	chr5:142592178-142698070	hgnc_idHGNC:3665	-
ENSG00000185467.8	5.59894	-6.10517	1.46427	-4.16942	3.05374e-05	0.000150973	KPNA7	chr7:99173572-99250075	hgnc_idHGNC:21839	-
ENSG00000269289.6	5.59883	-6.10482	1.55657	-3.92197	8.78296e-05	0.000400041	CTB-92J24.3	chr19:23919081-23958035	havana_geneOTTHUMG00000183389.2	-
ENSG00000181649.8	280.157	-6.0984	0.476769	-12.7911	1.83817e-37	9.45508e-36	PHLDA2	chr11:2928273-2929420	hgnc_idHGNC:12385	-
ENSG00000254733.1	5.55354	-6.09501	1.49945	-4.06483	4.80672e-05	0.000229137	RP11-317J19.1	chr11:86431590-86622867	tagoverlapping_locus	+
ENSG00000286966.1	10.9266	-6.08986	1.44352	-4.21876	2.45653e-05	0.000123481	RP1-127C7.8	chr1:183613537-183619335	havana_geneOTTHUMG00000194274.1	+
ENSG00000173200.13	5.54495	-6.08671	1.53764	-3.95848	7.54279e-05	0.000347612	PARP15	chr3:122577628-122639047	hgnc_idHGNC:26876	+
ENSG00000183778.18	129.391	-6.08194	0.598593	-10.1604	2.97867e-24	7.83682e-23	B3GALT5	chr21:39556442-39673137	hgnc_idHGNC:920	+
ENSG00000175294.6	126.598	-6.08172	0.637575	-9.53883	1.44456e-21	3.19664e-20	CATSPER1	chr11:66016752-66026479	hgnc_idHGNC:17116	-
ENSG00000287188.1	5.49355	-6.08086	1.55552	-3.90922	9.25942e-05	0.000419715	RP11-310I9.2	chr4:168170097-168194861	havana_geneOTTHUMG00000195523.1	-
ENSG00000236244.1	5.47721	-6.07685	1.57712	-3.85312	0.000116624	0.000518824	SLC35F3-AS1	chr1:234268583-234272500	hgnc_idHGNC:41027	-
ENSG00000221947.8	84.9674	-6.07683	0.802383	-7.57348	3.63353e-14	4.75962e-13	XKR9	chr8:70669339-70790371	hgnc_idHGNC:20937	+
ENSG00000116132.12	5.46449	-6.07356	1.60432	-3.78576	0.000153237	0.000668149	PRRX1	chr1:170662728-170739421	hgnc_idHGNC:9142	+
ENSG00000124491.16	19.4692	-6.07045	1.14235	-5.31399	1.07248e-07	7.56262e-07	F13A1	chr6:6144084-6321013	hgnc_idHGNC:3531	-
ENSG00000215146.5	197.54	-6.06838	0.492871	-12.3123	7.77537e-35	3.4988e-33	RP11-313J2.1	chr10:42331866-42367974	havana_geneOTTHUMG00000018008.4	-
ENSG00000240225.10	99.2347	-6.06706	0.557113	-10.8902	1.28393e-27	4.08349e-26	ZNF542P	chr19:56368099-56379828	hgnc_idHGNC:25393	+
ENSG00000230718.1	5.44877	-6.06469	1.49778	-4.04912	5.14111e-05	0.000244061	RP11-272L13.2	chr1:97774669-97775026	havana_geneOTTHUMG00000039681.1	+
ENSG00000176463.14	258.299	-6.05895	0.398921	-15.1883	4.22574e-52	4.04441e-50	SLCO3A1	chr15:91853708-92172435	hgnc_idHGNC:10952	+
ENSG00000179799.9	5.42146	-6.05858	1.45985	-4.15014	3.32268e-05	0.000163276	OR7E22P	chr3:75356437-75362268	hgnc_idHGNC:8394	-
ENSG00000197385.6	121.927	-6.05836	0.553527	-10.945	7.02112e-28	2.26095e-26	ZNF860	chr3:31981750-31991723	hgnc_idHGNC:34513	+
ENSG00000173557.15	5.41422	-6.05696	1.46948	-4.12184	3.75858e-05	0.000182817	FAM166C	chr2:26562585-26579532	hgnc_idHGNC:27938	+
[truncated: 5,961 more rows]

## Sheet: DEGs_Common_CS16_CS19
GeneSymbol
S100A6
CD44
KRT19
ADGRF5
CDCP1
SNX19
SERPINE1
CDH11
TM4SF1
CST1
APOL6
PLAAT4
[truncated: 5,945 more rows]
