# Supplementary material for: Loss of SNAI1 induces cellular plasticity in invasive triple-negative breast cancer cells
Source: Cell Death Dis. 2022 Sep 28;13(9):832. doi: 10.1038/s41419-022-05280-z (PMC9519755; doi:10.1038/s41419-022-05280-z)
Supplement: Supplementary file 5 — Dataset 3 [file 41419_2022_5280_MOESM5_ESM.xlsx]

## Sheet: SNAI_KO_vs_WT_DEGs_FC2_BP_KEGG_
p_value	term_size	query_size	intersection_size	precision	recall	term_id	source	term_name	effective_domain_size	source_order	parents	evidence_codes	intersection
6.30062e-57	5941	3481	1663	0.477736	0.279919	GO:0032501	GO:BP	multicellular organismal process	16592	8831	GO:0008150	NAS,TAS,IEP,IDA IMP IGI IEP TAS IC,TAS,ISS TAS,IMP,IDA,IBA TAS NAS,TAS,IBA TAS,IMP TAS NAS,TAS,IDA IEP IBA,IDA,IMP,IBA,ISS,IMP,TAS,TAS,IDA HEP,IMP,IEP NAS,IDA TAS,IBA,IMP,IEP IBA,TAS,IBA,IDA IMP ISS,ISS,IBA,IDA IMP ISS NAS,IEP IBA TAS NAS,IMP,TAS,IDA TAS,IDA ISS ISO IBA TAS,IEP TAS,IBA,TAS,IDA IMP IGI ISS TAS,IEP NAS,IDA IBA TAS,IDA IBA TAS NAS,IDA IMP IGI ISS IBA TAS,IDA,IMP ISS,NAS,IDA ISS,TAS,…	S100A6,KRT19,CD44,SERPINE1,KRT7,TACSTD2,SNX19,CST1,CDH11,H3C3,ANOS1,COL1A2,EHF,AXL,ADAMTS12,PLAAT4,LGALS12,CAVIN3,WWC3,KRT80,PSMB8,CST4,OAS3,AKR1C3,ARHGDIB,GABRE,ZNF141,LAMB3,C4BPB,RAC2,IL1RAPL1,RIOX1,GGT5,TLR4,FLG,CARD11,SPDEF,AKR1C1,NRG1,TGFBI,SPRY4,KRT81,FOXA2,IL31RA,CGAS,IFI16,THBS1,CST2,OAS2,SLC22A3,NLRP1,THBD,ADGRG1,PAX8,SAA1,TLR2,RSAD2,GNA15,EVPL,HRNR,SP100,RCSD1,EREG,KRT15,MMP14,HSD3B1,PR…
1.94236e-47	2031	3481	697	0.20023	0.343181	GO:0009653	GO:BP	anatomical structure morphogenesis	16592	4034	c("GO:0032502", "GO:0048856")	NAS,IDA,IMP,IDA IMP IGI IEP,ISS,IBA,TAS,IMP NAS,IDA,IBA,TAS,IMP TAS,IEP IBA,IBA,NAS,IBA,ISS,TAS,IDA,IEP,IMP,ISS IBA,IDA IMP IGI IBA,IDA ISS,IEP ISS TAS,IMP,TAS,IEP,ISS IBA,IEP,ISS,IMP,ISS IC,IDA,IEP IBA,IMP IEP,IMP ISS,IEP,ISS,IDA,IMP,IBA,IMP,TAS,IDA,IDA ISS TAS,IDA IBA,IEP,IMP,IBA,IBA,IDA IBA TAS,IMP IC,IDA,IGI IBA,IDA ISS TAS,IMP ISS,ISS,IGI,IGI,IDA,ISS,IDA TAS,ISS,IBA,IBA,ISS,IDA,IMP,IDA,IEP I…	S100A6,KRT19,CD44,SERPINE1,TACSTD2,CDH11,ANOS1,COL1A2,ADAMTS12,LGALS12,PSMB8,ZNF141,LAMB3,RHOD,ATP10A,RAC2,IL1RAPL1,CST6,NRG1,TGFBI,SPRY4,FOXA2,THBS1,ADGRG1,PAX8,SP100,EREG,MMP14,SEMA5A,COL8A1,FLRT2,CLDN4,IL6,MIR138-1,COL12A1,ITGB4,OSR1,AQP5,PTN,MBP,GBP1,CSRP1,EDN1,PSMD5,MIR125B1,L1CAM,SCG2,ITGA3,FLG2,LIMS2,VEGFC,BDNF,PID1,IL18,ROBO4,DKK1,CLDN3,BASP1,CREB3L1,FERMT1,F3,NYAP2,CXCL8,RUNX1,DUSP4,FOXQ…
2.64942e-46	4466	3481	1289	0.370296	0.288625	GO:0048856	GO:BP	anatomical structure development	16592	15191	GO:0032502	NAS,IDA TAS,IMP IEP,IDA IMP IGI IEP,TAS,ISS,IMP,IBA TAS,TAS,IBA TAS,IMP NAS,IEP TAS,IDA IEP IBA,IDA,IMP,IBA,TAS,TAS,IEP,TAS NAS,IDA TAS,IMP TAS,IEP IBA TAS,IBA,NAS,IBA,IDA IMP ISS,NAS,IEP IBA TAS NAS,TAS,IDA,TAS,IDA ISS ISO IBA TAS,IEP,IMP IBA,TAS,IDA IMP IGI ISS IBA TAS,IEP NAS,IDA NAS,IDA IMP IGI IBA TAS,ISS,TAS,IDA IMP ISS,IMP IEP ISS IBA TAS,ISS,ISS,IDA TAS,IEP IBA,IMP,IDA ISS TAS,TAS,IEP ISS…	S100A6,KRT19,CD44,SERPINE1,KRT7,TACSTD2,SNX19,CDH11,H3C3,ANOS1,COL1A2,EHF,AXL,ADAMTS12,PLAAT4,LGALS12,KRT80,PSMB8,AKR1C3,DMBT1,ARHGDIB,ZNF141,LAMB3,RHOD,ATP10A,RAC2,IL1RAPL1,TLR4,FLG,SPDEF,AKR1C1,CST6,NRG1,TGFBI,SPRY4,KRT81,FOXA2,IL31RA,IFI16,THBS1,OAS2,SECTM1,ADGRG1,PAX8,TLR2,RSAD2,EVPL,HRNR,SP100,EREG,KRT15,MMP14,HSD3B1,PRLR,MYL9,CSF2,SEMA5A,SRGN,COL8A1,DUSP6,CRTAM,PCSK9,FLRT2,AKR1C2,PKP3,CLDN4…
2.17219e-42	4898	3481	1373	0.394427	0.280318	GO:0032502	GO:BP	developmental process	16592	8832	GO:0008150	NAS,IDA TAS,IMP IEP,IDA IMP IGI IEP,TAS,ISS IBA,IMP IGI,IBA TAS,TAS,IBA TAS,IMP NAS,IEP IBA TAS,IDA IEP IBA,IDA,IMP,IBA,IMP,TAS,IMP TAS,IEP,TAS NAS,IDA TAS,IMP TAS,IEP IBA TAS,IBA,NAS,IBA,IDA IMP ISS,ISS,IBA,NAS,IEP IBA TAS NAS,IBA TAS,IDA,TAS,IDA ISS ISO IBA TAS,IEP,IMP IBA,TAS,IDA IMP IGI ISS IBA TAS,IEP NAS,ISS,IDA NAS,IDA IMP IGI IBA TAS,ISS,TAS,IDA IMP ISS,IMP IEP ISS IBA TAS,ISS,ISS,IDA TAS…	S100A6,KRT19,CD44,SERPINE1,KRT7,TACSTD2,SNX19,CDH11,H3C3,ANOS1,COL1A2,EHF,AXL,ADAMTS12,PLAAT4,LGALS12,WWC3,KRT80,PSMB8,AKR1C3,DMBT1,ARHGDIB,ZNF141,LAMB3,RHOD,ATP10A,RAC2,IL1RAPL1,RIOX1,GGT5,TLR4,FLG,SPDEF,AKR1C1,CST6,NRG1,TGFBI,SPRY4,KRT81,FOXA2,IL31RA,CGAS,IFI16,THBS1,OAS2,SECTM1,ADGRG1,PAX8,TLR2,RSAD2,EVPL,HRNR,SP100,EREG,KRT15,MMP14,HSD3B1,PRLR,ADAM28,MYL9,CSF2,SEMA5A,SRGN,COL8A1,DUSP6,CRTAM,P…
3.34328e-42	3933	3481	1149	0.330078	0.292143	GO:0007275	GO:BP	multicellular organism development	16592	3179	c("GO:0032501", "GO:0048856")	NAS,TAS,IEP,IDA IMP IGI IEP,TAS,ISS,IMP,IBA TAS,TAS,IBA TAS,IMP NAS,TAS,IDA IEP IBA,IDA,IMP,IBA,TAS,TAS,IEP,IDA TAS,IMP,IEP IBA,IBA,IDA IMP ISS,NAS,IEP IBA TAS NAS,TAS,IDA ISS ISO IBA TAS,IEP,IBA,TAS,IDA IMP IGI ISS TAS,IEP NAS,IDA NAS,IDA IMP IGI IBA TAS,ISS,IDA IMP ISS,IMP IEP ISS,ISS,ISS,IDA TAS,IEP IBA,IMP,ISS TAS,TAS,IEP ISS IBA,IBA,TAS,TAS,IDA IBA TAS,ISS IBA TAS,IDA IBA,IEP,IBA,ISS,ISS,ISS…	S100A6,KRT19,CD44,SERPINE1,KRT7,TACSTD2,SNX19,CDH11,H3C3,ANOS1,COL1A2,EHF,AXL,ADAMTS12,PLAAT4,LGALS12,KRT80,PSMB8,AKR1C3,ARHGDIB,ZNF141,LAMB3,RAC2,IL1RAPL1,TLR4,FLG,SPDEF,NRG1,TGFBI,SPRY4,KRT81,FOXA2,IL31RA,IFI16,THBS1,OAS2,ADGRG1,PAX8,TLR2,RSAD2,EVPL,HRNR,SP100,EREG,KRT15,MMP14,HSD3B1,PRLR,MYL9,CSF2,SEMA5A,SRGN,COL8A1,DUSP6,CRTAM,PCSK9,FLRT2,PKP3,CLDN4,MALL,IL6,COL6A3,S100A4,MIR138-1,SFN,MDFI,CM…
7.33904e-41	3671	3481	1082	0.31083	0.294743	GO:0048731	GO:BP	system development	16592	15076	c("GO:0007275", "GO:0048856")	NAS,TAS,IEP,IDA IMP IGI IEP,TAS,ISS,IMP,TAS,TAS,IBA TAS,IMP NAS,IDA IEP IBA,IDA,IMP,IBA,TAS,TAS,IEP,IBA,IBA,IDA IMP ISS,NAS,IEP IBA TAS,IDA ISS ISO IBA TAS,IEP,IBA,TAS,IDA IMP IGI ISS TAS,IEP NAS,IDA NAS,IDA IMP IGI IBA TAS,ISS,IDA IMP ISS,IMP IEP ISS,ISS,ISS,IDA TAS,IEP IBA,IMP,ISS TAS,TAS,ISS IBA,IBA,TAS,TAS,IDA IBA TAS,ISS IBA TAS,IDA IBA,IBA,ISS,ISS,ISS,TAS,IMP,IBA,IDA IMP ISS TAS IC,TAS,TAS,…	S100A6,KRT19,CD44,SERPINE1,KRT7,TACSTD2,SNX19,CDH11,H3C3,ANOS1,COL1A2,AXL,ADAMTS12,PLAAT4,LGALS12,KRT80,PSMB8,AKR1C3,LAMB3,RAC2,IL1RAPL1,TLR4,FLG,NRG1,TGFBI,SPRY4,KRT81,FOXA2,IL31RA,IFI16,THBS1,OAS2,ADGRG1,PAX8,TLR2,RSAD2,EVPL,HRNR,SP100,EREG,KRT15,MMP14,HSD3B1,PRLR,MYL9,CSF2,SEMA5A,SRGN,DUSP6,CRTAM,PCSK9,FLRT2,PKP3,CLDN4,MALL,IL6,COL6A3,S100A4,MIR138-1,SFN,CMKLR1,RAB17,CX3CL1,MAL2,TLR3,VCAM1,ITG…
9.11431e-40	2313	3481	746	0.214306	0.322525	GO:0051239	GO:BP	regulation of multicellular organismal process	16592	15743	c("GO:0032501", "GO:0050789")	IDA IMP IGI TAS IC,ISS,TAS,IDA,IDA,IMP,IMP,IMP,IDA,ISS,IDA IMP ISS NAS,IMP,IDA ISO,IDA IMP ISS,IDA IBA TAS,IDA IBA TAS,IDA IMP IGI ISS IBA TAS,IMP ISS,IDA ISS,TAS,ISS,IDA NAS,IDA IGI ISS,ISS,IMP,IDA ISS,ISS,ISS,TAS,IGI,IDA TAS,TAS,ISS,ISS IBA,IDA ISS IBA,IDA IMP IBA TAS,IBA,IDA,IDA ISS,IDA,IDA,IDA,ISS,IDA IMP IGI ISS TAS NAS IC,IDA,ISS,IMP,IBA,ISS,IDA IMP IBA,IDA ISS TAS,IBA TAS,IDA IMP ISS NAS,I…	SERPINE1,TACSTD2,H3C3,AXL,ADAMTS12,PLAAT4,WWC3,OAS3,ARHGDIB,IL1RAPL1,TLR4,CARD11,NRG1,FOXA2,CGAS,IFI16,THBS1,OAS2,NLRP1,THBD,PAX8,SAA1,TLR2,RSAD2,SP100,EREG,MMP14,PRLR,MYL9,HFE,CSF2,KCNK6,GSDMD,SEMA5A,SRGN,IFIH1,DUSP6,AIM2,CRTAM,BST2,PCSK9,NLRP2,LAPTM5,IL6,MIR138-1,SFN,HMSD,TFF2,CMKLR1,TLR7,CX3CL1,PLAU,TLR3,STAT5A,OSR1,TGM2,PTN,PLA2R1,IKBKE,MBP,GBP1,TLR8,EDN1,MIR125B1,NLRP10,BATF,EDN2,L1CAM,IL15,…
1.07856e-37	1204	3481	447	0.128411	0.371262	GO:0022610	GO:BP	biological adhesion	16592	7625	GO:0008150	IDA IMP IBA NAS,IDA,ISS,IBA TAS,TAS,IMP,TAS,IBA,IMP,IMP,ISS,IDA,EXP IDA IMP ISO,IBA TAS,IMP,IC,IDA TAS NAS,IDA,IDA TAS,IDA NAS,IBA NAS,IDA IBA,IBA,HMP,IGI,ISS TAS,TAS,ISS,ISS,IBA,IBA,ISS IBA,IBA,ISS,IDA,ISS,IDA IPI ISS TAS NAS,IDA IBA,IDA,IDA IGI IEP IBA,IMP IBA NAS,ISS,IBA,IBA NAS,IBA TAS NAS,IBA NAS,IDA,IBA,NAS,IMP,HMP,IBA NAS,ISS IBA,IDA IBA NAS,IMP,TAS,IMP,IBA,IBA,IDA IMP IBA TAS,IDA IBA TAS,…	CD44,SERPINE1,TACSTD2,CDH11,ANOS1,ADAMTS12,ARHGDIB,LAMB3,RHOD,RAC2,IL1RAPL1,CARD11,NRG1,TGFBI,SPRY4,FOXA2,THBS1,NT5E,ADGRG1,SAA1,MSLN,CCL28,PCDHGA4,MYL9,HFE,SEMA5A,PRSS2,CRTAM,FLRT2,MILR1,PKP3,CLDN4,PCDHGA5,LAPTM5,IL6,MIR138-1,CX3CL1,PLAU,IGFBP7,VCAM1,ITGB4,TGM2,ICAM2,PCDHB9,PCDHB11,PCDHB13,MBP,PCDHGB2,CD22,GBP1,CSRP1,PCDHB10,CLDN2,L1CAM,SERPINB8,ITGA3,FLG2,IL15,LIMS2,ICAM1,TNFRSF14,NCAM2,IL18,SL…
6.52819e-37	1197	3481	443	0.127262	0.370092	GO:0007155	GO:BP	cell adhesion	16592	3068	c("GO:0009987", "GO:0022610")	IDA IMP IBA NAS,IDA,ISS,IBA TAS,TAS,IMP,TAS,IBA,IMP,IMP,ISS,IDA,EXP IDA IMP ISO,IBA TAS,IMP,IC,IDA TAS NAS,IDA,IDA TAS,IDA NAS,IBA NAS,IDA IBA,IBA,HMP,IGI,ISS TAS,TAS,ISS,ISS,IBA,IBA,ISS IBA,IBA,ISS,IDA,ISS,IDA IPI ISS TAS NAS,IDA IBA,IDA,IDA IGI IEP IBA,IMP IBA NAS,ISS,IBA,IBA NAS,IBA TAS NAS,IBA NAS,IDA,IBA,NAS,IMP,HMP,IBA NAS,ISS IBA,IDA IBA NAS,IMP,TAS,IMP,IBA,IBA,IDA IMP IBA TAS,IDA IBA TAS,…	CD44,SERPINE1,TACSTD2,CDH11,ANOS1,ADAMTS12,ARHGDIB,LAMB3,RHOD,RAC2,IL1RAPL1,CARD11,NRG1,TGFBI,SPRY4,FOXA2,THBS1,NT5E,ADGRG1,SAA1,MSLN,CCL28,PCDHGA4,MYL9,HFE,SEMA5A,PRSS2,CRTAM,FLRT2,MILR1,PKP3,CLDN4,PCDHGA5,LAPTM5,IL6,MIR138-1,CX3CL1,PLAU,IGFBP7,VCAM1,ITGB4,TGM2,ICAM2,PCDHB9,PCDHB11,PCDHB13,MBP,PCDHGB2,CD22,GBP1,CSRP1,PCDHB10,CLDN2,L1CAM,SERPINB8,ITGA3,FLG2,IL15,LIMS2,ICAM1,TNFRSF14,NCAM2,IL18,SL…
2.81414e-33	5738	3481	1522	0.437231	0.265249	GO:0023052	GO:BP	signaling	16592	7671	GO:0008150	TAS,IDA IBA TAS,IDA IMP,TAS,IGI,TAS,TAS,IBA,IDA TAS,IMP IEP IBA TAS,IDA IBA TAS,ISS,IBA TAS,IDA,IDA IBA,IDA IMP IBA TAS NAS,IDA,TAS,IMP TAS,IDA,IDA IMP IBA TAS,IMP,IBA,IBA,TAS,IDA IMP,IBA TAS,IBA TAS,IDA IMP,IDA IGI ISS IBA TAS,IMP IBA TAS,TAS,IDA IMP ISO IBA TAS,IDA IBA TAS,IBA,IMP,HMP,ISS,IEP IBA TAS NAS,IDA IBA,IDA IMP,IDA IMP TAS,IDA ISS TAS,TAS,HMP,IDA IEP IBA TAS,IDA ISS IBA TAS,IDA TAS,IMP…	S100A6,CD44,SERPINE1,ADGRF5,SNX19,H3C3,ANOS1,DTX3L,COL1A2,LTBR,AXL,OCIAD2,CCRL2,ADAMTS12,LGALS12,TNFRSF10A,WWC3,PSMB8,OAS3,AKR1C3,ARHGDIB,PARP14,GABRE,CALB2,RHOD,CASP4,IGFBP1,RAC2,IL1RAPL1,TLR4,CARD11,ADGRF1,NRG1,FPR1,SPRY4,TSPYL5,APOL3,FOXA2,IL31RA,CGAS,IFI16,THBS1,OAS2,NT5E,SECTM1,TNFSF10,ADGRG1,ARHGEF5,PAX8,PLP2,SAA1,TLR2,MMP1,RSAD2,GNA15,IL7R,SP100,HCAR1,EREG,XAF1,CCL28,MMP14,PLPP2,TNFSF15,PR…
4.10294e-32	5740	3481	1517	0.435794	0.264286	GO:0007154	GO:BP	cell communication	16592	3067	GO:0009987	TAS,IDA IBA TAS,IDA IMP,TAS,IGI,TAS,TAS,IBA,IDA TAS,IMP IEP IBA TAS,IDA IBA TAS,ISS,IBA TAS,IDA,IDA IBA,IDA IMP IBA TAS NAS,IDA,TAS,IMP TAS,IDA IEP,IDA IMP IBA TAS,IMP,IBA,IBA,TAS,IDA IMP,IBA TAS,IBA TAS,IDA IMP,IDA IGI ISS IBA TAS,IMP IBA TAS,TAS,IDA IMP ISO IBA TAS,IDA IBA TAS,IBA,IMP,HMP,ISS,IEP IBA TAS NAS,IDA IBA,IDA IMP,IDA IMP TAS,IDA ISS TAS,TAS,HMP,IDA IEP IBA TAS,IDA ISS IBA TAS,IDA TAS…	S100A6,CD44,SERPINE1,ADGRF5,SNX19,H3C3,ANOS1,DTX3L,COL1A2,LTBR,AXL,OCIAD2,CCRL2,ADAMTS12,LGALS12,TNFRSF10A,WWC3,PSMB8,OAS3,AKR1C3,ARHGDIB,PARP14,GABRE,CALB2,RHOD,CASP4,IGFBP1,RAC2,IL1RAPL1,TLR4,CARD11,ADGRF1,NRG1,FPR1,SPRY4,TSPYL5,APOL3,FOXA2,IL31RA,CGAS,IFI16,THBS1,OAS2,NT5E,SECTM1,TNFSF10,ADGRG1,ARHGEF5,PAX8,PLP2,SAA1,TLR2,MMP1,RSAD2,GNA15,IL7R,SP100,HCAR1,EREG,XAF1,CCL28,MMP14,PLPP2,TNFSF15,PR…
1.06133e-28	1141	3481	405	0.116346	0.354952	GO:0051240	GO:BP	positive regulation of multicellular organismal process	16592	15744	c("GO:0032501", "GO:0048518", "GO:0051239")	IDA IMP,IDA,IMP,IMP,ISS,IDA IMP ISS,IMP,IDA ISO,ISS,IDA IBA TAS,IDA IBA TAS,IDA IMP ISS,IMP,IDA ISS,TAS,ISS,IDA NAS,IDA IGI ISS,ISS,IDA ISS,ISS,ISS,IDA,ISS,ISS,IDA IMP IBA TAS,IDA,IDA ISS,IDA,ISS,IDA IMP IGI ISS NAS,IMP,ISS,IDA IMP IBA,ISS,IDA IMP ISS,IMP ISS,IDA,IDA IMP ISS,IMP,IDA,IDA IMP IBA,IDA IGI,IMP,IMP,ISS,IDA TAS,ISS,IDA IBA IC,IBA,IBA,ISS,IDA IBA,IMP,IMP,IDA ISS TAS IC,IDA IMP ISS,ISS,I…	SERPINE1,AXL,PLAAT4,OAS3,IL1RAPL1,TLR4,CARD11,NRG1,FOXA2,CGAS,IFI16,THBS1,OAS2,NLRP1,THBD,PAX8,SAA1,TLR2,RSAD2,EREG,MMP14,PRLR,CSF2,GSDMD,SEMA5A,IFIH1,AIM2,CRTAM,NLRP2,LAPTM5,IL6,HMSD,CMKLR1,TLR7,CX3CL1,TLR3,OSR1,TGM2,PTN,PLA2R1,MBP,TLR8,EDN1,MIR125B1,NLRP10,BATF,EDN2,L1CAM,IL15,VEGFC,TNFRSF14,LY96,BDNF,MAPK13,OAS1,IL18,NLRP3,DKK1,CYBA,BASP1,G0S2,IL32,F3,CXCL8,RUNX1,HLA-DRA,CD74,TNFRSF1B,MFAP2,ET…
3.59332e-28	3098	3481	895	0.25711	0.288896	GO:0030154	GO:BP	cell differentiation	16592	7739	GO:0048869	NAS,IDA TAS,IDA,TAS,ISS IBA,IMP,TAS,IBA TAS,IEP IBA,IDA IEP IBA,IDA,IMP,TAS,IMP TAS,IEP,TAS NAS,IEP IBA,IBA,ISS,ISS,NAS,TAS,IBA,IDA,IDA ISS ISO IBA TAS,IMP,TAS,IMP IGI ISS IBA TAS,IEP NAS,IDA NAS,TAS,ISS,IEP ISS,ISS,ISS,IDA TAS,IDA ISS TAS,TAS,IEP ISS,TAS,IDA IBA TAS,ISS IBA,IEP,ISS,ISS,IEP,TAS,IDA IMP ISS TAS NAS,TAS,ISS,ISS,ISS,IDA,ISS,IEP IBA,IDA IMP ISS TAS,NAS,IC,IEP,ISS,IBA,IDA,TAS,IDA IMP …	S100A6,KRT19,SERPINE1,KRT7,TACSTD2,SNX19,H3C3,ANOS1,EHF,AXL,ADAMTS12,PLAAT4,KRT80,PSMB8,AKR1C3,DMBT1,LAMB3,RAC2,IL1RAPL1,RIOX1,TLR4,FLG,SPDEF,AKR1C1,NRG1,SPRY4,KRT81,FOXA2,IL31RA,IFI16,THBS1,ADGRG1,PAX8,TLR2,RSAD2,EVPL,EREG,KRT15,MMP14,MYL9,CSF2,SEMA5A,COL8A1,CRTAM,PCSK9,AKR1C2,PKP3,IL6,S100A4,MIR138-1,SFN,CMKLR1,IGFBP3,RAB17,COL12A1,CX3CL1,TLR3,VCAM1,ITGB4,OSR1,PSAPL1,TGM2,KRT8,PTN,IL11,RARRES2,…
1.51151e-27	3164	3481	908	0.260845	0.286979	GO:0048869	GO:BP	cellular developmental process	16592	15203	c("GO:0009987", "GO:0032502")	NAS,IDA TAS,IMP,IDA IMP,TAS,ISS IBA,IMP,TAS,IBA TAS,IEP IBA,IDA IEP IBA,IDA,IMP,TAS,IMP TAS,IEP,TAS NAS,IEP IBA,IBA,ISS,ISS,NAS,TAS,IBA,IDA,IDA ISS ISO IBA TAS,IMP,TAS,IMP IGI ISS IBA TAS,IEP NAS,ISS,IDA NAS,TAS,ISS,IEP ISS,ISS,ISS,IDA TAS,IDA ISS TAS,TAS,IEP ISS,TAS,IDA IBA TAS,ISS IBA,IEP,ISS,ISS,IEP,TAS,IDA IMP ISS TAS NAS,TAS,ISS,ISS,ISS,IDA,ISS,IEP IBA,IDA IMP ISS TAS,NAS,IC,IEP,ISS,IBA,IDA,…	S100A6,KRT19,CD44,SERPINE1,KRT7,TACSTD2,SNX19,H3C3,ANOS1,EHF,AXL,ADAMTS12,PLAAT4,KRT80,PSMB8,AKR1C3,DMBT1,LAMB3,RAC2,IL1RAPL1,RIOX1,TLR4,FLG,SPDEF,AKR1C1,NRG1,SPRY4,KRT81,FOXA2,IL31RA,CGAS,IFI16,THBS1,ADGRG1,PAX8,TLR2,RSAD2,EVPL,EREG,KRT15,MMP14,MYL9,CSF2,SEMA5A,COL8A1,CRTAM,PCSK9,AKR1C2,PKP3,IL6,S100A4,MIR138-1,SFN,CMKLR1,IGFBP3,RAB17,COL12A1,CX3CL1,TLR3,VCAM1,ITGB4,OSR1,PSAPL1,TGM2,KRT8,PTN,PLA…
2.23498e-27	1688	3481	545	0.156564	0.322867	GO:0007399	GO:BP	nervous system development	16592	3289	GO:0048731	NAS,IBA TAS,IBA,IBA,IDA IMP ISS,IBA TAS,IGI ISS TAS,IMP ISS,IEP,ISS,IBA,ISS IBA TAS,ISS,IBA,IDA IMP TAS,ISS,IDA IMP ISS TAS,IBA,IDA,IDA IMP ISS TAS,TAS,TAS,TAS,TAS,HEP IBA TAS,TAS,IMP,ISS,TAS,IDA ISS TAS,IBA,TAS,IBA,IDA ISS IBA TAS,IBA,TAS,ISS,TAS,HEP,ISS,IBA TAS,ISS IBA,IBA,IMP,TAS,ISS,IBA,ISS,TAS,ISS,ISS,ISS,NAS,IBA TAS,ISS,IDA IMP,IBA,IBA,TAS,IBA,IDA IBA TAS,IDA ISS TAS,ISS IBA TAS,IEP,ISS IBA…	S100A6,ANOS1,AXL,RAC2,IL1RAPL1,NRG1,FOXA2,ADGRG1,PAX8,TLR2,HSD3B1,SEMA5A,PCSK9,MALL,IL6,RAB17,CX3CL1,MAL2,TGM2,PTN,CXCL1,PCDHB9,PCDHB11,PCDHB13,MBP,ST8SIA4,MIR125B1,LHFPL4,PCDHB10,L1CAM,NAV3,FGF14,IRX1,BDNF,ROBO4,DKK1,CLDN3,PCDHB14,BASP1,NYAP2,RUNX1,TNFRSF1B,VSX1,CAMK2A,NGFR,FPR2,CAPG,NRROS,SHC3,DOCK10,SHROOM2,CLCF1,GRIN2B,ARTN,MUSK,CAMK1,GPRIN2,LAMC2,PCDHB12,MST1R,NGF,TGFB2,RELN,AQP1,SHH,EPHA2,R…
2.68957e-26	352	3481	168	0.048262	0.477273	GO:0045229	GO:BP	external encapsulating structure organization	16592	13241	GO:0016043	TAS,TAS,IMP IBA TAS,IBA,IBA TAS,IBA,TAS,IBA TAS,IDA,IBA TAS,IBA,IBA,TAS,IBA TAS,ISS,IMP,TAS,TAS NAS,TAS,TAS,TAS,IBA TAS,TAS,TAS,IDA TAS,ISS,ISS,IMP,ISS,TAS,IMP,TAS,TAS,ISS,IBA,TAS,IBA,ISS IBA,TAS,IDA,TAS,ISS,IBA TAS,ISS IBA,IBA TAS,TAS,IBA TAS,TAS,IBA TAS,TAS,ISS,ISS IBA,IMP IBA,IDA,ISS,TAS,IBA,IDA,TAS,IBA,TAS,TAS,TAS,TAS,IBA,TAS,IBA,IMP,TAS,TAS,TAS,TAS,IBA TAS,TAS,IBA,TAS,TAS,IDA,IBA TAS,TAS,IBA…	CD44,SERPINE1,COL1A2,ADAMTS12,LAMB3,TGFBI,THBS1,MMP1,HRNR,MMP14,ADAMTS16,ADAMTSL2,PRSS2,COL8A1,FLRT2,IL6,COL6A3,COL12A1,VCAM1,ITGB4,ICAM2,MMP19,ITGA3,ICAM1,CTSS,CREB3L1,RUNX1,SLC2A10,TNFRSF1B,TNC,ADTRP,MFAP2,PECAM1,CYP1B1,ADAMTSL1,LAMC2,LOXL4,HAS2,ADAM12,TGFB2,ADAM8,GAS6,COL16A1,HAS1,COL17A1,P3H2,COL13A1,ITGB6,ADAMTS14,ITGB2,SERPINF2,ADAMTS15,LOXL2,MELTF,OPTC,TIMP2,ADAMTSL4,DPP4,AGRN,NTNG2,COL7A1…
2.71647e-26	349	3481	167	0.0479747	0.47851	GO:0030198	GO:BP	extracellular matrix organization	16592	7761	c("GO:0043062", "GO:0045229")	TAS,TAS,IMP IBA TAS,IBA,IBA TAS,IBA,TAS,IBA TAS,IBA TAS,IBA,IBA,TAS,IBA TAS,ISS,IMP,TAS,TAS NAS,TAS,TAS,TAS,IBA TAS,TAS,TAS,IDA TAS,ISS,ISS,IMP,ISS,TAS,IMP,TAS,TAS,ISS,IBA,TAS,IBA,ISS IBA,TAS,IDA,TAS,ISS,IBA TAS,ISS IBA,IBA TAS,TAS,IBA TAS,TAS,IBA TAS,TAS,ISS,ISS IBA,IMP IBA,IDA,ISS,TAS,IBA,IDA,TAS,IBA,TAS,TAS,TAS,TAS,IBA,TAS,IBA,IMP,TAS,TAS,TAS,TAS,IBA TAS,TAS,IBA,TAS,TAS,IDA,IBA TAS,TAS,IBA,TAS…	CD44,SERPINE1,COL1A2,ADAMTS12,LAMB3,TGFBI,THBS1,MMP1,MMP14,ADAMTS16,ADAMTSL2,PRSS2,COL8A1,FLRT2,IL6,COL6A3,COL12A1,VCAM1,ITGB4,ICAM2,MMP19,ITGA3,ICAM1,CTSS,CREB3L1,RUNX1,SLC2A10,TNFRSF1B,TNC,ADTRP,MFAP2,PECAM1,CYP1B1,ADAMTSL1,LAMC2,LOXL4,HAS2,ADAM12,TGFB2,ADAM8,GAS6,COL16A1,HAS1,COL17A1,P3H2,COL13A1,ITGB6,ADAMTS14,ITGB2,SERPINF2,ADAMTS15,LOXL2,MELTF,OPTC,TIMP2,ADAMTSL4,DPP4,AGRN,NTNG2,COL7A1,ELN,…
2.851e-26	1984	3481	616	0.176961	0.310484	GO:0050793	GO:BP	regulation of developmental process	16592	15370	c("GO:0032502", "GO:0050789")	IMP,IDA IMP IGI,ISS IBA,TAS,IDA,IDA,IMP,IMP,TAS,IBA,NAS,IBA,ISS,ISS,NAS,IDA ISS ISO,IMP,IMP ISS,ISS,IDA IMP IGI IBA TAS,ISS,ISS,ISS,IMP,IDA,ISS,TAS,IDA TAS,ISS IBA,IDA IBA,IBA,ISS,IMP,IDA TAS NAS IC,IDA ISS,ISS,ISS,IDA,ISS,ISS TAS,NAS,ISS,IMP ISS,IDA,IDA IMP ISS,ISS,IMP,IDA IMP IGI,TAS,IDA IMP,ISS,IBA,IBA,IDA ISS IBA,IC,ISS,ISS,IDA ISS TAS,IMP,ISS,IGI,IC,IDA,IDA,IMP ISS IBA TAS,IDA,IMP ISS,IDA,ID…	CD44,SERPINE1,TACSTD2,H3C3,AXL,ADAMTS12,PLAAT4,WWC3,PSMB8,RHOD,ATP10A,RAC2,IL1RAPL1,RIOX1,TLR4,NRG1,SPRY4,FOXA2,CGAS,THBS1,OAS2,PAX8,TLR2,SP100,EREG,MMP14,MYL9,CSF2,SEMA5A,SRGN,DUSP6,CRTAM,CLDN4,IL6,MIR138-1,SFN,CMKLR1,IGFBP3,RAB17,CX3CL1,TLR3,STAT5A,OSR1,TGM2,PTN,RARRES2,GBP1,EDN1,PSMD5,MIR125B1,L1CAM,LIMS2,VEGFC,BDNF,PID1,IL18,NLRP3,DKK1,CLDN3,BASP1,CREB3L1,CETP,F3,CXCL8,RUNX1,GPR55,RBM24,HLA-D…
4.14422e-26	350	3481	167	0.0479747	0.477143	GO:0043062	GO:BP	extracellular structure organization	16592	12159	GO:0016043	TAS,TAS,IMP IBA TAS,IBA,IBA TAS,IBA,TAS,IBA TAS,IBA TAS,IBA,IBA,TAS,IBA TAS,ISS,IMP,TAS,TAS NAS,TAS,TAS,TAS,IBA TAS,TAS,TAS,IDA TAS,ISS,ISS,IMP,ISS,TAS,IMP,TAS,TAS,ISS,IBA,TAS,IBA,ISS IBA,TAS,IDA,TAS,ISS,IBA TAS,ISS IBA,IBA TAS,TAS,IBA TAS,TAS,IBA TAS,TAS,ISS,ISS IBA,IMP IBA,IDA,ISS,TAS,IBA,IDA,TAS,IBA,TAS,TAS,TAS,TAS,IBA,TAS,IBA,IMP,TAS,TAS,TAS,TAS,IBA TAS,TAS,IBA,TAS,TAS,IDA,IBA TAS,TAS,IBA,TAS…	CD44,SERPINE1,COL1A2,ADAMTS12,LAMB3,TGFBI,THBS1,MMP1,MMP14,ADAMTS16,ADAMTSL2,PRSS2,COL8A1,FLRT2,IL6,COL6A3,COL12A1,VCAM1,ITGB4,ICAM2,MMP19,ITGA3,ICAM1,CTSS,CREB3L1,RUNX1,SLC2A10,TNFRSF1B,TNC,ADTRP,MFAP2,PECAM1,CYP1B1,ADAMTSL1,LAMC2,LOXL4,HAS2,ADAM12,TGFB2,ADAM8,GAS6,COL16A1,HAS1,COL17A1,P3H2,COL13A1,ITGB6,ADAMTS14,ITGB2,SERPINF2,ADAMTS15,LOXL2,MELTF,OPTC,TIMP2,ADAMTSL4,DPP4,AGRN,NTNG2,COL7A1,ELN,…
2.26173e-25	729	3481	281	0.0807239	0.38546	GO:0035295	GO:BP	tube development	16592	10319	c("GO:0007275", "GO:0048856")	IMP IGI IEP,ISS,IDA,IEP,IDA IMP IGI IBA,IDA,IEP ISS,IMP,ISS,IC,IDA,ISS,IMP,IDA,IDA IBA,IMP,IBA,IDA,IMP,IGI,ISS,IGI,IDA,IDA IEP TAS,ISS,IDA,IMP,IDA IMP IBA,IMP,IDA,IMP,ISS,IGI,IBA,ISS,ISS,ISS,IMP,IDA IEP ISS,ISS,ISS,IMP,ISS,IEP ISS,ISS,IDA,TAS,IDA,ISS,IDA ISS,IDA,IDA,IDA IBA,ISS,IDA IBA,ISS,IMP,ISS,IMP,IDA IBA,ISS,IDA,IMP,IMP,IMP,ISS,TAS,IMP ISS NAS,TAS,IDA,IDA IBA,IDA,IMP,TAS,TAS,IDA ISS,ISS,IDA,…	SERPINE1,TACSTD2,ADAMTS12,TGFBI,THBS1,ADGRG1,PAX8,SP100,SEMA5A,IL6,MIR138-1,OSR1,RARRES2,MIR125B1,SCG2,ITGA3,VEGFC,IL18,CLMP,ROBO4,BASP1,CREB3L1,F3,CXCL8,RUNX1,CXCL10,ADTRP,FGF1,CCR3,NOX5,RHOJ,CYP1B1,NGFR,ANGPTL2,PDGFRB,AGR2,HAS2,ADAM12,TGFB2,MICAL2,CAV1,AQP1,ADAM8,SHH,EPHA2,LIF,TNFSF12,CCN3,SRPX2,BMP4,ADM,ECM1,ANXA1,CCBE1,ANGPT4,SERPINF2,ETS1,CCR2,LOXL2,THBS2,EDNRB,EGF,MIR130A,MIR210,RIN2,TGFBR2…
5.1033e-24	2754	3481	795	0.228383	0.288671	GO:0007166	GO:BP	cell surface receptor signaling pathway	16592	3079	GO:0007165	TAS,IMP,TAS,TAS,IBA,IDA TAS,IMP TAS,IDA IBA TAS,ISS,IDA,IDA IMP IBA TAS NAS,TAS,IMP TAS,IMP,IDA,IBA TAS,IGI,IMP TAS,IDA IMP ISO IBA TAS,IBA TAS,IBA,IEP IBA TAS NAS,IDA TAS,IDA ISS TAS,TAS,IDA IBA TAS,NAS,TAS,IMP,TAS,TAS,IDA TAS,IMP TAS IC,IDA ISS IBA TAS,TAS,ISS,TAS,IDA IBA TAS,IDA,IDA TAS,IMP,TAS,ISS IBA,IDA,TAS,IMP IBA,IDA,ISS TAS,IBA,IDA,TAS,IDA ISO,ISS,IDA IMP IGI ISS TAS IC,ISS,IBA,IBA,IBA,I…	CD44,SERPINE1,H3C3,ANOS1,DTX3L,COL1A2,LTBR,AXL,OCIAD2,ADAMTS12,TNFRSF10A,PSMB8,OAS3,PARP14,CASP4,IGFBP1,TLR4,CARD11,NRG1,FPR1,SPRY4,IL31RA,THBS1,OAS2,NT5E,TNFSF10,PLP2,SAA1,TLR2,MMP1,RSAD2,IL7R,SP100,EREG,XAF1,MMP14,TNFSF15,PRLR,HFE,CSF2,ADAMTSL2,ATP6V0A4,SEMA5A,AIM2,BST2,PARP9,KCNN4,FLRT2,MILR1,MIRLET7A2,GRIK2,ACSL5,LAPTM5,IL6,MDFI,TFF2,CMKLR1,IGFBP3,CX3CL1,TLR3,VCAM1,STAT5A,ITGB4,EVC2,OSMR,TNFR…
6.173e-24	852	3481	312	0.0896294	0.366197	GO:0072359	GO:BP	circulatory system development	16592	20273	GO:0048731	IMP IGI IEP,IMP,IBA,IDA ISS ISO,IEP,IDA IMP IGI IBA,IDA,IMP,ISS,IBA,ISS,IC,IDA,ISS,IDA IGI,IDA IMP,IDA IBA,IBA,IDA,IGI,IDA ISS,ISS,IGI,IDA,IDA TAS,ISS,IMP,ISS,IDA,IMP,IDA IMP,IMP,IEP,IDA,IMP,IMP,ISS,IGI,ISS,IBA,IMP,ISS,ISS,IMP,IDA ISS,ISS,ISS,IMP,ISS,IMP,ISS,ISS,TAS,IDA,ISS,IDA IMP ISS TAS NAS,IDA,IDA,IDA,IDA IBA,IMP ISS,IDA IBA,IMP,ISS,IMP,ISS,IMP,IDA IBA,IDA,ISS IBA NAS,IMP,IMP,IMP,ISS IBA TAS,…	SERPINE1,COL1A2,LGALS12,NRG1,TGFBI,THBS1,ADGRG1,SP100,SEMA5A,DUSP6,FLRT2,IL6,MIR138-1,OSR1,EDN1,MIR125B1,SCG2,VEGFC,IL18,ROBO4,DKK1,BASP1,CREB3L1,F3,CXCL8,RUNX1,SLC2A10,TNFRSF1B,CXCL10,ADTRP,FGF1,CCR3,PECAM1,NOX5,RHOJ,MIR100,CYP1B1,NGFR,BMP10,ANGPTL2,LYL1,PDGFRB,HAS2,ADAM12,TGFB2,MICAL2,CAV1,AQP1,ADAM8,ANKRD1,SHH,EPHA2,TNFSF12,CCN3,SRPX2,BMP4,ADM,NFATC2,ECM1,ANXA1,CCBE1,ANGPT4,EGFR,SERPINF2,ETS1,…
6.68762e-24	838	3481	308	0.0884803	0.367542	GO:0048646	GO:BP	anatomical structure formation involved in morphogenesis	16592	14992	c("GO:0009653", "GO:0032502")	IDA,IDA IMP IGI IEP,IEP,IEP,ISS,IDA IMP IGI IBA,IDA ISS,ISS,IMP,IEP,ISS,IEP,IC,IDA,IEP IBA,IEP,ISS,IBA,IMP,IDA,IDA IBA,IEP,IBA,IDA,IGI,IDA ISS,IGI,IDA,IDA TAS,ISS,IBA,IDA,IMP,IDA IMP,IMP,IDA,IMP,ISS,IGI,IDA ISS,IBA,IMP,ISS,IMP TAS,IDA ISS,ISS,IMP,ISS,NAS,ISS,ISS,TAS,IDA,ISS,IDA IMP ISS,IBA,IBA,IDA,IDA IBA,IMP ISS,ISS IBA,IDA IBA,IEP,ISS,IMP,ISS,IMP,IDA IBA,IDA,IMP,IMP,IMP ISS,ISS,TAS,NAS,TAS,IDA,…	KRT19,SERPINE1,LAMB3,TGFBI,FOXA2,THBS1,ADGRG1,PAX8,SP100,MMP14,SEMA5A,COL8A1,IL6,MIR138-1,COL12A1,ITGB4,OSR1,CSRP1,EDN1,MIR125B1,SCG2,ITGA3,VEGFC,IL18,ROBO4,DKK1,CREB3L1,F3,CXCL8,RUNX1,DUSP4,CXCL10,ADTRP,FGF1,CCR3,NOX5,RHOJ,CYP1B1,NGFR,BMP10,ANGPTL2,CAMK1,PDGFRB,ADAM12,TGFB2,RIPPLY1,AQP1,ADAM8,ANKRD1,SHH,EPHA2,TNFSF12,CCN3,SRPX2,BMP4,FAM20C,DUSP5,ECM1,ANXA1,CCBE1,NCMAP,ANGPT4,ITGB2,ADAMTS15,ETS1,…
8.14211e-24	2372	3481	702	0.201666	0.295953	GO:0048513	GO:BP	animal organ development	16592	14880	c("GO:0048731", "GO:0048856")	TAS,IEP,IDA,TAS,ISS,IMP,TAS,IMP NAS,IDA IEP IBA,IDA,IMP,TAS,TAS,IEP,IBA,NAS,IEP IBA TAS,IDA ISS ISO IBA TAS,IBA,TAS,IDA IMP,IEP NAS,IDA NAS,TAS,ISS,IMP ISS,IMP IEP ISS,ISS,ISS,IDA TAS,IEP IBA,ISS TAS,TAS,ISS,IBA,TAS,TAS,IDA IBA TAS,ISS IBA,IDA IBA,IBA,ISS,ISS,ISS,TAS,IMP,IDA ISS,TAS,TAS,ISS,NAS,IC,IMP,IMP ISS,IBA,ISS,IEP,TAS,ISS,NAS,HEP,IMP,IDA IGI,TAS,IDA IMP,ISS,IMP,IEP IBA,IDA,ISS,ISS,IDA ISS …	KRT19,CD44,SERPINE1,KRT7,TACSTD2,SNX19,H3C3,COL1A2,AXL,ADAMTS12,PLAAT4,KRT80,PSMB8,AKR1C3,LAMB3,TLR4,FLG,NRG1,SPRY4,KRT81,FOXA2,IL31RA,IFI16,THBS1,OAS2,ADGRG1,PAX8,TLR2,RSAD2,EVPL,HRNR,EREG,KRT15,MMP14,HSD3B1,PRLR,MYL9,CSF2,SEMA5A,SRGN,DUSP6,CRTAM,PCSK9,FLRT2,PKP3,CLDN4,IL6,COL6A3,S100A4,SFN,TLR3,VCAM1,ITGB4,OSR1,PSAPL1,TGM2,AQP5,KRT8,PTN,IL11,MBP,RARRES2,EDN1,PSMD5,MIR125B1,BATF,ITGA3,FLG2,IL15,…
1.53668e-23	3420	3481	950	0.27291	0.277778	GO:0042221	GO:BP	response to chemical	16592	11657	GO:0050896	IEP,IDA TAS,IMP,IDA,TAS,TAS,IEP IBA,IDA TAS,TAS,IDA,IBA TAS,IDA IMP,TAS,IDA,IMP TAS,IDA IEP,IBA,IMP,IDA IMP,TAS,IMP IBA,TAS,IEP,IBA,IDA IGI ISS IC,IBA,IMP,IDA IEP NAS,IEP IBA,TAS,IBA,ISS TAS,IBA TAS,IDA IBA,IBA,IDA IEP ISS TAS,IDA,IDA ISS TAS,ISS,IDA,IBA TAS,IDA,NAS,IDA TAS NAS,IDA IMP TAS,TAS,TAS,IBA TAS,TAS,IDA IMP ISO TAS IC,IDA,IDA,IDA TAS,IDA IBA TAS,IBA,TAS,IBA TAS,IDA IMP IGI,IDA TAS,IMP,T…	KRT19,CD44,SERPINE1,CST1,H3C3,ANOS1,MT1E,COL1A2,LTBR,AXL,CCRL2,ADAMTS12,PSMB8,CST4,OAS3,AKR1C3,DMBT1,PARP14,CASP4,IGFBP1,RAC2,IL1RAPL1,SERPINB9,GGT5,TLR4,EPM2AIP1,ECHDC3,AKR1C1,GBP4,FPR1,SPRY4,FOXA2,IL31RA,CGAS,IFI16,THBS1,CST2,OAS2,NLRP1,GSTM1,SOD3,PAX8,PLP2,SAA1,TLR2,MMP1,RSAD2,GNA15,IL7R,SP100,RCSD1,EREG,XAF1,CCL28,HSD3B1,TNFSF15,PRLR,HFE,CSF2,ADAMTSL2,ATP6V0A4,SEMA5A,ABCC3,IFIH1,AIM2,BST2,PAR…
4.76376e-22	1677	3481	523	0.150244	0.311866	GO:0040011	GO:BP	locomotion	16592	11494	GO:0008150	IDA IMP TAS,IDA IMP,ISS,TAS,TAS,IBA,IBA TAS,IMP,IBA,TAS,IDA,IBA,IMP IBA,IMP IBA,TAS,TAS,IDA IMP ISS,TAS,IDA ISS,NAS,IDA NAS,TAS,IMP,TAS,IDA IBA TAS,IDA TAS,ISS IBA,ISS,IDA,TAS,IMP IBA,IMP,TAS,TAS IC,IDA,IDA IMP IBA TAS,IDA,IDA IMP IBA TAS,IDA TAS,IDA,IDA IEP,IMP,IMP IBA,ISS,IBA TAS,IMP ISS IBA,IDA TAS,IDA,NAS,IDA TAS,IDA IMP IBA TAS,IDA IBA TAS,TAS,IDA IBA TAS,IMP IEP,IMP,IBA,TAS,IMP,IBA NAS,IMP,…	CD44,SERPINE1,TACSTD2,ANOS1,COL1A2,AXL,CCRL2,ADAMTS12,LGALS12,TNFRSF10A,ARHGDIB,LAMB3,RHOD,RAC2,NRG1,FPR1,THBS1,THBD,ADGRG1,PLP2,SAA1,MMP1,SP100,EREG,CCL28,MMP14,SEMA5A,CRTAM,BST2,PARP9,S100A2,CLDN4,SLC16A3,IL6,MIR138-1,CMKLR1,IGFBP3,CX3CL1,PLAU,CEMIP,VCAM1,STAT5A,ITGB4,PTN,CXCL1,RARRES2,EDN1,EDN2,DNAH2,L1CAM,CXCL11,SCG2,ITGA3,VEGFC,ICAM1,NAV3,TNFRSF14,BDNF,MISP,ROBO4,CLDN3,ITGBL1,PRSS3,BTC,FERMT…
1.412e-21	5323	3481	1371	0.393852	0.257562	GO:0007165	GO:BP	signal transduction	16592	3078	c("GO:0007154", "GO:0009987", "GO:0023052", "GO:0050794", "GO:0051716")	TAS,IDA IBA TAS,IDA IMP,TAS,TAS,TAS,IBA,IDA TAS,IMP IEP IBA TAS,IDA IBA TAS,ISS,IBA TAS,IDA,IDA IBA,IDA IMP IBA TAS NAS,IDA,TAS,IMP TAS,IDA,IDA IMP IBA TAS,IMP,IBA,TAS,IDA IMP,IBA TAS,IBA TAS,IDA IGI ISS IBA TAS,IMP IBA TAS,TAS,IDA IMP ISO IBA TAS,IDA IBA TAS,IBA,IMP,HMP,IEP IBA TAS NAS,IDA IBA,IDA IMP,IDA IMP TAS,IDA ISS TAS,TAS,HMP,IDA IEP IBA TAS,IDA ISS IBA TAS,IDA TAS,NAS,IDA TAS,IDA IMP IBA…	S100A6,CD44,SERPINE1,ADGRF5,H3C3,ANOS1,DTX3L,COL1A2,LTBR,AXL,OCIAD2,CCRL2,ADAMTS12,LGALS12,TNFRSF10A,WWC3,PSMB8,OAS3,AKR1C3,ARHGDIB,PARP14,GABRE,RHOD,CASP4,IGFBP1,RAC2,TLR4,CARD11,ADGRF1,NRG1,FPR1,SPRY4,TSPYL5,APOL3,IL31RA,CGAS,IFI16,THBS1,OAS2,NT5E,SECTM1,TNFSF10,ADGRG1,ARHGEF5,PLP2,SAA1,TLR2,MMP1,RSAD2,GNA15,IL7R,SP100,HCAR1,EREG,XAF1,CCL28,MMP14,PLPP2,TNFSF15,PRLR,HFE,CSF2,ADAMTSL2,ATP6V0A4,SE…
1.92417e-21	1955	3481	590	0.169492	0.30179	GO:0006928	GO:BP	movement of cell or subcellular component	16592	2879	GO:0009987	IDA IMP TAS,IDA IMP,ISS,TAS,TAS,IBA,IBA,IMP,IBA,TAS,IDA,IBA,IMP IBA,IMP IBA,TAS,IDA IMP ISS,TAS,IDA ISS,IDA NAS,TAS,IMP,TAS,IDA IBA,IDA TAS,ISS IBA,ISS,IDA,TAS,IMP IBA,IMP,TAS,TAS IC,IDA,IMP IBA,IDA,IDA IMP IBA TAS,IDA,IDA,IDA IEP,IMP,IMP IBA,ISS,IBA,IMP,IDA TAS,IDA,IBA NAS,IDA TAS,IMP IBA,IDA IBA TAS,TAS,IDA IBA TAS,IMP IEP,IMP,IBA,TAS,IMP,IBA NAS,IMP,IBA,IMP,TAS,IDA IGI,TAS,ISS,IMP,IDA IGI IBA …	CD44,SERPINE1,TACSTD2,ANOS1,COL1A2,AXL,CCRL2,ADAMTS12,LGALS12,TNFRSF10A,ARHGDIB,LAMB3,RHOD,RAC2,NRG1,THBS1,THBD,ADGRG1,SAA1,MMP1,SP100,EREG,CCL28,MMP14,SEMA5A,CRTAM,BST2,PARP9,S100A2,CLDN4,SLC16A3,IL6,MIR138-1,CMKLR1,IGFBP3,CX3CL1,PLAU,CEMIP,VCAM1,STAT5A,ITGB4,PTN,CXCL1,RARRES2,EDN1,EDN2,DNAH2,L1CAM,CXCL11,SCG2,ITGA3,VEGFC,ICAM1,NAV3,TNFRSF14,BDNF,MISP,ROBO4,CLDN3,ITGBL1,PRSS3,BTC,FERMT1,F3,CH25H…
1.29378e-20	994	3481	341	0.0979604	0.343058	GO:0051094	GO:BP	positive regulation of developmental process	16592	15617	c("GO:0032502", "GO:0048518", "GO:0050793")	IDA IMP,IBA,IDA,IMP,ISS,IDA ISS ISO,ISS,ISS,IMP,ISS,ISS,IDA,ISS,IDA TAS,ISS,ISS,IDA,ISS,IMP ISS,IDA,IDA IMP ISS,ISS,IDA IMP IGI,IMP,ISS,IBA,IBA,IDA IBA,ISS,ISS,ISS,ISS,IDA,IDA,IMP ISS,IMP ISS,IDA,IDA,ISS IBA,IMP,IDA IMP,IMP,ISS,ISS,IDA ISS,ISS,TAS,IMP,IDA ISS,IDA,IMP,ISS,IMP,IMP,ISS,ISS,IMP,IBA TAS,IDA ISS,ISS,IDA,IMP,ISS,IDA ISS,IDA,IDA,ISS,IDA,TAS,IMP,IDA,IDA ISS IBA,IDA IMP ISS,IBA,IDA,IDA IBA…	SERPINE1,TACSTD2,AXL,PLAAT4,IL1RAPL1,NRG1,FOXA2,CGAS,THBS1,PAX8,MMP14,CSF2,SEMA5A,IL6,SFN,CMKLR1,IGFBP3,CX3CL1,OSR1,TGM2,PTN,RARRES2,EDN1,MIR125B1,L1CAM,LIMS2,VEGFC,BDNF,IL18,NLRP3,DKK1,BASP1,F3,CXCL8,RUNX1,RBM24,HLA-DRA,CD74,TNFRSF1B,ETV4,FGF1,CCR3,FFAR4,VNN1,LTF,CYP1B1,NGFR,CCR1,BMP10,FST,GCNT2,CLCF1,TP63,CAMK1,ISG15,AGR2,ADAM12,NGF,TGFB2,RELN,GDF5,AQP1,ADAM8,SHH,GAS6,LIF,RASSF10,CCN1,TNFSF12,N…
1.67122e-20	661	3481	249	0.0715312	0.376702	GO:0035239	GO:BP	tube morphogenesis	16592	10284	c("GO:0009653", "GO:0035295")	IMP IGI IEP,ISS,IDA,IEP,IDA IMP IGI IBA,IDA,IEP ISS,IMP,ISS,IC,IDA,ISS,IDA,IDA IBA,IBA,IDA,IGI,IGI,IDA,IDA TAS,ISS,IDA,IMP,IDA IMP,IMP,IDA,IMP,ISS,IGI,IBA,ISS,ISS,ISS,IMP,IDA ISS,ISS,ISS,IMP,ISS,ISS,ISS,TAS,IDA,ISS,IDA ISS,IDA,IDA,IDA IBA,ISS,IDA IBA,ISS,IMP,ISS,IMP,IDA IBA,IDA,IMP,IMP,IMP,ISS,TAS,IMP ISS NAS,TAS,IDA,IDA IBA,IDA,IMP,TAS,TAS,IDA ISS,ISS,IDA,ISS,IDA,IMP,ISS,IMP,IEP,IMP,IDA IGI,IMP,…	SERPINE1,TACSTD2,ADAMTS12,TGFBI,THBS1,ADGRG1,PAX8,SP100,SEMA5A,IL6,MIR138-1,OSR1,MIR125B1,SCG2,VEGFC,IL18,ROBO4,CREB3L1,F3,CXCL8,RUNX1,CXCL10,ADTRP,FGF1,CCR3,NOX5,RHOJ,CYP1B1,NGFR,ANGPTL2,PDGFRB,AGR2,HAS2,ADAM12,TGFB2,MICAL2,CAV1,AQP1,ADAM8,SHH,EPHA2,TNFSF12,CCN3,SRPX2,BMP4,ADM,ECM1,ANXA1,CCBE1,ANGPT4,SERPINF2,ETS1,CCR2,LOXL2,THBS2,EGF,MIR130A,MIR210,RIN2,TGFBR2,CCL2,JAG1,NPR1,ANXA3,RAMP1,HLA-G,M…
3.59854e-20	1082	3481	363	0.10428	0.33549	GO:2000026	GO:BP	regulation of multicellular organismal development	16592	29229	c("GO:0007275", "GO:0050793", "GO:0051239")	IDA IMP IGI,TAS,IDA,IDA,IMP,ISS,NAS,IDA ISO,ISS,IDA IMP IGI IBA TAS,ISS,ISS,ISS,IMP,ISS,TAS,TAS,ISS IBA,IDA IBA,IBA,ISS,IDA TAS IC,IDA,ISS,ISS TAS,NAS,IMP ISS,IDA,IDA IMP ISS,IDA IGI,IDA IMP,ISS,IBA,IDA IBA,ISS,ISS,ISS,IGI,IDA,IDA,IMP ISS TAS,IDA,IDA,IDA,ISS IBA,IDA,IMP,IDA IMP,IMP,IMP,ISS,ISS,ISS,TAS,IMP,ISS,IDA,ISS,ISS,TAS,IDA,IMP,IBA TAS,IDA,ISS,IDA TAS,ISS,IDA,IMP,ISS,ISS,ISS,IDA,IDA,ISS,IDA,…	SERPINE1,H3C3,AXL,ADAMTS12,PLAAT4,IL1RAPL1,TLR4,NRG1,FOXA2,THBS1,OAS2,PAX8,TLR2,SP100,MMP14,MYL9,CSF2,SEMA5A,SRGN,DUSP6,CRTAM,IL6,MIR138-1,SFN,CX3CL1,TLR3,OSR1,TGM2,PTN,EDN1,MIR125B1,L1CAM,VEGFC,BDNF,IL18,NLRP3,BASP1,CREB3L1,F3,CXCL8,RUNX1,GPR55,HLA-DRA,CD74,TNFRSF1B,CXCL10,ETV4,FGF1,CCR3,RHOJ,VNN1,LTF,CYP1B1,NGFR,CCR1,BMP10,FST,CLCF1,ISG15,LGALS3,EFEMP1,ADAM12,NGF,TGFB2,CAV1,H4C12,RELN,GDF5,AQP1…
1.47699e-19	1143	3481	377	0.108302	0.329834	GO:0022008	GO:BP	neurogenesis	16592	7567	c("GO:0007399", "GO:0030154")	NAS,IBA TAS,IBA,ISS,IGI ISS TAS,ISS,ISS,ISS IBA,ISS,IDA IMP TAS,ISS,IDA IMP ISS TAS,IDA,IDA IMP ISS,IMP,IDA ISS TAS,IBA,IDA ISS IBA TAS,IBA,TAS,ISS,IBA TAS,ISS IBA,IBA,IMP,TAS,ISS,ISS,TAS,ISS,ISS,TAS,IDA IMP,IBA,IBA,IDA IBA TAS,IDA ISS TAS,ISS IBA TAS,ISS IBA TAS,IBA,ISS,NAS,IBA,IBA,IBA,IDA,IMP,IDA,ISS,IBA,IBA,IDA IBA,IEP ISS IBA TAS,IBA,IBA TAS,ISS IBA,IBA,ISS IBA,IDA,ISS,TAS,ISS,ISS,IBA,IDA,IDA…	S100A6,ANOS1,RAC2,IL1RAPL1,FOXA2,ADGRG1,TLR2,SEMA5A,PCSK9,IL6,RAB17,CX3CL1,TGM2,PTN,MIR125B1,L1CAM,IRX1,BDNF,ROBO4,DKK1,NYAP2,RUNX1,TNFRSF1B,VSX1,CAMK2A,NGFR,FPR2,NRROS,SHC3,DOCK10,CLCF1,ARTN,CAMK1,GPRIN2,LAMC2,NGF,TGFB2,RELN,SHH,EPHA2,RASSF10,DNER,MYO16,HES2,WNT10A,CSF1,PTK6,ATP2B2,SIX3,SHANK2,VSTM2L,SEMA7A,MAP2,ANXA1,SEMA3B,NCMAP,NTF3,RP1L1,CCR2,EDNRB,ETV1,TH,MIR210,RUNX2,CCL2,JADE2,CPNE5,MXRA8…
2.98324e-19	1395	3481	441	0.126688	0.316129	GO:0016477	GO:BP	cell migration	16592	5837	GO:0048870	IDA IMP TAS,IDA IMP,ISS,TAS,IBA,IBA,IMP,IBA,TAS,IDA,IBA,IMP IBA,IMP IBA,IDA IMP ISS,TAS,IDA ISS,IDA NAS,TAS,IMP,IDA IBA,IDA,ISS IBA,ISS,IDA,TAS,IMP IBA,IMP,TAS,TAS IC,IDA,IMP IBA,IDA,IDA IMP IBA TAS,IDA,IDA,IDA IEP,IMP,IBA,ISS,IBA,IMP,IDA TAS,IDA,IDA TAS,IMP IBA,IDA IBA TAS,TAS,IDA IBA TAS,IMP IEP,IMP,IBA,IMP,NAS,IMP,IBA,IMP,IDA IGI,TAS,ISS,IMP,IDA IGI IBA TAS,IMP ISS TAS,IDA IMP IBA,IMP,IDA,ISS,…	CD44,SERPINE1,TACSTD2,COL1A2,AXL,CCRL2,ADAMTS12,LGALS12,TNFRSF10A,ARHGDIB,LAMB3,RHOD,RAC2,THBS1,THBD,ADGRG1,SAA1,MMP1,SP100,CCL28,MMP14,SEMA5A,CRTAM,BST2,PARP9,S100A2,CLDN4,SLC16A3,IL6,MIR138-1,CMKLR1,IGFBP3,CX3CL1,PLAU,CEMIP,VCAM1,STAT5A,ITGB4,PTN,CXCL1,RARRES2,EDN1,EDN2,L1CAM,CXCL11,SCG2,ITGA3,VEGFC,ICAM1,NAV3,TNFRSF14,MISP,ROBO4,CLDN3,ITGBL1,PRSS3,FERMT1,F3,CH25H,LRRC15,CXCL8,CD74,CXCL10,ADTRP…
3.07159e-19	698	3481	256	0.0735421	0.366762	GO:0098609	GO:BP	cell-cell adhesion	16592	22060	GO:0007155	IMP NAS,IBA,IMP,ISS,IDA,EXP IDA IMP ISO,IC,IDA,IDA,HMP,IGI,ISS,IBA,IBA,ISS,ISS,IDA,IDA ISS TAS,IDA IGI IEP,NAS,NAS,NAS,IDA,HMP,NAS,ISS IBA,IBA,IMP,IBA,IBA,IMP TAS,IDA IBA TAS,TAS,IDA ISS,IBA,ISS,NAS,IBA,ISS,IDA,IMP,ISS IBA,IDA IMP IBA,IMP IBA TAS,ISS,ISS,IDA,IDA IMP IBA TAS,IDA,IMP,NAS,ISS,ISS,IMP,ISS,IDA IBA,IDA,IBA,IDA ISS IBA,ISS,ISS,ISS,IDA,IDA,IMP,IEP IBA,ISS,ISS,TAS,IBA,IDA,IMP,IDA IBA,IDA …	CD44,CDH11,RAC2,IL1RAPL1,CARD11,NRG1,FOXA2,NT5E,CCL28,MYL9,HFE,CRTAM,MILR1,PKP3,CLDN4,LAPTM5,IL6,CX3CL1,VCAM1,PCDHB9,PCDHB11,PCDHB13,MBP,CSRP1,PCDHB10,CLDN2,L1CAM,SERPINB8,IL15,LIMS2,ICAM1,TNFRSF14,NCAM2,IL18,ROBO4,NLRP3,PCDHB14,CDH4,RUNX1,HLA-DRA,ADTRP,FAT1,PECAM1,PDCD1LG2,CLDN23,VNN1,SPINT2,CD274,IL1RN,GCNT2,PCDHGB4,CLDN7,LGALS3,HAS2,TGFB2,SELPLG,CAV1,CDH20,ADAM8,SHH,CLDN9,CLDN14,CCN3,SRPX2,BMP…
3.37541e-19	1439	3481	452	0.129848	0.314107	GO:0009888	GO:BP	tissue development	16592	4221	GO:0048856	TAS,IMP IEP,IDA,TAS,ISS,IMP,IEP,IDA,IMP,TAS,TAS,IEP,TAS NAS,IEP IBA TAS,TAS,IDA,IDA ISS ISO TAS,TAS,IMP,TAS,IEP ISS,IDA TAS,TAS,TAS,IEP,IBA,IDA IBA,IEP,IEP,TAS,IDA,TAS,ISS,IEP IBA,IEP,ISS,IBA,TAS,ISS,IBA,IDA IGI,TAS,IMP,IEP,IMP,IGI,IMP,IDA TAS,ISS,ISS,TAS,IGI,ISS IBA TAS,IBA,ISS,IDA,IDA,IMP,IDA IMP,TAS,IMP IEP,TAS,ISS,ISS,TAS,IMP,ISS,IDA,IMP,ISS,IEP,IBA TAS,IDA,ISS,ISS,IDA ISS TAS,ISS,ISS,ISS,IDA…	KRT19,CD44,SERPINE1,KRT7,TACSTD2,SNX19,EHF,ADAMTS12,PLAAT4,KRT80,PSMB8,AKR1C3,DMBT1,LAMB3,FLG,AKR1C1,NRG1,KRT81,FOXA2,SECTM1,PAX8,EVPL,EREG,KRT15,MMP14,SEMA5A,SRGN,COL8A1,AKR1C2,PKP3,IL6,S100A4,SFN,COL12A1,ITGB4,OSR1,PSAPL1,KRT8,PTN,CSRP1,EDN1,PSMD5,MIR125B1,ITGA3,FLG2,ICAM1,ROBO4,DKK1,CLDN3,BASP1,EMP1,FERMT1,RUNX1,DUSP4,RBM24,CXCL10,STC1,ETV4,FGF1,TGM5,PECAM1,MEST,LTF,CYP1B1,KRT86,CCR1,BMP10,FST…
8.53883e-19	1069	3481	355	0.101982	0.332086	GO:0048699	GO:BP	generation of neurons	16592	15044	GO:0022008	NAS,IBA TAS,IBA,ISS,IGI ISS TAS,ISS,ISS IBA,ISS,IDA IMP TAS,ISS,ISS TAS,IDA,IDA IMP ISS,IMP,IDA ISS TAS,IBA,IDA ISS IBA TAS,IBA,TAS,ISS,IBA TAS,ISS IBA,IBA,IMP,TAS,TAS,ISS,ISS,TAS,IDA IMP,IBA,IBA,IDA IBA TAS,ISS TAS,ISS IBA TAS,ISS TAS,IBA,ISS,NAS,IBA,IBA,IBA,IMP,IDA,ISS,IBA,IBA,IDA IBA,IEP ISS IBA TAS,IBA TAS,IBA,ISS IBA,ISS,TAS,ISS,ISS,IBA,IDA IGI,IDA,IBA,ISS IBA,TAS,IMP,ISS IBA,ISS IBA TAS,ISS…	S100A6,ANOS1,RAC2,IL1RAPL1,FOXA2,ADGRG1,SEMA5A,PCSK9,IL6,RAB17,CX3CL1,TGM2,PTN,MIR125B1,L1CAM,IRX1,BDNF,ROBO4,DKK1,NYAP2,RUNX1,TNFRSF1B,VSX1,CAMK2A,NGFR,SHC3,DOCK10,CLCF1,ARTN,CAMK1,GPRIN2,LAMC2,NGF,TGFB2,RELN,SHH,EPHA2,RASSF10,DNER,MYO16,HES2,WNT10A,PTK6,ATP2B2,SIX3,SHANK2,VSTM2L,SEMA7A,MAP2,SEMA3B,NTF3,RP1L1,EDNRB,ETV1,TH,MIR210,RUNX2,JADE2,CPNE5,NRK,WNT9A,BTG4,ZMIZ1,RP1,ALK,CSMD3,AGRN,NTNG2,SE…
1.65895e-18	756	3481	270	0.0775639	0.357143	GO:0000902	GO:BP	cell morphogenesis	16592	306	GO:0009653	NAS,IMP,ISS,IBA,TAS,IBA,IBA,NAS,IBA,ISS,IMP,ISS IBA,IMP,ISS,IMP,IDA ISS TAS,IBA,IDA IBA TAS,IBA,IMP ISS,ISS,IDA,TAS,TAS,ISS,TAS,IBA,IDA IBA TAS,IDA,ISS TAS,IBA,ISS,ISS,ISS IBA,IBA,IMP,IBA,IBA,IDA IBA,IEP ISS,IDA IBA,IMP IBA,IBA TAS,NAS,IBA,IDA IBA,IDA,IDA,IGI,IDA,IBA,IBA,IMP,ISS IBA,ISS IBA,IMP,IMP ISS,ISS,IBA,TAS,TAS,IDA IMP,IMP ISS IBA,IDA IBA,IDA ISS IBA,IDA,IMP ISS TAS NAS,TAS,IMP,IMP,IMP,IDA…	S100A6,CD44,TACSTD2,CDH11,ANOS1,LAMB3,RHOD,ATP10A,RAC2,IL1RAPL1,SPRY4,SEMA5A,CLDN4,PTN,GBP1,L1CAM,LIMS2,BDNF,ROBO4,CLDN3,NYAP2,STC1,NGFR,SHC3,DOCK10,ARTN,LAMC2,NGF,TGFB2,RELN,CDH20,ADAM8,SHH,EPHA2,MYO16,NEDD9,SHANK2,VSTM2L,SEMA7A,MAP2,ANXA1,FMNL1,SEMA3B,ITGB2,NTF3,CDC42EP5,MELTF,CCL2,JADE2,CPNE5,ARHGEF28,NRK,DNMBP,NTNG2,SEMA6B,CSF1R,DMTN,NIBAN2,CDC42EP3,SPTBN5,GRB7,FN1,TUBB3,CDC42EP2,DSCAM,PTPRM,…
1.78203e-18	1438	3481	449	0.128986	0.312239	GO:0003008	GO:BP	system process	16592	1593	GO:0032501	TAS,IDA,IMP,IDA,NAS,IBA,ISS,TAS,TAS,IDA,NAS,ISS,ISS,TAS,TAS,IMP,NAS,ISS,ISS,IBA,IMP,IBA,IEP,ISS,IDA IGI IBA TAS,IBA,IDA IBA TAS,IMP,ISS,TAS,IBA,TAS,TAS,ISS,ISS,IMP,NAS,ISS IBA,TAS,TAS,IBA,IDA,IMP,IBA,IDA IBA,TAS,ISS,IDA IMP ISS,ISS IBA TAS,ISS,IBA TAS,IBA,ISS,TAS,ISS,ISS,IBA,IDA,ISS IC,ISS,NAS,IDA IMP IEP IBA TAS,ISS,TAS,NAS,ISS,IBA,ISS,ISS,ISS,IDA,IMP TAS,TAS,TAS,IMP IBA,IMP IBA,NAS,ISS,ISS,IBA,…	TACSTD2,CST1,COL1A2,CST4,AKR1C3,GABRE,TLR4,AKR1C1,TGFBI,CST2,SLC22A3,TLR2,RCSD1,MYL9,KCNK6,ATP6V0A4,ABCC3,CLDN4,GRIK2,TFF2,CEMIP,TFF3,AQP5,PTN,EDN1,LHFPL4,EDN2,ITGA3,EPS8L2,MYOF,BDNF,ITPR3,CTSZ,DKK1,CYBA,HLA-DRA,SLC2A10,TNFRSF1B,CXCL10,VSX1,STAC,STC1,MUC4,TFF1,RTP4,DYSF,TRIM63,BMP10,GRIN2B,MUSK,ERAP2,OR2A7,FAM107A,EFEMP1,PLK2,HAS2,NGF,TGFB2,CAV1,RELN,SLCO3A1,AQP1,PTGS1,P2RX6,OR10A3,GAS6,MYO7B,CCN…
2.08154e-18	1376	3481	433	0.12439	0.31468	GO:0048468	GO:BP	cell development	16592	14850	c("GO:0030154", "GO:0048856", "GO:0048869")	NAS,IDA,ISS,TAS,IEP,IBA,IBA,ISS,TAS,IMP,ISS,ISS,ISS IBA,IDA IMP TAS,ISS,ISS TAS,ISS,IDA,IDA IMP ISS,IMP,IBA,IDA IMP IGI,IMP,IDA ISS TAS,NAS,IBA,IBA,IGI,IBA,IDA ISS IBA TAS,IMP IBA,ISS,ISS,TAS,ISS IBA,IBA,IDA,IMP,ISS,ISS,IMP,IBA,TAS,ISS,IDA ISS,ISS,TAS,ISS,ISS,TAS,IDA IMP,IBA,IBA,ISS,IDA IBA TAS,ISS,ISS TAS,NAS,ISS,ISS IBA,IMP ISS IBA,ISS,IBA,IBA,IMP,IDA IMP,IMP,IBA,ISS,IBA,IBA,IDA IBA,IEP ISS IBA…	S100A6,KRT19,TACSTD2,ANOS1,AXL,LAMB3,RAC2,IL1RAPL1,NRG1,SPRY4,TLR2,EREG,SEMA5A,IL6,RAB17,CX3CL1,OSR1,TGM2,PTN,GBP1,CSRP1,EDN1,MIR125B1,L1CAM,SPANXB1,LIMS2,MYOF,ICAM1,IRX1,BDNF,ROBO4,CLDN3,NYAP2,RUNX1,TNFRSF1B,VSX1,STC1,PECAM1,H2BC1,LTF,CAMK2A,DYSF,NGFR,FPR2,BMP10,NRROS,SHC3,DOCK10,CLCF1,ARTN,CAMK1,GPRIN2,LAMC2,PDGFRB,NGF,TGFB2,RELN,ANKRD1,SHH,EPHA2,MEI4,RASSF10,MYO16,HES2,NEDD9,BMP4,PTK6,RFLNA,SI…
4.16954e-18	606	3481	227	0.0652111	0.374587	GO:0001944	GO:BP	vasculature development	16592	680	c("GO:0048731", "GO:0072359")	IMP IGI IEP,IMP,IBA,IEP,IDA IMP IGI IBA,IDA,IMP,ISS,IC,IDA,ISS,IDA IMP,IDA IBA,IBA,IDA,IGI,IGI,IDA,IDA TAS,ISS,IMP,IDA,IMP,IDA IMP,IMP,IEP,IDA,IMP,IMP,ISS,IGI,IBA,IMP,ISS,ISS,IMP,IDA ISS,ISS,IMP,ISS,ISS,ISS,TAS,IDA,ISS,IDA ISS,IDA,IDA,IDA,IDA IBA,IMP ISS,IDA IBA,ISS,IMP,ISS,IMP,IDA IBA,IDA,IMP,IMP,IMP,ISS TAS,TAS,IMP ISS NAS,TAS,IDA,IDA IBA,IDA,IMP,TAS,IDA ISS,ISS,IDA,IDA,ISS,IMP,ISS,IEP,IMP,IDA …	SERPINE1,COL1A2,LGALS12,TGFBI,THBS1,ADGRG1,SP100,SEMA5A,IL6,MIR138-1,OSR1,MIR125B1,SCG2,VEGFC,IL18,ROBO4,CREB3L1,F3,CXCL8,RUNX1,SLC2A10,CXCL10,ADTRP,FGF1,CCR3,PECAM1,NOX5,RHOJ,MIR100,CYP1B1,NGFR,ANGPTL2,LYL1,PDGFRB,HAS2,ADAM12,TGFB2,CAV1,AQP1,ADAM8,SHH,EPHA2,TNFSF12,CCN3,SRPX2,BMP4,ADM,NFATC2,ECM1,ANXA1,CCBE1,ANGPT4,SERPINF2,ETS1,CCR2,LOXL2,THBS2,EGF,MIR130A,MIR210,RIN2,TGFBR2,CCL2,JAG1,NPR1,ANXA…
6.48342e-18	1258	3481	401	0.115197	0.31876	GO:0045595	GO:BP	regulation of cell differentiation	16592	13369	c("GO:0030154", "GO:0050793", "GO:0050794")	IDA,ISS IBA,TAS,IDA,IDA,IMP,TAS,ISS,ISS,NAS,ISS,IMP,IMP,TAS,ISS,IDA,ISS,TAS,IDA TAS,ISS IBA,ISS,IDA TAS NAS,ISS,ISS,ISS,IDA,ISS TAS,NAS,ISS,IDA,IDA IMP ISS,ISS,IMP,IDA IMP IGI,TAS,IDA IMP,ISS,IBA,IDA ISS IBA,ISS,ISS,IDA TAS,IC,IMP ISS IBA TAS,IDA,IMP ISS,IDA,IDA,ISS IBA,IMP,IMP,ISS,ISS,IDA ISS,TAS,IMP,IDA,IMP,ISS,IMP,IDA IMP,TAS,TAS,IDA,IBA TAS,IDA ISS,ISS,IDA TAS,ISS,IDA,ISS,ISS,IDA,IDA IBA,ISS,…	SERPINE1,TACSTD2,H3C3,AXL,ADAMTS12,PLAAT4,PSMB8,IL1RAPL1,RIOX1,TLR4,NRG1,SPRY4,FOXA2,THBS1,PAX8,EREG,MMP14,MYL9,CSF2,SEMA5A,CRTAM,IL6,MIR138-1,SFN,CMKLR1,IGFBP3,CX3CL1,TLR3,OSR1,TGM2,PTN,RARRES2,GBP1,EDN1,PSMD5,MIR125B1,L1CAM,LIMS2,BDNF,IL18,NLRP3,DKK1,CETP,RUNX1,GPR55,RBM24,HLA-DRA,CD74,TNFRSF1B,ETV4,MIR100,FFAR4,VNN1,LTF,NGFR,CCR1,BMP10,GCNT2,CLCF1,TP63,CAMK1,ABCA1,LGALS3,EFEMP1,NGF,TGFB2,CAV1,…
7.18323e-18	490	3481	193	0.0554438	0.393878	GO:0009790	GO:BP	embryo development	16592	4145	GO:0007275	IEP,ISS,ISS,IEP,IEP,IEP IBA,IEP,IMP ISS,IDA,IMP,IEP,IDA,ISS,IEP,IBA,IMP,IEP IBA,IDA,IEP,IEP ISS TAS,ISS,ISS IBA,IDA ISS TAS,IDA ISS,IBA,ISS,IBA,IEP,ISS IBA,ISS,ISS,IMP ISS,ISS,ISS,IBA,ISS,IEP,IEP,ISS,ISS,ISS,ISS,IDA,IEP,ISS,IMP ISS,IEP,IMP,IEP,ISS,ISS,IDA TAS,IBA,ISS IBA,IDA,IEP,IDA,IDA,ISS,ISS,ISS,IDA,ISS,IEP,IEP,IMP IGI,IBA,ISS,ISS,IMP IGI,ISS,IMP,IBA,IMP,ISS,IBA,ISS,IDA,ISS,ISS,IMP ISS,IBA,IBA…	LAMB3,FOXA2,PAX8,MMP14,COL8A1,COL12A1,ITGB4,OSR1,MBP,RARRES2,ITGA3,DKK1,BASP1,CXCL8,DUSP4,SLC2A10,MFAP2,IL1RN,EFEMP1,TGFB2,MICAL2,RIPPLY1,SHH,BMP4,COL13A1,SIX3,DUSP5,ITGB2,STPG4,TH,KIAA1217,LFNG,TGFBR2,WNT9A,C6orf141,NES,COL7A1,ITGA2,SCEL,NIBAN2,SOX9,ATOH8,FN1,PTPRR,FOLR1,NOG,ITGB1,ECE1,ITGB3,KDR,SH2B3,KLF4,TEAD3,GATA3,MIR221,ITGB5,MIR150,WNT4,VEGFA,IHH,DLC1,INHBA,PDGFA,FBN1,LAMA3,PHLDB2,PBX4,KDM…
1.4938e-17	2751	3481	764	0.219477	0.277717	GO:0070887	GO:BP	cellular response to chemical stimulus	16592	19167	c("GO:0042221", "GO:0051716")	IDA TAS,IMP,TAS,TAS,IEP IBA,IDA TAS,TAS,IDA,IBA,IDA IMP,TAS,IMP TAS,IDA,IMP,IDA IMP,TAS,IMP,TAS,IEP,IDA IGI ISS,IMP,IDA NAS,IEP IBA,TAS,IBA,ISS,IBA TAS,IDA IBA,IBA,IDA ISS,IDA ISS TAS,IDA,IBA TAS,IDA,NAS,IDA TAS NAS,IDA IMP,TAS,TAS,IBA TAS,TAS,TAS IC,IDA,IDA,TAS,IDA IBA,TAS,IBA TAS,IDA IGI,IDA TAS,IMP,TAS,ISS,IMP,IDA IBA,TAS,IMP IBA,ISS,ISS TAS,IDA,IDA,ISS,IDA IMP ISS TAS IC,IBA,IMP IBA,IEP IBA,I…	CD44,SERPINE1,H3C3,ANOS1,MT1E,COL1A2,LTBR,AXL,CCRL2,ADAMTS12,PSMB8,OAS3,AKR1C3,PARP14,CASP4,IGFBP1,RAC2,IL1RAPL1,SERPINB9,TLR4,ECHDC3,AKR1C1,GBP4,FPR1,SPRY4,FOXA2,IL31RA,CGAS,IFI16,THBS1,OAS2,GSTM1,SOD3,PAX8,PLP2,SAA1,TLR2,MMP1,RSAD2,GNA15,IL7R,SP100,RCSD1,EREG,XAF1,CCL28,TNFSF15,PRLR,HFE,CSF2,ADAMTSL2,ATP6V0A4,SEMA5A,IFIH1,AIM2,BST2,PARP9,PCSK9,FLRT2,AKR1C2,MIRLET7A2,LAPTM5,IL6,TFF2,CMKLR1,GBP3,…
1.87109e-17	3078	3481	840	0.24131	0.272904	GO:0023051	GO:BP	regulation of signaling	16592	7670	c("GO:0023052", "GO:0050789")	IDA IBA,IDA IMP,TAS,IMP IEP IBA,IDA IBA,ISS,IDA,TAS,IDA,TAS,IMP,IDA,IDA IMP TAS,IMP,IBA,TAS,IDA,IBA TAS,TAS,IDA ISS TAS,IMP IBA,IDA IMP ISO TAS,TAS,IBA,IMP,HMP,ISS,IDA IBA,IDA IMP TAS,HMP,IDA IEP IBA TAS,ISS,IDA TAS,IMP,IDA,IDA IMP,ISS,IDA,IMP,ISS IBA TAS,ISS,IDA,IDA IMP IGI,IDA,IMP,ISS,IDA IMP IBA TAS,HMP,IMP IBA,IDA,IDA,IDA,IBA,IDA,IDA IMP IBA,IDA ISO,ISS,IDA IGI ISS IC,IDA IBA,IDA ISS,ISS,IDA …	CD44,SERPINE1,H3C3,LTBR,AXL,OCIAD2,ADAMTS12,TNFRSF10A,WWC3,PSMB8,OAS3,AKR1C3,ARHGDIB,PARP14,CALB2,RHOD,CASP4,IGFBP1,RAC2,TLR4,CARD11,NRG1,FPR1,SPRY4,TSPYL5,APOL3,FOXA2,CGAS,THBS1,SECTM1,TNFSF10,ADGRG1,ARHGEF5,PAX8,SAA1,TLR2,RSAD2,IL7R,SP100,EREG,MMP14,PRLR,HFE,CSF2,ADAMTSL2,SEMA5A,DUSP6,BST2,PARP9,PCSK9,KCNN4,AKR1C2,GPR17,MIRLET7A2,GRIK2,ACSL5,LAPTM5,IL6,S100A4,MIR138-1,MDFI,CMKLR1,IGFBP3,TLR7,CX…
3.10235e-17	579	3481	217	0.0623384	0.374784	GO:0001568	GO:BP	blood vessel development	16592	472	c("GO:0001944", "GO:0048856")	IMP IGI IEP,IMP,IEP,IDA IMP IGI IBA,IDA,IMP,ISS,IC,IDA,ISS,IDA,IDA IBA,IBA,IDA,IGI,IGI,IDA,IDA TAS,ISS,IMP,IDA,IMP,IDA IMP,IMP,IEP,IDA,IMP,ISS,IGI,IBA,IMP,ISS,ISS,IMP,IDA ISS,ISS,IMP,ISS,ISS,ISS,TAS,IDA,ISS,IDA ISS,IDA,IDA,IDA IBA,ISS,IDA IBA,ISS,IMP,ISS,IMP,IDA IBA,IDA,IMP,IMP,IMP,ISS TAS,TAS,IMP ISS NAS,TAS,IDA,IDA IBA,IDA,IMP,TAS,IDA ISS,ISS,IDA,IDA,IMP,ISS,IEP,IMP,IDA IGI,IMP,IMP,IMP ISS,IDA,…	SERPINE1,COL1A2,TGFBI,THBS1,ADGRG1,SP100,SEMA5A,IL6,MIR138-1,OSR1,MIR125B1,SCG2,VEGFC,IL18,ROBO4,CREB3L1,F3,CXCL8,RUNX1,SLC2A10,CXCL10,ADTRP,FGF1,CCR3,PECAM1,NOX5,RHOJ,CYP1B1,NGFR,ANGPTL2,LYL1,PDGFRB,HAS2,ADAM12,TGFB2,CAV1,AQP1,ADAM8,SHH,EPHA2,TNFSF12,CCN3,SRPX2,BMP4,ADM,ECM1,ANXA1,CCBE1,ANGPT4,SERPINF2,ETS1,CCR2,LOXL2,THBS2,EGF,MIR130A,MIR210,RIN2,TGFBR2,CCL2,JAG1,NPR1,ANXA3,RAMP1,HLA-G,MYLK,ANG…
3.52794e-17	2216	3481	635	0.182419	0.286552	GO:0071310	GO:BP	cellular response to organic substance	16592	19397	c("GO:0010033", "GO:0070887")	IDA TAS,IMP,TAS,TAS,IDA TAS,TAS,IDA,IDA IMP,TAS,IMP TAS,IDA,IMP,IDA IMP,TAS,TAS,IEP,IDA IGI ISS,IMP,IDA,IEP IBA,TAS,IBA,ISS,IBA TAS,IDA IBA,IBA,IDA,IDA ISS TAS,IDA,NAS,TAS,IDA,TAS,TAS,IBA,TAS,TAS IC,IDA,TAS,TAS,IBA TAS,IDA,IDA TAS,IMP,TAS,IMP,IDA IBA,TAS,IMP IBA,ISS,ISS TAS,IDA,IDA,ISS,IDA IMP ISS TAS,IBA,IEP IBA,IDA IBA TAS,IGI TAS,IBA TAS,IMP IBA TAS,TAS,IDA,IBA TAS,TAS,IDA,IDA IEP IBA TAS,IDA …	CD44,SERPINE1,H3C3,ANOS1,COL1A2,LTBR,AXL,ADAMTS12,PSMB8,OAS3,AKR1C3,PARP14,CASP4,IGFBP1,IL1RAPL1,SERPINB9,TLR4,ECHDC3,AKR1C1,GBP4,FPR1,SPRY4,FOXA2,IL31RA,CGAS,IFI16,THBS1,OAS2,PAX8,PLP2,SAA1,TLR2,MMP1,RSAD2,GNA15,IL7R,SP100,EREG,XAF1,TNFSF15,PRLR,HFE,CSF2,ADAMTSL2,ATP6V0A4,IFIH1,AIM2,BST2,PARP9,PCSK9,FLRT2,AKR1C2,MIRLET7A2,LAPTM5,IL6,TFF2,GBP3,CX3CL1,VCAM1,STAT5A,OSMR,TNFRSF11B,TGM2,CXCL1,IL11,RA…
3.60002e-17	640	3481	234	0.0672221	0.365625	GO:0009887	GO:BP	animal organ morphogenesis	16592	4220	c("GO:0009653", "GO:0048513")	IDA,ISS,IMP NAS,TAS,IBA,IDA,IEP ISS,TAS,ISS,ISS,IMP,ISS,IEP,ISS,TAS,IDA ISS TAS,ISS,IDA,IEP IBA,IDA IBA,IDA,ISS,ISS,IBA,IEP,ISS,IDA IEP ISS NAS,ISS,ISS,IEP,IMP,ISS,ISS,IDA,TAS,ISS,IMP,IDA IMP IGI ISS,IBA,IBA,ISS,TAS,ISS,IBA,ISS NAS,NAS,ISS,TAS,TAS NAS,ISS,ISS,IBA,ISS,IBA,IBA,IMP IBA,IMP,TAS,IMP TAS,TAS,IMP ISS,ISS,TAS,NAS,ISS,IMP,ISS TAS,ISS,IMP,ISS,IMP ISS,ISS,IDA,IEP,ISS,NAS,ISS,IMP IBA,TAS,ISS…	SERPINE1,TACSTD2,COL1A2,PSMB8,LAMB3,NRG1,PAX8,EREG,FLRT2,IL6,ITGB4,OSR1,AQP5,PTN,PSMD5,DKK1,BASP1,STC1,MFAP2,FGF1,LTF,BMP10,SHROOM2,LAMC2,EFEMP1,HAS2,TGFB2,MICAL2,CAV1,AQP1,ANKRD1,SHH,EPHA2,LIF,PSMB9,ELF3,WNT10A,BMP4,FAM20C,RFLNA,COL13A1,ETV7,SIX3,SHANK2,TH,LFNG,TGFBR2,CCL2,FZD6,JAG1,WNT9A,ADGRG6,RP1,AGRN,NTNG2,ODAPH,MYLK,CSF1R,ELN,ITGA2,SOX9,ERRFI1,PSMB10,PRICKLE2,DSCAM,PTPRM,NRP1,TULP1,ITGA6,FO…
4.87406e-17	970	3481	323	0.0927894	0.33299	GO:0030182	GO:BP	neuron differentiation	16592	7753	c("GO:0030154", "GO:0048699")	NAS,IBA TAS,IBA,ISS,IGI ISS TAS,ISS IBA,ISS,IMP,ISS,ISS TAS,ISS,IDA ISS TAS,IBA,IDA ISS IBA TAS,IBA,TAS,ISS,IBA TAS,IBA,IMP,TAS,TAS,ISS,TAS,IDA IMP,IBA,IBA,IDA IBA TAS,ISS,ISS TAS,ISS TAS,IBA,IBA,IBA,IMP,IDA,ISS,IBA,IBA,IDA IBA,IEP ISS IBA TAS,IBA TAS,IBA,ISS IBA,ISS,TAS,ISS,ISS,IBA,IGI,IDA,IBA,ISS IBA,TAS,IMP,ISS IBA,ISS IBA TAS,ISS,TAS,ISS,ISS IBA,IMP,ISS,TAS,ISS,TAS,ISS IBA,IBA,TAS,IMP ISS IBA…	S100A6,ANOS1,RAC2,IL1RAPL1,FOXA2,SEMA5A,PCSK9,IL6,RAB17,CX3CL1,PTN,L1CAM,IRX1,BDNF,ROBO4,DKK1,NYAP2,RUNX1,VSX1,CAMK2A,NGFR,SHC3,DOCK10,ARTN,CAMK1,GPRIN2,LAMC2,NGF,TGFB2,RELN,SHH,EPHA2,MYO16,WNT10A,PTK6,ATP2B2,SIX3,SHANK2,VSTM2L,SEMA7A,MAP2,SEMA3B,NTF3,RP1L1,EDNRB,ETV1,TH,MIR210,RUNX2,JADE2,CPNE5,NRK,WNT9A,BTG4,ZMIZ1,RP1,ALK,CSMD3,AGRN,NTNG2,SEMA6B,CSF1R,NIBAN2,SPTBN5,SOX9,GRB7,SCARF1,ATOH8,CTF1,T…
5.53547e-17	1541	3481	469	0.134731	0.304348	GO:0048870	GO:BP	cell motility	16592	15204	c("GO:0006928", "GO:0040011", "GO:0051674")	IDA IMP TAS,IDA IMP,ISS,TAS,IBA,IBA,IMP,IBA,TAS,IDA,IBA,IMP IBA,IMP IBA,TAS,IDA IMP ISS,TAS,IDA ISS,IDA NAS,TAS,IMP,TAS,IDA IBA,IDA TAS,ISS IBA,ISS,IDA,TAS,IMP IBA,IMP,TAS,TAS IC,IDA,IMP IBA,IDA,IDA IMP IBA TAS,IDA,IDA,IDA IEP,IMP,IMP IBA,ISS,IBA,IMP,IDA TAS,IDA,NAS,IDA TAS,IMP IBA,IDA IBA TAS,TAS,IDA IBA TAS,IMP IEP,IMP,IBA,IMP,NAS,IMP,IBA,IMP,TAS,IDA IGI,TAS,ISS,IMP,IDA IGI IBA TAS,IMP ISS TAS,…	CD44,SERPINE1,TACSTD2,COL1A2,AXL,CCRL2,ADAMTS12,LGALS12,TNFRSF10A,ARHGDIB,LAMB3,RHOD,RAC2,NRG1,THBS1,THBD,ADGRG1,SAA1,MMP1,SP100,EREG,CCL28,MMP14,SEMA5A,CRTAM,BST2,PARP9,S100A2,CLDN4,SLC16A3,IL6,MIR138-1,CMKLR1,IGFBP3,CX3CL1,PLAU,CEMIP,VCAM1,STAT5A,ITGB4,PTN,CXCL1,RARRES2,EDN1,EDN2,DNAH2,L1CAM,CXCL11,SCG2,ITGA3,VEGFC,ICAM1,NAV3,TNFRSF14,MISP,ROBO4,CLDN3,ITGBL1,PRSS3,BTC,FERMT1,F3,CH25H,LRRC15,CXC…
5.53547e-17	1541	3481	469	0.134731	0.304348	GO:0051674	GO:BP	localization of cell	16592	16076	c("GO:0009987", "GO:0051179")	IDA IMP TAS,IDA IMP,ISS,TAS,IBA,IBA,IMP,IBA,TAS,IDA,IBA,IMP IBA,IMP IBA,TAS,IDA IMP ISS,TAS,IDA ISS,IDA NAS,TAS,IMP,TAS,IDA IBA,IDA TAS,ISS IBA,ISS,IDA,TAS,IMP IBA,IMP,TAS,TAS IC,IDA,IMP IBA,IDA,IDA IMP IBA TAS,IDA,IDA,IDA IEP,IMP,IMP IBA,ISS,IBA,IMP,IDA TAS,IDA,NAS,IDA TAS,IMP IBA,IDA IBA TAS,TAS,IDA IBA TAS,IMP IEP,IMP,IBA,IMP,NAS,IMP,IBA,IMP,TAS,IDA IGI,TAS,ISS,IMP,IDA IGI IBA TAS,IMP ISS TAS,…	CD44,SERPINE1,TACSTD2,COL1A2,AXL,CCRL2,ADAMTS12,LGALS12,TNFRSF10A,ARHGDIB,LAMB3,RHOD,RAC2,NRG1,THBS1,THBD,ADGRG1,SAA1,MMP1,SP100,EREG,CCL28,MMP14,SEMA5A,CRTAM,BST2,PARP9,S100A2,CLDN4,SLC16A3,IL6,MIR138-1,CMKLR1,IGFBP3,CX3CL1,PLAU,CEMIP,VCAM1,STAT5A,ITGB4,PTN,CXCL1,RARRES2,EDN1,EDN2,DNAH2,L1CAM,CXCL11,SCG2,ITGA3,VEGFC,ICAM1,NAV3,TNFRSF14,MISP,ROBO4,CLDN3,ITGBL1,PRSS3,BTC,FERMT1,F3,CH25H,LRRC15,CXC…
1.03349e-16	584	3481	217	0.0623384	0.371575	GO:0032989	GO:BP	cellular component morphogenesis	16592	9203	c("GO:0009653", "GO:0016043", "GO:0048869")	NAS,IDA,IMP,TAS,IBA,ISS,ISS IBA,ISS,IBA,IMP,IDA ISS TAS,IDA IBA TAS,IMP,IBA,ISS,TAS,IDA ISS,TAS,ISS,TAS,IBA,ISS,IDA IBA TAS,ISS TAS,NAS,ISS,IBA,IBA,IBA,IBA,IDA IBA,IEP ISS,IBA TAS,ISS IBA,IBA,IGI,IDA,IBA,ISS,ISS IBA,IMP,ISS,ISS IBA,TAS,TAS,IMP ISS IBA,IDA ISS IBA,IDA,ISS TAS NAS,TAS,IBA,IBA,ISS,IMP,IBA TAS,ISS,TAS,TAS,IBA,IBA,IMP IBA,IDA IBA,IBA,TAS,ISS,ISS,IDA ISS,IBA,TAS,IBA,ISS,TAS,IBA,IBA,IBA…	S100A6,KRT19,CD44,ANOS1,RAC2,IL1RAPL1,SEMA5A,PTN,CSRP1,EDN1,L1CAM,BDNF,PID1,ROBO4,NYAP2,NGFR,BMP10,SHC3,DOCK10,ARTN,LAMC2,PDGFRB,NGF,RELN,ANKRD1,SHH,EPHA2,MYO16,SHANK2,VSTM2L,SEMA7A,MAP2,SEMA3B,NCMAP,NTF3,JADE2,CPNE5,NRK,NTNG2,SEMA6B,CSF1R,NIBAN2,CSRP3,SPTBN5,GRB7,TUBB3,DSCAM,PTPRM,NRP1,IRS2,PLXNA2,ACTBL2,DAB2IP,TRIO,MAP1B,TANC2,OPHN1,PRKCA,SEMA4B,LGR6,MYPN,NEDD4L,PLXND1,PIK3CD,VEGFA,NBL1,MACF1,Z…
2.1579e-16	3042	3481	826	0.237288	0.271532	GO:0010646	GO:BP	regulation of cell communication	16592	4804	c("GO:0007154", "GO:0050794")	IDA IBA,IDA IMP,TAS,IMP IEP IBA,IDA IBA,ISS,IDA,TAS,IDA,TAS,IMP,IDA,IDA IMP TAS,IMP,IBA,TAS,IDA,IBA TAS,TAS,IDA ISS TAS,IMP IBA,IDA IMP ISO TAS,TAS,IBA,IMP,HMP,ISS,IDA IBA,IDA IMP TAS,HMP,IDA IEP IBA TAS,ISS,IDA TAS,IMP,IDA,IDA IMP,ISS,IDA,IMP,ISS IBA TAS,ISS,IDA,IDA IMP IGI,IDA,IMP,ISS,IDA IMP IBA TAS,HMP,IMP IBA,IDA,IDA,IDA,IBA,IDA,IDA IMP IBA,IDA ISO,ISS,IDA IGI ISS IC,IDA IBA,IDA ISS,ISS,IDA …	CD44,SERPINE1,H3C3,LTBR,AXL,OCIAD2,ADAMTS12,TNFRSF10A,WWC3,PSMB8,OAS3,AKR1C3,ARHGDIB,PARP14,CALB2,RHOD,CASP4,IGFBP1,RAC2,TLR4,CARD11,NRG1,FPR1,SPRY4,TSPYL5,APOL3,FOXA2,CGAS,THBS1,SECTM1,TNFSF10,ADGRG1,ARHGEF5,PAX8,SAA1,TLR2,RSAD2,IL7R,SP100,EREG,MMP14,PRLR,HFE,CSF2,ADAMTSL2,SEMA5A,DUSP6,BST2,PARP9,PCSK9,KCNN4,AKR1C2,GPR17,MIRLET7A2,GRIK2,ACSL5,LAPTM5,IL6,S100A4,MIR138-1,MDFI,CMKLR1,IGFBP3,TLR7,CX…
3.82394e-16	519	3481	197	0.0565929	0.379576	GO:0006935	GO:BP	chemotaxis	16592	2886	c("GO:0042221", "GO:0042330")	IMP,TAS,IBA TAS,IMP IBA,TAS,IDA ISS,NAS,IDA NAS,IDA IBA TAS,ISS IBA,TAS IC,IDA IMP IBA TAS,IDA IMP IBA TAS,TAS,ISS,IBA TAS,IMP ISS IBA,IDA,IDA TAS,IDA IMP IBA TAS,IDA IBA,IDA IBA,TAS,IBA,IC,ISS,IDA IGI IBA TAS,ISS,IDA IMP IBA TAS,IDA,IBA TAS,IDA,IGI ISS TAS,IDA IBA TAS NAS,TAS,TAS,IDA IBA,IBA,IDA ISS,ISS,ISS TAS,ISS,ISS,IMP IBA,IBA,IDA,IDA IMP,IDA,TAS,IBA,IBA,IDA IBA,IBA TAS,IBA TAS,IDA,IDA,IDA I…	SERPINE1,ANOS1,CCRL2,RAC2,FPR1,THBS1,PLP2,SAA1,CCL28,SEMA5A,IL6,CMKLR1,CX3CL1,PLAU,PTN,CXCL1,RARRES2,EDN2,L1CAM,CXCL11,SCG2,VEGFC,BDNF,ROBO4,F3,CH25H,CXCL8,CD74,CXCL10,FGF1,CCR3,TMSB4X,FPR2,CCR1,SHC3,ARTN,LGALS3,LAMC2,PDGFRB,TGFB2,RELN,ADAM8,SHH,EPHA2,ACKR3,GAS6,CCN3,CSF1,SPN,VSTM2L,SEMA7A,ANXA1,SEMA3B,CCR5,ITGB2,NTF3,CCR2,EDNRB,CCL26,CCL2,HSD3B7,DPP4,HBEGF,SEMA6B,CSF1R,NIBAN2,SPTBN5,GRB7,PTPRJ,T…
3.82394e-16	519	3481	197	0.0565929	0.379576	GO:0042330	GO:BP	taxis	16592	11707	c("GO:0009605", "GO:0040011")	IMP,TAS,IBA TAS,IMP IBA,TAS,IDA ISS,NAS,IDA NAS,IDA IBA TAS,ISS IBA,TAS IC,IDA IMP IBA TAS,IDA IMP IBA TAS,TAS,ISS,IBA TAS,IMP ISS IBA,IDA,IDA TAS,IDA IMP IBA TAS,IDA IBA,IDA IBA,TAS,IBA,IC,ISS,IDA IGI IBA TAS,ISS,IDA IMP IBA TAS,IDA,IBA TAS,IDA,IGI ISS TAS,IDA IBA TAS NAS,TAS,TAS,IDA IBA,IBA,IDA ISS,ISS,ISS TAS,ISS,ISS,IMP IBA,IBA,IDA,IDA IMP,IDA,TAS,IBA,IBA,IDA IBA,IBA TAS,IBA TAS,IDA,IDA,IDA I…	SERPINE1,ANOS1,CCRL2,RAC2,FPR1,THBS1,PLP2,SAA1,CCL28,SEMA5A,IL6,CMKLR1,CX3CL1,PLAU,PTN,CXCL1,RARRES2,EDN2,L1CAM,CXCL11,SCG2,VEGFC,BDNF,ROBO4,F3,CH25H,CXCL8,CD74,CXCL10,FGF1,CCR3,TMSB4X,FPR2,CCR1,SHC3,ARTN,LGALS3,LAMC2,PDGFRB,TGFB2,RELN,ADAM8,SHH,EPHA2,ACKR3,GAS6,CCN3,CSF1,SPN,VSTM2L,SEMA7A,ANXA1,SEMA3B,CCR5,ITGB2,NTF3,CCR2,EDNRB,CCL26,CCL2,HSD3B7,DPP4,HBEGF,SEMA6B,CSF1R,NIBAN2,SPTBN5,GRB7,PTPRJ,T…
5.37102e-16	2568	3481	713	0.204826	0.277648	GO:0010033	GO:BP	response to organic substance	16592	4320	GO:0042221	IEP,IDA TAS,IMP,TAS,TAS,IDA TAS,TAS,IDA,IDA IMP,TAS,IMP TAS,IDA,IBA,IMP,IDA IMP,TAS,TAS,IEP,IBA,IDA IGI ISS IC,IBA,IMP,IDA IEP,IEP IBA,TAS,IBA,ISS TAS,IBA TAS,IDA IBA,IBA,IDA TAS,IDA ISS TAS,ISS,IDA,NAS,TAS,IDA IMP TAS,TAS,TAS,IBA TAS,TAS,IDA IMP ISO TAS IC,IDA,IDA TAS,IBA,TAS,IBA TAS,IDA,IDA TAS,IMP,TAS,IMP,IDA IBA,ISS TAS,IDA IMP IBA,ISS,ISS TAS,IDA,IDA,ISS,IDA IMP ISS TAS NAS,IDA,IBA,IEP IBA,I…	KRT19,CD44,SERPINE1,H3C3,ANOS1,COL1A2,LTBR,AXL,ADAMTS12,PSMB8,OAS3,AKR1C3,DMBT1,PARP14,CASP4,IGFBP1,IL1RAPL1,SERPINB9,GGT5,TLR4,EPM2AIP1,ECHDC3,AKR1C1,GBP4,FPR1,SPRY4,FOXA2,IL31RA,CGAS,IFI16,THBS1,OAS2,NLRP1,PAX8,PLP2,SAA1,TLR2,MMP1,RSAD2,GNA15,IL7R,SP100,EREG,XAF1,HSD3B1,TNFSF15,PRLR,HFE,CSF2,ADAMTSL2,ATP6V0A4,IFIH1,AIM2,BST2,PARP9,PCSK9,FLRT2,AKR1C2,MIRLET7A2,LAPTM5,IL6,MIR138-1,TFF2,GBP3,CX3CL…
1.48729e-15	978	3481	320	0.0919276	0.327198	GO:0034097	GO:BP	response to cytokine	16592	9696	GO:0010033	TAS,TAS,TAS,TAS,IDA,IMP,TAS,IMP TAS,IMP,IDA,TAS,IBA,IDA,IEP IBA,TAS,TAS,IBA TAS,IBA,IDA ISS TAS,NAS,TAS,IDA,TAS,TAS,TAS,IDA IMP TAS IC,IDA,IDA TAS,TAS,IBA,IDA TAS,IMP,IDA IBA,ISS TAS,IDA IMP IBA,IDA,ISS,IDA ISS TAS,IDA,IBA,IEP IBA,IDA IBA TAS,TAS,IBA TAS,IDA IMP IBA TAS,TAS,IDA,IBA TAS,TAS,IMP,IDA IEP IBA TAS,IDA IEP IBA TAS,TAS,IEP TAS,IDA,TAS,IDA IMP,TAS,TAS,IDA,TAS,IMP IBA,IDA TAS,TAS,TAS,IDA,…	CD44,H3C3,COL1A2,LTBR,AXL,ADAMTS12,PSMB8,OAS3,PARP14,CASP4,IL1RAPL1,GGT5,TLR4,GBP4,FPR1,FOXA2,IL31RA,IFI16,OAS2,PLP2,SAA1,TLR2,MMP1,RSAD2,IL7R,SP100,EREG,XAF1,TNFSF15,PRLR,CSF2,IFIH1,AIM2,BST2,PARP9,MIRLET7A2,LAPTM5,IL6,MIR138-1,TFF2,GBP3,CX3CL1,VCAM1,STAT5A,OSMR,TNFRSF11B,SHFL,CXCL1,IL11,IKBKE,GBP2,GBP1,IFIT2,MX1,EDN1,PSMD5,MIR125B1,IL24,BATF,EDN2,IL1RL2,CXCL11,IL15,ICAM1,TNFRSF14,MAPK13,PID1,OA…
1.69974e-15	511	3481	193	0.0554438	0.377691	GO:0032990	GO:BP	cell part morphogenesis	16592	9204	GO:0032989	NAS,IMP,TAS,IBA,ISS,ISS IBA,ISS,IDA ISS TAS,IDA IBA TAS,IMP,IBA,ISS,TAS,TAS,ISS,TAS,IBA,IDA IBA TAS,ISS TAS,ISS,IBA,IBA,IBA,IBA,IDA IBA,IEP ISS,IBA TAS,IBA,IGI,IDA,IBA,ISS,ISS IBA,IMP,ISS,TAS,TAS,IMP ISS IBA,IDA ISS IBA,IDA,ISS TAS NAS,TAS,IBA,IBA,ISS,IMP,IBA TAS,ISS,TAS,TAS,IBA,IBA,IBA,IDA IBA,IBA,TAS,ISS,ISS,IDA ISS,IBA,TAS,ISS,TAS,IBA,IBA,IBA,IBA,IBA,TAS,IBA,TAS,IGI ISS,IBA,IDA IMP,TAS,IBA TAS…	S100A6,CD44,ANOS1,RAC2,IL1RAPL1,SEMA5A,PTN,L1CAM,BDNF,PID1,ROBO4,NYAP2,NGFR,SHC3,DOCK10,ARTN,LAMC2,NGF,RELN,SHH,EPHA2,MYO16,SHANK2,VSTM2L,SEMA7A,MAP2,SEMA3B,NTF3,JADE2,CPNE5,NRK,NTNG2,SEMA6B,CSF1R,NIBAN2,SPTBN5,GRB7,TUBB3,DSCAM,PTPRM,NRP1,IRS2,PLXNA2,ACTBL2,DAB2IP,TRIO,MAP1B,TANC2,OPHN1,PRKCA,SEMA4B,LGR6,MYPN,NEDD4L,PLXND1,PIK3CD,VEGFA,NBL1,MACF1,ZSWIM4,SH3KBP1,DLG4,PARD6B,LAMA3,LAMA2,PLXNA1,EPHA…
1.92291e-15	501	3481	190	0.054582	0.379242	GO:0048858	GO:BP	cell projection morphogenesis	16592	15193	c("GO:0000902", "GO:0030030", "GO:0032990")	NAS,IMP,TAS,IBA,ISS,ISS IBA,ISS,IDA ISS TAS,IDA IBA TAS,IBA,ISS,TAS,TAS,ISS,TAS,IBA,IDA IBA TAS,ISS TAS,ISS,IBA,IBA,IBA,IBA,IDA IBA,IEP ISS,IBA TAS,IBA,IGI,IDA,IBA,ISS,ISS IBA,IMP,ISS,TAS,TAS,IMP ISS IBA,IDA ISS IBA,IDA,ISS TAS NAS,TAS,IBA,IBA,ISS,IMP,IBA TAS,ISS,TAS,TAS,IBA,IBA,IBA,IDA IBA,IBA,TAS,ISS,ISS,IDA ISS,IBA,TAS,ISS,TAS,IBA,IBA,IBA,IBA,IBA,TAS,IBA,TAS,IGI ISS,IBA,IDA IMP,TAS,IBA TAS,ISS…	S100A6,CD44,ANOS1,RAC2,IL1RAPL1,SEMA5A,PTN,L1CAM,BDNF,ROBO4,NYAP2,NGFR,SHC3,DOCK10,ARTN,LAMC2,NGF,RELN,SHH,EPHA2,MYO16,SHANK2,VSTM2L,SEMA7A,MAP2,SEMA3B,NTF3,JADE2,CPNE5,NRK,NTNG2,SEMA6B,CSF1R,NIBAN2,SPTBN5,GRB7,TUBB3,DSCAM,PTPRM,NRP1,IRS2,PLXNA2,ACTBL2,DAB2IP,TRIO,MAP1B,TANC2,OPHN1,PRKCA,SEMA4B,LGR6,MYPN,NEDD4L,PLXND1,PIK3CD,VEGFA,NBL1,MACF1,ZSWIM4,SH3KBP1,DLG4,PARD6B,LAMA3,LAMA2,PLXNA1,EPHA1,PLX…
2.17532e-15	498	3481	189	0.0542947	0.379518	GO:0120039	GO:BP	plasma membrane bounded cell projection morphogenesis	16592	22822	GO:0048858	NAS,IMP,TAS,IBA,ISS,ISS IBA,ISS,IDA ISS TAS,IDA IBA TAS,IBA,ISS,TAS,TAS,ISS,TAS,IBA,IDA IBA TAS,ISS TAS,ISS,IBA,IBA,IBA,IBA,IDA IBA,IEP ISS,IBA TAS,IBA,IGI,IDA,IBA,ISS,ISS IBA,IMP,ISS,TAS,TAS,IMP ISS IBA,IDA ISS IBA,IDA,ISS TAS NAS,TAS,IBA,IBA,ISS,IMP,IBA TAS,ISS,TAS,TAS,IBA,IBA,IBA,IDA IBA,IBA,TAS,ISS,ISS,IDA ISS,IBA,TAS,ISS,TAS,IBA,IBA,IBA,IBA,IBA,TAS,IBA,TAS,IGI ISS,IBA,IDA IMP,TAS,IBA TAS,ISS…	S100A6,CD44,ANOS1,RAC2,IL1RAPL1,SEMA5A,PTN,L1CAM,BDNF,ROBO4,NYAP2,NGFR,SHC3,DOCK10,ARTN,LAMC2,NGF,RELN,SHH,EPHA2,MYO16,SHANK2,VSTM2L,SEMA7A,MAP2,SEMA3B,NTF3,JADE2,CPNE5,NRK,NTNG2,SEMA6B,CSF1R,NIBAN2,SPTBN5,GRB7,TUBB3,DSCAM,PTPRM,NRP1,IRS2,PLXNA2,ACTBL2,DAB2IP,TRIO,MAP1B,TANC2,OPHN1,PRKCA,SEMA4B,LGR6,MYPN,NEDD4L,PLXND1,PIK3CD,VEGFA,NBL1,MACF1,ZSWIM4,SH3KBP1,DLG4,PARD6B,LAMA3,LAMA2,PLXNA1,EPHA1,PLX…
2.59739e-15	548	3481	203	0.0583166	0.370438	GO:0048514	GO:BP	blood vessel morphogenesis	16592	14881	c("GO:0001568", "GO:0035239")	IMP IGI IEP,IEP,IDA IMP IGI IBA,IDA,IMP,ISS,IC,IDA,IDA,IDA IBA,IBA,IDA,IGI,IGI,IDA,IDA TAS,ISS,IDA,IMP,IDA IMP,IMP,IDA,IMP,ISS,IGI,IBA,ISS,ISS,IMP,IDA ISS,ISS,IMP,ISS,ISS,ISS,TAS,IDA,ISS,IDA ISS,IDA,IDA,IDA IBA,ISS,IDA IBA,ISS,IMP,ISS,IMP,IDA IBA,IDA,IMP,IMP,IMP,ISS,TAS,IMP ISS NAS,TAS,IDA,IDA IBA,IDA,IMP,TAS,IDA ISS,ISS,IDA,IDA,IMP,ISS,IEP,IMP,IDA IGI,IMP,IMP,IMP ISS,IDA,IMP,ISS,ISS,IMP,TAS,IDA …	SERPINE1,TGFBI,THBS1,ADGRG1,SP100,SEMA5A,IL6,MIR138-1,MIR125B1,SCG2,VEGFC,IL18,ROBO4,CREB3L1,F3,CXCL8,RUNX1,CXCL10,ADTRP,FGF1,CCR3,NOX5,RHOJ,CYP1B1,NGFR,ANGPTL2,PDGFRB,HAS2,ADAM12,TGFB2,CAV1,AQP1,ADAM8,SHH,EPHA2,TNFSF12,CCN3,SRPX2,BMP4,ADM,ECM1,ANXA1,CCBE1,ANGPT4,SERPINF2,ETS1,CCR2,LOXL2,THBS2,EGF,MIR130A,MIR210,RIN2,TGFBR2,CCL2,JAG1,NPR1,ANXA3,RAMP1,HLA-G,MYLK,ANGPTL4,IL1B,NIBAN2,EPGN,MIR30A,RRA…
2.76167e-15	485	3481	185	0.0531456	0.381443	GO:0048812	GO:BP	neuron projection morphogenesis	16592	15148	c("GO:0031175", "GO:0120039")	NAS,TAS,IBA,ISS,ISS IBA,ISS,IDA ISS TAS,IDA IBA TAS,IBA,ISS,TAS,TAS,ISS,TAS,IBA,IDA IBA TAS,ISS TAS,ISS,IBA,IBA,IBA,IBA,IDA IBA,IEP ISS,IBA TAS,IBA,IGI,IDA,IBA,ISS,ISS IBA,IMP,ISS,TAS,TAS,IMP ISS IBA,IDA ISS IBA,IDA,ISS TAS NAS,TAS,IBA,IBA,ISS,IMP,IBA TAS,ISS,TAS,TAS,IBA,IBA,IBA,IDA IBA,IBA,TAS,ISS,ISS,IDA ISS,IBA,TAS,ISS,TAS,IBA,IBA,IBA,IBA,IBA,TAS,IBA,TAS,IGI ISS,IBA,IDA IMP,TAS,IBA TAS,ISS,IGI…	S100A6,ANOS1,RAC2,IL1RAPL1,SEMA5A,PTN,L1CAM,BDNF,ROBO4,NYAP2,NGFR,SHC3,DOCK10,ARTN,LAMC2,NGF,RELN,SHH,EPHA2,MYO16,SHANK2,VSTM2L,SEMA7A,MAP2,SEMA3B,NTF3,JADE2,CPNE5,NRK,NTNG2,SEMA6B,CSF1R,NIBAN2,SPTBN5,GRB7,TUBB3,DSCAM,PTPRM,NRP1,IRS2,PLXNA2,ACTBL2,DAB2IP,TRIO,MAP1B,TANC2,OPHN1,PRKCA,SEMA4B,LGR6,MYPN,NEDD4L,PLXND1,PIK3CD,VEGFA,NBL1,MACF1,ZSWIM4,SH3KBP1,DLG4,PARD6B,LAMA3,LAMA2,PLXNA1,EPHA1,PLXNA4,P…
3.53351e-15	941	3481	309	0.0887676	0.328374	GO:0040012	GO:BP	regulation of locomotion	16592	11495	c("GO:0040011", "GO:0050789")	IDA IMP,ISS,IDA,IMP,IMP IBA,TAS,IDA IMP ISS,ISS,IMP,TAS,IDA,IDA,ISS IBA,IDA,IMP,TAS,IDA,IMP IBA,IDA,IDA TAS,IDA,IDA,IMP,ISS,IMP ISS IBA,IDA TAS,IDA,IDA,IDA IBA,IMP,IMP,IBA,NAS,IMP,TAS,IGI,TAS IC,IMP,IGI TAS,IMP ISS,IDA,IMP,IDA,IDA IMP IBA,IDA,IBA,IMP,IMP,ISS,IDA IGI IBA,IGI,IDA,IDA IMP,IDA,IDA,ISS,IMP,IMP,IDA,IMP,IMP,IDA IMP ISS IBA,IMP,IDA,IMP,IDA ISS IBA,ISS,IDA,ISS,IDA,IDA,IMP,IMP,ISS,IMP,IDA …	SERPINE1,TACSTD2,ARHGDIB,RHOD,RAC2,NRG1,THBS1,ADGRG1,SP100,EREG,CCL28,MMP14,SEMA5A,BST2,CLDN4,IL6,MIR138-1,CMKLR1,IGFBP3,CX3CL1,PLAU,CEMIP,STAT5A,PTN,RARRES2,EDN1,EDN2,SCG2,VEGFC,ICAM1,NAV3,TNFRSF14,ROBO4,CLDN3,BTC,FERMT1,F3,LRRC15,CXCL8,CD74,CXCL10,ADTRP,STC1,FGF1,PECAM1,CATSPER1,RHOJ,CAMK2A,CYP1B1,TMSB4X,FPR2,SPINT2,CCR1,BMP10,DOCK10,CAVIN1,GCNT2,SH3RF2,LGALS3,FAM107A,LAMC2,PDGFRB,HAS2,TGFB2,CA…
4.10637e-15	832	3481	280	0.0804367	0.336538	GO:0022603	GO:BP	regulation of anatomical structure morphogenesis	16592	7618	c("GO:0009653", "GO:0050793")	IMP,IMP IGI,ISS,IDA,TAS,IBA,NAS,IBA,ISS,IMP,ISS,IDA IMP IGI IBA,ISS,IMP,ISS IBA,IMP,IC,IDA,IMP,IMP,TAS,IDA,ISS,IBA,IBA,IDA IBA,IC,IDA ISS TAS,IMP,IGI,IDA,IDA,ISS,IDA,IDA IMP,IMP,IMP,ISS,TAS,IMP,IBA TAS,IDA,ISS,IMP,ISS,ISS,ISS,IDA,TAS,TAS,IMP,IDA IMP ISS,IDA,IDA IBA,ISS,IDA IBA,IMP IBA,IBA,IDA,NAS,IMP,ISS,IDA IBA,IDA,IMP,IDA IBA,IMP,IMP,IDA,IDA,NAS,IDA,TAS,IDA,IDA,IMP,ISS,TAS,IBA,IMP,IMP ISS,IDA I…	CD44,SERPINE1,TACSTD2,ADAMTS12,PSMB8,RHOD,ATP10A,RAC2,IL1RAPL1,SPRY4,FOXA2,THBS1,PAX8,SP100,SEMA5A,CLDN4,IL6,MIR138-1,OSR1,GBP1,PSMD5,MIR125B1,L1CAM,LIMS2,VEGFC,BDNF,PID1,DKK1,CLDN3,CREB3L1,F3,CXCL8,RUNX1,CXCL10,FGF1,CCR3,RHOJ,CYP1B1,NGFR,ADAM12,NGF,TGFB2,RELN,AQP1,SHH,EPHA2,TMBIM1,LIF,PSMB9,TNFSF12,NEDD9,BMP4,ECM1,SEMA7A,MAP2,ANXA1,FMNL1,SEMA3B,ANGPT4,ITGB2,ETS1,CCR2,THBS2,EGF,MIR130A,CDC42EP5,M…
1.6717e-14	977	3481	316	0.0907785	0.323439	GO:0051270	GO:BP	regulation of cellular component movement	16592	15765	c("GO:0006928", "GO:0032879", "GO:0050794")	IDA IMP,ISS,IDA,IMP,IMP IBA,TAS,IDA IMP ISS,ISS,IMP,TAS,IDA,IDA,ISS IBA,IDA,IMP,TAS,IDA,IMP IBA,IDA,IDA TAS,IDA,IDA,IMP,ISS,IMP,IDA TAS,IDA,IDA IBA,IMP,IMP,IBA,NAS,IMP,TAS,IGI,TAS,IMP,TAS,IMP ISS,IDA,IMP,IDA,IDA IMP IBA,IDA,IBA,IMP,IMP,ISS,IDA IGI IBA,IGI,IDA,IDA IMP,IDA,IDA,ISS,IMP,IMP,IDA,IMP,IMP,IDA IMP ISS IBA,IMP,IDA,IMP ISS IC,IDA ISS IBA,ISS,IDA,ISS,IDA,IDA,IMP,IMP,ISS,IMP,IDA ISS,IDA,ISS,…	SERPINE1,TACSTD2,ARHGDIB,RHOD,RAC2,NRG1,THBS1,ADGRG1,SP100,EREG,CCL28,MMP14,SEMA5A,BST2,CLDN4,IL6,MIR138-1,CMKLR1,IGFBP3,CX3CL1,PLAU,CEMIP,STAT5A,PTN,RARRES2,EDN1,EDN2,VEGFC,ICAM1,NAV3,TNFRSF14,ROBO4,CLDN3,BTC,FERMT1,F3,LRRC15,CXCL8,CD74,CXCL10,ADTRP,STC1,FGF1,PECAM1,CATSPER1,RHOJ,CAMK2A,CYP1B1,TMSB4X,FPR2,SPINT2,CCR1,BMP10,DOCK10,CAVIN1,GCNT2,SH3RF2,LGALS3,FAM107A,LAMC2,PDGFRB,HAS2,TGFB2,CAV1,AD…
2.59765e-14	1373	3481	416	0.119506	0.302986	GO:0007267	GO:BP	cell-cell signaling	16592	3171	c("GO:0007154", "GO:0023052")	IGI,TAS,IBA,IBA,TAS,IDA IMP,ISS,IDA IBA,TAS,TAS,IMP,IMP,TAS,IDA,IMP,ISS TAS,IDA IMP IBA TAS,IDA ISS,ISS,ISS TAS,ISS,IDA,TAS,TAS,TAS,TAS,IDA,TAS,TAS,TAS,IMP,TAS,TAS,TAS,IBA,TAS,TAS,TAS,IDA IGI ISS IBA TAS NAS,TAS,IBA,IBA,TAS,ISS,TAS,TAS,TAS,ISS IBA,ISS TAS,IBA,IDA,IBA TAS NAS,TAS,IMP ISS,ISS,ISS IBA,IBA,IMP ISS TAS,IBA,ISS,TAS,TAS,TAS,IDA ISS,IDA,TAS,IDA IBA TAS,ISS,IDA IBA TAS,IMP,IBA,TAS,IBA TAS…	SNX19,PSMB8,GABRE,CALB2,IGFBP1,IL1RAPL1,FOXA2,CGAS,TNFSF10,ADGRG1,PAX8,TLR2,GNA15,EREG,HFE,SEMA5A,GRIK2,IL6,MDFI,CX3CL1,PTN,IL11,PCDHB9,PCDHB11,PCDHB13,MBP,EDN1,PSMD5,PCDHB10,CXCL11,ITGA3,IL15,AREG,FGF14,BDNF,PDE7B,IL18,ITPR3,DKK1,PCDHB14,HRH1,GJB3,RUNX1,TNFRSF1B,CXCL10,FAT1,DBH,FFAR4,CAMK2A,SYT8,CCR1,GRIN2B,CAMK1,ABCA1,FAM107A,PLK2,NGF,CAV1,DGKI,RELN,GDF5,ADGRE5,IGFBP6,SHH,LIF,PSMB9,WNT10A,CCN3,…
2.87971e-14	537	3481	197	0.0565929	0.366853	GO:0000904	GO:BP	cell morphogenesis involved in differentiation	16592	308	c("GO:0000902", "GO:0048468")	NAS,ISS,TAS,IBA,IBA,ISS,IMP,ISS IBA,ISS,IMP,IDA ISS TAS,IBA,IDA IBA TAS,IBA,ISS,IDA,TAS,TAS,ISS,TAS,IBA,IBA TAS,ISS TAS,ISS,ISS IBA,IMP,IBA,IBA,IDA IBA,IEP ISS,IBA TAS,IDA,ISS IBA,ISS IBA,IMP,ISS,ISS,TAS,TAS,IDA IMP,IMP ISS IBA,IDA ISS IBA,IDA,IMP ISS TAS NAS,TAS,IMP,IMP,IDA,IBA,IBA,IMP IBA,IBA TAS,IBA,IMP,ISS,IMP TAS,TAS,IBA,ISS,IBA,IBA,IBA,IBA,TAS,ISS,IDA,IBA,IMP,TAS,IMP,ISS,TAS,IBA,IBA,IBA,IBA…	S100A6,TACSTD2,ANOS1,LAMB3,RAC2,IL1RAPL1,SPRY4,SEMA5A,PTN,GBP1,L1CAM,LIMS2,BDNF,ROBO4,CLDN3,STC1,NGFR,SHC3,DOCK10,ARTN,LAMC2,NGF,RELN,SHH,EPHA2,NEDD9,SHANK2,VSTM2L,SEMA7A,MAP2,SEMA3B,MELTF,NTNG2,SEMA6B,CSF1R,DMTN,NIBAN2,SPTBN5,GRB7,FN1,TUBB3,DSCAM,PTPRM,NRP1,IRS2,DOCK5,ACTN4,ITGB3,PLXNA2,ACTBL2,PARVA,MAP1B,COL15A1,MYH9,TANC2,OPHN1,PRKCA,SEMA4B,MICALL2,LGR6,MYPN,NEDD4L,PLXND1,PIK3CD,VEGFA,MACF1,ZS…
3.43867e-14	213	3481	100	0.0287274	0.469484	GO:0007411	GO:BP	axon guidance	16592	3298	c("GO:0007409", "GO:0097485")	TAS,IBA,ISS IBA,IDA TAS,TAS,IBA,TAS,TAS,IBA,ISS TAS,ISS,IBA,IBA,IBA,IBA TAS,ISS IBA,IMP,ISS,TAS,TAS,IMP ISS IBA,IDA ISS IBA,IDA,ISS TAS NAS,TAS,IBA,TAS,TAS,IBA,IBA,IBA,IBA,TAS,ISS,IBA,TAS,IBA,IBA,IBA,IBA,IBA,TAS,TAS,IBA,TAS,IBA TAS,IBA,ISS,IDA IMP IBA,TAS,IBA,IBA,IBA TAS,IBA,IBA NAS,TAS,IBA,IDA IMP IBA TAS,IBA,IBA TAS,TAS,IBA,IBA,TAS,ISS TAS,IBA,IBA,ISS TAS,IBA,IMP,IBA,ISS,IBA,TAS,ISS IBA,TAS,IBA…	ANOS1,RAC2,SEMA5A,L1CAM,BDNF,ROBO4,SHC3,ARTN,LAMC2,RELN,SHH,EPHA2,VSTM2L,SEMA7A,SEMA3B,SEMA6B,CSF1R,NIBAN2,SPTBN5,GRB7,TUBB3,DSCAM,PTPRM,NRP1,IRS2,PLXNA2,OPHN1,PRKCA,SEMA4B,LGR6,MYPN,PLXND1,PIK3CD,VEGFA,ZSWIM4,SH3KBP1,LAMA3,LAMA2,PLXNA1,EPHA1,PLXNA4,PDLIM7,SHC1,EFNB2,SPTBN1,VASP,SEMA3D,LHX9,SLIT1,EVL,SEMA4A,TMEFF1,ENAH,EFNA3,SEMA6A,SPTBN4,EFNB3,SLIT2,SEMA3G,UNC5A,FEZ1,SEMA6D,EFNA2,SPTB,GDNF,ZSWIM…
3.43867e-14	213	3481	100	0.0287274	0.469484	GO:0097485	GO:BP	neuron projection guidance	16592	21913	c("GO:0006928", "GO:0006935", "GO:0048812")	TAS,IBA,ISS IBA,IDA TAS,TAS,IBA,TAS,TAS,IBA,ISS TAS,ISS,IBA,IBA,IBA,IBA TAS,ISS IBA,IMP,ISS,TAS,TAS,IMP ISS IBA,IDA ISS IBA,IDA,ISS TAS NAS,TAS,IBA,TAS,TAS,IBA,IBA,IBA,IBA,TAS,ISS,IBA,TAS,IBA,IBA,IBA,IBA,IBA,TAS,TAS,IBA,TAS,IBA TAS,IBA,ISS,IDA IMP IBA,TAS,IBA,IBA,IBA TAS,IBA,IBA NAS,TAS,IBA,IDA IMP IBA TAS,IBA,IBA TAS,TAS,IBA,IBA,TAS,ISS TAS,IBA,IBA,ISS TAS,IBA,IMP,IBA,ISS,IBA,TAS,ISS IBA,TAS,IBA…	ANOS1,RAC2,SEMA5A,L1CAM,BDNF,ROBO4,SHC3,ARTN,LAMC2,RELN,SHH,EPHA2,VSTM2L,SEMA7A,SEMA3B,SEMA6B,CSF1R,NIBAN2,SPTBN5,GRB7,TUBB3,DSCAM,PTPRM,NRP1,IRS2,PLXNA2,OPHN1,PRKCA,SEMA4B,LGR6,MYPN,PLXND1,PIK3CD,VEGFA,ZSWIM4,SH3KBP1,LAMA3,LAMA2,PLXNA1,EPHA1,PLXNA4,PDLIM7,SHC1,EFNB2,SPTBN1,VASP,SEMA3D,LHX9,SLIT1,EVL,SEMA4A,TMEFF1,ENAH,EFNA3,SEMA6A,SPTBN4,EFNB3,SLIT2,SEMA3G,UNC5A,FEZ1,SEMA6D,EFNA2,SPTB,GDNF,ZSWIM…
3.68986e-14	6462	3481	1573	0.451882	0.243423	GO:0051716	GO:BP	cellular response to stimulus	16592	16110	c("GO:0009987", "GO:0050896")	TAS,IDA IBA TAS,IDA IMP,TAS,TAS,IDA,TAS,IEP IBA,IMP IBA,IDA TAS,IMP IEP IBA TAS,IDA IBA TAS,ISS,IBA TAS,IDA IMP,IDA IBA,IDA IMP IEP IBA TAS NAS,IDA,TAS,IMP TAS,IDA IEP,IDA IMP IBA TAS,IMP,IBA,TAS,IDA IMP,IBA TAS,IMP IBA TAS,TAS,IEP,IDA IGI IEP ISS IBA TAS,IMP,IMP IBA TAS,TAS,IDA NAS,IDA IMP ISO IBA TAS,IEP IBA,IDA IBA TAS,IBA,IMP,HMP,ISS,IEP IBA TAS NAS,IDA ISS IBA,IDA IMP IBA,IDA IMP ISS TAS NAS…	S100A6,CD44,SERPINE1,ADGRF5,H3C3,FAM111A,ANOS1,MT1E,DTX3L,COL1A2,LTBR,AXL,OCIAD2,CCRL2,ADAMTS12,LGALS12,TNFRSF10A,WWC3,PSMB8,OAS3,AKR1C3,ARHGDIB,PARP14,GABRE,RHOD,CASP4,IGFBP1,RAC2,IL1RAPL1,SERPINB9,TLR4,ECHDC3,CARD11,ADGRF1,AKR1C1,NRG1,GBP4,FPR1,SPRY4,TSPYL5,APOL3,FOXA2,IL31RA,CGAS,IFI16,THBS1,OAS2,NT5E,GSTM1,SECTM1,SOD3,TNFSF10,ADGRG1,ARHGEF5,PAX8,PLP2,SAA1,TLR2,MMP1,RSAD2,GNA15,IL7R,SP100,HCAR…
5.48897e-14	915	3481	298	0.0856076	0.325683	GO:2000145	GO:BP	regulation of cell motility	16592	29347	c("GO:0040012", "GO:0048870", "GO:0051270")	IDA IMP,ISS,IDA,IMP,IMP IBA,TAS,IDA IMP ISS,ISS,IMP,TAS,IDA,IDA,ISS IBA,IDA,IMP,TAS,IDA,IMP IBA,IDA,IDA TAS,IDA,IDA,IMP,ISS,IMP,IDA TAS,IDA,IDA IBA,IMP,IMP,IBA,NAS,IMP,TAS,IGI,TAS,IMP,TAS,IMP ISS,IDA,IMP,IDA,IDA IMP IBA,IDA,IBA,IMP,IMP,ISS,IDA IGI IBA,IGI,IDA,IDA IMP,IDA,IDA,ISS,IMP,IMP,IDA,IMP,IMP,IDA IMP ISS IBA,IMP,IDA,IMP,IDA ISS IBA,ISS,IDA,ISS,IDA,IDA,IMP,IMP,ISS,IMP,IDA ISS,IDA,ISS,IBA,IDA…	SERPINE1,TACSTD2,ARHGDIB,RHOD,RAC2,NRG1,THBS1,ADGRG1,SP100,EREG,CCL28,MMP14,SEMA5A,BST2,CLDN4,IL6,MIR138-1,CMKLR1,IGFBP3,CX3CL1,PLAU,CEMIP,STAT5A,PTN,RARRES2,EDN1,EDN2,VEGFC,ICAM1,NAV3,TNFRSF14,ROBO4,CLDN3,BTC,FERMT1,F3,LRRC15,CXCL8,CD74,CXCL10,ADTRP,STC1,FGF1,PECAM1,CATSPER1,RHOJ,CAMK2A,CYP1B1,TMSB4X,FPR2,SPINT2,CCR1,BMP10,DOCK10,CAVIN1,GCNT2,SH3RF2,LGALS3,FAM107A,LAMC2,PDGFRB,HAS2,TGFB2,CAV1,AD…
5.76411e-14	946	3481	306	0.0879058	0.323467	GO:0007167	GO:BP	enzyme linked receptor protein signaling pathway	16592	3080	GO:0007166	TAS,IDA,IBA TAS,IDA,IBA,IDA IMP ISO IBA TAS,IBA,NAS,IDA,ISS IBA TAS,IDA TAS,IDA,IMP,TAS,ISS TAS,IBA,IBA TAS,TAS,IDA,IMP,IDA IBA TAS,IDA IBA TAS,IBA TAS,IDA,IDA,IDA IBA,IDA,TAS,IBA TAS,IDA,IDA,TAS,IMP,ISS,IDA IPI IMP IGI IBA TAS,IDA,TAS,IDA IBA TAS,ISS,IBA TAS,IMP,IDA IMP IBA,IMP IBA,IDA IBA TAS,TAS,IDA IBA,IBA TAS,IDA,IBA TAS,IDA IMP ISS IBA,IMP,IBA TAS,IDA IBA,IDA ISO,IDA IBA TAS,TAS,IBA,NAS,IDA…	ANOS1,COL1A2,AXL,ADAMTS12,IGFBP1,NRG1,SPRY4,IL31RA,THBS1,EREG,PRLR,HFE,ADAMTSL2,ATP6V0A4,FLRT2,IGFBP3,STAT5A,PTN,RARRES2,ITGA3,VEGFC,AREG,BDNF,PID1,MVP,FAM83A,DKK1,CYBA,BTC,CREB3L1,F3,GALNT3,SLC2A10,GPRC5A,FGF1,PEG10,NGFR,BMP10,NRROS,SHC3,VWA2,FST,GCNT2,TGFA,GRIN2B,AFAP1L2,MUSK,EFEMP1,MST1R,PDGFRB,AGR2,NGF,TGFB2,CAV1,GDF5,NCF2,IGFBP6,SHH,EPHA2,LIF,CCN1,NEDD9,CCN3,SOST,CSF1,BMP4,PTK6,TCIRG1,CHRDL1…
6.51079e-14	653	3481	228	0.0654984	0.349158	GO:0045597	GO:BP	positive regulation of cell differentiation	16592	13371	c("GO:0030154", "GO:0045595", "GO:0048522", "GO:0051094")	IDA,IBA,IDA,IMP,ISS,ISS,ISS,ISS,IDA,ISS,IDA TAS,ISS,ISS,IDA,ISS,IDA,IDA IMP ISS,ISS,IDA IMP IGI,IMP,ISS,IBA,IDA IBA,ISS,ISS,IMP ISS,IMP ISS,IDA,IDA,ISS IBA,IMP,ISS,ISS,IDA,TAS,IMP,IDA,IMP,ISS,IMP,IMP,IBA TAS,IDA ISS,ISS,IDA,ISS,ISS,IDA,IDA,ISS,IDA,IMP,IDA ISS IBA,IDA IMP,IDA IBA,IDA IBA,IDA,IDA,IDA,IMP ISS,IMP,IMP ISS,IDA,IDA,IMP,IMP,IDA ISS,IDA,ISS,IMP,ISS,IMP,IMP,IMP ISS IBA,ISS,IDA IGI,ISS,IDA…	SERPINE1,TACSTD2,AXL,PLAAT4,IL1RAPL1,NRG1,PAX8,MMP14,CSF2,SEMA5A,IL6,SFN,CMKLR1,IGFBP3,CX3CL1,TGM2,PTN,RARRES2,EDN1,MIR125B1,L1CAM,LIMS2,BDNF,IL18,NLRP3,RUNX1,RBM24,HLA-DRA,CD74,TNFRSF1B,ETV4,FFAR4,VNN1,LTF,NGFR,CCR1,BMP10,GCNT2,CLCF1,TP63,CAMK1,NGF,TGFB2,RELN,GDF5,ADAM8,SHH,GAS6,LIF,RASSF10,CCN1,NEDD9,CSF1,BMP4,SEMA7A,ANXA1,CCN2,SERPINF2,ETS1,LOXL2,VSIR,SOCS1,TGFB1I1,MIR210,RIN2,RUNX2,TGFBR2,JAD…
9.31661e-14	857	3481	282	0.0810112	0.329055	GO:0030334	GO:BP	regulation of cell migration	16592	7836	c("GO:0016477", "GO:2000145")	IDA IMP,ISS,IDA,IMP,IMP IBA,IDA IMP ISS,ISS,IMP,IDA,IDA,ISS IBA,IDA,IMP,TAS,IDA,IMP IBA,IDA,IDA TAS,IDA,IDA,IMP,ISS,IMP,IDA TAS,IDA,IDA IBA,IMP,IMP,IBA,NAS,IMP,IGI,TAS,IMP,TAS,IMP ISS,IDA,IMP,IDA,IDA IMP IBA,IDA,IMP,IMP,ISS,IDA IGI IBA,IGI,IDA IMP,IDA,IDA,IMP,IMP,IDA,IMP,IMP,IDA IMP ISS IBA,IMP,IDA,IMP,IDA ISS IBA,ISS,IDA,ISS,IDA,IDA,IMP,IMP,ISS,IMP,IDA ISS,IDA,ISS,IBA,IDA ISS IBA,IBA,IDA,IMP,IDA…	SERPINE1,TACSTD2,ARHGDIB,RHOD,RAC2,THBS1,ADGRG1,SP100,CCL28,MMP14,SEMA5A,BST2,CLDN4,IL6,MIR138-1,CMKLR1,IGFBP3,CX3CL1,PLAU,CEMIP,STAT5A,PTN,RARRES2,EDN1,EDN2,VEGFC,ICAM1,NAV3,TNFRSF14,ROBO4,CLDN3,FERMT1,F3,LRRC15,CXCL8,CD74,CXCL10,ADTRP,STC1,FGF1,PECAM1,RHOJ,CAMK2A,CYP1B1,TMSB4X,FPR2,CCR1,BMP10,DOCK10,GCNT2,SH3RF2,LGALS3,FAM107A,LAMC2,PDGFRB,HAS2,TGFB2,CAV1,ADAM8,SHH,PTGER4,EPHA2,GAS6,CCN1,NEDD9,…
2.14929e-13	696	3481	238	0.0683712	0.341954	GO:0051093	GO:BP	negative regulation of developmental process	16592	15616	c("GO:0032502", "GO:0048519", "GO:0050793")	IGI,ISS,IDA,IMP,ISS,NAS,IMP,IMP,IDA IMP IGI IBA,ISS,ISS,IDA,ISS IBA,IDA IBA,TAS NAS,IDA ISS,NAS,ISS,ISS,IMP,IDA,ISS,IDA ISS,IGI,IC,ISS,IDA,IDA,IMP,ISS,TAS,IMP,IMP ISO,TAS,IDA,IDA ISS,ISS,IDA,IDA,ISS,IDA,IDA,IDA IMP,IBA,ISS,IDA,ISS,IDA,IBA,ISS,IDA IBA,IBA,IDA,IMP,ISS,ISS,IDA IBA,ISS,ISS,IDA,IDA,IMP,TAS,ISS,IDA,IBA,ISS,ISS,TAS,ISS,IDA ISS,ISS,IMP,IDA,IMP,IDA,IDA,IMP ISS,IDA ISS,IMP,ISS,ISS,IMP,IDA …	SERPINE1,TACSTD2,ADAMTS12,WWC3,RIOX1,TLR4,SPRY4,FOXA2,THBS1,PAX8,TLR2,EREG,SEMA5A,SRGN,IL6,MIR138-1,TLR3,OSR1,PTN,GBP1,MIR125B1,BDNF,DKK1,CREB3L1,CETP,RUNX1,GPR55,CXCL10,MIR100,LTF,NGFR,CCR1,TP63,ABCA1,EFEMP1,TGFB2,CAV1,H4C12,GDF5,SHH,GAS6,CCN3,BMP4,RFLNA,TRIB2,NFATC2,SIX3,ECM1,SEMA7A,MAP2,ANXA1,SEMA3B,ANGPT4,EGFR,CCR2,LOXL2,THBS2,EDNRB,SOCS1,APCS,MELTF,JAG1,NPR1,WNT9A,HLA-G,SEMA6B,DMTN,IRF1,IL1B…
2.27388e-13	912	3481	295	0.0847458	0.323465	GO:0071345	GO:BP	cellular response to cytokine stimulus	16592	19430	c("GO:0034097", "GO:0071310")	TAS,TAS,TAS,TAS,IDA,IMP,TAS,IMP TAS,IMP,IDA,TAS,IDA,IEP IBA,TAS,IBA TAS,IBA,IDA ISS TAS,NAS,TAS,IDA,TAS,TAS,TAS,TAS IC,IDA,TAS,TAS,IBA,IDA TAS,IDA IBA,TAS,IMP IBA,IDA,ISS,IDA ISS TAS,IBA,IEP IBA,IDA IBA TAS,TAS,IBA TAS,IMP IBA TAS,TAS,IBA TAS,TAS,IDA IEP IBA TAS,IDA IEP IBA TAS,TAS,IEP TAS,IDA,TAS,IDA IMP,TAS,TAS,IDA,TAS,IMP IBA,IDA TAS,TAS,TAS,IDA,ISS NAS,IDA IMP IEP ISO TAS,IDA TAS,TAS,TAS,TAS,…	CD44,H3C3,COL1A2,LTBR,AXL,ADAMTS12,PSMB8,OAS3,PARP14,CASP4,IL1RAPL1,TLR4,GBP4,FPR1,IL31RA,IFI16,OAS2,PLP2,SAA1,TLR2,MMP1,RSAD2,IL7R,SP100,EREG,XAF1,TNFSF15,PRLR,CSF2,AIM2,BST2,PARP9,MIRLET7A2,LAPTM5,IL6,TFF2,GBP3,CX3CL1,VCAM1,STAT5A,OSMR,TNFRSF11B,CXCL1,IL11,GBP2,GBP1,IFIT2,MX1,EDN1,PSMD5,MIR125B1,IL24,BATF,EDN2,IL1RL2,CXCL11,IL15,ICAM1,TNFRSF14,MAPK13,PID1,OAS1,IL18,BIRC3,IFIT3,IL32,F3,CXCL8,RUN…
5.35428e-13	1501	3481	442	0.126975	0.29447	GO:0023056	GO:BP	positive regulation of signaling	16592	7675	c("GO:0023051", "GO:0023052", "GO:0048518")	IDA IBA,IMP IEP IBA,IDA IBA,ISS,TAS,IDA,IMP,IBA,IDA,TAS,IDA ISS,IMP IBA,IMP TAS,TAS,IMP,HMP,IDA IBA,IDA IMP,HMP,IDA IEP IBA,ISS,IDA,IDA,IDA IMP,ISS,IDA,ISS IBA TAS,IDA,IDA IMP,ISS,TAS,HMP,IMP IBA,IDA,IDA,IBA,IMP,ISS,IDA IGI IC,IDA IBA,ISS,IDA,IGI ISS IBA TAS,IDA,ISS,ISS,IMP,IDA IBA,IEP,HMP,IDA,TAS,IBA,IBA TAS,IMP,IBA,IDA ISS TAS,TAS,IDA,TAS,IBA,IDA TAS,IDA,IBA TAS,IDA IBA,ISS,IDA IMP,IDA IBA,IDA …	CD44,LTBR,AXL,OCIAD2,PSMB8,AKR1C3,PARP14,CALB2,CASP4,RAC2,TLR4,CARD11,NRG1,FPR1,TSPYL5,APOL3,CGAS,THBS1,SECTM1,TNFSF10,ADGRG1,ARHGEF5,SAA1,TLR2,RSAD2,IL7R,EREG,PRLR,HFE,SEMA5A,DUSP6,BST2,PARP9,KCNN4,AKR1C2,GPR17,GRIK2,LAPTM5,IL6,S100A4,MIR138-1,TLR7,CX3CL1,TLR3,TGM2,PTN,PLA2R1,IL11,IKBKE,LGALS1,EDN1,PSMD5,LIMS2,AREG,ICAM1,LY96,P2RY6,BDNF,IL18,BIRC3,TRIML2,DKK1,CYBA,BTC,G0S2,SLC15A3,F3,GPR55,CD74,…
6.93434e-13	311	3481	128	0.036771	0.411576	GO:0048598	GO:BP	embryonic morphogenesis	16592	14951	c("GO:0009653", "GO:0009790")	IEP,ISS,ISS,IEP,IEP,IEP IBA,IEP,IMP ISS,IDA,IEP,IDA,IBA,IEP IBA,IDA,IEP,ISS,ISS,ISS,IDA,ISS,IBA,IEP,ISS,ISS,IEP,IEP,ISS,ISS,IDA,ISS,IMP,IEP,IMP,IEP,IDA TAS,ISS,IDA,IEP,IDA,ISS,ISS,IDA,IEP,IEP,IMP IGI,ISS,IMP IGI,ISS,IMP,IMP,IBA,IDA,ISS,ISS,IMP ISS,IBA,ISS,ISS,NAS,IMP,IDA,ISS,ISS,IBA,ISS,IEP,IDA,IBA,ISS,IMP,ISS,ISS,ISS,ISS,IDA,IBA,ISS,IEP,ISS,TAS,IMP TAS,IDA,IMP,ISS,ISS IBA,ISS,ISS,IBA,ISS,ISS,IBA…	LAMB3,FOXA2,PAX8,MMP14,COL8A1,COL12A1,ITGB4,OSR1,MBP,ITGA3,DKK1,DUSP4,MFAP2,IL1RN,EFEMP1,TGFB2,MICAL2,SHH,BMP4,SIX3,DUSP5,ITGB2,TH,TGFBR2,COL7A1,ITGA2,SOX9,ATOH8,FN1,FOLR1,NOG,ITGB1,ECE1,ITGB3,KLF4,GATA3,MIR221,ITGB5,MIR150,IHH,DLC1,INHBA,FBN1,LAMA3,PHLDB2,KDM6B,PHLDB1,ALDH1A3,FZD7,NODAL,VASP,SOX7,OSR2,NR4A3,FUZ,MESP2,BBS4,BMP5,FGF8,COL2A1,COL5A2,DLL1,SOX18,TBX21,TENM4,ITGA7,GDNF,HOXB9,COBL,GJA1,…
7.15559e-13	537	3481	193	0.0554438	0.359404	GO:0034330	GO:BP	cell junction organization	16592	9873	GO:0016043	IBA TAS,TAS,IMP,IDA IMP ISS,EXP IDA IMP ISO,TAS,ISS,IMP IBA,IBA,ISS,TAS,IDA IMP TAS,TAS,TAS,TAS,ISS IBA,TAS,IBA,IDA IBA,ISS,IBA TAS,IDA,TAS,IMP ISS IBA,TAS,TAS,TAS,IMP,IBA,ISS,ISS,IBA,IDA ISS,IMP,IMP,TAS,IDA,ISS,ISS,IBA,IMP,IBA,IDA,IBA,NAS,IDA,IDA TAS,ISS IBA,IMP,TAS,IDA IBA,IDA IBA,TAS,TAS,IMP,IBA,TAS,TAS,IMP,ISS IBA TAS,IMP,TAS,ISS,IMP IBA,IDA,IBA,IMP,ISS TAS,ISS,ISS,IDA,TAS,TAS,IDA,IMP,ISS,ISS…	CDH11,LAMB3,RHOD,IL1RAPL1,NRG1,THBS1,TLR2,PKP3,CLDN4,RAB17,CX3CL1,ITGB4,PCDHB9,PCDHB11,PCDHB13,LHFPL4,PCDHB10,CLDN2,L1CAM,ITGA3,LIMS2,BDNF,DKK1,CLDN3,PCDHB14,CDH4,RUNX1,PECAM1,CLDN23,DOCK10,GRIN2B,CLDN7,MUSK,CAMK1,FAM107A,LAMC2,TGFB2,CAV1,RELN,CDH20,EPHA2,CLDN9,COL16A1,CLDN14,DNER,SRPX2,COL17A1,SHANK2,ESAM,PCDHB16,CLDN11,SYNPO,PCDHB6,PCDHB3,MARVELD2,SNCG,PCDHB5,FLNC,KIFC3,AGRN,CSF1R,KRT14,DMTN,LI…
8.98184e-13	7735	3481	1834	0.52686	0.237104	GO:0050896	GO:BP	response to stimulus	16592	15456	GO:0008150	TAS,IEP,IDA IMP IBA TAS,IDA IMP IGI TAS IC,TAS,IDA,TAS,IDA,TAS,IEP IBA,IMP IGI IBA,IDA TAS,IMP IEP IBA TAS,IDA IBA TAS,ISS,IBA,ISS IBA TAS,IDA IMP,IDA IBA,IDA IMP IEP IBA TAS NAS,IDA,TAS,IDA,IDA IMP IBA TAS,IDA IEP,ISS IBA TAS,IDA IMP IBA TAS,IMP,IBA,IDA TAS,TAS,IDA IMP IBA,IBA TAS,IMP IBA TAS,TAS,IDA IMP IEP,IBA TAS,IDA IMP IGI IEP ISS IBA TAS NAS IC,IBA,IMP,IMP IBA TAS,TAS,IDA IEP NAS,IDA IMP I…	S100A6,KRT19,CD44,SERPINE1,ADGRF5,CST1,H3C3,FAM111A,ANOS1,MT1E,DTX3L,COL1A2,LTBR,AXL,OCIAD2,SLFN13,CCRL2,ADAMTS12,LGALS12,TNFRSF10A,WWC3,PSMB8,CST4,OAS3,AKR1C3,DMBT1,ARHGDIB,PARP14,GABRE,C4BPB,RHOD,CASP4,IGFBP1,RAC2,IL1RAPL1,SERPINB9,GGT5,TLR4,EPM2AIP1,ECHDC3,CARD11,ADGRF1,AKR1C1,NRG1,GBP4,FPR1,SPRY4,TSPYL5,APOL3,FOXA2,IL31RA,CGAS,IFI16,THBS1,CST2,OAS2,NLRP1,NT5E,GSTM1,SECTM1,SOD3,THBD,TNFSF10,AD…
1.04574e-12	425	3481	161	0.0462511	0.378824	GO:0048667	GO:BP	cell morphogenesis involved in neuron differentiation	16592	15013	c("GO:0000904", "GO:0048666")	NAS,TAS,IBA,ISS,ISS IBA,ISS,IDA ISS TAS,IDA IBA TAS,IBA,TAS,TAS,ISS,TAS,IBA,IBA TAS,ISS TAS,ISS,IBA,IBA,IBA,IDA IBA,IEP ISS,IBA TAS,ISS,ISS IBA,IMP,ISS,TAS,TAS,IMP ISS IBA,IDA ISS IBA,IDA,ISS TAS NAS,TAS,IBA,IBA,IBA TAS,ISS,IMP TAS,TAS,IBA,IBA,IBA,IBA,IBA,TAS,ISS,IDA,IBA,TAS,ISS,TAS,IBA,IBA,IBA,IBA,IBA,TAS,IBA,TAS,IGI ISS,IBA,TAS,IBA TAS,ISS,IGI,ISS,IBA,ISS,IDA,IDA IMP IBA,TAS,ISS,IMP IBA,IBA,IBA…	S100A6,ANOS1,RAC2,IL1RAPL1,SEMA5A,PTN,L1CAM,BDNF,ROBO4,NGFR,SHC3,DOCK10,ARTN,LAMC2,NGF,RELN,SHH,EPHA2,SHANK2,VSTM2L,SEMA7A,MAP2,SEMA3B,NTNG2,SEMA6B,CSF1R,NIBAN2,SPTBN5,GRB7,TUBB3,DSCAM,PTPRM,NRP1,IRS2,PLXNA2,ACTBL2,MAP1B,TANC2,OPHN1,PRKCA,SEMA4B,LGR6,MYPN,NEDD4L,PLXND1,PIK3CD,VEGFA,MACF1,ZSWIM4,SH3KBP1,DLG4,PARD6B,LAMA3,LAMA2,PLXNA1,EPHA1,PLXNA4,PDLIM7,PAK2,SHC1,CUL7,EFNB2,SPTBN1,VASP,SARM1,NLGN1…
1.16149e-12	1495	3481	439	0.126113	0.293645	GO:0010647	GO:BP	positive regulation of cell communication	16592	4805	c("GO:0007154", "GO:0010646", "GO:0048522")	IDA IBA,IMP IEP IBA,IDA IBA,ISS,TAS,IDA,IMP,IBA,IDA,TAS,IDA ISS,IMP IBA,IMP TAS,TAS,IMP,HMP,IDA IBA,IDA IMP,HMP,IDA IEP IBA,ISS,IDA,IDA,IDA IMP,ISS,IDA,ISS IBA TAS,IDA,IDA IMP,ISS,TAS,HMP,IMP IBA,IDA,IDA,IBA,IMP,ISS,IDA IGI IC,IDA IBA,ISS,IDA,IGI ISS IBA TAS,IDA,ISS,ISS,IMP,IDA IBA,IEP,HMP,IDA,TAS,IBA,IBA TAS,IMP,IBA,IDA ISS TAS,TAS,IDA,TAS,IBA,IDA TAS,IDA,IBA TAS,IDA IBA,ISS,IDA IMP,IDA IBA,IDA …	CD44,LTBR,AXL,OCIAD2,PSMB8,AKR1C3,PARP14,CALB2,CASP4,RAC2,TLR4,CARD11,NRG1,FPR1,TSPYL5,APOL3,CGAS,THBS1,SECTM1,TNFSF10,ADGRG1,ARHGEF5,SAA1,TLR2,RSAD2,IL7R,EREG,PRLR,HFE,SEMA5A,DUSP6,BST2,PARP9,KCNN4,AKR1C2,GPR17,GRIK2,LAPTM5,IL6,S100A4,MIR138-1,TLR7,CX3CL1,TLR3,TGM2,PTN,PLA2R1,IL11,IKBKE,LGALS1,EDN1,PSMD5,LIMS2,AREG,ICAM1,LY96,P2RY6,BDNF,IL18,BIRC3,TRIML2,DKK1,CYBA,BTC,G0S2,SLC15A3,F3,GPR55,CD74,…
1.16977e-12	489	3481	179	0.051422	0.366053	GO:0003013	GO:BP	circulatory system process	16592	1598	GO:0003008	IMP,NAS,TAS,NAS,IDA IBA TAS,IDA IBA TAS,TAS,TAS,TAS,NAS,TAS,IDA,IMP,IBA TAS,IDA,ISS IC,NAS,ISS,ISS,ISS,IDA,TAS,TAS,IMP IBA,NAS,ISS,IBA,IMP,ISS,IDA,IBA,TAS NAS,IBA,TAS,IBA,ISS IBA,TAS,IMP IBA,IMP ISS IBA,TAS,ISS,IDA,IMP,IMP IGI NAS,IDA,IMP,IBA TAS NAS,TAS,ISS,IDA IC,IMP,IDA,IMP,ISS,ISS TAS,IMP NAS,ISS,TAS,ISS,ISS,ISS,ISS,IDA IMP ISO,IC,NAS,ISS,NAS,IMP IBA TAS,IMP IBA,ISS,TAS,TAS,IMP TAS NAS,IDA IM…	COL1A2,SLC22A3,KCNK6,ABCC3,EDN1,EDN2,MYOF,ITPR3,CTSZ,SLC2A10,CXCL10,STC1,BMP10,ERAP2,TGFB2,CAV1,SLCO3A1,PTGS1,GAS6,NPR3,ADM,ATP2B2,HTR7,KCNE3,SLC16A7,SERPINF2,ADRA1B,EDNRB,TH,RNLS,OXTR,NPR1,KCNE1B,NPR2,ADRB2,SMTNL1,ELN,KCNE5,CSRP3,CELF2,GSN,PTPRJ,KLF2,SLC2A1,MIR23B,DOCK5,ERAP1,CACNG7,MIR27B,ECE1,SLC9A1,CD34,PDE2A,GPER1,ATP1B1,SLC27A1,BIN1,KCNIP3,F2RL1,NEDD4L,MIR199A1,SHOX2,VEGFA,FLNA,SLC16A12,QRF…
1.31961e-12	2368	3481	648	0.186153	0.273649	GO:0032879	GO:BP	regulation of localization	16592	9109	c("GO:0050789", "GO:0051179")	IDA IMP,ISS,IMP IGI,IMP,IDA,IDA,IMP,IMP HMP IBA,IDA IBA,IMP,IDA IMP ISO TAS,ISS,IDA IMP ISS,ISS,ISS,IMP,IMP,NAS,IGI ISS,IDA,IMP,ISS,TAS,IDA,IDA IMP,IMP IGI IBA,ISS IBA,IDA,IMP IGI,IGI,IDA,TAS,IDA TAS,IMP,IBA,IDA TAS NAS,IDA,TAS,IBA,IMP IBA,IDA,IBA,IDA IGI TAS,IDA,IDA,IMP,IDA,IDA,ISS,ISS,IDA,ISS,IMP,IDA,IMP IGI,IDA TAS,IDA,IDA,IDA,IDA,IDA IBA,IMP,IMP,IBA,IBA,ISS TAS,TAS,IMP,IDA IBA,IBA,IDA,IBA TAS…	SERPINE1,TACSTD2,DTX3L,AXL,ARHGDIB,GABRE,RHOD,RAC2,IL1RAPL1,TLR4,NRG1,FOXA2,THBS1,OAS2,ADGRG1,ARHGEF5,PAX8,SAA1,TLR2,RSAD2,SP100,DOCK2,EREG,CCL28,MMP14,HFE,SEMA5A,BST2,UNC13D,PARP9,PCSK9,KCNN4,JPH2,CLDN4,ACSL5,IL6,MIR138-1,SFN,TFF2,CMKLR1,IGFBP3,RAB17,CX3CL1,PLAU,CEMIP,STAT5A,OSR1,TGM2,PTN,PLA2R1,IL11,IKBKE,RARRES2,CD22,GBP1,EDN1,EDN2,CXCL11,ITGA3,IL15,VEGFC,ICAM1,NAV3,FGF14,TNFRSF14,P2RY6,BDNF,M…
1.52543e-12	916	3481	293	0.0841712	0.319869	GO:0051241	GO:BP	negative regulation of multicellular organismal process	16592	15745	c("GO:0032501", "GO:0048519", "GO:0051239")	IDA IGI TAS IC,ISS,IDA,IDA,IMP,IMP,IDA,ISS NAS,IMP,IDA IMP IGI IBA,TAS,ISS,ISS,IMP,IGI,ISS IBA,IDA ISS IBA,TAS,IDA,IDA,ISS,ISS TAS,IDA,IBA,ISS,IDA ISS TAS,IBA TAS,NAS,ISS,ISS,TAS,IMP,IDA,TAS,IDA,ISS,IMP,IMP,IMP,IDA ISS,IGI,TAS,ISS,IDA,IMP,IDA,IMP,IDA,IMP,IDA,IMP ISS,ISS,IDA,TAS,IMP,IDA ISS,IMP,TAS,IDA,TAS,TAS,IDA ISS,IDA,ISS,ISS,IDA ISS,TAS,ISS,NAS,IDA IMP,IBA,ISS,IDA,IMP,IDA,IBA,ISS,IDA IMP IBA,…	SERPINE1,TACSTD2,AXL,ADAMTS12,WWC3,OAS3,ARHGDIB,TLR4,FOXA2,THBS1,THBD,PAX8,TLR2,SP100,HFE,SEMA5A,SRGN,IFIH1,BST2,PCSK9,LAPTM5,IL6,MIR138-1,TFF2,CMKLR1,CX3CL1,PLAU,TLR3,OSR1,PTN,IKBKE,GBP1,TLR8,EDN1,MIR125B1,IL15,NAV3,OAS1,NLRP3,DKK1,CREB3L1,F3,RUNX1,GPR55,SLC2A10,CXCL10,ADTRP,STC1,PDCD1LG2,MIR100,FFAR4,LTF,TMSB4X,NGFR,CCR1,BMP10,CD274,ISG15,EFEMP1,TRIM25,UBA7,TGFB2,GDF5,SHH,PTGER4,GAS6,NLRC5,CCN3…
1.81008e-12	11223	3481	2548	0.731974	0.227034	GO:0065007	GO:BP	biological regulation	16592	18663	GO:0008150	TAS NAS,IDA IMP ISO IBA TAS,IDA IMP IGI IBA TAS IC,TAS,ISS IBA,IGI,IDA TAS,IMP,TAS,ISS IBA,IDA IMP IGI IBA,IDA IMP TAS,IDA IBA,IMP IEP IBA TAS,IDA IMP IBA TAS,ISS,IBA,IBA TAS,IDA,IMP TAS,IDA IBA,IDA IMP IBA TAS NAS,ISS,IBA,IDA IMP,IMP TAS,IDA HEP,IBA,IDA IMP IBA TAS,IDA IMP IBA,IDA IMP IBA TAS,IMP IBA,IDA IBA,IDA IBA,IBA,IDA IBA,IDA TAS,IMP IBA TAS,IDA IBA NAS,IDA IMP IBA,IBA TAS,IDA IMP HMP IBA …	S100A6,CD44,SERPINE1,ADGRF5,TACSTD2,SNX19,H3C3,FAM111A,ANOS1,MT1E,DTX3L,COL1A2,EHF,LTBR,AXL,OCIAD2,ZNF43,CCRL2,ADAMTS12,PLAAT4,LGALS12,TNFRSF10A,CAVIN3,ZNF718,WWC3,PSMB8,CST4,ZNF558,OAS3,AKR1C3,ARHGDIB,PARP14,GABRE,ZNF141,CALB2,ZNF93,C4BPB,RHOD,ATP10A,CASP4,IGFBP1,RAC2,IL1RAPL1,SERPINB9,RIOX1,GGT5,TLR4,EPM2AIP1,ECHDC3,ZNF626,FLG,CARD11,SPDEF,ADGRF1,AKR1C1,NRG1,TGFBI,FPR1,SPRY4,TSPYL5,APOL3,FOXA2,…
2.36886e-12	282	3481	118	0.0338983	0.41844	GO:0001501	GO:BP	skeletal system development	16592	431	GO:0048731	IEP,IMP,TAS,IMP,IDA,IBA,TAS,ISS,TAS,ISS,TAS,IBA,IMP,IDA,IDA ISS,IDA,ISS,IDA,ISS,IMP,IDA ISS,IBA,ISS,ISS IBA,ISS,IMP,ISS,IBA,ISS,ISS,IDA IMP ISS IBA,IDA,IBA,IMP TAS,IBA,ISS,TAS,TAS,IMP,ISS,ISS,TAS,IMP,TAS,IDA TAS NAS,IDA IMP,TAS,ISS,IDA,ISS,IEP,TAS,ISS,IMP,IBA,NAS,IMP,IMP ISS NAS,IMP IBA TAS,IDA ISS IBA,ISS,TAS,ISS,ISS,IMP ISS,ISS,TAS,IBA,IBA,ISS TAS,ISS,ISS,ISS,TAS,NAS,IDA,IEP NAS,IBA NAS,TAS,IMP…	CD44,SNX19,CDH11,COL1A2,ADAMTS12,MMP14,CMKLR1,OSR1,TNFRSF11B,TGM2,ARSL,RUNX1,SLC2A10,STC1,LTF,EFEMP1,TGFB2,GDF5,PTGER4,CCN3,BMP4,RFLNA,NPR3,COL13A1,LOXL2,PTPRC,KIAA1217,RUNX2,TGFBR2,WNT9A,SOX9,ANXA2,BCAN,NOG,SIGLEC15,SH2B3,PRELP,COL9A2,ITGB8,SNORC,RANBP3L,SHOX2,IHH,EXT1,BMP1,FBN1,EVC,ZNF385A,THPO,OSR2,WNT10B,ADAMTS4,FUZ,SH3PXD2B,NCAN,BMP5,FGF8,BMPR1B,COL2A1,SOX6,GPLD1,COMP,LRRC17,FOXC1,PKDCC,RYR1…
2.93621e-12	2784	3481	743	0.213444	0.266882	GO:0009966	GO:BP	regulation of signal transduction	16592	4279	c("GO:0007165", "GO:0010646", "GO:0023051", "GO:0048583")	IDA IBA,IDA IMP,TAS,IMP IEP IBA,IDA IBA,ISS,IDA,TAS,IDA,TAS,IMP,IDA,IDA IMP TAS,IMP,TAS,IDA,IBA TAS,TAS,IDA ISS TAS,IMP IBA,IDA IMP ISO TAS,TAS,IBA,IMP,HMP,IDA IBA,IDA IMP TAS,HMP,IDA IEP IBA TAS,ISS,IDA TAS,IDA,IDA IMP,ISS,IDA,IMP,ISS IBA TAS,ISS,IDA,IDA IGI,IDA,IMP,ISS,IDA IMP IBA TAS,HMP,IMP IBA,IDA,IDA,IDA,IBA,IDA,IDA ISO,ISS,IDA IGI ISS IC,IDA IBA,IDA ISS,ISS,IDA IBA,IBA NAS,IDA,IDA IGI ISS …	CD44,SERPINE1,H3C3,LTBR,AXL,OCIAD2,ADAMTS12,TNFRSF10A,WWC3,PSMB8,OAS3,AKR1C3,ARHGDIB,PARP14,RHOD,CASP4,IGFBP1,RAC2,TLR4,CARD11,NRG1,FPR1,SPRY4,TSPYL5,APOL3,CGAS,THBS1,SECTM1,TNFSF10,ADGRG1,ARHGEF5,SAA1,TLR2,RSAD2,IL7R,SP100,EREG,MMP14,PRLR,HFE,CSF2,ADAMTSL2,SEMA5A,DUSP6,BST2,PARP9,PCSK9,KCNN4,AKR1C2,GPR17,MIRLET7A2,ACSL5,LAPTM5,IL6,S100A4,MIR138-1,MDFI,CMKLR1,IGFBP3,TLR7,CX3CL1,PLAU,IGFBP7,TLR3,T…
3.23437e-12	771	3481	254	0.0729675	0.329442	GO:0048666	GO:BP	neuron development	16592	15012	c("GO:0030182", "GO:0048468")	NAS,TAS,IBA,ISS,ISS IBA,IMP,ISS,ISS TAS,ISS,IDA ISS TAS,IDA ISS IBA TAS,IBA,ISS,TAS,IBA,IMP,TAS,TAS,ISS,TAS,IDA IMP,IBA,IBA,IDA IBA TAS,ISS,ISS TAS,ISS,IBA,IBA,IMP,IBA,IBA,IDA IBA,IEP ISS IBA TAS,IBA TAS,IBA,ISS IBA,ISS,TAS,ISS,ISS,IGI,IDA,IBA,IMP,ISS IBA,ISS TAS,ISS,TAS,ISS,ISS IBA,IMP,ISS,TAS,TAS,ISS IBA,IMP ISS IBA,IDA ISS IBA,IDA IMP,ISS TAS NAS,ISS,TAS,ISS,ISS,ISS,ISS,IBA,IBA,IBA,ISS,IMP,IBA…	S100A6,ANOS1,RAC2,IL1RAPL1,SEMA5A,IL6,RAB17,CX3CL1,PTN,L1CAM,BDNF,ROBO4,NYAP2,RUNX1,VSX1,CAMK2A,NGFR,SHC3,DOCK10,ARTN,CAMK1,GPRIN2,LAMC2,NGF,TGFB2,RELN,SHH,EPHA2,MYO16,PTK6,SHANK2,VSTM2L,SEMA7A,MAP2,SEMA3B,NTF3,RP1L1,EDNRB,ETV1,TH,MIR210,JADE2,CPNE5,NRK,ZMIZ1,RP1,ALK,CSMD3,AGRN,NTNG2,SEMA6B,CSF1R,NIBAN2,SPTBN5,GRB7,SCARF1,TUBB3,DSCAM,PTPRM,NRP1,EHD1,IRS2,TULP1,ITGA6,FOLR1,MIR222,PLXNA2,ACTBL2,PLP…
4.12342e-12	368	3481	143	0.0410801	0.388587	GO:0061564	GO:BP	axon development	16592	18307	GO:0031175	NAS,TAS,IBA,ISS IBA,ISS,IDA ISS TAS,IDA IBA TAS,IBA,TAS,TAS,TAS,IBA,IBA TAS,ISS TAS,ISS,IBA,IBA,IDA IBA,ISS,IBA TAS,ISS,ISS IBA,IMP,ISS,TAS,TAS,ISS,IMP ISS IBA,IDA ISS IBA,IDA,ISS TAS NAS,TAS,ISS,ISS,IBA,IBA,IBA,IBA TAS,ISS,TAS,TAS,IBA,IBA,IBA,IBA,TAS,ISS,IDA,IBA,TAS,TAS,IBA,IBA,IBA,IBA,IBA,TAS,IBA,TAS,IBA,TAS,IBA TAS,ISS,IBA,ISS,IDA TAS,IDA IMP IBA,TAS,ISS TAS,IBA,IBA,IBA TAS,IBA,IBA NAS,ISS TAS…	S100A6,ANOS1,RAC2,SEMA5A,PTN,L1CAM,BDNF,ROBO4,NGFR,SHC3,ARTN,LAMC2,NGF,RELN,SHH,EPHA2,VSTM2L,SEMA7A,MAP2,SEMA3B,NTNG2,SEMA6B,CSF1R,NIBAN2,SPTBN5,GRB7,SCARF1,TUBB3,DSCAM,PTPRM,NRP1,IRS2,FOLR1,MIR222,PLXNA2,ACTBL2,PLP1,MAP1B,MIR221,OPHN1,PRKCA,SEMA4B,LGR6,MYPN,PLXND1,PIK3CD,VEGFA,MACF1,ZSWIM4,SH3KBP1,PARD6B,LAMA3,LAMA2,PLXNA1,EPHA1,PLXNA4,PDLIM7,PAK2,SHC1,EFNB2,SPTBN1,VASP,B4GALT6,SEMA3D,LHX9,MAPT,…
4.50646e-12	495	3481	179	0.051422	0.361616	GO:0001525	GO:BP	angiogenesis	16592	445	c("GO:0048514", "GO:0048646")	IMP IGI IEP,IEP,IDA IMP IGI IBA,IDA,IMP,ISS,IC,IDA,IDA,IDA IBA,IBA,IDA,IGI,IGI,IDA,IDA TAS,ISS,IDA,IMP,IDA IMP,IMP,IDA,IMP,ISS,IGI,IBA,ISS,IMP,IDA,IMP,ISS,ISS,ISS,TAS,IDA,ISS,IDA ISS,IDA,IDA IBA,ISS,IDA IBA,IMP,ISS,IMP,IDA IBA,IDA,IMP,IMP,ISS,TAS,NAS,TAS,IDA,IDA IBA,IDA,TAS,IDA ISS,ISS,IDA,IDA,IMP,IEP,IMP,IDA IGI,IMP,IMP,IMP ISS,IDA,IMP,IMP,TAS,IDA IMP IGI,IDA,ISS,IDA IEP,IDA,TAS,IMP ISS IBA TAS,…	SERPINE1,TGFBI,THBS1,ADGRG1,SP100,SEMA5A,IL6,MIR138-1,MIR125B1,SCG2,VEGFC,IL18,ROBO4,CREB3L1,F3,CXCL8,RUNX1,CXCL10,ADTRP,FGF1,CCR3,NOX5,RHOJ,CYP1B1,NGFR,ANGPTL2,PDGFRB,ADAM12,TGFB2,AQP1,ADAM8,SHH,EPHA2,TNFSF12,CCN3,SRPX2,BMP4,ECM1,ANXA1,CCBE1,ANGPT4,ETS1,CCR2,LOXL2,THBS2,EGF,MIR130A,MIR210,TGFBR2,CCL2,JAG1,NPR1,ANXA3,RAMP1,HLA-G,ANGPTL4,IL1B,NIBAN2,EPGN,MIR30A,RRAS,ANXA2,KLF2,MIR23B,HDAC9,PTPRM,N…
5.9182e-12	3381	3481	878	0.252226	0.259686	GO:0065008	GO:BP	regulation of biological quality	16592	18664	GO:0065007	IDA IMP TAS IC,IGI,TAS,IBA,IMP TAS,IBA,ISS,IBA,TAS,HEP,IDA IBA,IBA,IBA,TAS,IBA,IBA NAS,IBA TAS,IDA IMP ISS,ISS,IEP IBA,IDA IBA TAS,IDA IMP ISO,IBA,IDA ISS,NAS,IDA,ISS,IDA IMP,TAS,IMP,IDA NAS,ISS,IPI IBA TAS,IEP IBA,IMP,IBA TAS,ISS TAS,HMP,IDA IMP IC,IBA,IMP IBA TAS,ISS IBA,IDA IBA,IMP,IDA,TAS,ISS,IDA IBA,IDA TAS,IBA,IMP,IMP,IMP,NAS,IDA,IDA ISS TAS,ISS TAS,IBA,ISS IBA,ISS,IGI ISS TAS,IBA TAS,IBA,I…	SERPINE1,SNX19,H3C3,MT1E,COL1A2,AXL,OCIAD2,CCRL2,PSMB8,CST4,AKR1C3,GABRE,CALB2,C4BPB,RHOD,ATP10A,RAC2,IL1RAPL1,TLR4,FLG,AKR1C1,NRG1,FPR1,FOXA2,IL31RA,THBS1,OAS2,SLC22A3,THBD,PAX8,SAA1,TLR2,GNA15,HRNR,SP100,HSD3B1,PRLR,MYL9,HFE,KCNK6,ATP6V0A4,SEMA5A,SDR16C5,PCSK9,KCNN4,TSPOAP1,NALCN,AKR1C2,JPH2,GPR17,MIRLET7A2,CLDN4,GRIK2,MALL,LAPTM5,IL6,SFN,TFF2,CMKLR1,RAB17,CX3CL1,PLAU,KISS1,CEMIP,TFF3,TGM2,AQP5…
6.94015e-12	515	3481	184	0.0528584	0.357282	GO:0040017	GO:BP	positive regulation of locomotion	16592	11500	c("GO:0040011", "GO:0040012", "GO:0048518")	IMP,IMP,IMP,IDA IMP ISS,IDA,ISS IBA,IMP,TAS,IMP IBA,IDA,IDA,IDA,IMP,ISS,IMP ISS IBA,IDA TAS,IDA,IDA,IDA IBA,IMP,IBA,IMP,IGI,TAS IC,IMP,IGI TAS,ISS,IDA,IDA IMP IBA,IDA,IMP,IDA IGI,IGI,IDA IMP,ISS,IMP,IMP,IDA,IMP,IMP,IDA IMP ISS IBA,IMP,IDA,IMP,IDA ISS IBA,IDA,IDA,IMP,ISS,IDA ISS,IDA,ISS,IBA,IDA IBA,IBA,IDA,IMP,IDA,IMP,ISS,IDA ISS,IDA,IDA,IDA,IMP,IMP,IMP,IDA,IDA,IMP,IDA,IBA,IMP IGI ISS,ISS,IDA,IMP,…	SERPINE1,RHOD,RAC2,THBS1,MMP14,SEMA5A,CLDN4,IL6,CMKLR1,CX3CL1,PLAU,CEMIP,STAT5A,PTN,RARRES2,EDN1,EDN2,SCG2,VEGFC,ICAM1,TNFRSF14,CLDN3,FERMT1,F3,LRRC15,CXCL8,CD74,CXCL10,FGF1,PECAM1,RHOJ,TMSB4X,FPR2,CCR1,CAVIN1,GCNT2,SH3RF2,LGALS3,FAM107A,LAMC2,PDGFRB,HAS2,TGFB2,CAV1,ADAM8,GAS6,CCN1,NEDD9,SRPX2,CSF1,BMP4,SPN,SEMA7A,ANXA1,SEMA3B,ANGPT4,EGFR,NTF3,ETS1,PYCARD,CCR2,VSIR,CCL26,EGF,MIR210,PTPRC,RIN2,ANX…
9.59298e-12	9995	3481	2295	0.659293	0.229615	GO:0050794	GO:BP	regulation of cellular process	16592	15371	c("GO:0009987", "GO:0050789")	TAS NAS,IDA IMP ISO IBA TAS,IDA IMP IBA TAS,TAS,ISS IBA,IDA TAS,TAS,IMP IGI IBA,IDA TAS,IDA IBA,IMP IEP IBA TAS,IDA IMP IBA TAS,ISS,IBA,IBA TAS,IDA,IMP TAS,IDA IBA,IDA IMP IBA TAS NAS,IBA,IDA,TAS,IDA,IBA,IDA IMP IBA TAS,IDA IMP,IDA IMP IBA TAS,IMP,IBA,IDA IBA,IBA,IDA IBA,IDA,IMP IBA TAS,IDA,IDA IMP,IBA TAS,IMP HMP IBA TAS,IDA IMP ISS IBA,IMP IBA,ISS,IDA IMP IGI ISS IBA TAS NAS,IBA,IMP,IBA,IDA IMP…	S100A6,CD44,SERPINE1,ADGRF5,TACSTD2,H3C3,ANOS1,DTX3L,COL1A2,EHF,LTBR,AXL,OCIAD2,ZNF43,CCRL2,ADAMTS12,PLAAT4,LGALS12,TNFRSF10A,ZNF718,WWC3,PSMB8,CST4,ZNF558,OAS3,AKR1C3,ARHGDIB,PARP14,GABRE,ZNF141,CALB2,ZNF93,C4BPB,RHOD,ATP10A,CASP4,IGFBP1,RAC2,IL1RAPL1,SERPINB9,RIOX1,TLR4,EPM2AIP1,ECHDC3,ZNF626,CARD11,SPDEF,ADGRF1,AKR1C1,NRG1,TGFBI,FPR1,SPRY4,TSPYL5,APOL3,FOXA2,ZFP82,IL31RA,CGAS,IFI16,THBS1,OAS2,…
1.02319e-11	344	3481	135	0.038782	0.392442	GO:0007409	GO:BP	axonogenesis	16592	3297	c("GO:0048667", "GO:0048812", "GO:0061564")	NAS,TAS,IBA,ISS IBA,IDA ISS TAS,IDA IBA TAS,IBA,TAS,TAS,TAS,IBA,IBA TAS,ISS TAS,ISS,IBA,IBA,IDA IBA,ISS,IBA TAS,ISS,ISS IBA,IMP,ISS,TAS,TAS,IMP ISS IBA,IDA ISS IBA,IDA,ISS TAS NAS,TAS,IBA,IBA,IBA TAS,TAS,TAS,IBA,IBA,IBA,IBA,TAS,ISS,IDA,IBA,TAS,TAS,IBA,IBA,IBA,IBA,IBA,TAS,IBA,TAS,IBA,TAS,IBA TAS,ISS,IBA,ISS,IDA,IDA IMP IBA,TAS,IBA,IBA,IBA TAS,IBA,IBA NAS,ISS TAS,ISS IBA,IDA IMP IBA TAS,TAS,ISS IBA…	S100A6,ANOS1,RAC2,SEMA5A,L1CAM,BDNF,ROBO4,NGFR,SHC3,ARTN,LAMC2,NGF,RELN,SHH,EPHA2,VSTM2L,SEMA7A,MAP2,SEMA3B,NTNG2,SEMA6B,CSF1R,NIBAN2,SPTBN5,GRB7,TUBB3,DSCAM,PTPRM,NRP1,IRS2,PLXNA2,ACTBL2,MAP1B,OPHN1,PRKCA,SEMA4B,LGR6,MYPN,PLXND1,PIK3CD,VEGFA,MACF1,ZSWIM4,SH3KBP1,PARD6B,LAMA3,LAMA2,PLXNA1,EPHA1,PLXNA4,PDLIM7,PAK2,SHC1,EFNB2,SPTBN1,VASP,B4GALT6,SEMA3D,LHX9,MAPT,SLIT1,EVL,SEMA4A,TMEFF1,ENAH,EFNA3,S…
1.32574e-11	764	3481	250	0.0718184	0.327225	GO:0019221	GO:BP	cytokine-mediated signaling pathway	16592	6495	c("GO:0007166", "GO:0071345")	TAS,TAS,TAS,TAS,IDA,TAS,IMP TAS,IMP,IDA,TAS,IBA TAS,IDA ISS TAS,NAS,TAS,TAS,TAS,TAS,TAS IC,IDA,TAS,TAS,IBA,TAS,IDA,TAS,IMP IBA,IDA,ISS,IDA ISS TAS,IBA,IDA IBA TAS,TAS,IBA TAS,IMP IBA TAS,TAS,IBA TAS,TAS,TAS,TAS,TAS,IEP TAS,IDA,TAS,IDA,TAS,TAS,IDA,TAS,IMP IBA,IDA TAS,TAS,TAS,IMP IEP TAS,IDA TAS,TAS,TAS,TAS,IBA,IBA TAS,TAS,TAS,IMP IBA,TAS,IMP IBA TAS,IBA TAS,TAS,IMP TAS,IEP TAS,TAS,IMP,TAS,IDA TAS …	CD44,H3C3,COL1A2,LTBR,AXL,PSMB8,OAS3,PARP14,CASP4,FPR1,IL31RA,OAS2,PLP2,SAA1,MMP1,RSAD2,IL7R,SP100,EREG,XAF1,TNFSF15,PRLR,CSF2,AIM2,BST2,PARP9,MIRLET7A2,LAPTM5,IL6,TFF2,CX3CL1,VCAM1,STAT5A,OSMR,TNFRSF11B,CXCL1,IL11,GBP2,GBP1,IFIT2,MX1,EDN1,PSMD5,MIR125B1,IL24,BATF,EDN2,IL1RL2,CXCL11,IL15,ICAM1,TNFRSF14,OAS1,IL18,BIRC3,IFIT3,IL32,F3,CXCL8,RUNX1,HLA-DRA,CD74,TNFRSF1B,CXCL10,IL20RA,F13A1,MYD88,OASL,…
1.43992e-11	700	3481	233	0.0669348	0.332857	GO:0031175	GO:BP	neuron projection development	16592	8239	c("GO:0048666", "GO:0120036")	NAS,TAS,IBA,ISS,ISS IBA,IMP,ISS,ISS,ISS,IDA ISS TAS,IDA ISS IBA TAS,IBA,ISS,IMP,TAS,TAS,ISS,TAS,IDA IMP,IBA,IBA,IDA IBA TAS,ISS TAS,ISS,IBA,IBA,IMP,IBA,IBA,IDA IBA,IEP ISS IBA TAS,IBA TAS,IBA,ISS,IGI,IDA,IBA,ISS,ISS,ISS,ISS IBA,IMP,ISS,TAS,TAS,ISS IBA,IMP ISS IBA,IDA ISS IBA,IDA IMP,ISS TAS NAS,ISS,TAS,ISS,ISS,ISS,ISS,IBA,IBA,IBA,ISS,IMP,IBA TAS,ISS,ISS,IMP TAS,TAS,IBA,ISS,IMP,ISS,IBA,IBA,IDA IBA…	S100A6,ANOS1,RAC2,IL1RAPL1,SEMA5A,IL6,RAB17,CX3CL1,PTN,L1CAM,BDNF,ROBO4,NYAP2,CAMK2A,NGFR,SHC3,DOCK10,ARTN,CAMK1,GPRIN2,LAMC2,NGF,RELN,SHH,EPHA2,MYO16,PTK6,SHANK2,VSTM2L,SEMA7A,MAP2,SEMA3B,NTF3,MIR210,JADE2,CPNE5,NRK,ALK,CSMD3,NTNG2,SEMA6B,CSF1R,NIBAN2,SPTBN5,GRB7,SCARF1,TUBB3,DSCAM,PTPRM,NRP1,EHD1,IRS2,TULP1,ITGA6,FOLR1,MIR222,PLXNA2,ACTBL2,PLP1,DAB2IP,TRIO,MAP1B,MIR221,TANC2,OPHN1,PRKCA,SEMA4B,…
3.40851e-11	1478	3481	428	0.122953	0.289581	GO:0008283	GO:BP	cell population proliferation	16592	3580	GO:0009987	NAS,TAS,IDA IMP,IDA,IDA IMP ISO,TAS,IDA IMP,IDA,IDA IMP,IDA,IDA,IDA ISS IBA TAS,IBA,IDA,ISS,ISS,TAS,IMP,IDA,IDA IMP IGI ISS TAS,IDA ISS,IDA IGI,IMP ISS,TAS,IDA,IMP IBA,ISS,IGI IBA,IDA ISS TAS,TAS,IDA IBA,ISS IBA,IDA,IMP,IDA,IMP,IDA TAS,IBA TAS,IBA TAS,IMP IBA TAS,IBA,IMP,IDA,IDA,IMP,IDA,IMP,IBA TAS,IDA,IDA,TAS,ISS TAS,IMP,ISS IBA,IDA TAS,IDA,IMP IGI IBA,IMP IBA,IDA,IDA,IDA,ISS,IGI,IBA,ISS,IDA IMP…	S100A6,PLAAT4,AKR1C3,TLR4,NRG1,TGFBI,TSPYL5,IL31RA,THBS1,ADGRG1,IL7R,EREG,PRLR,CSF2,SEMA5A,CRTAM,BST2,SDR16C5,AKR1C2,IL6,MIR138-1,IGFBP3,CX3CL1,IGFBP7,VCAM1,STAT5A,OSR1,OSMR,PTN,CXCL1,IL11,CD22,EDN1,MIR125B1,EDN2,CXCL11,SCG2,IL15,VEGFC,AREG,TNFRSF14,P2RY6,PID1,IL18,FAM83A,IFIT3,CLDN3,BTC,FERMT1,F3,CXCL8,RUNX1,CD74,TNFRSF1B,CXCL10,STC1,FGF1,PDCD1LG2,NOX5,PARP10,LTF,CYP1B1,NGFR,CD180,BMP10,CD274,GC…
4.1531e-11	46	3481	34	0.00976731	0.73913	GO:0001823	GO:BP	mesonephros development	16592	601	GO:0001822	ISS,IEP ISS,ISS,ISS,IDA,ISS,IDA IEP,ISS,ISS,ISS,ISS,ISS,ISS,IEP,IMP,ISS,IDA ISS IBA,ISS,ISS,IEP ISS,IDA,IEP,ISS,ISS,ISS,ISS,ISS,IMP,ISS,ISS,ISS,ISS,ISS,IEP ISS	TACSTD2,PAX8,OSR1,BASP1,FGF1,SHH,BMP4,SOX9,NOG,GATA3,VEGFA,OSR2,CITED1,FGF8,SLIT2,FOXC1,GDNF,CER1,LHX1,PAX2,FGF2,WNT11,ZBTB16,NPNT,FGFR2,SOX8,HOXD11,ROBO2,FOXD1,SALL1,GPC3,SMO,HOXA11,BMP7
4.80124e-11	506	3481	179	0.051422	0.353755	GO:2000147	GO:BP	positive regulation of cell motility	16592	29349	c("GO:0040017", "GO:0048870", "GO:0051272", "GO:2000145")	IMP,IMP,IMP,IDA IMP ISS,IDA,ISS IBA,IMP,TAS,IMP IBA,IDA,IDA,IDA,IMP,ISS,IMP,IDA TAS,IDA,IDA IBA,IMP,IBA,IMP,IGI,TAS,IMP,TAS,ISS,IDA,IDA IMP IBA,IDA,IMP,IDA IGI,IGI,IDA IMP,ISS,IMP,IMP,IDA,IMP,IMP,IDA IMP ISS IBA,IMP,IDA,IMP,IDA ISS IBA,IDA,IDA,IMP,ISS,IDA ISS,IDA,ISS,IBA,IDA IBA,IBA,IDA,IMP,IDA,IMP,ISS,IDA ISS,IDA,IDA,IDA,IMP,IMP,IMP,IDA,IDA,IMP,IDA,IBA,IMP IGI ISS,ISS,IDA,IMP,IDA,IDA,IMP,IMP,IMP…	SERPINE1,RHOD,RAC2,THBS1,MMP14,SEMA5A,CLDN4,IL6,CMKLR1,CX3CL1,PLAU,CEMIP,STAT5A,PTN,RARRES2,EDN1,EDN2,VEGFC,ICAM1,TNFRSF14,CLDN3,FERMT1,F3,LRRC15,CXCL8,CD74,CXCL10,FGF1,PECAM1,RHOJ,TMSB4X,FPR2,CCR1,CAVIN1,GCNT2,SH3RF2,LGALS3,FAM107A,LAMC2,PDGFRB,HAS2,TGFB2,CAV1,ADAM8,GAS6,CCN1,NEDD9,SRPX2,CSF1,BMP4,SPN,SEMA7A,ANXA1,SEMA3B,ANGPT4,EGFR,NTF3,ETS1,PYCARD,CCR2,VSIR,CCL26,EGF,MIR210,PTPRC,RIN2,ANXA3,MI…
5.573e-11	514	3481	181	0.0519966	0.35214	GO:0051272	GO:BP	positive regulation of cellular component movement	16592	15767	c("GO:0006928", "GO:0048522", "GO:0051270")	IMP,IMP,IMP,IDA IMP ISS,IDA,ISS IBA,IMP,TAS,IMP IBA,IDA,IDA,IDA,IMP,ISS,IMP,IDA TAS,IDA,IDA IBA,IMP,IBA,IMP,IGI,TAS,IMP,TAS,ISS,IDA,IDA IMP IBA,IDA,IMP,IDA IGI,IGI,IDA IMP,ISS,IMP,IMP,IDA,IMP,IMP,IDA IMP ISS IBA,IMP,IDA,IMP,IDA ISS IBA,IDA,IDA,IMP,ISS,IDA ISS,IDA,ISS,IBA,ISS,IDA IBA,IBA,IDA,IMP,IDA,IMP,ISS,IDA ISS,IDA,IDA,IDA,IMP,IMP,IMP,IDA,IDA,IMP,IDA,IBA,IMP IGI ISS,ISS,IDA,IMP,IDA,IDA,IMP,IMP…	SERPINE1,RHOD,RAC2,THBS1,MMP14,SEMA5A,CLDN4,IL6,CMKLR1,CX3CL1,PLAU,CEMIP,STAT5A,PTN,RARRES2,EDN1,EDN2,VEGFC,ICAM1,TNFRSF14,CLDN3,FERMT1,F3,LRRC15,CXCL8,CD74,CXCL10,FGF1,PECAM1,RHOJ,TMSB4X,FPR2,CCR1,CAVIN1,GCNT2,SH3RF2,LGALS3,FAM107A,LAMC2,PDGFRB,HAS2,TGFB2,CAV1,ADAM8,GAS6,CCN1,NEDD9,SRPX2,CSF1,BMP4,SPN,SEMA7A,MAP2,ANXA1,SEMA3B,ANGPT4,EGFR,NTF3,ETS1,PYCARD,CCR2,VSIR,CCL26,EGF,MIR210,PTPRC,RIN2,ANX…
5.63223e-11	230	3481	99	0.0284401	0.430435	GO:0060485	GO:BP	mesenchyme development	16592	17301	c("GO:0009888", "GO:0048513")	TAS,IMP,IBA,IDA,TAS,ISS,ISS,IMP,ISS,IDA ISS TAS,IDA ISS NAS,ISS,IBA,IBA,IDA IMP,IDA,IDA ISS,ISS,IBA,IDA,ISS,IDA,ISS,ISS,ISS,ISS,ISS,IMP,ISS,IGI,ISS,IDA IMP,IDA IMP,IMP,IGI,IBA,ISS,IEP NAS,IMP,IDA,IBA,IMP,IDA,ISS,IMP,ISS,ISS,ISS,IBA,ISS,IBA,IBA,ISS NAS,IBA,ISS,IMP ISS,IMP ISS,IBA,IBA,ISS,IDA,ISS TAS,ISS,IBA,IDA,IBA,ISS,IMP,IEP,ISS,IMP,ISS,ISS,ISS TAS,IBA,TAS,IMP ISS,IMP,ISS,IDA,IMP ISS,ISS,ISS,ISS…	NRG1,FOXA2,SEMA5A,IL6,S100A4,OSR1,BASP1,GCNT2,HAS2,TGFB2,SHH,BMP4,SEMA7A,SEMA3B,LOXL2,TGFB1I1,TGFBR2,JAG1,SEMA6B,IL1B,SOX9,FN1,AKNA,NRP1,SPRY2,FOLR1,NOG,VASN,SPRED3,MIR222,SPRED1,SMAD3,DAB2IP,GATA3,MIR221,SEMA4B,RANBP3L,WNT4,ZNF750,WWTR1,TGFBR3L,PHLDB2,CUL7,SPRED2,PHLDB1,NODAL,CITED2,PDCD4,SEMA3D,FUZ,SEMA4A,RADIL,BMP5,SEMA6A,FGF8,LEF1,FOXC1,SEMA3G,SEMA6D,MEOX1,GDNF,HEYL,ROBO1,CER1,SFRP1,SEMA3E,PA…
5.80705e-11	410	3481	152	0.0436656	0.370732	GO:0008015	GO:BP	blood circulation	16592	3513	GO:0003013	IMP,TAS,IDA IBA TAS,IDA IBA TAS,TAS,TAS,TAS,TAS,IDA,IMP,IBA TAS,IDA,ISS IC,ISS,ISS,ISS,IDA,TAS,TAS,IMP IBA,ISS,IBA,IMP,ISS,IDA,IBA,TAS NAS,IBA,TAS,IBA,ISS IBA,TAS,IMP IBA,IMP ISS IBA,TAS,ISS,IDA,IMP,IDA,IMP,IBA TAS NAS,TAS,ISS,IDA IC,IMP,IDA,IMP,ISS,ISS TAS,ISS,TAS,ISS,ISS,ISS,ISS,IDA IMP ISO,IC,ISS,IMP IBA TAS,IMP IBA,ISS,TAS,TAS,IMP TAS,IDA IMP IBA TAS,TAS,ISS,IDA TAS,IC,TAS,IBA,IMP,IMP,IBA,IMP…	COL1A2,KCNK6,EDN1,EDN2,MYOF,ITPR3,CTSZ,CXCL10,STC1,BMP10,ERAP2,TGFB2,CAV1,PTGS1,GAS6,NPR3,ADM,ATP2B2,HTR7,KCNE3,SERPINF2,ADRA1B,EDNRB,TH,RNLS,OXTR,NPR1,KCNE1B,NPR2,ADRB2,SMTNL1,ELN,KCNE5,CSRP3,CELF2,GSN,PTPRJ,KLF2,MIR23B,DOCK5,ERAP1,CACNG7,MIR27B,ECE1,SLC9A1,CD34,PDE2A,GPER1,ATP1B1,BIN1,KCNIP3,F2RL1,NEDD4L,MIR199A1,SHOX2,VEGFA,FLNA,QRFP,SCN5A,TJP2,PDE4B,KCNG2,C3AR1,ABCC9,NPPA,CACNG6,SLC2A5,ATP2B4…
6.5602e-11	917	3481	287	0.0824476	0.312977	GO:0006812	GO:BP	cation transport	16592	2781	GO:0006811	IDA IMP TAS,IGI IBA TAS,IBA TAS,IMP TAS,IDA,IDA IBA TAS,ISS,IDA TAS,IGI,IDA,IDA,IDA IBA,IDA,IDA IBA,IBA,ISS TAS,IDA,ISS IBA,IDA,ISS IBA,IDA,IBA,IDA IBA,IDA,IBA TAS,ISS TAS,IDA,IBA,IBA,IDA,IDA IMP TAS,IDA IBA,ISS,IMP ISS,ISS,IDA ISS,IBA,IDA,IBA,TAS,IMP,IMP NAS,IBA,IMP,IDA IBA,IDA,TAS,TAS,ISS,IDA,ISS,IDA,IC,ISS,IMP IBA,NAS,IDA ISS,IBA,IDA ISS IBA,IDA IBA,IMP,ISS IBA TAS,IGI,IDA,IBA,IGI,IDA IBA,IDA …	SLC22A3,HFE,KCNK6,ATP6V0A4,PCSK9,KCNN4,NALCN,JPH2,CX3CL1,CEMIP,OSR1,SCNN1A,CXCL11,SLC6A14,FGF14,P2RY6,CTSS,ITPR3,CXCL10,STAC,STC1,CATSPER1,NOX5,F2RL3,LTF,CAMK2A,TMSB4X,SYT8,SLC12A8,CCR1,GRIN2B,LGALS3,PDGFRB,CAV1,RELN,AQP1,RHD,GAS6,FAM155A,TCIRG1,AHNAK,ATP2B2,SHANK2,PLPP4,KCNE3,CCR5,ATP6V1G3,ATP6V0D2,CCR2,EGF,LCN2,MIR210,CYBRD1,PTPRC,MELTF,P2RX5,CCL2,KCNE1B,SLC6A3,RAMP1,VAMP8,KCNK2,ADRB2,MYLK,CACN…
6.97973e-11	486	3481	173	0.0496984	0.355967	GO:0030335	GO:BP	positive regulation of cell migration	16592	7837	c("GO:0016477", "GO:0030334", "GO:2000147")	IMP,IMP,IMP,IDA IMP ISS,IDA,ISS IBA,IMP,TAS,IMP IBA,IDA,IDA,IDA,IMP,ISS,IMP,IDA TAS,IDA,IDA IBA,IMP,IBA,IMP,IGI,TAS,IMP,TAS,ISS,IDA,IDA IMP IBA,IDA,IMP,IDA IGI,IGI,IDA IMP,IMP,IMP,IDA,IMP,IMP,IDA IMP ISS IBA,IMP,IDA,IMP,IDA ISS IBA,IDA,IDA,IMP,ISS,IDA ISS,IDA,ISS,IBA,IDA IBA,IBA,IDA,IMP,IDA,IMP,ISS,IDA ISS,IDA,IDA,IDA,IMP,IMP,IMP,IDA,IDA,IMP,IDA,IBA,IMP IGI ISS,ISS,IDA,IMP,IDA,IDA,IMP,IMP,IMP,IDA…	SERPINE1,RHOD,RAC2,THBS1,MMP14,SEMA5A,CLDN4,IL6,CMKLR1,CX3CL1,PLAU,CEMIP,STAT5A,PTN,RARRES2,EDN1,EDN2,VEGFC,ICAM1,TNFRSF14,CLDN3,FERMT1,F3,LRRC15,CXCL8,CD74,CXCL10,FGF1,PECAM1,RHOJ,TMSB4X,FPR2,CCR1,GCNT2,SH3RF2,LGALS3,FAM107A,LAMC2,PDGFRB,HAS2,TGFB2,CAV1,ADAM8,GAS6,CCN1,NEDD9,SRPX2,CSF1,BMP4,SPN,SEMA7A,ANXA1,SEMA3B,ANGPT4,EGFR,NTF3,ETS1,PYCARD,CCR2,VSIR,CCL26,EGF,MIR210,PTPRC,RIN2,ANXA3,MIR135B,H…
7.70772e-11	472	3481	169	0.0485493	0.358051	GO:0045596	GO:BP	negative regulation of cell differentiation	16592	13370	c("GO:0030154", "GO:0045595", "GO:0048523", "GO:0051093")	ISS,IDA,ISS,NAS,IMP,IMP,IDA,ISS IBA,TAS NAS,ISS,NAS,ISS,ISS,IMP,IDA,ISS,IDA,IC,ISS,IDA,IMP,ISS,TAS,TAS,IDA,ISS,ISS,IDA,IDA,ISS,IDA,IDA IMP,IBA,ISS,IDA,ISS,IBA,ISS,IDA IBA,IBA,IMP,ISS,ISS,IDA,IDA,IMP,ISS,IDA,IBA,ISS,ISS,TAS,ISS,IDA,ISS,IDA ISS,IMP,ISS,IMP,IDA IMP,IDA,ISS,ISS,IMP,IMP,ISS,IDA,IDA IMP,ISS,IMP,IDA,IMP,ISS,IBA,ISS,IMP,ISS,ISS,IDA,ISS,IMP,TAS,IDA,ISS,IGI,IDA,ISS,IMP,IDA,IMP IGI,IDA TAS,…	TACSTD2,ADAMTS12,RIOX1,TLR4,SPRY4,FOXA2,EREG,SEMA5A,IL6,MIR138-1,TLR3,OSR1,PTN,GBP1,MIR125B1,BDNF,DKK1,CETP,RUNX1,GPR55,MIR100,LTF,NGFR,ABCA1,EFEMP1,TGFB2,CAV1,H4C12,GDF5,SHH,CCN3,BMP4,RFLNA,TRIB2,NFATC2,SIX3,SEMA7A,MAP2,ANXA1,SEMA3B,EGFR,EDNRB,SOCS1,APCS,MELTF,JAG1,WNT9A,HLA-G,SEMA6B,DMTN,IRF1,IL1B,SOX9,ZFP36,SPRY2,NOG,VASN,SPRED3,CRIM1,MIR27B,FSTL3,MIR222,GPER1,ACTN4,ITGB3,SPRED1,SMAD3,DAB2IP,T…
1.29577e-10	442	3481	160	0.0459638	0.361991	GO:0044057	GO:BP	regulation of system process	16592	12641	c("GO:0003008", "GO:0051239")	TAS,TAS,IBA,IDA IGI,IDA TAS,TAS,ISS IBA,IDA,ISS,IDA IMP ISS,IDA,ISS IC,ISS,IMP,ISS,ISS,IDA,TAS,IBA,IMP IBA,ISS,IBA,ISS,IDA,IBA,TAS,IBA,TAS,IBA,ISS IBA,ISS,IMP IBA,IBA,ISS,TAS,ISS,IMP IBA,IMP,TAS,IMP,IC,IMP,IDA,IDA,ISS TAS,ISS,ISS,TAS,ISS,ISS,ISS,ISS,IC,TAS,IGI TAS NAS,ISS,ISS,IMP ISS IBA TAS,ISS,TAS,IMP TAS,ISS,IDA,IMP TAS,TAS,IDA IMP TAS,IDA,IMP,IGI ISS,ISS,IDA,ISS,ISS,ISS,IMP ISS,ISS,IBA,IMP,IC…	MYL9,KCNK6,TFF2,EDN1,EDN2,ITPR3,TNFRSF1B,STC1,TRIM63,BMP10,TGFB2,CAV1,RELN,AQP1,GAS6,CCN3,ADM,ATP2B2,SHANK2,KCNE3,NCMAP,ADRA1B,TH,RNLS,OXTR,NPR1,KCNE1B,NPR2,ADRB2,SMTNL1,LMNA,KCNE5,CST7,CSRP3,CELF2,MGLL,TNFRSF21,DOCK5,CACNG7,LMCD1,ECE1,SLC9A1,NKX3-1,GPER1,ATP1B1,PRKCA,BIN1,KCNIP3,PTK2B,F2RL1,MIR199A1,SHOX2,FLNA,IL6ST,INHBA,NLGN2,DLG4,SCN5A,PDE4B,KCNG2,ABCC9,STX1B,TNNT1,NPPA,CACNG6,ATP2B4,MYLK2,KC…
2.09124e-10	41	3481	31	0.00890549	0.756098	GO:0001657	GO:BP	ureteric bud development	16592	490	GO:0072164	ISS,IEP ISS,ISS,ISS,IDA,ISS,IDA,ISS,ISS,ISS,ISS,ISS,IMP,ISS,IDA ISS IBA,ISS,ISS,IEP ISS,IDA,IEP,ISS,ISS,ISS,ISS,IMP,ISS,ISS,ISS,ISS,ISS,ISS	TACSTD2,PAX8,OSR1,BASP1,FGF1,SHH,BMP4,SOX9,NOG,GATA3,VEGFA,CITED1,SLIT2,FOXC1,GDNF,CER1,LHX1,PAX2,FGF2,WNT11,NPNT,FGFR2,SOX8,HOXD11,ROBO2,FOXD1,SALL1,GPC3,SMO,HOXA11,BMP7
2.87973e-10	1251	3481	368	0.105717	0.294165	GO:0006811	GO:BP	ion transport	16592	2780	GO:0006810	IDA IBA,TAS,IBA TAS,TAS,IDA IMP ISS TAS,TAS,IDA,IDA IMP,IGI IBA TAS,IBA TAS,IMP TAS,IMP ISS TAS,IDA,IDA IBA TAS,ISS TAS,IDA TAS,IBA TAS,IBA TAS,IGI,IDA,IDA,ISS,IDA IBA TAS,TAS,IDA,IDA IBA,IBA,ISS TAS,IDA,ISS IBA,IDA IMP TAS,TAS,IDA,IDA,ISS IBA,IDA,IBA,IDA IBA,IDA,TAS,IBA TAS,ISS TAS,IDA,IBA,IBA,IDA IBA,IDA,ISS,IDA IMP TAS,IDA IBA,ISS,IMP ISS,ISS,IDA IBA TAS,IDA ISS TAS,IBA,IDA,IDA IMP IBA TAS,IBA…	GABRE,ATP10A,SLC16A5,AKR1C1,SLC22A3,PLP2,APOL1,SLC17A9,HFE,KCNK6,ATP6V0A4,ABCC3,PCSK9,KCNN4,NALCN,JPH2,SLC16A3,SLCO1B3,CX3CL1,CEMIP,OSR1,PLA2R1,SCNN1A,CA9,CXCL11,SLC6A14,FGF14,P2RY6,CTSS,ITPR3,CLCN4,SLC15A3,SLC2A10,CXCL10,STAC,STC1,CATSPER1,NOX5,F2RL3,SLC1A7,LTF,CAMK2A,TMSB4X,SYT8,SLC12A8,SLC37A2,CCR1,CALHM3,GRIN2B,LGALS3,PDGFRB,CAV1,RELN,SLCO3A1,AQP1,RHD,GAS6,ANO9,FAM155A,TCIRG1,AHNAK,ATP2B2,SHA…
3.92831e-10	1380	3481	399	0.114622	0.28913	GO:0009967	GO:BP	positive regulation of signal transduction	16592	4280	c("GO:0007165", "GO:0009966", "GO:0010647", "GO:0023056", "GO:0048584")	IDA IBA,IMP IEP IBA,IDA IBA,ISS,TAS,IDA,IMP,IDA,TAS,IDA ISS,IMP IBA,IMP TAS,TAS,IMP,HMP,IDA IBA,IDA IMP,HMP,IDA IEP IBA,ISS,IDA,IDA,IDA IMP,ISS,IDA,ISS IBA TAS,IDA,IDA,ISS,TAS,HMP,IMP IBA,IDA,IDA,IBA,ISS,IDA IGI IC,IDA IBA,ISS,IDA,IGI ISS IBA TAS,IDA,ISS,IMP,IDA IBA,IEP,HMP,IDA,TAS,IBA,IBA TAS,IMP,IBA,IDA ISS TAS,TAS,IDA,TAS,IBA,IDA TAS,IDA,IBA TAS,IDA IBA,ISS,IDA IMP,IDA IBA,IDA IMP IBA,IMP,IDA …	CD44,LTBR,AXL,OCIAD2,PSMB8,AKR1C3,PARP14,CASP4,RAC2,TLR4,CARD11,NRG1,FPR1,TSPYL5,APOL3,CGAS,THBS1,SECTM1,TNFSF10,ADGRG1,ARHGEF5,SAA1,TLR2,RSAD2,IL7R,EREG,PRLR,HFE,SEMA5A,DUSP6,BST2,PARP9,KCNN4,AKR1C2,GPR17,LAPTM5,IL6,S100A4,MIR138-1,TLR7,CX3CL1,TLR3,TGM2,PLA2R1,IL11,IKBKE,LGALS1,EDN1,PSMD5,LIMS2,AREG,ICAM1,LY96,P2RY6,BDNF,IL18,BIRC3,TRIML2,DKK1,CYBA,BTC,G0S2,SLC15A3,F3,GPR55,CD74,SLC2A10,FGF1,MYD…
5.41001e-10	356	3481	134	0.0384947	0.376404	GO:0034329	GO:BP	cell junction assembly	16592	9872	c("GO:0022607", "GO:0034330")	IBA,TAS,IMP,IDA IMP ISS,TAS,ISS,IMP IBA,IBA,ISS,IDA IMP TAS,TAS,TAS,TAS,ISS,TAS,IBA,TAS,IDA,IMP IBA,TAS,TAS,IMP,IBA,IBA,ISS,IMP,TAS,ISS,IBA,IMP,IBA,IDA,IBA,NAS,IDA,IDA TAS,ISS IBA,IMP,TAS,IDA IBA,TAS,TAS,IMP,TAS,TAS,ISS,TAS,ISS,IMP IBA,IDA,IBA,IMP,ISS,IDA,TAS,TAS,IDA,IMP,IMP,IMP IBA,IMP,IDA TAS,ISS,ISS,IDA,IDA ISS IBA,TAS,IDA ISS,ISS IBA TAS NAS,IMP,IDA,TAS,TAS,TAS,IMP,IMP,IMP,IDA ISO IBA,ISS,IBA…	CDH11,LAMB3,RHOD,IL1RAPL1,THBS1,TLR2,PKP3,CLDN4,RAB17,ITGB4,PCDHB9,PCDHB11,PCDHB13,LHFPL4,PCDHB10,CLDN2,LIMS2,BDNF,CLDN3,PCDHB14,RUNX1,PECAM1,CLDN23,CLDN7,MUSK,FAM107A,LAMC2,CAV1,CDH20,EPHA2,CLDN9,COL16A1,CLDN14,DNER,SRPX2,COL17A1,SHANK2,ESAM,PCDHB16,CLDN11,PCDHB6,PCDHB3,MARVELD2,PCDHB5,FLNC,AGRN,KRT14,DMTN,LIMCH1,IL1B,FN1,PTPRJ,DSCAM,NRP1,ITGA6,SLC9A1,KDR,OPHN1,PRKCA,CLDN19,MYO1C,GJB2,MICALL2,PL…
5.66951e-10	10612	3481	2407	0.691468	0.226819	GO:0050789	GO:BP	regulation of biological process	16592	15367	c("GO:0008150", "GO:0065007")	TAS NAS,IDA IMP ISO IBA TAS,IDA IMP IGI IBA TAS IC,TAS,ISS IBA,IDA TAS,IMP,TAS,ISS,IMP IGI IBA,IDA TAS,IDA IBA,IMP IEP IBA TAS,IDA IMP IBA TAS,ISS,IBA,IBA TAS,IDA,IMP TAS,IDA IBA,IDA IMP IBA TAS NAS,ISS,IBA,IDA IMP,IMP TAS,IDA,IBA,IDA IMP IBA TAS,IDA IMP,IDA IMP IBA TAS,IMP IBA,IDA IBA,IDA IBA,IBA,IDA IBA,IDA TAS,IMP IBA TAS,IDA NAS,IDA IMP IBA,IBA TAS,IDA IMP HMP IBA TAS,IDA IMP ISS IBA,IMP IBA,…	S100A6,CD44,SERPINE1,ADGRF5,TACSTD2,H3C3,FAM111A,ANOS1,MT1E,DTX3L,COL1A2,EHF,LTBR,AXL,OCIAD2,ZNF43,CCRL2,ADAMTS12,PLAAT4,LGALS12,TNFRSF10A,CAVIN3,ZNF718,WWC3,PSMB8,CST4,ZNF558,OAS3,AKR1C3,ARHGDIB,PARP14,GABRE,ZNF141,CALB2,ZNF93,C4BPB,RHOD,ATP10A,CASP4,IGFBP1,RAC2,IL1RAPL1,SERPINB9,RIOX1,GGT5,TLR4,EPM2AIP1,ECHDC3,ZNF626,CARD11,SPDEF,ADGRF1,AKR1C1,NRG1,TGFBI,FPR1,SPRY4,TSPYL5,APOL3,FOXA2,ZFP82,IL31…
5.86842e-10	604	3481	202	0.0580293	0.334437	GO:0030155	GO:BP	regulation of cell adhesion	16592	7740	c("GO:0007155", "GO:0050794")	IMP,IDA,ISS,TAS,IMP,IMP,IDA,IDA ISO,TAS,IMP,IC,IDA TAS,IDA,IDA NAS,IDA IBA,IGI,ISS,TAS,ISS,ISS,IDA,ISS,IDA TAS NAS,IDA IBA,IDA,ISS,IDA,IMP,IBA,IBA,IDA IBA TAS,IDA ISS,ISS,IDA,ISS,IDA,IMP,IMP IBA TAS,ISS,ISS,IDA,IDA IMP IBA TAS,IDA,IMP,ISS,IDA,IMP,IMP,IMP,IDA,IDA,IDA ISS IBA,ISS,IDA,IDA,IMP,IMP,ISS,IMP,ISS TAS,TAS,IMP,IDA IBA,ISS,TAS,IMP,IMP ISS,ISS,IMP,IMP ISS,IMP ISS,IMP,TAS,IDA,IDA ISS,IDA,ISS,…	CD44,SERPINE1,TACSTD2,ARHGDIB,RHOD,RAC2,CARD11,NRG1,TGFBI,SPRY4,FOXA2,THBS1,ADGRG1,SAA1,CCL28,HFE,SEMA5A,PRSS2,CRTAM,LAPTM5,IL6,MIR138-1,CX3CL1,PLAU,VCAM1,TGM2,MBP,GBP1,IL15,LIMS2,TNFRSF14,IL18,NLRP3,CXCL8,RUNX1,HLA-DRA,ADTRP,PDCD1LG2,VNN1,CYP1B1,SPINT2,CD274,IL1RN,GCNT2,LGALS3,MUC1,FAM107A,AGR2,HAS2,TGFB2,CAV1,ADAM8,SHH,EPHA2,COL16A1,LIF,NEDD9,CSF1,BMP4,SPN,EBI3,HLA-DPB1,ANXA1,ITGB2,SERPINF2,ETS…
6.37665e-10	42	3481	31	0.00890549	0.738095	GO:0072164	GO:BP	mesonephric tubule development	16592	20090	c("GO:0035295", "GO:0072163")	ISS,IEP ISS,ISS,ISS,IDA,ISS,IDA,ISS,ISS,ISS,ISS,ISS,IMP,ISS,IDA ISS IBA,ISS,ISS,IEP ISS,IDA,IEP,ISS,ISS,ISS,ISS,IMP,ISS,ISS,ISS,ISS,ISS,ISS	TACSTD2,PAX8,OSR1,BASP1,FGF1,SHH,BMP4,SOX9,NOG,GATA3,VEGFA,CITED1,SLIT2,FOXC1,GDNF,CER1,LHX1,PAX2,FGF2,WNT11,NPNT,FGFR2,SOX8,HOXD11,ROBO2,FOXD1,SALL1,GPC3,SMO,HOXA11,BMP7
6.37665e-10	42	3481	31	0.00890549	0.738095	GO:0072163	GO:BP	mesonephric epithelium development	16592	20089	c("GO:0001823", "GO:0072073")	ISS,IEP ISS,ISS,ISS,IDA,ISS,IDA,ISS,ISS,ISS,ISS,ISS,IMP,ISS,IDA ISS IBA,ISS,ISS,IEP ISS,IDA,IEP,ISS,ISS,ISS,ISS,IMP,ISS,ISS,ISS,ISS,ISS,ISS	TACSTD2,PAX8,OSR1,BASP1,FGF1,SHH,BMP4,SOX9,NOG,GATA3,VEGFA,CITED1,SLIT2,FOXC1,GDNF,CER1,LHX1,PAX2,FGF2,WNT11,NPNT,FGFR2,SOX8,HOXD11,ROBO2,FOXD1,SALL1,GPC3,SMO,HOXA11,BMP7
7.34059e-10	238	3481	99	0.0284401	0.415966	GO:0007389	GO:BP	pattern specification process	16592	3279	c("GO:0007275", "GO:0032501")	ISS,ISS,ISS,ISS,ISS,ISS,IDA,ISS,ISS IBA,ISS,ISS TAS NAS,IBA,IDA IMP ISS,IDA ISS,IMP,IMP ISS,ISS,TAS,ISS,IDA IMP IBA,ISS,ISS,ISS,ISS,ISS,ISS IBA,ISS,IMP,ISS,IBA,IBA,IMP,IMP,ISS,IBA,IBA,IBA,ISS,IBA,IBA,IBA,ISS,IBA,IBA,IBA,ISS,ISS,IMP ISS IBA,IDA,ISS,ISS,IDA,ISS,IBA,IBA,ISS,ISS,ISS,IBA,ISS IBA,IBA,IBA,IMP,IMP,IBA,ISS,IBA,ISS,ISS,IBA,IDA,ISS,ISS,IBA,ISS,IBA,ISS,ISS,ISS IBA,ISS,ISS,ISS IBA,NAS,IBA,ISS…	FOXA2,PAX8,MDFI,OSR1,DKK1,BASP1,STC1,MICAL2,RIPPLY1,RELN,SHH,HES2,BMP4,SIX3,DNAH5,LFNG,TGFBR2,MFNG,FOLR1,NOG,SHROOM3,C3,NBL1,IHH,NODAL,CITED2,SMAD1,BCOR,FUZ,MEIS2,MESP2,ODAD4,SMAD6,BBS4,FGF8,BMPR1B,HOXC5,DLL1,MEIS3,RIPPLY3,HOXB5,SOX18,TBX21,HOXB9,HEYL,COBL,ROBO1,CER1,SFRP1,HAND1,LHX1,WNT3A,PAX2,HOXC6,HOXB6,PITX2,LMX1B,ERBB4,MEIS1,RIPPLY2,HEY2,HOXB7,PCSK5,CHRD,HOXA7,OTX2,HOXA4,TBX2,NKX2-5,HOXC9,SO…
1.01195e-09	2332	3481	623	0.178972	0.267153	GO:0009605	GO:BP	response to external stimulus	16592	3990	GO:0050896	TAS,IDA IMP IGI TAS IC,TAS,IGI,IEP,IDA,IBA,IBA TAS,IDA,IEP,TAS,IDA IMP IBA TAS,IEP,ISS IBA TAS,IMP,IDA,IDA IBA,IMP IBA,IDA IMP,IBA TAS,IDA IMP IGI IEP ISS IBA TAS NAS IC,TAS,IEP IBA,TAS,IDA ISS,IDA IMP IBA,IDA IMP IBA,IDA ISS,IMP ISS IBA TAS,IDA ISS IC,TAS,NAS,IDA TAS NAS,IDA IMP IGI IEP TAS IC,IDA IBA TAS,IDA IMP TAS IC,ISS,TAS,IDA IBA TAS,IDA,IBA,ISS IBA,ISS IBA,IBA,IDA IEP IBA TAS,TAS,IDA ISS …	CD44,SERPINE1,ANOS1,DTX3L,LTBR,AXL,SLFN13,CCRL2,ADAMTS12,TNFRSF10A,PSMB8,OAS3,AKR1C3,DMBT1,PARP14,C4BPB,CASP4,RAC2,SERPINB9,GGT5,TLR4,CARD11,GBP4,FPR1,FOXA2,CGAS,IFI16,THBS1,OAS2,NLRP1,THBD,PLP2,SAA1,TLR2,RSAD2,SP100,EREG,XAF1,CCL28,APOL1,HFE,GSDMD,SEMA5A,TRIM61,IFIH1,PRSS2,AIM2,CRTAM,BST2,PARP9,PCSK9,IFI44,GRIK2,IL6,MIR138-1,CMKLR1,GBP3,TLR7,CX3CL1,PLAU,TLR3,VCAM1,OSMR,SHFL,PTN,CXCL1,ICAM2,GPR39…
1.07297e-09	1319	3481	382	0.109739	0.289613	GO:0042127	GO:BP	regulation of cell population proliferation	16592	11585	c("GO:0008283", "GO:0050794")	NAS,TAS,IDA IMP,IDA,IDA IMP ISO,IDA IMP,IDA,IDA IMP,IDA,IDA,IDA ISS IBA TAS,IBA,IDA,ISS,ISS,TAS,IDA,IDA IMP IGI TAS,IDA ISS,IDA IGI,IMP ISS,TAS,IDA,IMP IBA,ISS,IGI IBA,IDA ISS TAS,TAS,IDA IBA,ISS IBA,IDA,IMP,IDA,IMP,IDA TAS,IBA TAS,IBA TAS,IMP IBA TAS,IBA,IMP,IDA,IDA,IDA,IMP,IBA TAS,IDA,TAS,ISS,IMP,ISS IBA,IDA TAS,IMP IGI IBA,IMP IBA,IDA,IDA,ISS,IGI,ISS,IDA IMP IBA TAS,ISS,IDA IBA,IDA ISS IBA,IDA…	S100A6,PLAAT4,AKR1C3,TLR4,NRG1,TSPYL5,IL31RA,THBS1,ADGRG1,IL7R,EREG,PRLR,CSF2,SEMA5A,CRTAM,BST2,AKR1C2,IL6,MIR138-1,IGFBP3,CX3CL1,IGFBP7,VCAM1,STAT5A,OSR1,OSMR,PTN,CXCL1,IL11,CD22,EDN1,MIR125B1,EDN2,CXCL11,SCG2,IL15,VEGFC,AREG,TNFRSF14,P2RY6,PID1,IL18,IFIT3,CLDN3,BTC,F3,CXCL8,RUNX1,CD74,TNFRSF1B,CXCL10,FGF1,PDCD1LG2,PARP10,LTF,CYP1B1,NGFR,BMP10,CD274,GCNT2,TGFA,CLCF1,BOK,GLP2R,LGALS3,LAMC2,MST1R,…
1.07456e-09	197	3481	86	0.0247055	0.436548	GO:0048762	GO:BP	mesenchymal cell differentiation	16592	15103	c("GO:0030154", "GO:0060485")	TAS,IMP,IBA,IDA,TAS,ISS,IMP,ISS,IDA ISS TAS,ISS,IBA,IBA,IDA IMP,IDA,IDA ISS,ISS,IBA,IDA,ISS,IDA,ISS,ISS,ISS,ISS,ISS,IMP,ISS,IGI,ISS,IDA IMP,IDA IMP,IMP,IGI,IBA,ISS,IEP NAS,IMP,IDA,IBA,IMP,IDA,ISS,IMP,ISS,IBA,ISS,IBA,IBA,NAS,IBA,ISS,IMP ISS,IMP ISS,IBA,IBA,IDA,ISS TAS,IDA,IBA,ISS,IMP,ISS,IMP,ISS,ISS,ISS TAS,IBA,TAS,IMP,ISS,IDA,ISS,ISS,ISS,ISS,IMP,ISS,IMP,ISS IBA,IMP,ISS,ISS,IEP,IMP,IMP IBA,IDA TAS	NRG1,FOXA2,SEMA5A,IL6,S100A4,OSR1,GCNT2,HAS2,TGFB2,SHH,SEMA7A,SEMA3B,LOXL2,TGFB1I1,TGFBR2,JAG1,SEMA6B,IL1B,SOX9,FN1,AKNA,NRP1,SPRY2,FOLR1,NOG,VASN,SPRED3,MIR222,SPRED1,SMAD3,DAB2IP,GATA3,MIR221,SEMA4B,RANBP3L,WNT4,ZNF750,WWTR1,TGFBR3L,PHLDB2,CUL7,SPRED2,PHLDB1,PDCD4,SEMA3D,FUZ,SEMA4A,RADIL,BMP5,SEMA6A,FGF8,LEF1,FOXC1,SEMA3G,SEMA6D,GDNF,HEYL,SFRP1,SEMA3E,PAX2,LDLRAD4,CDH2,TWIST1,PITX2,ERBB4,HEY2,S…
2.00498e-09	161	3481	74	0.0212583	0.459627	GO:0001655	GO:BP	urogenital system development	16592	488	GO:0048731	ISS,IEP ISS,ISS,IMP ISS IBA,IBA,IMP,ISS,IDA,IEP,ISS,ISS,ISS,IDA IEP ISS,IDA,IDA IMP IEP ISS,IBA,ISS,IEP ISS,ISS,ISS,ISS,IEP,ISS,IMP ISS,IEP NAS,ISS,IDA,IMP,ISS IBA,IMP IBA,IDA IMP IBA,NAS,ISS,ISS,ISS TAS,IEP,IMP,IMP,ISS,ISS,ISS,IMP,IDA ISS IBA,ISS,ISS,IMP IEP ISS,IDA,IEP,ISS IBA,IMP ISS,ISS,ISS,ISS,ISS,ISS,IMP,IMP,IDA,ISS,ISS,IMP,IMP,IEP,ISS,ISS,IMP ISS,ISS,ISS,IMP IEP ISS,ISS,ISS,ISS,ISS IBA,IDA…	TACSTD2,PAX8,PCSK9,OSR1,PSAPL1,ITGA3,BASP1,FGF1,PECAM1,PDGFRB,HAS2,TGFB2,SHH,LIF,BMP4,ANXA1,JAG1,SOX9,PODXL,NOG,NKX3-1,CD34,EGR1,GATA3,WNT4,VEGFA,PDGFA,CD24,OSR2,COL4A4,GREB1L,ALOX15B,MTSS1,IFT27,CITED1,FGF8,ACE,SLIT2,DLL1,LRRK2,FOXC1,IL6R,GDNF,CER1,LHX1,PAX2,FGF2,WNT11,SULF2,PCSK5,PDGFRA,VANGL2,RET,ENPEP,ZBTB16,AGTR1,TBX18,GDF6,NPNT,FGFR2,FOXF1,ITGA8,MME,SOX8,HOXD11,ROBO2,FOXD1,POU3F3,SALL1,GPC3…
2.268e-09	362	3481	134	0.0384947	0.370166	GO:0007507	GO:BP	heart development	16592	3387	c("GO:0048513", "GO:0072359")	IDA ISS ISO,IBA,ISS,ISS,IDA IGI,IDA ISS,ISS,ISS,ISS,ISS,ISS,ISS,IDA ISS,ISS,IMP,ISS,IMP ISS TAS NAS,IMP,ISS IBA NAS,ISS IBA,IMP ISS NAS IC,IBA,IMP IC,ISS,IDA ISS IBA,IBA,IBA,IDA ISS,ISS,ISS,IBA,ISS,ISS,IBA,IMP,ISS,ISS,IMP,IMP,ISS,ISS,ISS,ISS,ISS,ISS,ISS,IMP,ISS NAS,IBA,IBA,ISS,ISS,ISS,TAS NAS,ISS IBA,ISS,IGI,IMP IBA,IMP ISS,IDA IBA,ISS,NAS,NAS,IMP,IBA,IMP,IMP ISS,ISS,ISS,NAS,IMP ISS IBA,IMP,ISS,I…	NRG1,DUSP6,FLRT2,OSR1,EDN1,DKK1,BASP1,RUNX1,TNFRSF1B,BMP10,PDGFRB,HAS2,TGFB2,MICAL2,ANKRD1,SHH,BMP4,EGFR,TH,TGFBR2,JAG1,ADGRG6,ELN,CSRP3,SOX9,FN1,HEG1,MIR23B,HDAC9,NRP1,PDLIM4,FOLR1,NOG,PRICKLE4,ECE1,MIR222,PDE2A,GPER1,SPRED1,PARVA,GATA3,MIR199A1,SHOX2,VEGFA,IHH,DLC1,FBN1,SCN5A,PDLIM2,PDLIM7,SORBS2,EFNB2,ADAMTS9,NPPA,KDM6B,TNFRSF1A,FZD7,MYLK2,CITED2,DIPK2A,PDCD4,SMAD1,SCUBE1,BCOR,MESP2,SH3PXD2B,S…
2.42144e-09	232	3481	96	0.0275783	0.413793	GO:1903522	GO:BP	regulation of blood circulation	16592	26551	c("GO:0008015", "GO:0044057")	TAS,IDA,IDA TAS,TAS,IDA,IMP,IDA,ISS IC,IDA,TAS,IMP IBA,IBA,ISS,IDA,IBA,TAS,IBA,TAS,ISS IBA,IMP IBA,ISS,TAS,IMP,TAS,IC,IMP,ISS TAS,ISS,TAS,ISS,IC,IMP IBA TAS,ISS,TAS,IMP TAS,IMP TAS,TAS,IDA TAS,IMP,IMP ISS,ISS,IMP,IC,IMP TAS,TAS,ISS,TAS,TAS,IMP,TAS,TAS,TAS,TAS,ISS,IMP IC,TAS,IBA,IMP,TAS NAS,TAS,TAS,IDA IMP ISS NAS,TAS,TAS,TAS,IMP,IBA,IMP TAS IC,TAS,TAS,IMP ISS,IMP ISS IBA,IMP ISS TAS,IMP ISS TAS I…	KCNK6,EDN1,EDN2,ITPR3,STC1,BMP10,TGFB2,CAV1,ADM,ATP2B2,KCNE3,ADRA1B,TH,RNLS,OXTR,NPR1,KCNE1B,NPR2,SMTNL1,KCNE5,CSRP3,CELF2,DOCK5,CACNG7,ECE1,SLC9A1,ATP1B1,BIN1,KCNIP3,SHOX2,FLNA,SCN5A,PDE4B,KCNG2,ABCC9,NPPA,CACNG6,ATP2B4,KCNJ5,CAV3,RGS2,HCN4,ACE,KCND3,KCNK1,SPTBN4,CACNA2D2,ATP2A3,CACNA1D,SLC8A2,RYR1,ATP1B2,DES,CACNA1G,ACE2,KCNIP1,ADRB1,DSC2,GJA1,CACNG8,KCNJ4,GJA5,ATP1A3,KCNMB2,CYP2J2,CTNNA3,AVPR1…
4.12781e-09	201	3481	86	0.0247055	0.427861	GO:0048568	GO:BP	embryonic organ development	16592	14925	c("GO:0009790", "GO:0048513")	ISS,ISS,IMP,IEP,IEP IBA,IEP,IEP,ISS,ISS,IBA,ISS,ISS,ISS,ISS,ISS,ISS,IMP,ISS,ISS,IBA,IBA,ISS,ISS,ISS,IEP,IBA,ISS,IBA,ISS,ISS,ISS,ISS,ISS,IBA,IMP IBA,ISS,ISS,ISS,IBA,ISS,IBA,ISS,ISS,ISS,ISS,ISS,ISS,IMP TAS,ISS,IMP,ISS,ISS,IMP ISS,ISS IBA,ISS,IBA,ISS,ISS,IBA,ISS,ISS,IBA,ISS,ISS IBA,ISS,ISS IBA,ISS,ISS,IMP ISS,ISS,IMP,ISS IBA,ISS,IBA,ISS,ISS,IBA,IBA,IBA,IMP,ISS,IEP,IMP,IBA,ISS,ISS	PAX8,OSR1,RARRES2,CXCL8,MFAP2,EFEMP1,TGFB2,MICAL2,SHH,COL13A1,SIX3,TH,TGFBR2,NES,SOX9,FOLR1,NOG,KDR,SH2B3,TEAD3,GATA3,VEGFA,IHH,PDGFA,FBN1,PBX4,ALDH1A3,TEAD1,CITED2,OSR2,FUZ,BBS4,BMP5,FGF8,COL2A1,DLL1,PKDCC,SOX18,TBX21,GDNF,HOXB9,COBL,HAND1,LHX1,PAX2,FOXE1,TAL1,TWIST1,PITX2,RARB,HEY2,RYR2,PCSK5,PDGFRA,STRC,HOXA4,TBX2,NKX2-5,HOXC9,VANGL2,ID2,HOXC4,GATA4,EOMES,KIT,USH1C,ZIC1,TBX18,FGFR2,FOXN4,FOXF1…
4.39255e-09	288	3481	112	0.0321747	0.388889	GO:0031589	GO:BP	cell-substrate adhesion	16592	8414	GO:0007155	NAS,IDA,ISS,IMP,IBA,IMP,IMP,IMP,IDA TAS,IBA,IDA IBA,TAS NAS,IDA,IDA,IMP IBA,IMP,IDA,TAS,IBA,IBA,IBA,IBA,IMP,IMP,IMP,IDA,IMP,ISS,TAS,IPI IBA,IBA,IMP IBA,IMP,IDA,IDA,IBA,IDA,ISS,IMP IBA,IMP TAS,IBA,IMP,IDA IMP IBA,IMP,IMP TAS,IDA IMP,IMP,IMP,IMP IGI IBA,TAS,ISS IBA,IMP,IDA IMP IBA,IDA,IC,IMP IBA,IMP IBA,IMP,ISS,IDA,IMP,IDA ISS IBA,IMP,IDA ISS,IMP,IBA,ISS IBA,IDA,IDA,IBA,IMP,IMP,IDA IBA,ISS,IMP,IMP,…	CD44,SERPINE1,TACSTD2,ADAMTS12,LAMB3,RHOD,RAC2,SPRY4,THBS1,MSLN,CCL28,CX3CL1,PLAU,VCAM1,ITGB4,GBP1,L1CAM,ITGA3,LIMS2,ITGBL1,FERMT1,VWA2,GCNT2,FAM107A,AGR2,COL16A1,NEDD9,CSF1,COL17A1,COL13A1,ITGB6,ITGB2,RIN2,MELTF,JAG1,NTNG2,CORO2B,DMTN,LIMCH1,ITGA2,MSLNL,RRAS,FN1,PTPRJ,ITGA10,NRP1,ITGA6,DOCK5,ITGB1,SLC9A1,CD34,ACTN4,ITGB3,KDR,CCR7,PARVA,ITGB5,PTK2B,MICALL2,VEGFA,FUT1,MACF1,FLNA,DLC1,ACTN1,LAMB2,P…
4.95003e-09	151	3481	70	0.0201092	0.463576	GO:0072001	GO:BP	renal system development	16592	19930	c("GO:0001655", "GO:0048731")	ISS,IEP ISS,ISS,IMP ISS,IMP,ISS,IDA,IEP,ISS,ISS,ISS,IEP ISS,IDA,IDA IMP IEP ISS,ISS,ISS,ISS,ISS,IEP,ISS,IMP ISS,IEP NAS,ISS,IDA,IMP,ISS,IMP IBA,IDA IMP IBA,ISS,ISS,ISS TAS,IEP,IMP,IMP,ISS,ISS,ISS,IMP,IDA ISS IBA,ISS,ISS,IMP IEP ISS,IDA,IEP,ISS IBA,IMP ISS,ISS,ISS,ISS,ISS,ISS,IMP,IMP,IDA,ISS,ISS,IMP,IMP,IEP,ISS,ISS,IMP ISS,ISS,ISS,IMP IEP ISS,ISS,ISS,ISS,ISS IBA,IDA IEP ISS	TACSTD2,PAX8,PCSK9,OSR1,ITGA3,BASP1,FGF1,PECAM1,PDGFRB,HAS2,TGFB2,SHH,LIF,BMP4,JAG1,SOX9,PODXL,NOG,CD34,EGR1,GATA3,WNT4,VEGFA,PDGFA,CD24,OSR2,COL4A4,GREB1L,MTSS1,IFT27,CITED1,FGF8,ACE,SLIT2,DLL1,LRRK2,FOXC1,IL6R,GDNF,CER1,LHX1,PAX2,FGF2,WNT11,SULF2,PCSK5,PDGFRA,VANGL2,RET,ENPEP,ZBTB16,AGTR1,TBX18,GDF6,NPNT,FGFR2,FOXF1,ITGA8,MME,SOX8,HOXD11,ROBO2,FOXD1,POU3F3,SALL1,GPC3,SMO,HOXA11,SULF1,BMP7
5.26451e-09	3862	3481	966	0.277506	0.250129	GO:0048583	GO:BP	regulation of response to stimulus	16592	14940	c("GO:0050789", "GO:0050896")	IDA IBA,IDA IMP IGI TAS IC,TAS,IMP IGI,TAS,IMP IEP IBA,IDA IBA,ISS,IDA,TAS,IDA,TAS,IMP,IDA,IDA IMP TAS,IMP,IDA TAS,TAS,IDA IBA,IBA TAS,IMP TAS,IMP,TAS,IDA IMP ISS TAS IC,IMP,IMP IBA TAS,IDA IMP ISO TAS,IBA TAS,IBA,IMP,HMP,IDA ISS,IDA IMP ISS IBA,IDA IBA,IDA IMP ISS TAS,IC,HMP,TAS,IDA IEP IBA TAS,ISS,IDA TAS,IDA NAS,IDA IMP IGI IC,ISS IBA,IDA,IMP,ISS IBA TAS,ISS,IDA,IDA IGI,IDA,IMP,ISS IBA,IMP,IDA…	CD44,SERPINE1,H3C3,DTX3L,COL1A2,LTBR,AXL,OCIAD2,ADAMTS12,TNFRSF10A,WWC3,PSMB8,OAS3,AKR1C3,ARHGDIB,PARP14,C4BPB,RHOD,CASP4,IGFBP1,RAC2,SERPINB9,GGT5,TLR4,ECHDC3,CARD11,NRG1,FPR1,SPRY4,TSPYL5,APOL3,FOXA2,CGAS,IFI16,THBS1,NLRP1,SECTM1,THBD,TNFSF10,ADGRG1,ARHGEF5,SAA1,TLR2,RSAD2,IL7R,SP100,EREG,MMP14,PRLR,HFE,CSF2,ADAMTSL2,SEMA5A,IFIH1,DUSP6,AIM2,CRTAM,BST2,UNC13D,PARP9,PCSK9,KCNN4,AKR1C2,GPR17,MIRLE…
7.74731e-09	146	3481	68	0.0195346	0.465753	GO:0001822	GO:BP	kidney development	16592	600	c("GO:0048513", "GO:0072001")	ISS,IEP ISS,ISS,IMP ISS,IMP,ISS,IDA,IEP,ISS,ISS,ISS,IEP ISS,IDA,IDA IMP IEP ISS,ISS,ISS,ISS,ISS,IEP,ISS,IMP ISS,IEP NAS,ISS,IDA,IMP,ISS,IMP IBA,IDA IMP IBA,ISS,ISS,ISS TAS,IEP,IMP,IMP,ISS,ISS,ISS,IMP,IDA ISS IBA,ISS,ISS,IMP IEP ISS,IDA,IEP,ISS IBA,IMP ISS,ISS,ISS,ISS,ISS,ISS,IMP,IDA,ISS,ISS,IMP,IEP,ISS,ISS,IMP ISS,ISS,ISS,IMP IEP ISS,ISS,ISS,ISS,ISS IBA,IDA IEP ISS	TACSTD2,PAX8,PCSK9,OSR1,ITGA3,BASP1,FGF1,PECAM1,PDGFRB,HAS2,TGFB2,SHH,LIF,BMP4,JAG1,SOX9,PODXL,NOG,CD34,EGR1,GATA3,WNT4,VEGFA,PDGFA,CD24,OSR2,COL4A4,GREB1L,MTSS1,IFT27,CITED1,FGF8,ACE,SLIT2,DLL1,LRRK2,FOXC1,IL6R,GDNF,CER1,LHX1,PAX2,FGF2,WNT11,SULF2,PCSK5,PDGFRA,VANGL2,RET,ENPEP,ZBTB16,AGTR1,GDF6,NPNT,FGFR2,ITGA8,MME,SOX8,HOXD11,ROBO2,FOXD1,POU3F3,SALL1,GPC3,SMO,HOXA11,SULF1,BMP7
9.01431e-09	578	3481	191	0.0548693	0.33045	GO:0007417	GO:BP	central nervous system development	16592	3304	c("GO:0007399", "GO:0048731")	IMP ISS,IEP,ISS,IBA,ISS,TAS,IDA IMP,HEP TAS,ISS,HEP,ISS IBA,ISS,IBA,ISS,TAS,ISS,ISS,NAS,ISS IBA,IEP,ISS IBA TAS,IEP,ISS,IDA,IBA,IDA ISS IBA TAS,IBA,IEP,HEP,ISS,TAS,TAS,ISS,IMP,IBA,ISS NAS,IBA,IMP ISS,TAS,IMP,IBA,IBA,IMP,ISS,ISS,TAS,IBA,IMP ISS,HEP,HEP IBA,ISS,ISS,IMP,ISS,IMP,ISS,ISS,ISS,ISS,ISS,ISS,IDA,ISS,ISS,ISS,ISS,IDA,IBA TAS,IBA,IDA,ISS,ISS,TAS,IEP,TAS,NAS,ISS,IBA,ISS,IBA,IMP,HEP,ISS,IBA,TAS…	ADGRG1,PAX8,TLR2,HSD3B1,SEMA5A,IL6,PTN,MBP,CLDN3,BASP1,TNFRSF1B,FPR2,CAPG,NRROS,SHC3,SHROOM2,CLCF1,GRIN2B,RELN,AQP1,SHH,DNER,MYO16,BMP4,AMIGO2,SIX3,SHANK2,MAP2,MAOB,TGFBR2,TAGLN3,FZD6,MXRA8,ZMIZ1,PRDM8,NES,SYNJ2,SEMA6B,NPAS2,CSF1R,SOX9,GSN,SLC2A1,AKNA,TNFRSF21,PDGFC,BCAN,NOG,POTEE,PLP1,DAB2IP,FAIM2,OPHN1,MBOAT7,BIN1,FAT4,LDLR,ATF5,FUT1,C3,DLC1,INHBA,SOX13,SCN5A,NR1D1,SPOCK1,F2,NNAT,PBX4,B2M,CDK6,…
1.24004e-08	5550	3481	1334	0.383223	0.24036	GO:0048518	GO:BP	positive regulation of biological process	16592	14885	c("GO:0008150", "GO:0050789")	NAS,IDA IMP ISO IBA,IDA IMP IGI TAS,IBA,IMP IGI,IDA,IMP IEP IBA,IDA IMP IBA,ISS,IMP,IBA TAS NAS,TAS,IMP,IDA IMP,IMP,IBA,IDA TAS,IMP,IDA,IDA,IMP HMP TAS,ISS,IMP,IDA IMP ISS IC,IBA,IMP,IDA IMP IBA TAS,IDA,IDA,IDA IMP ISS ISO IBA TAS,IBA TAS,IDA IMP,HMP,IDA ISS TAS IC,IDA IEP NAS,IDA IMP ISS IBA TAS,IDA IMP IBA TAS,IDA IMP ISS,IMP,IDA ISS IBA NAS,HMP,TAS,IMP IBA,IDA IEP IBA TAS,IDA ISS,IDA IMP TAS,I…	S100A6,CD44,SERPINE1,TACSTD2,DTX3L,EHF,LTBR,AXL,OCIAD2,PLAAT4,TNFRSF10A,PSMB8,OAS3,AKR1C3,PARP14,CALB2,C4BPB,RHOD,ATP10A,CASP4,RAC2,IL1RAPL1,SERPINB9,TLR4,EPM2AIP1,ECHDC3,CARD11,SPDEF,AKR1C1,NRG1,FPR1,TSPYL5,APOL3,FOXA2,IL31RA,CGAS,IFI16,THBS1,OAS2,NLRP1,SECTM1,THBD,MAP10,TNFSF10,ADGRG1,ARHGEF5,PAX8,SAA1,TLR2,MMP1,RSAD2,IL7R,SP100,DOCK2,EREG,CCL28,MMP14,TNFSF15,PRLR,HFE,CSF2,GSDMD,SEMA5A,BLID,IFI…
1.29592e-08	4972	3481	1208	0.347027	0.242961	GO:0048522	GO:BP	positive regulation of cellular process	16592	14889	c("GO:0009987", "GO:0048518", "GO:0050794")	NAS,IDA IMP ISO IBA,IDA IMP TAS,IBA,IMP IGI,IDA,IMP IEP IBA,IDA IMP IBA,ISS,IMP,IBA TAS NAS,TAS,IDA IMP,IMP,IBA,IMP,IDA,IDA,IMP HMP TAS,ISS,IDA IMP ISS,IBA,IMP,IDA IMP IBA,IDA,IDA,IDA IMP ISS ISO IBA TAS,TAS,IDA IMP,HMP,IDA ISS TAS IC,IDA IEP NAS,IDA ISS IBA,IDA IMP,IDA IMP ISS,IDA IBA NAS,HMP,IMP IBA,IDA IEP IBA TAS,IDA ISS,IDA IMP TAS,IDA IMP ISS,IDA NAS,IDA IMP IGI ISS,IDA,ISS,IDA,IDA IMP ISO,…	S100A6,CD44,SERPINE1,TACSTD2,DTX3L,EHF,LTBR,AXL,OCIAD2,PLAAT4,TNFRSF10A,PSMB8,AKR1C3,PARP14,CALB2,RHOD,ATP10A,CASP4,RAC2,IL1RAPL1,TLR4,EPM2AIP1,ECHDC3,CARD11,SPDEF,AKR1C1,NRG1,FPR1,TSPYL5,APOL3,FOXA2,IL31RA,CGAS,IFI16,THBS1,NLRP1,SECTM1,MAP10,TNFSF10,ADGRG1,ARHGEF5,PAX8,SAA1,TLR2,MMP1,RSAD2,IL7R,SP100,DOCK2,EREG,CCL28,MMP14,TNFSF15,PRLR,HFE,CSF2,SEMA5A,BLID,PRSS2,DUSP6,AIM2,CRTAM,BST2,UNC13D,SDR1…
1.34932e-08	377	3481	136	0.0390692	0.360743	GO:0010817	GO:BP	regulation of hormone levels	16592	4964	GO:0065008	IGI,IDA IBA,IDA IBA,ISS,IMP,IBA TAS,IMP,IDA IBA,TAS,IDA IBA,IDA ISS,IDA,IDA,TAS,TAS,ISS IBA,IDA,IDA IBA TAS,TAS,ISS,IDA,IBA,ISS,IDA,TAS,IMP IBA,IDA,ISS,TAS,IMP,IDA ISS,IMP IEP,TAS,TAS,IDA,ISS,IMP,ISS,IDA IBA,IDA IBA TAS,IDA,ISS,TAS,IMP,ISS,IMP,TAS,TAS,TAS,TAS,ISS,ISS,IDA ISS,IDA,IMP,IBA TAS,IGI TAS NAS,IMP,IDA,ISS,IBA,TAS,IDA,IBA TAS,IBA,ISS,IDA,TAS,TAS NAS,TAS,IDA,IDA,IDA,IDA,TAS,IMP IBA,NAS,IMP…	SNX19,AKR1C3,AKR1C1,FOXA2,PAX8,HSD3B1,HFE,SDR16C5,TSPOAP1,AKR1C2,IL6,IL11,EDN1,ITPR3,CTSZ,FFAR4,CYP1B1,CYP11A1,NGF,SHH,LIF,ADH1C,CCN3,LRAT,ADM,ANXA1,IRS1,DOC2B,DPP4,VAMP8,IL1B,NIBAN2,SLC2A1,HSD17B2,CCL5,IRS2,TFR2,HCAR2,ECE1,DIO2,NKX3-1,GPER1,KCNS3,H6PD,EGR1,GATA3,STX1A,DUOX1,RAPGEF3,PRKCA,ALOX5,MIDN,RAB11FIP5,WNT4,HLA-DRB1,PCSK1,INHBA,NLGN2,SLC8B1,NR1D1,NNAT,KCNG2,C1QTNF3,DIO1,ADH6,LRRC8A,ALDH1A3…
1.43229e-08	160	3481	72	0.0206837	0.45	GO:0003002	GO:BP	regionalization	16592	1587	GO:0007389	ISS,ISS,ISS,ISS,ISS,ISS,ISS,ISS,ISS,IBA,IDA IMP ISS,IDA ISS,IMP ISS,IDA IMP IBA,ISS,ISS,ISS IBA,ISS,IBA,IMP,IBA,IBA,IBA,ISS,IBA,IBA,IBA,ISS,ISS,IMP ISS,IDA,ISS,IDA,ISS,IBA,IBA,ISS,ISS,ISS,IBA,IBA,IMP,IMP,IBA,ISS,IBA,IBA,IDA,ISS,IBA,ISS,ISS,ISS IBA,ISS,ISS,ISS,NAS,IBA,ISS IBA,IBA,IBA,IBA,ISS,ISS,IMP,ISS,IBA,ISS,IMP,ISS,ISS,IBA	FOXA2,PAX8,MDFI,OSR1,DKK1,BASP1,RIPPLY1,RELN,SHH,HES2,BMP4,SIX3,LFNG,NOG,C3,NBL1,CITED2,FUZ,MESP2,SMAD6,FGF8,BMPR1B,HOXC5,DLL1,HOXB5,HOXB9,HEYL,COBL,ROBO1,CER1,SFRP1,LHX1,WNT3A,PAX2,HOXC6,HOXB6,PITX2,LMX1B,RIPPLY2,HEY2,HOXB7,PCSK5,CHRD,HOXA7,OTX2,HOXA4,HOXC9,SOSTDC1,NKD1,HOXC4,GATA4,LRP2,TBX18,FGFR2,FOXN4,TBX20,HOXD8,HOXA3,CDX2,HEY1,HOXA6,HOXD9,FOXB1,HOXD11,ISL1,ROBO2,HOXA9,FOXD1,TBX3,SMO,HOXA11,…
2.78462e-08	207	3481	86	0.0247055	0.415459	GO:0008016	GO:BP	regulation of heart contraction	16592	3514	c("GO:0060047", "GO:1903522")	TAS,IDA,IDA TAS,TAS,IDA,IMP,IDA,ISS IC,IDA,TAS,IMP IBA,IBA,ISS,IDA,TAS,IBA,TAS,IMP IBA,ISS,TAS,TAS,IMP,ISS TAS,ISS,TAS,ISS,IC,IMP IBA TAS,ISS,TAS,IMP TAS,IMP TAS,TAS,IDA TAS,IMP,IMP ISS,ISS,IMP,IMP TAS,TAS,ISS,TAS,TAS,IMP,TAS,TAS,TAS,TAS,ISS,IMP,TAS,IBA,IMP,TAS NAS,TAS,TAS,IDA IMP ISS NAS,TAS,TAS,IMP,IMP TAS IC,TAS,IMP ISS,IMP ISS IBA,IMP ISS TAS,IMP ISS TAS IC,ISS IBA TAS,ISS,ISS,ISS,IMP,TAS,IMP…	KCNK6,EDN1,EDN2,ITPR3,STC1,BMP10,TGFB2,CAV1,ADM,ATP2B2,KCNE3,ADRA1B,TH,RNLS,NPR1,KCNE1B,NPR2,KCNE5,CSRP3,CELF2,CACNG7,SLC9A1,ATP1B1,BIN1,KCNIP3,SHOX2,FLNA,SCN5A,PDE4B,KCNG2,ABCC9,NPPA,CACNG6,ATP2B4,KCNJ5,CAV3,RGS2,HCN4,KCND3,KCNK1,SPTBN4,CACNA2D2,ATP2A3,CACNA1D,SLC8A2,RYR1,ATP1B2,DES,CACNA1G,ACE2,KCNIP1,ADRB1,DSC2,GJA1,CACNG8,KCNJ4,GJA5,ATP1A3,CYP2J2,CTNNA3,KCNQ1,SLC8A3,DMD,SCN3B,CACNA1C,RYR2,FKB…
2.95989e-08	406	3481	143	0.0410801	0.352217	GO:0048871	GO:BP	multicellular organismal homeostasis	16592	15205	c("GO:0032501", "GO:0042592")	HEP,ISS,IEP IBA,IEP IBA,ISS,IMP,ISS TAS,ISS,IBA,ISS,IBA,IDA,IDA,IEP IBA,ISS,IMP,ISS,NAS,ISS,IDA,ISS,ISS,NAS,ISS,IMP,IBA,HEP,ISS,IMP,ISS,ISS,ISS,IDA IEP IBA TAS,ISS,ISS,ISS,NAS,IMP ISS,ISS,ISS,ISS,ISS,ISS,ISS,ISS,ISS,HEP,ISS,IMP TAS,ISS,ISS,ISS,NAS,ISS,ISS,IMP ISS,NAS,HEP,ISS,IDA,ISS,IBA,IBA,NAS,TAS,ISS,IBA,TAS,ISS,HEP,ISS,IBA,ISS,ISS,IMP ISS,ISS,ISS,ISS,NAS,IMP IBA NAS,IMP,ISS,HEP,TAS,ISS,ISS,HEP…	CST4,TLR4,FLG,HRNR,PRLR,CLDN4,IL6,SFN,TFF2,CMKLR1,TFF3,SCNN1A,MBP,FLG2,IL15,OAS1,IL18,CLDN3,G0S2,GPR55,MFAP2,DBH,PECAM1,FFAR4,MUC4,TFF1,LTF,PLAC8,GCNT2,TP63,HAS2,CAV1,AQP1,ADAM8,NPR3,PTGES,ESAM,RP1L1,GADD45G,CCR2,LCN2,GPR3,OXTR,RP1,ALK,ADRB2,LYZ,CSF1R,AQP2,IL1B,SOX9,SLC2A1,MUC6,PDGFC,TRPM2,TULP1,ITGB1,POTEE,DIO2,CD34,UCP2,VSIG1,SIGLEC15,CUBN,ITGB3,ELOVL3,UBASH3B,AQP3,EGR1,ZG16B,PRKCA,SLC27A1,UGCG…
3.00438e-08	716	3481	225	0.0646366	0.314246	GO:0008284	GO:BP	positive regulation of cell population proliferation	16592	3581	c("GO:0008283", "GO:0042127", "GO:0048522")	NAS,IDA IMP,IDA,IDA IMP ISO,IDA IMP,IDA,IDA,IDA,IDA ISS IBA,IBA,IDA,ISS,TAS,IDA,IDA IMP IGI,IMP ISS,IDA,IMP,ISS,IGI IBA,IDA ISS TAS,IDA IBA,IDA,IMP,IDA,IDA,IBA TAS,IBA TAS,IMP IBA TAS,IMP,IDA,IDA,IBA TAS,IDA,IMP,TAS,IMP IGI IBA,IBA,IDA,ISS,IBA TAS,ISS,IDA IBA,IDA ISS IBA,TAS,IMP,TAS,IDA IMP ISS,IMP,IDA,IDA,IDA ISS,IDA,IDA IBA TAS,ISS,IDA,TAS,IDA TAS,IDA ISS,TAS,IMP,TAS,IMP,IDA,IMP,IDA IBA,IDA IMP…	S100A6,AKR1C3,TLR4,NRG1,TSPYL5,IL31RA,THBS1,IL7R,EREG,PRLR,CSF2,SEMA5A,BST2,AKR1C2,IL6,CX3CL1,VCAM1,STAT5A,OSR1,OSMR,PTN,IL11,EDN1,MIR125B1,EDN2,SCG2,IL15,VEGFC,AREG,P2RY6,PID1,IL18,BTC,F3,CD74,CXCL10,FGF1,PDCD1LG2,LTF,BMP10,CD274,GCNT2,TGFA,CLCF1,GLP2R,LAMC2,MST1R,PDGFRB,HAS2,TGFB2,AQP1,SHH,GAS6,LIF,RASSF10,CCN1,TNFSF12,CSF1,BMP4,TCIRG1,NFATC2,EBI3,SHANK2,ECM1,HLA-DPB1,ANXA1,EGFR,NTF3,SERPINF2,P…
3.5524e-08	831	3481	254	0.0729675	0.305656	GO:0000165	GO:BP	MAPK cascade	16592	72	GO:0035556	IDA IBA,IMP,TAS,ISS,IMP TAS,TAS,IBA,NAS,IMP,IDA,IDA,TAS,TAS,IDA IMP IBA TAS,ISS,IDA,IDA,IGI IBA TAS,IDA IBA,IDA,IMP,IDA,TAS,IDA,TAS,IMP,IPI ISO,IDA,IDA,IMP,TAS,IDA,TAS,IDA,IDA IMP IBA,IDA IMP IBA,IDA IMP IBA TAS,ISS,TAS,IGI ISS,IMP,TAS,IMP,IDA IBA TAS,IMP ISS,TAS,TAS,IBA,IDA,IMP ISS TAS,IDA,ISS,ISS,IDA,ISS,IMP,IMP,IDA,IDA,TAS,IDA,IDA,ISS,IBA TAS,IDA IBA,IEP,IDA IMP TAS,IDA,IDA,IDA,IDA IBA,IDA,IMP…	CD44,LTBR,PSMB8,TLR4,NRG1,FPR1,SPRY4,IL31RA,THBS1,ARHGEF5,SAA1,EREG,CSF2,DUSP6,LAPTM5,IL6,MIR138-1,CX3CL1,IL11,MBP,GBP1,EDN1,PSMD5,SCG2,AREG,ICAM1,FGF14,P2RY6,MAPK13,IL18,RGL3,DKK1,BTC,GPR55,DUSP4,CD74,FGF1,FFAR4,CAMK2A,FPR2,CCR1,SHC3,GCNT2,TGFA,SH3RF2,GRIN2B,ARTN,MLKL,MST1R,PDGFRB,TGFB2,CAV1,ADAM8,IGFBP6,PTGER4,EPHA2,ACKR3,GAS6,LIF,PSMB9,CCN1,BMP4,TMEM106A,DUSP5,SEMA7A,CCR5,EGFR,CCN2,NTF3,SERPIN…
3.64802e-08	571	3481	187	0.0537202	0.327496	GO:0071363	GO:BP	cellular response to growth factor stimulus	16592	19448	c("GO:0070848", "GO:0071310")	IDA,TAS,IDA,IDA,IBA,IDA,IDA,IMP,ISS TAS,IMP,IBA,IBA TAS,IDA,IEP,TAS,IMP,IDA IPI IMP IGI IBA TAS,IDA,TAS,IDA TAS,ISS,IBA,IMP IBA,IDA,IDA,IBA TAS,IDA IBA,IDA ISO,IDA IBA TAS,IDA,IGI,IEP,IDA IBA,IDA,IDA IMP ISS,TAS,IDA IBA,IDA,IDA,ISS,IBA TAS,IDA,ISS,IDA IMP IBA TAS IC,IEP,IMP,IDA,TAS,IC,ISS,IDA ISS,IBA TAS,IDA,IGI,ISS,IMP ISS,IEP,ISS,IDA,IDA ISS IBA,ISS,IDA IMP ISS IBA TAS,IDA IMP IBA,ISS,IMP,IDA I…	CD44,ANOS1,COL1A2,ADAMTS12,SPRY4,THBS1,HFE,ADAMTSL2,FLRT2,ITGA3,VEGFC,BDNF,CREB3L1,CXCL8,GALNT3,SLC2A10,FGF1,PEG10,NGFR,BMP10,NRROS,FST,GCNT2,PDGFRB,HAS2,NGF,TGFB2,CAV1,GDF5,ANKRD1,CCN1,WNT10A,SOST,HAS1,BMP4,CHRDL1,ANXA1,CCBE1,VEPH1,EGFR,NTF3,TGFB1I1,RUNX2,TGFBR2,CCL2,HSPA1A,ZMIZ1,FMOD,IL1B,NIBAN2,SOX9,GDF15,MIR30A,MIR23B,HTRA4,NRP1,CCL5,EHD1,ZFP36,SPRY2,FOLR1,NOG,VASN,SPRED3,CRIM1,MIR27B,FSTL3,P…
3.75107e-08	255	3481	100	0.0287274	0.392157	GO:0018108	GO:BP	peptidyl-tyrosine phosphorylation	16592	6023	c("GO:0006468", "GO:0018212")	IDA,IMP,IDA ISO,IEP,ISS IBA,IDA,IDA,IMP,IDA IMP,IDA,IDA IBA,IBA,IBA,TAS,IDA,IDA,IBA,IDA IBA,ISS,IMP,IMP,IDA IBA,IDA IBA TAS,IDA,IDA,IMP TAS,IMP IBA,ISS,IDA,IDA,IDA,IDA TAS,IDA,IDA,IDA IMP TAS,IDA,IDA IBA,IMP ISS,IDA IMP TAS,IDA ISS IBA,IBA,IDA,TAS,IBA,IDA IMP ISS,ISS,IDA IBA,IDA ISS,IDA IBA,ISS,IDA IGI ISS,ISS,IMP,IDA TAS,IMP,IDA,IDA ISS,ISS,IMP IBA,IDA,IDA,IDA IMP ISS,IDA IMP,IDA ISO,IMP,ISS,IMP…	CD44,PARP14,NRG1,IL31RA,EREG,PRLR,CSF2,PARP9,IL6,IL11,IL15,AREG,TNFRSF14,BDNF,MVP,IL18,BTC,CD74,GPRC5A,PECAM1,BANK1,TGFA,CLCF1,EFEMP1,PDGFRB,SOCS3,CAV1,RELN,GAS6,LIF,NEDD9,PTK6,ANGPT4,ITGB2,EGFR,NTF3,CBLC,SOCS1,EGF,PTPRC,HBEGF,CSPG4,STAP2,TXK,CSF1R,DMTN,EPGN,ERRFI1,CTF1,PTPRJ,PRNP,GRM5,NRP1,CCL5,ITGB3,CSF3,KDR,SH2B3,ZFYVE28,MIR221,SRMS,PTK2B,PTPN6,VEGFA,IL6ST,PDGFA,CD40,DLG4,EPHA1,DDR1,PAK2,SHC1,…
4.08452e-08	606	3481	196	0.0563057	0.323432	GO:0043408	GO:BP	regulation of MAPK cascade	16592	12338	c("GO:0000165", "GO:1902531")	IDA IBA,IMP,ISS,IMP,TAS,IBA,IMP,IDA,IDA,IDA IMP IBA TAS,ISS,IDA,IDA,IGI IBA TAS,IDA IBA,IMP,IDA,IMP,IDA,IDA,IDA,IDA IMP IBA,IDA IMP IBA,IDA IMP IBA,ISS,IGI ISS,IMP,IMP,IDA IBA,IMP ISS,IBA,IDA,IMP ISS,IDA,ISS,ISS,IDA,IMP,IMP,IDA,IDA,IDA,IDA,ISS,IBA TAS,IDA IBA,IDA IMP,IDA,IDA,IDA,IDA IBA,IDA,IMP,IDA IBA,IBA,IDA,ISS,IMP,TAS,IBA,TAS,IDA IBA,IDA,IMP ISS,IGI,IDA ISS,IDA ISS,IDA IMP,IMP,IDA IBA,IBA,IDA…	CD44,LTBR,TLR4,NRG1,FPR1,SPRY4,THBS1,ARHGEF5,SAA1,DUSP6,LAPTM5,IL6,MIR138-1,CX3CL1,IL11,GBP1,EDN1,ICAM1,P2RY6,DKK1,GPR55,DUSP4,CD74,FGF1,FFAR4,FPR2,CCR1,GCNT2,TGFA,SH3RF2,MLKL,MST1R,PDGFRB,TGFB2,CAV1,ADAM8,IGFBP6,EPHA2,ACKR3,GAS6,LIF,CCN1,BMP4,TMEM106A,DUSP5,SEMA7A,EGFR,CCN2,NTF3,SERPINF2,ADRA1B,CBLC,PYCARD,GADD45G,CCL26,EGF,PTPRC,BCAR3,RGS3,CCL2,ALK,CAV2,ADRB2,CSF1R,CALCR,IL1B,EPGN,GDF15,RRAS,GA…
5.26231e-08	170	3481	74	0.0212583	0.435294	GO:0035637	GO:BP	multicellular organismal signaling	16592	10551	c("GO:0023052", "GO:0032501")	TAS,TAS,ISS,TAS,IMP IBA,TAS,IBA,TAS,IMP IBA,IBA TAS,IMP,ISS,TAS,ISS,TAS,IC,IMP IBA TAS,IMP TAS,TAS,TAS,TAS,IMP,IMP,IMP TAS,TAS,ISS,IBA,TAS,TAS,IMP,TAS,TAS,TAS,ISS IBA,IMP,TAS,IMP,TAS NAS,IBA TAS,TAS,IDA IMP ISS NAS,TAS,IBA,ISS,IDA,ISS,IMP,IMP TAS,TAS,IDA,IMP ISS IBA,IMP TAS,IMP ISS TAS IC,IBA,TAS,IBA,ISS,IMP,IMP,ISS,TAS,IMP IBA TAS,TAS,IMP TAS,TAS,IBA,IBA,TAS,IMP,ISS TAS NAS,NAS,IMP,ISS TAS,ISS	KCNK6,ITPR3,CAV1,ATP2B2,KCNE3,NPR1,KCNE1B,NPR2,KCNE5,CACNG7,SLC9A1,GPER1,ATP1B1,BIN1,KCNIP3,FLNA,SCN5A,ABCC9,NPPA,CACNG6,ATP2B4,KCNJ5,HCN4,KCND3,KCNK1,SPTBN4,SCN11A,CACNA2D2,ATP2A3,CACNA1D,SLC8A2,RYR1,ATP1B2,CACNA1G,ACE2,KCNIP1,DSC2,GJA1,CACNG8,KCNJ4,GJA5,ATP1A3,SCN2A,KCNA2,KCNMB2,ANK3,CTNNA3,KCNQ1,SLC8A3,KCNMB4,SCN3B,CACNA1C,RYR2,SCN8A,FKBP1B,CACNG5,NKX2-5,SCN4B,MYH14,KCNA1,KCNJ11,KCNH2,FXYD6,KC…
8.31163e-08	258	3481	100	0.0287274	0.387597	GO:0018212	GO:BP	peptidyl-tyrosine modification	16592	6114	GO:0018193	IDA,IMP,IDA ISO,IEP,ISS IBA,IDA,IDA,IMP,IDA IMP,IDA,IDA IBA,IBA,IBA,TAS,IDA,IDA,IBA,IDA IBA,ISS,IMP,IMP,IDA IBA,IDA IBA TAS,IDA,IDA,IMP TAS,IMP IBA,ISS,IDA,IDA,IDA,IDA TAS,IDA,IDA,IDA IMP TAS,IDA,IDA IBA,IMP ISS,IDA IMP TAS,IDA ISS IBA,IBA,IDA,TAS,IBA,IDA IMP ISS,ISS,IDA IBA,IDA ISS,IDA IBA,ISS,IDA IGI ISS,ISS,IMP,IDA TAS,IMP,IDA,IDA ISS,ISS,IMP IBA,IDA,IDA,IDA IMP ISS,IDA IMP,IDA ISO,IMP,ISS,IMP…	CD44,PARP14,NRG1,IL31RA,EREG,PRLR,CSF2,PARP9,IL6,IL11,IL15,AREG,TNFRSF14,BDNF,MVP,IL18,BTC,CD74,GPRC5A,PECAM1,BANK1,TGFA,CLCF1,EFEMP1,PDGFRB,SOCS3,CAV1,RELN,GAS6,LIF,NEDD9,PTK6,ANGPT4,ITGB2,EGFR,NTF3,CBLC,SOCS1,EGF,PTPRC,HBEGF,CSPG4,STAP2,TXK,CSF1R,DMTN,EPGN,ERRFI1,CTF1,PTPRJ,PRNP,GRM5,NRP1,CCL5,ITGB3,CSF3,KDR,SH2B3,ZFYVE28,MIR221,SRMS,PTK2B,PTPN6,VEGFA,IL6ST,PDGFA,CD40,DLG4,EPHA1,DDR1,PAK2,SHC1,…
1.11718e-07	780	3481	239	0.0686584	0.30641	GO:0042327	GO:BP	positive regulation of phosphorylation	16592	11706	c("GO:0016310", "GO:0042325", "GO:0045937")	IDA ISO,IBA,NAS,IMP,ISS,IDA IMP ISO IBA,TAS,IEP,IMP,IDA,IDA,IDA ISS IBA,IDA,IDA,IDA,IDA,TAS,IMP,IDA IMP,IGI,IDA,NAS,IDA,IDA,IDA,IDA,IDA IBA,IBA,IBA,IBA,IBA TAS,IDA,IDA ISS,IMP,IBA,IDA IBA,IMP,IDA IMP IBA,IMP,IDA,IGI ISS,IDA IBA,IMP,IDA IBA,IDA IBA TAS,IMP ISS IBA,IDA IMP,IBA,IDA IBA,IDA ISS IBA,TAS,IBA TAS,IDA IBA,IDA,ISS,IBA,IMP,ISS,IDA,IBA,IDA ISS,IDA,IDA,IDA,ISS,IDA IMP IBA,TAS,ISS,TAS,IDA,IBA…	CD44,AXL,TNFRSF10A,PARP14,TLR4,NRG1,FPR1,IL31RA,THBS1,ARHGEF5,SAA1,EREG,TNFSF15,PRLR,HFE,CSF2,DUSP6,PARP9,IL6,CX3CL1,CEMIP,TLR3,IL11,RARRES2,EDN1,MIR125B1,IL15,VEGFC,AREG,TNFRSF14,BDNF,IL18,DKK1,CLDN3,BTC,CD74,ADTRP,FGF1,PECAM1,LTF,FPR2,BMP10,BANK1,TGFA,CLCF1,MUSK,CAMK1,MLKL,MST1R,PDGFRB,SOCS3,NGF,TGFB2,CAV1,RELN,GDF5,SLCO3A1,ADAM8,IGFBP6,EPHA2,GAS6,LIF,CCN1,NEDD9,CSF1,BMP4,PTK6,NIBAN1,DUSP5,PROM…
1.31117e-07	229	3481	91	0.0261419	0.39738	GO:0060047	GO:BP	heart contraction	16592	16914	c("GO:0003015", "GO:0008015")	TAS,IDA,IDA TAS,TAS,IDA,IMP,IDA,ISS IC,IDA,TAS,IMP IBA,IBA,ISS,IDA,TAS,IBA,TAS,IMP IBA,IMP ISS IBA,TAS,ISS,TAS,IMP,ISS TAS,ISS,TAS,ISS,ISS,IC,IMP IBA TAS,ISS,TAS,IMP TAS,IMP TAS,TAS,IDA TAS,IC,IMP,IMP ISS,ISS,IMP,ISS,IMP TAS,TAS,ISS,TAS,TAS,IMP,TAS,TAS,TAS,TAS,ISS,IMP,TAS,IBA,IMP,TAS NAS,TAS,TAS,IDA IMP ISS NAS,TAS,TAS,IMP,IMP IBA TAS IC,IMP,TAS,IMP ISS,IMP ISS IBA,IMP ISS TAS,IMP ISS TAS IC,ISS …	KCNK6,EDN1,EDN2,ITPR3,STC1,BMP10,TGFB2,CAV1,ADM,ATP2B2,KCNE3,ADRA1B,TH,RNLS,NPR1,KCNE1B,NPR2,KCNE5,CSRP3,CELF2,GSN,CACNG7,SLC9A1,ATP1B1,BIN1,KCNIP3,NEDD4L,SHOX2,FLNA,SCN5A,PDE4B,KCNG2,ABCC9,NPPA,CACNG6,ATP2B4,MYLK2,KCNJ5,CAV3,RGS2,HCN4,ACE,KCND3,KCNK1,SPTBN4,CACNA2D2,ATP2A3,CACNA1D,SLC8A2,RYR1,ATP1B2,DES,CACNA1G,ACE2,KCNIP1,ADRB1,DSC2,GJA1,CACNG8,KCNJ4,GJA5,ATP1A3,CYP2J2,CTNNA3,KCNQ1,KCNJ8,SLC8A3…
1.44951e-07	587	3481	189	0.0542947	0.321976	GO:0070848	GO:BP	response to growth factor	16592	19148	GO:0010033	IDA,TAS,IDA,IDA,IBA,IDA,IDA,IMP,ISS TAS,IMP,IBA,IBA TAS,IDA,IEP,TAS,IMP,IDA IPI IMP IGI IBA TAS,IDA,TAS,IDA TAS,ISS,IBA,IMP IBA,IDA,IDA,IBA TAS,IDA IBA,IDA ISO,IDA IBA TAS,IDA,IMP,IGI,IEP,IDA IBA,IDA,IDA IMP ISS,TAS,IDA IBA,IDA,IDA,ISS,IBA TAS,IDA,ISS,IDA IMP IBA TAS IC,IEP,IMP,IDA,TAS,IC,ISS,IDA ISS,IBA TAS,IDA,IGI,ISS,IMP ISS,IEP,ISS,IDA,IDA ISS IBA,ISS,IDA IMP ISS IBA TAS,IDA IMP IBA,ISS,IMP,I…	CD44,ANOS1,COL1A2,ADAMTS12,SPRY4,THBS1,HFE,ADAMTSL2,FLRT2,ITGA3,VEGFC,BDNF,CREB3L1,CXCL8,GALNT3,SLC2A10,FGF1,PEG10,NGFR,BMP10,NRROS,FST,GCNT2,PDGFRB,HAS2,NGF,TGFB2,CAV1,GDF5,ANKRD1,EPHA2,CCN1,WNT10A,SOST,HAS1,BMP4,CHRDL1,ANXA1,CCBE1,VEPH1,EGFR,NTF3,TGFB1I1,RUNX2,TGFBR2,CCL2,HSPA1A,ZMIZ1,FMOD,IL1B,NIBAN2,SOX9,GDF15,MIR30A,MIR23B,HTRA4,NRP1,CCL5,EHD1,ZFP36,SPRY2,FOLR1,NOG,VASN,SPRED3,CRIM1,MIR27B,F…
2.07722e-07	293	3481	109	0.0313128	0.372014	GO:0048589	GO:BP	developmental growth	16592	14946	c("GO:0032502", "GO:0040007")	IMP,IDA ISO,ISS,ISS IBA,IBA,ISS,IBA,ISS,IDA IGI,ISS,IDA IBA,ISS,ISS,IDA,IDA,ISS,ISS,ISS,IBA,IDA,ISS,IDA,IBA,IDA IBA,ISS,IBA,IBA,IGI,IDA,ISS,IBA,IBA,ISS,ISS,ISS,IDA ISS,IDA,ISS,ISS,ISS,ISS,TAS,IBA,IBA,IDA,ISS,ISS,IDA,ISS,ISS,ISS,IDA IMP,IDA IBA,ISS,IBA,IDA,IDA,IBA,IMP,IMP ISS,IBA,ISS,IDA,ISS,IDA,ISS IBA,ISS,IDA ISO IBA,ISS,ISS TAS,ISS,ISS,IBA,IBA,NAS,ISS,IBA,IDA,ISS,IMP ISS ISO,ISS,ISS,ISS,ISS IBA…	WWC3,NRG1,EREG,SEMA5A,DUSP6,STAT5A,PSAPL1,PTN,EDN1,L1CAM,BDNF,BASP1,RUNX1,STC1,FGF1,BMP10,MUSK,AGR2,NGF,TGFB2,CCN3,BMP4,SHANK2,SEMA7A,MAP2,ANXA1,SEMA3B,JADE2,CPNE5,AGRN,TXK,SEMA6B,SPAAR,SOX9,GDF15,MIR23B,DSCAM,NRP1,NOG,DUSP10,MIR222,MAP1B,SEMA4B,LATS2,NEDD4L,MIR199A1,VEGFA,MACF1,SORBS2,EVC,CFLAR,CPNE1,DIPK2A,IMPACT,SEMA3D,MAPT,SLIT1,SEMA4A,GHRHR,MSTN,SEMA6A,BMPR1B,SLIT2,DLL1,ACVR1C,SEMA3G,SLC6A4,…
2.23736e-07	718	3481	222	0.0637748	0.309192	GO:0030029	GO:BP	actin filament-based process	16592	7698	GO:0009987	IDA,ISS,IMP,IMP IBA,IMP IBA,IMP,TAS,ISS,ISS,IDA,IGI,TAS,IBA,IMP,IMP IBA,IMP,IBA,IDA,ISS,IMP,IDA IBA,IBA TAS,IBA,IDA ISS,IBA,IMP ISS IBA,ISS,IDA ISS,ISS IC,IMP,NAS,ISS,IBA,IBA NAS,IBA,IBA,IDA,IDA IBA,IMP IBA,IMP ISS IBA,IDA,IDA,IBA,IDA,ISS,IDA,ISS IBA,IDA IBA,IBA,IBA,IBA,IBA,IDA NAS,IMP ISS,IBA,IDA ISS ISO IBA TAS,IMP IBA,IMP IBA,IBA,IDA ISS ISO IBA,NAS,IDA IMP IGI ISS IBA TAS,ISS IBA,IDA,TAS,IDA …	KRT19,TACSTD2,ARHGDIB,RHOD,RAC2,ARHGEF5,DOCK2,SEMA5A,BST2,MIR138-1,CX3CL1,CXCL1,CSRP1,EDN1,ESPN,CLDN3,PLEK2,STC1,FAT1,RHOJ,TMSB4X,CAPG,EHBP1L1,BMP10,SHROOM2,FAM107A,PDGFRB,MICAL2,CAV1,AQP1,ANKRD1,PTGER4,MYO7B,NEDD9,ARHGAP40,RFLNA,ESAM,ANXA1,KCNE3,FMNL1,CCN2,NTF3,CAPZA3,SERPINF2,PYCARD,CCL26,SYNPO,CDC42EP5,NRK,KCNE1B,GAS2L1,SMTNL1,CORO2B,CSF1R,STARD8,DMTN,KCNE5,LIMCH1,CDC42EP3,CSRP3,SPTBN5,GSN,CDC…
2.65749e-07	344	3481	123	0.0353347	0.357558	GO:0045785	GO:BP	positive regulation of cell adhesion	16592	13553	c("GO:0007155", "GO:0030155", "GO:0048522")	IMP,IMP,IDA,IDA ISO,IC,IDA,IDA NAS,IDA IBA,TAS,IDA,IDA TAS,IDA,ISS,IBA,IBA,IDA TAS,IDA ISS,ISS,ISS,IDA,IBA TAS,ISS,IDA IBA TAS,IMP,IMP,IMP,IDA,IDA,ISS,ISS,IDA,IMP,IMP,ISS,TAS,IMP,IDA IBA,ISS,TAS,IMP,IMP ISS,ISS,IMP,IMP ISS,ISS,IMP,TAS,IDA ISS,ISS,IDA,ISS,IMP,ISS,IDA IBA NAS,IMP,IDA,IMP,IBA,IMP,IDA IMP,IDA,IDA IBA,IMP,IMP,IMP,IBA,IDA,IDA,ISS IC,ISS,IMP,ISS,IMP,TAS,IMP,IDA,IDA,IDA,IMP,IDA,IMP,IMP,I…	CD44,RHOD,CARD11,NRG1,FOXA2,ADGRG1,SAA1,CCL28,PRSS2,IL6,CX3CL1,VCAM1,TGM2,IL15,LIMS2,TNFRSF14,IL18,NLRP3,RUNX1,HLA-DRA,PDCD1LG2,VNN1,CD274,GCNT2,AGR2,HAS2,TGFB2,CAV1,ADAM8,SHH,COL16A1,LIF,NEDD9,CSF1,EBI3,HLA-DPB1,ANXA1,ITGB2,SERPINF2,ETS1,PYCARD,CCR2,VSIR,SOCS1,PTPRC,RIN2,GRAP2,TGFBR2,CCL2,DPP4,ZMIZ1,HLA-G,DMTN,IL1B,RRAS,FN1,PTPRJ,PTPN22,PLAUR,NRP1,CCL5,PODXL,DOCK5,DUSP10,MIR27B,IL1A,FSTL3,KDR,CC…
2.66389e-07	188	3481	78	0.0224074	0.414894	GO:0098742	GO:BP	cell-cell adhesion via plasma-membrane adhesion molecules	16592	22126	GO:0098609	IBA,ISS,EXP IDA IMP ISO,ISS,IBA,ISS,IDA,IDA,NAS,NAS,NAS,IDA,NAS,ISS IBA,IBA,TAS,IBA,NAS,IBA,IMP IBA,ISS,IDA,NAS,ISS,ISS,IBA,ISS,ISS,ISS,IBA,NAS,NAS,ISS,ISS NAS,NAS,ISS,NAS,ISS,ISS IBA,IDA,TAS,IDA,IDA,NAS,ISS,ISS,IBA,ISS,IBA NAS,IMP,IMP,IBA,IBA,IBA,TAS,IDA,IBA,IBA,IBA,IBA,IBA,IBA,ISS,ISS,IBA,ISS,IBA,IBA,ISS,IMP,ISS IBA,IDA,IDA IBA,IBA,IDA,IDA IMP ISS IBA,IBA,TAS	CDH11,IL1RAPL1,NRG1,CRTAM,MILR1,CLDN4,CX3CL1,VCAM1,PCDHB9,PCDHB11,PCDHB13,MBP,PCDHB10,CLDN2,L1CAM,ICAM1,ROBO4,PCDHB14,CDH4,PECAM1,CLDN23,IL1RN,PCDHGB4,CLDN7,TGFB2,CDH20,CLDN9,CLDN14,AMIGO2,VSTM2L,ITGB2,PCDHB16,CLDN11,PCDHB6,PCDHB3,TGFBR2,PCDHB5,MMP24,DSCAM,PTPRM,ITGB1,KLF4,MIR221,FXYD5,CLDN19,FAT4,MYPN,NLGN1,CDH23,ITGAL,MPZ,TENM4,NECTIN4,EMB,MPZL2,ROBO1,CDH26,CRB1,IGSF21,IGSF9,CDH18,MYOT,CBLN1,CL…
2.98214e-07	263	3481	100	0.0287274	0.380228	GO:0051960	GO:BP	regulation of nervous system development	16592	16267	c("GO:0007399", "GO:2000026")	ISS,ISS,ISS IBA,IDA TAS,ISS TAS,IDA,IDA IMP ISS,IMP,ISS,IDA IBA,ISS IBA,TAS,ISS,IBA TAS,ISS,ISS,IBA,IDA,IDA IBA,ISS,IBA,ISS,IDA IGI,ISS,IBA,IBA,IGI ISS TAS,IMP IBA,IDA,ISS,ISS,ISS,ISS,IBA,ISS,IBA,IMP,ISS,IBA,ISS,IDA,ISS,ISS,ISS,IBA,IBA,IDA,IGI ISS,ISS,IDA,IDA ISS,IBA,ISS,IBA,IDA,ISS,ISS,ISS IBA,IBA,IMP,ISS,IMP,IBA,ISS,TAS,ISS,ISS IBA,IDA ISO IBA,ISS,ISS,IMP ISS,IBA,IDA,IBA,ISS IBA,ISS,ISS,IDA,ISS…	IL1RAPL1,TLR2,SEMA5A,IL6,CX3CL1,TGM2,PTN,MIR125B1,L1CAM,BDNF,TNFRSF1B,NGFR,CLCF1,NGF,RELN,RASSF10,HES2,SRPX2,SEMA7A,MAP2,SEMA3B,NCMAP,JADE2,AGRN,SEMA6B,CST7,IL1B,TNFRSF21,DSCAM,NRP1,NOG,MIR222,GPER1,PLXNA2,MIR221,SEMA4B,BIN1,LDLR,PLXND1,VEGFA,MACF1,NKX6-2,NLGN2,NR1D1,PLXNA1,PLXNA4,F2,CUL7,VSTM5,B2M,NLGN1,SEMA3D,ELAPOR2,FAIM,MAPT,SLIT1,ZNF365,SEMA4A,DCT,LGI4,FZD3,KALRN,SEMA6A,EFNB3,SLIT2,DLL1,SEMA…
3.59576e-07	1223	3481	346	0.0993967	0.282911	GO:0023057	GO:BP	negative regulation of signaling	16592	7676	c("GO:0023051", "GO:0023052", "GO:0048519")	IDA,IMP,IDA,TAS,IDA,TAS,IMP,IMP,TAS,ISS TAS,IDA ISO,IBA,IDA TAS,TAS,TAS,ISS,IDA,IMP,IDA IMP IBA,IDA,IDA,ISS,ISS,IDA,ISS,NAS,IGI ISS,TAS,IDA,IDA IMP ISS IBA TAS,IMP,TAS,IDA,IDA,ISS,IDA,TAS,IDA,TAS,ISS,IDA,IMP,IDA,IDA IBA,IDA IGI ISS IBA TAS NAS,TAS,IDA ISS,IDA,IDA IMP IBA,IDA IMP IBA,IMP,ISS,IDA,ISS,ISS,IDA,IMP,ISS,IBA,IDA IMP IBA,IDA IBA,TAS,ISS,IMP,IDA ISS IBA,IDA,ISS,TAS,IMP,ISS,IDA ISS ISO,TAS…	CD44,SERPINE1,ADAMTS12,TNFRSF10A,WWC3,PSMB8,OAS3,PARP14,IGFBP1,TLR4,NRG1,SPRY4,THBS1,TNFSF10,EREG,MMP14,CSF2,ADAMTSL2,DUSP6,PCSK9,MIRLET7A2,LAPTM5,IL6,MIR138-1,MDFI,IGFBP3,CX3CL1,TLR3,IL11,CD22,GBP1,PSMD5,MIR125B1,SCG2,ITGA3,FBP1,AREG,ICAM1,LY96,BDNF,PID1,OAS1,MVP,NLRP3,DKK1,BTC,CREB3L1,CXCL8,DUSP4,CD74,SLC2A10,GPRC5A,PEG10,FFAR4,VNN1,LTF,TMSB4X,NRROS,BANK1,FST,IL1RN,TGFA,SH3RF2,ISG15,LGALS3,MUC1…
3.7069e-07	2074	3481	547	0.157139	0.263742	GO:0048584	GO:BP	positive regulation of response to stimulus	16592	14941	c("GO:0048518", "GO:0048583", "GO:0050896")	IDA IBA,IDA IMP IGI,IMP,IMP IEP IBA,IDA IBA,ISS,TAS,IDA,IMP,IDA TAS,IDA,IMP TAS,IDA IMP ISS IC,IMP,IMP IBA TAS,IMP TAS,IBA TAS,IMP,HMP,IDA IMP ISS IBA,IDA IBA,IDA IMP ISS,HMP,TAS,IDA IEP IBA,ISS,IDA,IDA,IDA IMP IGI IC,ISS IBA,IDA,ISS IBA TAS,IDA,IDA,ISS,IMP,TAS,IDA IBA,IDA IBA,HMP,IMP IBA,IDA,IDA,IBA,IMP,ISS,IDA IGI ISS TAS IC,IDA IBA,ISS,IDA IMP,IMP IBA,IDA IC,IGI IEP ISS IBA TAS,IDA IC,IC,ISS,I…	CD44,SERPINE1,DTX3L,LTBR,AXL,OCIAD2,PSMB8,AKR1C3,PARP14,C4BPB,CASP4,RAC2,TLR4,ECHDC3,CARD11,NRG1,FPR1,TSPYL5,APOL3,CGAS,IFI16,THBS1,SECTM1,THBD,TNFSF10,ADGRG1,ARHGEF5,SAA1,TLR2,RSAD2,IL7R,EREG,PRLR,HFE,SEMA5A,IFIH1,DUSP6,AIM2,CRTAM,BST2,PARP9,KCNN4,AKR1C2,GPR17,CLDN4,LAPTM5,IL6,S100A4,MIR138-1,HMSD,CMKLR1,TLR7,CX3CL1,TLR3,OSMR,TGM2,PTN,PLA2R1,IL11,ICAM2,IKBKE,RARRES2,CD22,GBP1,TLR8,LGALS1,EDN1,PS…
3.91812e-07	335	3481	120	0.0344729	0.358209	GO:0042391	GO:BP	regulation of membrane potential	16592	11753	GO:0065008	IBA,IBA,IBA,IDA,ISS,ISS TAS,IBA,IMP ISS IC,ISS,IBA,IMP IBA,IDA,IBA,IBA,IDA IMP IBA,IBA,IBA,TAS,ISS,IDA IC,IGI,ISS,ISS,IDA ISS,ISS IBA,IBA,IBA,ISS IC,IBA,ISS,ISS,TAS,ISS,IDA IMP ISS IBA,ISS,IMP,IMP IC,IGI ISS,ISS IBA,IBA,IMP,IBA,IMP IC,IMP,IDA ISS,IDA IBA,IDA IMP ISS IBA,IDA IMP IC,IDA IMP TAS,ISS,IMP IBA,IDA,IDA,IBA,IBA,IMP ISS IBA,IBA,IMP ISS IC,IBA,ISS,IDA,IBA,IDA,IMP,IDA ISS IBA,IMP,TAS,ISS IB…	GABRE,GNA15,KCNK6,KCNN4,NALCN,PID1,GRIN2B,CAV1,RELN,SHANK2,KCNE3,BCL2L1,KCNE1B,KCNK2,KCNE5,KCNH1,KCNK7,SLC9A1,GPER1,ATP1B1,KDR,BIN1,PTK2B,NEDD4L,CHRNB1,GLRB,PIEZO1,FLNA,GABRR2,ABCD1,NLGN2,SLC8B1,DLG4,SCN5A,STX1B,NPPA,KCNJ5,NLGN1,RIMS3,KCNH4,STOX1,KCNH3,HCN2,MAPT,SLC4A4,CHRFAM7A,CAV3,HCN4,KCND3,CHCHD10,KCNK1,RNF122,OPRD1,CHRNA5,SCN11A,LRRK2,GABRQ,CACNA1D,KCNK9,SLC8A2,FHL1,GRIN2C,ATP1B2,CCN6,CACNA1…
4.03112e-07	70	3481	39	0.0112037	0.557143	GO:0072073	GO:BP	kidney epithelium development	16592	20000	c("GO:0001822", "GO:0060429")	ISS,IEP ISS,ISS,ISS,IDA,IEP,ISS,IDA,IDA,ISS,ISS,ISS,ISS,IEP,ISS,ISS,IMP,ISS,ISS,IMP,ISS,IDA ISS IBA,ISS,ISS,IEP ISS,IDA,IEP,ISS,ISS,ISS,ISS,IMP,ISS,ISS,IEP ISS,ISS,ISS,ISS,ISS	TACSTD2,PAX8,OSR1,BASP1,FGF1,PECAM1,SHH,LIF,BMP4,JAG1,SOX9,PODXL,NOG,CD34,GATA3,VEGFA,CD24,MTSS1,CITED1,SLIT2,FOXC1,GDNF,CER1,LHX1,PAX2,FGF2,WNT11,NPNT,FGFR2,SOX8,HOXD11,ROBO2,FOXD1,POU3F3,SALL1,GPC3,SMO,HOXA11,BMP7
4.3427e-07	487	3481	161	0.0462511	0.330595	GO:0043269	GO:BP	regulation of ion transport	16592	12252	c("GO:0006811", "GO:0051049")	IDA,IGI IBA,IDA,TAS,IDA TAS,IGI,IDA,IDA,ISS,IDA,IBA,ISS TAS,IDA,IDA,ISS IBA,IDA,IDA,ISS TAS,IDA,IBA,IDA,TAS,IDA IBA,ISS,IMP ISS,ISS,IDA,IMP,IBA,IMP,IDA IMP IBA,ISS,IDA,IDA,NAS,IDA ISS,IBA,IMP,IMP,IGI,IDA,IGI,IDA IMP IBA,ISS,IDA IBA,IGI ISS,IGI,IDA IBA,IDA,ISS,IDA IBA,IMP,IDA,NAS,ISS,IDA IGI ISS,IBA,IBA,IBA,ISS,ISS,IDA ISS,IDA IBA,IDA ISS IC,IBA,ISS,IDA,ISS TAS,IDA IMP,ISS,IDA,IBA,IDA IMP ISS,IBA,…	GABRE,HFE,PCSK9,KCNN4,JPH2,CX3CL1,CEMIP,OSR1,PLA2R1,CXCL11,FGF14,P2RY6,CTSS,CXCL10,STAC,STC1,F2RL3,CAMK2A,TMSB4X,SYT8,CCR1,GRIN2B,LGALS3,PDGFRB,CAV1,RELN,ANO9,AHNAK,SHANK2,PLPP4,KCNE3,CCR2,EGF,MIR210,P2RX5,CCL2,KCNE1B,ATP8B1,VAMP8,ADRB2,MYLK,CALCR,KCNE5,IL1B,CNIH3,PRNP,GRM5,GRAMD2A,CCL5,ITGB1,CACNG7,SLC9A1,GPER1,ACTN4,ITGB3,ATP1B1,UBASH3B,SYT12,FXYD5,BIN1,KCNIP3,PTK2B,NEDD4L,FLNA,HOMER3,NLGN2,SLC…
4.35648e-07	157	3481	68	0.0195346	0.433121	GO:0034341	GO:BP	response to interferon-gamma	16592	9881	c("GO:0034097", "GO:0045087")	TAS,TAS,IMP,IDA,IEP IBA,TAS,IDA,IDA IMP TAS IC,ISS,IDA IMP IBA,IBA,IBA,TAS,IDA,IDA IBA TAS,IDA IBA TAS,TAS,TAS,TAS,IDA,TAS,TAS,IDA IBA,TAS,TAS,TAS,IDA IMP,TAS,TAS,IMP,IBA,TAS,TAS,IEP ISS IBA,TAS,IDA,IDA,ISS TAS,IDA TAS,TAS,IEP IBA,TAS,IDA,TAS,IEP IBA,ISS IBA,TAS,TAS,IDA IBA,TAS,TAS,TAS,IDA TAS,TAS,IBA,TAS,TAS,IDA,IMP,ISS,IDA,IBA,IDA,IBA,IDA TAS,TAS,IEP,IDA	CD44,OAS3,PARP14,TLR4,GBP4,OAS2,TLR2,SP100,BST2,PARP9,GBP3,CX3CL1,VCAM1,SHFL,GBP2,GBP1,ICAM1,OAS1,HLA-DRA,CD74,OASL,CAMK2A,IFITM3,TRIM34,TRIM25,SOCS3,NLRC5,TRIM22,HLA-DPB1,CASP1,CCL26,SOCS1,MT2A,CCL2,HLA-G,TXK,KYNU,IRF1,CIITA,TRIM8,CCL5,IRF5,CXCL16,IRF7,GBP5,GBP6,IRF2,HLA-B,IFITM2,HLA-DRB1,HLA-A,TRIM38,HLA-DPA1,HLA-DRB5,CD40,HLA-E,B2M,CYP27B1,IRGM,CITED1,DAPK1,XCL2,AQP4,XCL1,IRF8,NCAM1,WNT5A,SNCA
4.93987e-07	90	3481	46	0.0132146	0.511111	GO:0072006	GO:BP	nephron development	16592	19935	c("GO:0001822", "GO:0048856")	ISS,IEP ISS,ISS,IMP,ISS,IDA,IEP,ISS,ISS,IDA,IDA ISS,ISS,ISS,ISS,ISS,IEP,ISS,ISS,ISS,IMP,IMP IBA,ISS,ISS,ISS,ISS,IMP,IDA ISS IBA,ISS,IEP ISS,IDA,IEP,ISS IBA,ISS,ISS,ISS,ISS,ISS,ISS,ISS,ISS,IEP ISS,ISS,ISS,ISS,ISS IBA,IDA	TACSTD2,PAX8,OSR1,ITGA3,BASP1,FGF1,PECAM1,PDGFRB,SHH,LIF,BMP4,JAG1,SOX9,PODXL,NOG,CD34,EGR1,GATA3,VEGFA,CD24,COL4A4,MTSS1,CITED1,DLL1,FOXC1,IL6R,GDNF,LHX1,PAX2,FGF2,WNT11,SULF2,PDGFRA,RET,ENPEP,NPNT,SOX8,HOXD11,FOXD1,POU3F3,SALL1,GPC3,SMO,HOXA11,SULF1,BMP7
5.35468e-07	33	3481	24	0.00689457	0.727273	GO:0072171	GO:BP	mesonephric tubule morphogenesis	16592	20097	c("GO:0072078", "GO:0072164")	ISS,IEP ISS,ISS,IDA,ISS,IDA,ISS,ISS,ISS,ISS,ISS,IDA ISS IBA,ISS,IEP ISS,IDA,IEP,ISS,ISS,ISS,ISS,ISS,ISS,ISS,ISS	TACSTD2,PAX8,OSR1,FGF1,SHH,BMP4,SOX9,NOG,GATA3,VEGFA,CITED1,GDNF,LHX1,PAX2,FGF2,WNT11,NPNT,SOX8,HOXD11,FOXD1,SALL1,GPC3,SMO,HOXA11
5.65428e-07	1219	3481	344	0.0988222	0.282199	GO:0010648	GO:BP	negative regulation of cell communication	16592	4806	c("GO:0007154", "GO:0010646", "GO:0048523")	IDA,IMP,IDA,TAS,IDA,TAS,IMP,IMP,TAS,ISS TAS,IDA ISO,IBA,IDA TAS,TAS,TAS,ISS,IDA,IMP,IDA IMP IBA,IDA,ISS,ISS,IDA,ISS,NAS,IGI ISS,TAS,IDA,IDA IMP ISS IBA TAS,IMP,TAS,IDA,IDA,ISS,IDA,TAS,IDA,TAS,ISS,IDA,IMP,IDA,IDA IBA,IDA IGI ISS IBA TAS NAS,TAS,IDA ISS,IDA,IDA IMP IBA,IDA IMP IBA,IMP,ISS,IDA,ISS,ISS,IDA,IMP,ISS,IBA,IDA IMP IBA,IDA IBA,TAS,ISS,IMP,IDA ISS IBA,IDA,ISS,TAS,IMP,ISS,IDA ISS ISO,TAS,IDA…	CD44,SERPINE1,ADAMTS12,TNFRSF10A,WWC3,PSMB8,OAS3,PARP14,IGFBP1,TLR4,NRG1,SPRY4,THBS1,TNFSF10,EREG,MMP14,CSF2,ADAMTSL2,DUSP6,MIRLET7A2,LAPTM5,IL6,MIR138-1,MDFI,IGFBP3,CX3CL1,TLR3,IL11,CD22,GBP1,PSMD5,MIR125B1,SCG2,ITGA3,FBP1,AREG,ICAM1,LY96,BDNF,PID1,OAS1,MVP,NLRP3,DKK1,BTC,CREB3L1,CXCL8,DUSP4,CD74,SLC2A10,GPRC5A,PEG10,FFAR4,VNN1,LTF,TMSB4X,NRROS,BANK1,FST,IL1RN,TGFA,SH3RF2,ISG15,LGALS3,MUC1,PLK2,…
6.24117e-07	266	3481	100	0.0287274	0.37594	GO:0050808	GO:BP	synapse organization	16592	15383	GO:0034330	IDA IMP ISS,EXP IDA IMP ISO,ISS,ISS,TAS,TAS,TAS,TAS,ISS IBA,TAS,IDA IBA,ISS,IDA,TAS,TAS,ISS,ISS,IDA ISS,IMP,ISS,NAS,IDA,ISS IBA,TAS,IDA IBA,TAS,TAS,IBA,TAS,ISS IBA TAS,ISS TAS,ISS,ISS,ISS,ISS,ISS,ISS,IMP,ISS,ISS IBA TAS NAS,ISS IBA TAS,IDA IMP,ISS,IBA,IDA IGI ISS IBA TAS,ISS,IMP ISO,ISS,ISS,IMP IBA,ISS,IMP,ISS,IMP ISS IBA,ISS,IMP IBA,IBA,IBA,ISS,ISS,ISS IBA,ISS,ISS,TAS,IBA,ISS,IDA IMP TAS,IBA,ISS…	IL1RAPL1,NRG1,TLR2,RAB17,CX3CL1,PCDHB9,PCDHB11,PCDHB13,LHFPL4,PCDHB10,L1CAM,ITGA3,BDNF,DKK1,PCDHB14,DOCK10,GRIN2B,MUSK,CAMK1,RELN,DNER,SRPX2,SHANK2,PCDHB16,SYNPO,PCDHB6,PCDHB3,SNCG,PCDHB5,AGRN,PRNP,DSCAM,GRM5,DAB2IP,TANC2,APBB2,PLXND1,CHRNB1,C3,NLGN2,DLG4,ARHGAP22,VSTM5,BSN,NLGN1,HOMER1,MAPT,SLIT1,ZNF365,SRCIN1,SEMA4A,KALRN,CHCHD10,LRRK2,SLC8A2,PPFIA2,ERC2,PPFIA3,NRXN2,IGSF21,SHANK1,SEMA3E,GPM6A,…
6.58892e-07	235	3481	91	0.0261419	0.387234	GO:0003015	GO:BP	heart process	16592	1600	GO:0003013	TAS,IDA,IDA TAS,TAS,IDA,IMP,IDA,ISS IC,IDA,TAS,IMP IBA,IBA,ISS,IDA,TAS,IBA,TAS,IMP IBA,IMP ISS IBA,TAS,ISS,TAS,IMP,ISS TAS,ISS,TAS,ISS,ISS,IC,IMP IBA TAS,ISS,TAS,IMP TAS,IMP TAS,TAS,IDA TAS,IC,IMP,IMP ISS,ISS,IMP,ISS,IMP TAS,TAS,ISS,TAS,TAS,IMP,TAS,TAS,TAS,TAS,ISS,IMP,TAS,IBA,IMP,TAS NAS,TAS,TAS,IDA IMP ISS NAS,TAS,TAS,IMP,IMP IBA TAS IC,IMP,TAS,IMP ISS,IMP ISS IBA,IMP ISS TAS,IMP ISS TAS IC,ISS …	KCNK6,EDN1,EDN2,ITPR3,STC1,BMP10,TGFB2,CAV1,ADM,ATP2B2,KCNE3,ADRA1B,TH,RNLS,NPR1,KCNE1B,NPR2,KCNE5,CSRP3,CELF2,GSN,CACNG7,SLC9A1,ATP1B1,BIN1,KCNIP3,NEDD4L,SHOX2,FLNA,SCN5A,PDE4B,KCNG2,ABCC9,NPPA,CACNG6,ATP2B4,MYLK2,KCNJ5,CAV3,RGS2,HCN4,ACE,KCND3,KCNK1,SPTBN4,CACNA2D2,ATP2A3,CACNA1D,SLC8A2,RYR1,ATP1B2,DES,CACNA1G,ACE2,KCNIP1,ADRB1,DSC2,GJA1,CACNG8,KCNJ4,GJA5,ATP1A3,CYP2J2,CTNNA3,KCNQ1,KCNJ8,SLC8A3…
7.04294e-07	910	3481	268	0.0769894	0.294505	GO:1902533	GO:BP	positive regulation of intracellular signal transduction	16592	25686	c("GO:0009967", "GO:0035556", "GO:1902531")	IDA IBA,IMP IEP IBA,IBA,IDA,TAS,IDA ISS,IMP IBA,IMP TAS,TAS,IMP,HMP,IDA IBA,IDA IMP,HMP,IEP IBA,ISS,IDA,IDA,IDA,TAS,ISS,TAS,HMP,IDA,IBA,ISS,IDA,IDA IBA,ISS,IDA,IGI ISS IBA TAS,IDA,ISS,IMP,IDA IBA,IEP,HMP,IDA,TAS,IMP,IDA,IDA,TAS,IBA,IDA,TAS,ISS,IMP,IDA IBA,IDA IMP IBA,IDA IMP IBA TAS,IEP,IDA,IBA,ISS,IDA,IGI ISS,IMP,IMP,IDA IBA TAS,IMP,ISS,IBA,IBA,HMP,IDA,IDA IBA,IDA IBA,IMP ISS TAS,ISS,IDA,IMP,ISS…	CD44,LTBR,AXL,AKR1C3,RAC2,TLR4,CARD11,NRG1,FPR1,TSPYL5,APOL3,CGAS,THBS1,SECTM1,TNFSF10,ADGRG1,ARHGEF5,SAA1,TLR2,EREG,SEMA5A,DUSP6,BST2,AKR1C2,GPR17,LAPTM5,IL6,S100A4,MIR138-1,TLR7,CX3CL1,TLR3,TGM2,PLA2R1,IL11,IKBKE,LGALS1,EDN1,AREG,ICAM1,P2RY6,IL18,BIRC3,TRIML2,DKK1,BTC,SLC15A3,F3,GPR55,CD74,FGF1,MYD88,OASL,F2RL3,FFAR4,LTF,FPR2,CCR1,GCNT2,TGFA,SH3RF2,BOK,TRIM34,MLKL,PLK2,TRIM25,MST1R,CD14,PDGFRB,…
8.38798e-07	412	3481	140	0.0402183	0.339806	GO:0048729	GO:BP	tissue morphogenesis	16592	15074	c("GO:0009653", "GO:0009888")	IMP,ISS,IDA,TAS,IDA,IEP ISS,IEP,ISS,TAS,IEP,IMP,IDA TAS,IGI,IDA,IDA,IDA IMP,ISS,ISS,ISS,IMP,ISS,ISS,IDA,TAS,IDA,IMP,IDA ISS,ISS,IDA,ISS,NAS,IMP,TAS,IEP,ISS IBA,TAS,NAS,ISS,ISS,ISS,ISS,IEP,ISS,ISS,IEP,IMP,TAS,NAS,ISS,IMP IBA,IDA,IMP,TAS,IDA,IGI,IDA IMP ISS ISO,ISS,IDA,ISS,TAS NAS,IMP,ISS,IBA,ISS IBA,IMP,IMP,ISS,TAS NAS,IMP IBA,IBA,ISS,IMP ISS,ISS,IBA,ISS,IMP,NAS,ISS,ISS,ISS,ISS,IDA IMP,ISS,ISS,ISS…	CD44,TACSTD2,ADAMTS12,PSMB8,NRG1,PAX8,ITGB4,OSR1,PSMD5,ITGA3,FLG2,DKK1,FERMT1,CXCL10,STC1,FGF1,BMP10,TGFB2,MICAL2,ANKRD1,SHH,EPHA2,LIF,PSMB9,CCN1,WNT10A,BMP4,SIX3,EGF,TGFBR2,FZD6,MYLK,CSF1R,ITGA2,SOX9,PSMB10,PRICKLE2,NRP1,PODXL,FOLR1,NOG,ITGB1,NKX3-1,KRT17,ITGB3,KDR,KLF4,ARHGEF19,GATA3,PLEKHA4,MIR221,OPHN1,SMURF2,MIR150,PIK3CD,VEGFA,IHH,FLNA,DLC1,FZD2,MSN,PDGFA,LAMA3,PLET1,PHLDB2,DDR1,KDM6B,FZD7,…
9.36411e-07	1170	3481	331	0.0950876	0.282906	GO:0009968	GO:BP	negative regulation of signal transduction	16592	4281	c("GO:0007165", "GO:0009966", "GO:0010648", "GO:0023057", "GO:0048585")	IDA,IMP,IDA,TAS,IDA,TAS,IMP,IMP,TAS,ISS TAS,IDA ISO,IBA,IDA TAS,TAS,TAS,ISS,IDA,IMP,IDA IMP IBA,IDA,ISS,ISS,IDA,ISS,NAS,IGI ISS,TAS,IDA IMP ISS IBA TAS,IMP,TAS,IDA,IDA,ISS,IDA,TAS,IDA,TAS,ISS,IDA,IMP,IDA,IDA IBA,IDA IGI ISS IBA TAS NAS,TAS,IDA ISS,IDA,IDA IMP IBA,IDA IMP IBA,IMP,ISS,IDA,ISS,IDA,IMP,ISS,IBA,IDA IMP IBA,IDA IBA,TAS,ISS,IMP,IDA ISS IBA,IDA,TAS,IMP,ISS,IDA ISS ISO,TAS,IDA,IMP,IMP,IDA…	CD44,SERPINE1,ADAMTS12,TNFRSF10A,WWC3,PSMB8,OAS3,PARP14,IGFBP1,TLR4,NRG1,SPRY4,THBS1,TNFSF10,EREG,MMP14,CSF2,ADAMTSL2,DUSP6,MIRLET7A2,LAPTM5,IL6,MIR138-1,MDFI,IGFBP3,CX3CL1,TLR3,CD22,GBP1,PSMD5,MIR125B1,SCG2,ITGA3,FBP1,AREG,ICAM1,LY96,BDNF,PID1,OAS1,MVP,NLRP3,DKK1,BTC,CREB3L1,CXCL8,DUSP4,CD74,SLC2A10,GPRC5A,PEG10,VNN1,LTF,TMSB4X,NRROS,BANK1,FST,IL1RN,TGFA,SH3RF2,ISG15,LGALS3,MUC1,CD14,SOCS3,TGFB2…
9.55167e-07	836	3481	249	0.0715312	0.297847	GO:0045937	GO:BP	positive regulation of phosphate metabolic process	16592	13689	c("GO:0006796", "GO:0010562", "GO:0019220")	IDA ISO,IBA,NAS,IMP,ISS,IDA IMP ISO IBA,TAS,IEP,IMP,IDA,IDA,IDA ISS IBA,IDA,IDA,IDA,IDA,TAS,IMP,IDA IMP,IGI,IDA,NAS,IDA,IDA,IDA,IDA,IDA IBA,IBA,IBA,IBA,IDA TAS,IBA TAS,ISS,IDA,IDA ISS,IMP,ISS,IBA,IDA IBA,IMP,IDA IMP IBA,IMP,IDA,IDA,IGI ISS,IDA IBA,IMP,IDA IBA,IDA IBA TAS,IMP ISS IBA,IDA IMP,IBA,IDA IBA,IDA ISS IBA,TAS,IBA TAS,IDA IBA,IDA,ISS,IBA,IMP,ISS,IDA,IBA,IDA ISS,IDA,IDA,IDA,ISS,IDA IMP IBA…	CD44,AXL,TNFRSF10A,PARP14,TLR4,NRG1,FPR1,IL31RA,THBS1,ARHGEF5,SAA1,EREG,TNFSF15,PRLR,HFE,CSF2,DUSP6,PARP9,IL6,CX3CL1,CEMIP,TLR3,IL11,RARRES2,EDN1,MIR125B1,IL15,VEGFC,AREG,TNFRSF14,P2RY6,BDNF,PID1,IL18,DKK1,CLDN3,HRH1,BTC,CD74,ADTRP,FGF1,PECAM1,LTF,TMSB4X,FPR2,BMP10,BANK1,TGFA,CLCF1,MUSK,CAMK1,MLKL,MST1R,PDGFRB,SOCS3,NGF,TGFB2,CAV1,RELN,GDF5,SLCO3A1,ADAM8,IGFBP6,EPHA2,GAS6,LIF,CCN1,NEDD9,CSF1,BMP4…
9.55167e-07	836	3481	249	0.0715312	0.297847	GO:0010562	GO:BP	positive regulation of phosphorus metabolic process	16592	4726	c("GO:0006793", "GO:0031325", "GO:0051174")	IDA ISO,IBA,NAS,IMP,ISS,IDA IMP ISO IBA,TAS,IEP,IMP,IDA,IDA,IDA ISS IBA,IDA,IDA,IDA,IDA,TAS,IMP,IDA IMP,IGI,IDA,NAS,IDA,IDA,IDA,IDA,IDA IBA,IBA,IBA,IBA,IDA TAS,IBA TAS,ISS,IDA,IDA ISS,IMP,ISS,IBA,IDA IBA,IMP,IDA IMP IBA,IMP,IDA,IDA,IGI ISS,IDA IBA,IMP,IDA IBA,IDA IBA TAS,IMP ISS IBA,IDA IMP,IBA,IDA IBA,IDA ISS IBA,TAS,IBA TAS,IDA IBA,IDA,ISS,IBA,IMP,ISS,IDA,IBA,IDA ISS,IDA,IDA,IDA,ISS,IDA IMP IBA…	CD44,AXL,TNFRSF10A,PARP14,TLR4,NRG1,FPR1,IL31RA,THBS1,ARHGEF5,SAA1,EREG,TNFSF15,PRLR,HFE,CSF2,DUSP6,PARP9,IL6,CX3CL1,CEMIP,TLR3,IL11,RARRES2,EDN1,MIR125B1,IL15,VEGFC,AREG,TNFRSF14,P2RY6,BDNF,PID1,IL18,DKK1,CLDN3,HRH1,BTC,CD74,ADTRP,FGF1,PECAM1,LTF,TMSB4X,FPR2,BMP10,BANK1,TGFA,CLCF1,MUSK,CAMK1,MLKL,MST1R,PDGFRB,SOCS3,NGF,TGFB2,CAV1,RELN,GDF5,SLCO3A1,ADAM8,IGFBP6,EPHA2,GAS6,LIF,CCN1,NEDD9,CSF1,BMP4…
1.11368e-06	2440	3481	628	0.180408	0.257377	GO:0035556	GO:BP	intracellular signal transduction	16592	10495	GO:0007165	IDA IBA,IDA,IMP IEP IBA,IBA,IBA,IDA IBA,NAS,IDA,TAS,IMP,IDA,IDA IMP IBA TAS,TAS,IMP,IBA TAS,IDA ISS TAS,IMP IBA,IMP IBA TAS,TAS,IBA,IMP,HMP,NAS,IDA IBA,IDA IMP,IDA IMP,HMP,IEP IBA,IDA ISS,IDA TAS,IDA,IDA,IDA,TAS,IDA,TAS,ISS,IDA TAS,IDA IMP IBA TAS,HMP,IDA,IBA,ISS,IDA,IDA IBA,IDA ISS,IDA TAS,IDA IBA,IDA IBA,IGI ISS IBA TAS,IDA TAS NAS,IGI,ISS,TAS,IMP,IDA IBA,IMP IEP,IDA,ISS,IMP,IDA IBA,HMP,IDA,TAS…	CD44,COL1A2,LTBR,AXL,CCRL2,LGALS12,TNFRSF10A,WWC3,PSMB8,OAS3,AKR1C3,ARHGDIB,RHOD,CASP4,RAC2,TLR4,CARD11,NRG1,FPR1,SPRY4,TSPYL5,APOL3,IL31RA,CGAS,IFI16,THBS1,SECTM1,TNFSF10,ADGRG1,ARHGEF5,SAA1,TLR2,SP100,EREG,TNFSF15,CSF2,SEMA5A,IFIH1,DUSP6,BST2,AKR1C2,GPR17,LAPTM5,IL6,S100A4,MIR138-1,SFN,CMKLR1,TLR7,CX3CL1,TLR3,VCAM1,TGM2,CXCL1,PLA2R1,IL11,IKBKE,MBP,CD22,GBP1,TLR8,LGALS1,EDN1,PSMD5,MIR125B1,BATF,…
1.21369e-06	858	3481	254	0.0729675	0.296037	GO:0034220	GO:BP	ion transmembrane transport	16592	9802	c("GO:0006811", "GO:0055085")	IBA,TAS,IDA,IBA TAS,IMP TAS,IDA,IBA TAS,ISS TAS,IDA TAS,IGI,IDA,IDA,IDA IBA TAS,IDA,IBA,IBA,ISS TAS,IDA,IBA,TAS,IDA,ISS IBA,IDA,IDA,TAS,IDA,IBA,IDA IBA,IDA IMP TAS,IMP,ISS,IBA,IDA,IDA IBA TAS,IBA,TAS,IMP,TAS,IBA,IDA IMP IBA,IDA IMP,IDA,TAS,TAS,ISS,IDA,ISS,ISS,IBA,IBA,TAS,ISS IBA TAS,IGI,IGI,IDA IMP IBA,IDA IBA,IGI ISS,IGI,IDA IBA TAS,IDA IMP ISS IBA TAS,IDA IBA TAS,ISS,IBA TAS,IDA IBA,IBA TAS,IDA…	GABRE,ATP10A,APOL1,KCNK6,ATP6V0A4,PCSK9,KCNN4,NALCN,JPH2,CX3CL1,CEMIP,OSR1,SCNN1A,CXCL11,SLC6A14,FGF14,P2RY6,CTSS,ITPR3,CLCN4,CXCL10,STAC,NOX5,F2RL3,CAMK2A,TMSB4X,SLC12A8,SLC37A2,GRIN2B,CAV1,RELN,RHD,GAS6,ANO9,FAM155A,TCIRG1,AHNAK,ATP2B2,SHANK2,KCNE3,SLC16A7,CCR5,ATP6V1G3,ATP6V0D2,CCR2,MIR210,PTPRC,CCL2,KCNE1B,SLC6A3,ATP8B1,KCNK2,ADRB2,CALCR,KCNE5,CNIH3,PRNP,GRM5,KCNH1,TRPM2,KCNQ3,ITGB1,KCNK7,CAC…
1.39797e-06	64	3481	36	0.0103419	0.5625	GO:0033627	GO:BP	cell adhesion mediated by integrin	16592	9597	GO:0007155	IDA,IDA IBA,IBA,IBA,ISS,IDA,IDA,IDA,IDA,IMP,IDA,IDA IBA,IBA,IDA,IMP,IDA,IDA IBA,IDA IEP ISS IBA,IDA IBA,IBA,IBA,IMP,IDA,IMP,IDA,IDA,IBA,IC,IMP,ISS,IMP,IDA,ISS,ISS,IGI,ISS IBA	SERPINE1,PLAU,ITGB4,ITGBL1,CYP1B1,MUC1,TGFB2,EPHA2,COL16A1,LIF,CCN3,ITGB6,ITGB2,DPP4,ITGA2,CCL5,PODXL,ITGB1,ITGB3,ITGB8,ITGB5,PIEZO1,FBN1,FYB2,RAC3,ADA,NEXMIF,PDE3B,JAM3,FOXC2,TESC,RET,NPNT,EPHA8,ITGA4,SYK
1.47145e-06	445	3481	148	0.0425165	0.332584	GO:0043410	GO:BP	positive regulation of MAPK cascade	16592	12340	c("GO:0000165", "GO:0043408", "GO:1902533")	IDA IBA,IMP,ISS,IMP,TAS,IMP,IDA,IDA,TAS,ISS,IDA,IGI IBA TAS,IDA IBA,IDA,IMP,IDA,IDA,IDA,IDA IMP IBA,IDA IMP IBA,ISS,IGI ISS,IMP,IMP,IDA IBA,IMP,IBA,IDA,IMP ISS,IDA,ISS,IDA,IMP,IDA,IDA,ISS,TAS,IDA IBA,IDA IMP,IDA,IDA,IDA,IDA IBA,IMP,IDA IBA,IBA,IDA,ISS,IMP,IBA,TAS,IDA IBA,IDA,IMP ISS,IGI,IDA ISS,IDA ISS,IDA IMP,IDA IBA,IBA,ISS,IGI,IMP IBA,IBA,ISS,IBA,IMP,IDA,IGI,IDA,IDA ISS,TAS,IDA IMP,IC,IDA,IDA,…	CD44,LTBR,TLR4,NRG1,FPR1,THBS1,ARHGEF5,SAA1,DUSP6,LAPTM5,IL6,CX3CL1,IL11,EDN1,ICAM1,P2RY6,DKK1,GPR55,CD74,FGF1,FFAR4,FPR2,CCR1,GCNT2,TGFA,SH3RF2,MLKL,MST1R,PDGFRB,TGFB2,ADAM8,IGFBP6,ACKR3,GAS6,LIF,TMEM106A,DUSP5,SEMA7A,EGFR,CCN2,NTF3,SERPINF2,ADRA1B,PYCARD,GADD45G,CCL26,EGF,PTPRC,BCAR3,CCL2,ALK,CAV2,ADRB2,CSF1R,CALCR,IL1B,EPGN,GDF15,GADD45B,TRAF1,PTPRJ,MIR23B,PTPN22,PDGFC,NRP1,CCL5,SPRY2,TLR6,MIR…
1.83528e-06	120	3481	55	0.0158001	0.458333	GO:0007369	GO:BP	gastrulation	16592	3261	GO:0048598	IEP,ISS,IEP,IEP,IEP IBA,IEP,IMP,IDA,IEP,IDA,IBA,IDA,IDA,IBA,IEP,IEP,IEP,ISS,IDA,IEP,IEP,IDA TAS,IDA,IEP,IDA,IDA,IEP,IMP,ISS,IMP,IMP,IMP,IDA,ISS,IBA,NAS,IDA,ISS,IEP,IMP,ISS,ISS,IDA,ISS,IEP,IDA,ISS,TAS,ISS IBA,ISS,NAS,IEP,IEP,ISS,ISS	LAMB3,FOXA2,MMP14,COL8A1,COL12A1,ITGB4,OSR1,MBP,ITGA3,DKK1,DUSP4,IL1RN,BMP4,DUSP5,ITGB2,COL7A1,ITGA2,ATOH8,FN1,ITGB1,ITGB3,KLF4,MIR221,ITGB5,MIR150,INHBA,LAMA3,PHLDB2,KDM6B,PHLDB1,FZD7,NODAL,SOX7,NR4A3,MESP2,FGF8,COL5A2,TENM4,ITGA7,GJA1,CER1,LHX1,WNT3A,PAX2,MMP2,SOX2,OTX2,EYA2,EOMES,TBX20,GSC,ITGA8,ITGA4,GPC3,HOXA11
2.07123e-06	136	3481	60	0.0172364	0.441176	GO:0061337	GO:BP	cardiac conduction	16592	18116	c("GO:0008016", "GO:0035637")	TAS,TAS,ISS,TAS,IMP IBA,TAS,IBA,TAS,IMP IBA,TAS,IMP,TAS,ISS,TAS,IC,IMP IBA TAS,IMP TAS,TAS,TAS,TAS,IMP,IMP,IMP TAS,TAS,ISS,TAS,TAS,IMP,TAS,TAS,TAS,ISS,IMP,TAS,IMP,TAS NAS,TAS,TAS,IDA IMP ISS NAS,TAS,IMP,IMP TAS,TAS,IMP ISS IBA,IMP TAS,IMP ISS TAS IC,TAS,ISS,IMP,TAS,IMP IBA TAS,TAS,IMP TAS,TAS,TAS,IMP,ISS TAS NAS,IMP,ISS TAS,ISS	KCNK6,ITPR3,CAV1,ATP2B2,KCNE3,NPR1,KCNE1B,NPR2,KCNE5,CACNG7,SLC9A1,ATP1B1,BIN1,KCNIP3,FLNA,SCN5A,ABCC9,NPPA,CACNG6,ATP2B4,KCNJ5,HCN4,KCND3,KCNK1,SPTBN4,CACNA2D2,ATP2A3,CACNA1D,SLC8A2,RYR1,ATP1B2,CACNA1G,ACE2,KCNIP1,DSC2,GJA1,CACNG8,KCNJ4,GJA5,ATP1A3,CTNNA3,KCNQ1,SLC8A3,SCN3B,CACNA1C,RYR2,FKBP1B,NKX2-5,SCN4B,KCNJ11,KCNH2,FXYD6,KCNJ2,NPPC,KCNJ12,TBX18,GJC1,SCN2B,SLC8A1,ISL1
2.40073e-06	1179	3481	331	0.0950876	0.280746	GO:0042325	GO:BP	regulation of phosphorylation	16592	11704	c("GO:0016310", "GO:0019220")	IDA ISO,IBA,NAS,IMP,ISS,IDA IMP ISO IBA,TAS,IBA,ISS,IEP,IMP,IDA,IDA,IDA ISS IBA,IDA,IDA,IDA,IDA,IDA IBA TAS,IMP,IDA IMP,IDA,TAS,IDA,IGI,IDA,NAS,IDA,IDA,IDA,IDA,IDA IMP,IDA IBA,IBA,IBA,IBA,IBA TAS,IDA,IDA,IDA,IDA ISS,IMP,IBA,IDA IBA,IDA IBA,IMP,ISS,IDA IMP IBA,IMP,IDA,IGI ISS,IDA IBA,IMP,IDA IBA,IDA IBA TAS,IMP ISS IBA,IDA IMP,IBA,IDA IBA,IDA ISS IBA,IMP TAS,IDA IBA TAS,IBA TAS,IDA IBA,IDA IMP ISS…	CD44,AXL,TNFRSF10A,PARP14,TLR4,NRG1,FPR1,SPRY4,FOXA2,IL31RA,THBS1,ARHGEF5,SAA1,EREG,TNFSF15,PRLR,HFE,CSF2,DUSP6,PARP9,IL6,MIR138-1,SFN,IGFBP3,CX3CL1,CEMIP,TLR3,IL11,RARRES2,EDN1,MIR125B1,FBP1,IL15,VEGFC,AREG,TNFRSF14,BDNF,PID1,MVP,IL18,DKK1,CLDN3,BTC,DUSP4,CD74,ADTRP,GPRC5A,FGF1,PECAM1,LTF,FPR2,BMP10,BANK1,TGFA,CLCF1,MUSK,CAMK1,MLKL,MST1R,PDGFRB,SOCS3,GCKR,NGF,TGFB2,CAV1,RELN,GDF5,SLCO3A1,ADAM8,C…
2.54478e-06	1031	3481	295	0.0847458	0.28613	GO:0001932	GO:BP	regulation of protein phosphorylation	16592	671	c("GO:0006468", "GO:0031399", "GO:0042325")	IDA,NAS,IMP,ISS,IDA IMP ISO IBA,TAS,IBA,IEP,IMP,IDA,IDA,IDA ISS IBA,IDA,IDA,IDA,IDA,IDA IBA TAS,IMP,IDA IMP,TAS,IDA,IGI,IDA,NAS,IDA,IDA,IDA,IDA,IDA IBA,IBA,IBA,IBA,IBA TAS,IDA,IDA,IDA,IDA ISS,IMP,IBA,IDA IBA,IDA IBA,IMP,ISS,IDA IMP IBA,IMP,IDA,IGI,IDA IBA,IMP,IDA IBA,IDA IBA TAS,IMP ISS,IDA IMP,IBA,IDA,ISS,IMP TAS,IBA TAS,IDA IBA,IDA IMP ISS IBA,ISS,IBA,IMP,ISS,IBA,IDA,IDA ISS,IDA,IDA,IDA,ISS,IDA…	CD44,TNFRSF10A,PARP14,TLR4,NRG1,FPR1,SPRY4,IL31RA,THBS1,ARHGEF5,SAA1,EREG,TNFSF15,PRLR,HFE,CSF2,DUSP6,PARP9,IL6,SFN,IGFBP3,CX3CL1,CEMIP,TLR3,IL11,RARRES2,EDN1,MIR125B1,IL15,VEGFC,AREG,TNFRSF14,BDNF,PID1,MVP,IL18,DKK1,CLDN3,BTC,DUSP4,CD74,ADTRP,GPRC5A,FGF1,PECAM1,LTF,FPR2,BMP10,BANK1,TGFA,CLCF1,MUSK,CAMK1,MLKL,MST1R,PDGFRB,SOCS3,NGF,TGFB2,CAV1,RELN,GDF5,SLCO3A1,ADAM8,CCNA1,IGFBP6,GAS6,LIF,CCN1,NED…
2.56477e-06	189	3481	76	0.0218328	0.402116	GO:0050920	GO:BP	regulation of chemotaxis	16592	15479	c("GO:0006935", "GO:0032101", "GO:0040012")	IMP,IMP,IDA ISS,ISS IBA,TAS,IMP IBA,ISS,IMP ISS IBA,IDA,IDA,IDA IBA,IC,IGI TAS,ISS,IDA,IDA,IDA,IGI,IDA,ISS,IDA,IMP,IDA,IBA,IBA,IDA,IDA ISS,IDA,IDA,IMP,IBA,IGI,IDA,ISS,IDA IBA,IMP,IDA,IDA,IDA ISS,IBA,ISS,IDA ISS,IDA ISS ISO IBA NAS,ISS,IBA,IMP ISS,IDA,IMP,IMP,IBA,IBA,IDA IBA,ISS,IBA,IDA ISS,IBA,IDA,IBA,TAS,ISS,IBA,ISS,IDA,IBA,IMP,IDA IGI NAS,IDA,IBA,IMP,IBA,IDA ISS IBA,IDA,IDA,IMP IGI,IDA,IMP	SERPINE1,RAC2,THBS1,SEMA5A,IL6,CMKLR1,PTN,RARRES2,EDN2,SCG2,VEGFC,F3,CXCL8,CD74,CXCL10,FGF1,TMSB4X,FPR2,CCR1,PDGFRB,GAS6,CCN3,CSF1,SEMA7A,SEMA3B,NTF3,CCR2,CCL26,CCL2,DPP4,SEMA6B,CSF1R,DSCAM,NRP1,CCL5,C5AR2,C5,KDR,CCR7,SEMA4B,PTK2B,F2RL1,VEGFA,NBL1,ZSWIM4,SLC8B1,EFNB2,HSPB1,ADAM10,SEMA3D,SEMA4A,IL16,MSTN,SEMA6A,SLIT2,SEMA3G,THBS4,SEMA6D,IL6R,RIPOR2,ZSWIM5,ADGRA2,ROBO1,SEMA3E,TUBB2B,FGF2,JAM3,XCL2,…
2.61496e-06	1647	3481	442	0.126975	0.268367	GO:0048585	GO:BP	negative regulation of response to stimulus	16592	14942	c("GO:0048519", "GO:0048583", "GO:0050896")	IDA,IDA IMP IGI TAS IC,IDA,TAS,IDA,TAS,IMP,IMP,IDA,TAS,IMP,TAS,ISS TAS,IDA ISO,IBA,ISS,IDA IBA,IDA,IDA TAS,TAS,TAS,NAS,TAS,ISS,IGI,IDA,IMP,ISS IBA,IDA IMP IBA,IDA,ISS,ISS TAS,IDA,ISS,NAS,IGI ISS,IBA TAS,TAS,TAS,IDA IMP ISS IBA TAS,IMP,TAS,TAS,IDA,IDA,ISS,IDA,TAS,IDA,IDA,TAS,ISS,IDA,IMP,IDA,IDA IMP IBA,IDA IGI ISS IBA TAS NAS,IMP,TAS,IDA ISS,TAS,IDA,IDA IMP IBA,IDA IMP IBA,IMP,ISS IBA,IMP,ISS,IDA,…	CD44,SERPINE1,ADAMTS12,TNFRSF10A,WWC3,PSMB8,OAS3,PARP14,C4BPB,IGFBP1,SERPINB9,GGT5,TLR4,NRG1,SPRY4,FOXA2,CGAS,IFI16,THBS1,THBD,TNFSF10,SAA1,EREG,MMP14,HFE,CSF2,ADAMTSL2,SEMA5A,DUSP6,MIRLET7A2,LAPTM5,IL6,MIR138-1,MDFI,IGFBP3,CX3CL1,PLAU,TLR3,GPR39,CD22,GBP1,EDN1,PSMD5,MIR125B1,SCG2,ITGA3,FBP1,AREG,ICAM1,TNFRSF14,LY96,BDNF,PID1,OAS1,MVP,NLRP3,DKK1,CLDN3,BTC,CREB3L1,F3,CXCL8,DUSP4,CD74,SLC2A10,TNFRS…
2.7116e-06	661	3481	203	0.0583166	0.30711	GO:0007169	GO:BP	transmembrane receptor protein tyrosine kinase signaling pathway	16592	3082	GO:0007167	TAS,IBA TAS,IDA,IBA,IDA IMP ISO IBA TAS,IBA,NAS,IDA,ISS IBA TAS,IDA TAS,TAS,ISS TAS,IBA,IBA TAS,IDA,IDA IBA TAS,IDA IBA TAS,IBA TAS,IDA,IDA,IDA IBA,TAS,IBA TAS,IDA,IDA,TAS,ISS,IDA IPI IMP IGI IBA TAS,TAS,IBA TAS,IMP,IDA IBA TAS,TAS,IDA IBA,IBA TAS,IDA,IBA TAS,IDA IMP ISS IBA,IMP,IBA TAS,TAS,IBA,IDA IBA TAS,IBA,IDA,IBA TAS,TAS,IDA,TAS,IDA IMP IBA TAS,IDA IBA TAS,TAS,IDA IBA,IDA IPI IMP ISS IBA,ISS…	ANOS1,AXL,ADAMTS12,IGFBP1,NRG1,SPRY4,IL31RA,THBS1,EREG,PRLR,ATP6V0A4,FLRT2,IGFBP3,STAT5A,RARRES2,VEGFC,AREG,BDNF,PID1,MVP,FAM83A,CYBA,BTC,CREB3L1,F3,GALNT3,GPRC5A,FGF1,NGFR,SHC3,VWA2,TGFA,GRIN2B,AFAP1L2,MUSK,EFEMP1,MST1R,PDGFRB,AGR2,NGF,NCF2,IGFBP6,EPHA2,NEDD9,CSF1,PTK6,TCIRG1,CCBE1,ATP6V1G3,EGFR,NTF3,ATP6V0D2,CBLC,IRS1,SOCS1,EGF,PTPRE,BCAR3,ARHGEF28,HBEGF,ALK,TNK1,CAV2,TNS2,ADRB2,CSF1R,SOGA1,PLA…
2.78605e-06	166	3481	69	0.0198219	0.415663	GO:0060562	GO:BP	epithelial tube morphogenesis	16592	17375	c("GO:0002009", "GO:0035239")	ISS,IDA,IEP ISS,ISS,IDA,IDA IMP,ISS,ISS,ISS,ISS,IDA ISS,IDA,ISS,TAS,ISS,ISS,ISS,ISS,ISS,ISS,IMP,ISS,IGI,IDA IMP ISS ISO,ISS,ISS,IBA,IMP ISS,ISS,ISS,IMP,ISS,ISS,ISS,IDA IMP,ISS,ISS,IBA,IDA ISS IBA,ISS,ISS,IBA,ISS,ISS,IEP ISS,IDA,IEP,ISS,ISS,ISS,ISS,IEP,ISS,IBA,ISS,ISS,ISS,ISS,ISS IBA,ISS,ISS,ISS,ISS,IMP,IBA,ISS,ISS,ISS,ISS	TACSTD2,ADAMTS12,PAX8,OSR1,CXCL10,FGF1,TGFB2,MICAL2,SHH,EPHA2,BMP4,EGF,TGFBR2,CSF1R,SOX9,NRP1,PODXL,FOLR1,NOG,NKX3-1,KDR,GATA3,PIK3CD,VEGFA,IHH,DLC1,VASP,FUZ,MTSS1,RASIP1,RHOB,BBS4,BMP5,CITED1,SLIT2,DLL1,SOX18,TBX21,GDNF,COBL,SEMA3E,NRARP,HAND1,LHX1,PAX2,FGF2,WNT11,RYR2,TBX2,NKX2-5,VANGL2,NKX2-1,GATA4,EOMES,LRP2,NPNT,FGFR2,FOXN4,TBX20,SOX8,HOXD11,FOXD1,SALL1,ZIC3,TBX3,GPC3,SMO,HOXA11,BMP7
3.08761e-06	305	3481	109	0.0313128	0.357377	GO:0045765	GO:BP	regulation of angiogenesis	16592	13533	c("GO:0001525", "GO:0022603", "GO:1901342")	IMP IGI,IDA IMP IGI IBA,IMP,ISS,IC,IDA,IDA,IBA,IGI,IDA,IDA,ISS,IDA,IDA IMP,IMP,IMP,ISS,IMP,IDA,IMP,ISS,TAS,IDA,IDA,IMP,ISS,IDA IBA,IMP,IMP,TAS,IDA,IDA,TAS,IDA ISS,ISS,IDA,IMP,IMP,IDA,IMP,IDA,IMP,IMP,IMP,IDA,ISS,IDA,IDA,IMP IBA,IMP IBA,IDA IGI,IDA,IGI,IMP,IMP,IMP,ISS,IMP,ISS,ISS,IDA IMP IGI IBA,IMP,IMP IBA,IMP ISS,IGI ISO,ISS,IMP,IDA,IMP,IMP,ISS,IMP,IDA,ISS,IDA,IDA IGI,TAS,IDA,ISS,IDA,ISS,IEP,IDA,…	SERPINE1,THBS1,SP100,SEMA5A,IL6,MIR138-1,MIR125B1,VEGFC,CREB3L1,F3,CXCL8,RUNX1,CXCL10,FGF1,CCR3,RHOJ,CYP1B1,ADAM12,TGFB2,AQP1,EPHA2,TNFSF12,ECM1,ANGPT4,ETS1,CCR2,THBS2,MIR130A,MIR210,NPR1,ANXA3,HLA-G,ANGPTL4,IL1B,NIBAN2,MIR30A,RRAS,KLF2,MIR23B,PTPRM,MIR29A,SPRY2,ITGB1,MIR27B,ADM2,IL1A,CD34,MIR222,KDR,SPRED1,KLF4,DAB2IP,MIR221,ITGB8,RAPGEF3,PRKCA,ALOX5,MIR199A1,PLXND1,PIK3CD,VEGFA,FUT1,CD40,EPHA1,…
3.35534e-06	309	3481	110	0.0316001	0.355987	GO:1901342	GO:BP	regulation of vasculature development	16592	24619	c("GO:0001944", "GO:2000026")	IMP IGI,IDA IMP IGI IBA,IMP,ISS,IC,IDA,IDA,IBA,IGI,IDA,IDA,ISS,IDA,IDA IMP,IMP,IMP,ISS,IMP,IDA,IMP,ISS,TAS,IDA,IDA,IMP,ISS,IDA IBA,IMP,IMP,TAS,IDA,IDA,TAS,IDA ISS,ISS,IDA,IMP,IMP,IDA,IMP,IDA,IMP,IMP,IMP,IDA,ISS,IDA,IDA,IMP IBA,IMP IBA,IDA IGI,IDA,IGI,IMP,IMP,IMP,ISS,IMP,IMP,ISS,ISS,IDA IMP IGI IBA,IMP,IMP IBA,IMP ISS,IGI ISO,ISS,IMP,IDA,IMP,IMP,ISS,IMP,IDA,ISS,IDA,IDA IGI,TAS,IDA,ISS,IDA,ISS,IEP,…	SERPINE1,THBS1,SP100,SEMA5A,IL6,MIR138-1,MIR125B1,VEGFC,CREB3L1,F3,CXCL8,RUNX1,CXCL10,FGF1,CCR3,RHOJ,CYP1B1,ADAM12,TGFB2,AQP1,EPHA2,TNFSF12,ECM1,ANGPT4,ETS1,CCR2,THBS2,MIR130A,MIR210,NPR1,ANXA3,HLA-G,ANGPTL4,IL1B,NIBAN2,MIR30A,RRAS,KLF2,MIR23B,PTPRM,MIR29A,SPRY2,ITGB1,MIR27B,ADM2,IL1A,CD34,MIR222,KDR,SPRED1,KLF4,DAB2IP,MIR221,ITGB8,RAPGEF3,PRKCA,ALOX5,WNT4,MIR199A1,PLXND1,PIK3CD,VEGFA,FUT1,CD40,E…
3.9368e-06	154	3481	65	0.0186728	0.422078	GO:0050731	GO:BP	positive regulation of peptidyl-tyrosine phosphorylation	16592	15328	c("GO:0001934", "GO:0018108", "GO:0050730")	IDA,IMP,IDA ISO,IEP,ISS IBA,IDA,IMP,IDA IMP,IDA,IDA IBA,IBA,IBA,TAS,IDA,IBA,IDA IBA,IMP,IMP,IDA IBA,IDA IBA TAS,TAS,ISS,IDA,IDA,IDA,TAS,IDA,IDA,IDA IMP TAS,ISS IBA,IBA,IDA,TAS,IMP ISS,IDA IBA,IDA IBA,ISS,IDA IGI,ISS,IMP,IDA TAS,IMP,IDA,IDA,IDA,IDA ISO,IMP,IMP IBA,ISS TAS,IDA,IMP,IDA,ISS,IDA,IDA,TAS,IDA IMP ISO IBA,IDA,IDA,IMP,IMP,IDA,IDA,ISS IBA,IMP	CD44,PARP14,NRG1,IL31RA,EREG,CSF2,PARP9,IL6,IL11,IL15,AREG,TNFRSF14,BDNF,IL18,BTC,CD74,PECAM1,BANK1,TGFA,CLCF1,SOCS3,RELN,GAS6,LIF,NEDD9,PTK6,ANGPT4,NTF3,EGF,PTPRC,HBEGF,CSPG4,STAP2,CSF1R,EPGN,CTF1,PTPRJ,PRNP,GRM5,NRP1,CCL5,ITGB3,CSF3,MIR221,PTK2B,VEGFA,IL6ST,CD40,DLG4,PAK2,TNFRSF1A,SRCIN1,ACE,ENPP2,THBS4,NTRK2,IL6R,BMP6,CD80,FGFR3,ERBB4,HGF,TSLP,GHR,KIT
4.01238e-06	211	3481	82	0.0235564	0.388626	GO:0050730	GO:BP	regulation of peptidyl-tyrosine phosphorylation	16592	15327	c("GO:0001932", "GO:0018108")	IDA,IMP,IDA ISO,IEP,ISS IBA,IDA,IMP,IDA IMP,IDA,IDA IBA,IBA,IBA,TAS,IDA,IDA,IBA,IDA IBA,ISS,IMP,IMP,IDA IBA,IDA IBA TAS,IMP TAS,IMP IBA,ISS,IDA,IDA,IDA,IDA TAS,IDA,IDA,IMP,IDA,IDA IBA,IMP ISS,IDA IMP TAS,IDA ISS IBA,IBA,IDA,TAS,IMP ISS,ISS,IDA IBA,IDA ISS,IDA IBA,ISS,IDA IGI ISS,ISS,IMP,IDA TAS,IMP,IDA,ISS,IMP IBA,IDA,IDA,IMP,IDA ISO,IMP,ISS,IMP IBA,ISS TAS,IDA,TAS,IMP,IDA,IDA,ISS,IDA,IDA,TAS,IDA…	CD44,PARP14,NRG1,IL31RA,EREG,CSF2,PARP9,IL6,IL11,IL15,AREG,TNFRSF14,BDNF,MVP,IL18,BTC,CD74,GPRC5A,PECAM1,BANK1,TGFA,CLCF1,SOCS3,CAV1,RELN,GAS6,LIF,NEDD9,PTK6,ANGPT4,ITGB2,EGFR,NTF3,CBLC,SOCS1,EGF,PTPRC,HBEGF,CSPG4,STAP2,CSF1R,DMTN,EPGN,ERRFI1,CTF1,PTPRJ,PRNP,GRM5,NRP1,CCL5,ITGB3,CSF3,SH2B3,ZFYVE28,MIR221,PTK2B,PTPN6,VEGFA,IL6ST,PDGFA,CD40,DLG4,PAK2,SHC1,TNFRSF1A,SRCIN1,NF2,ACE,ENPP2,THBS4,NTRK2,I…
5.1083e-06	392	3481	132	0.0379201	0.336735	GO:0002521	GO:BP	leukocyte differentiation	16592	1175	c("GO:0030097", "GO:0030154")	IDA IEP IBA,NAS,IEP NAS,IDA,ISS,ISS,ISS,IDA,ISS,ISS,NAS,IC,NAS,IDA,ISS,IDA,ISS,ISS,IMP ISS TAS,IDA,IDA,IDA NAS,ISS,ISS,IMP,ISS,ISS,ISS,ISS,ISS,IDA ISS,ISS,ISS,IDA IEP,IDA,IDA ISS IBA TAS,IDA IMP,ISS,IDA,TAS,IDA ISS IBA,IBA,ISS,IMP,IMP ISS,IDA,ISS TAS,ISS,ISS,ISS,IDA IMP,IMP,ISS,IMP ISS IBA TAS,IMP ISS IBA,ISS,IBA,IMP,ISS,IDA,ISS IBA,TAS,ISS,ISS,TAS,IC,IMP,IBA,IDA,IEP ISO,IBA,NAS,IBA,ISS,NAS,IDA I…	AXL,TLR4,IL31RA,IFI16,TLR2,RSAD2,MMP14,CSF2,CRTAM,IL6,TLR3,VCAM1,IL11,MIR125B1,BATF,IL15,IL18,NLRP3,RUNX1,GPR55,HLA-DRA,CD74,VNN1,LTF,CCR1,NRROS,DOCK10,CLCF1,LYL1,ADAM8,SHH,PTGER4,EPHA2,GAS6,LIF,CSF1,BMP4,RORC,SPN,NFATC2,ANXA1,TNFSF8,CCR2,VSIR,SOCS1,APCS,PTPRC,LFNG,TGFBR2,ZMIZ1,HLA-G,RELB,PRDM1,CSF1R,EVI2B,IRF1,IL1B,RRAS,PTPRJ,ANXA2,PTPN22,HDAC9,MFNG,TRPM2,IRF7,ITGB1,DUSP10,IL1A,FSTL3,PDE2A,SIGLE…
6.40847e-06	38	3481	25	0.00718184	0.657895	GO:1905330	GO:BP	regulation of morphogenesis of an epithelium	16592	28208	c("GO:0002009", "GO:0022603")	ISS,IDA,ISS,IDA,IMP,IDA,IDA ISS,IDA,ISS,ISS,ISS,IGI,IDA ISS ISO,ISS,IDA IBA,IMP,ISS,ISS,IDA,IDA,ISS,ISS,ISS,ISS,ISS	TACSTD2,ADAMTS12,PAX8,CXCL10,FGF1,LIF,BMP4,EGF,SOX9,NOG,GATA3,PIK3CD,VEGFA,PDGFA,GDNF,GJA1,LHX1,PAX2,FGF2,HGF,TBX2,NKD1,SOX8,SMO,SULF1
6.47502e-06	31	3481	22	0.00632002	0.709677	GO:0060675	GO:BP	ureteric bud morphogenesis	16592	17484	c("GO:0001657", "GO:0072171")	ISS,IEP ISS,IDA,ISS,IDA,ISS,ISS,ISS,ISS,ISS,IDA ISS IBA,ISS,IEP ISS,IDA,IEP,ISS,ISS,ISS,ISS,ISS,ISS,ISS	TACSTD2,PAX8,FGF1,SHH,BMP4,SOX9,NOG,GATA3,VEGFA,CITED1,GDNF,LHX1,PAX2,FGF2,WNT11,NPNT,SOX8,HOXD11,FOXD1,SALL1,SMO,HOXA11
6.51221e-06	739	3481	221	0.0634875	0.299053	GO:0043549	GO:BP	regulation of kinase activity	16592	12436	c("GO:0042325", "GO:0051338")	IDA ISO,IBA,NAS,ISS,IDA IMP ISO IBA,TAS,IBA,ISS,IMP,IDA,IDA,IDA ISS IBA,IDA,IDA,IDA IBA TAS,IDA,TAS,IDA,NAS,IDA,IDA,IBA,TAS,IDA,IDA,IDA ISS,IBA,IDA IBA,IDA IBA,ISS,IDA IMP IBA,IDA,ISS,IDA IBA,IBA,IDA,IBA,IDA IBA,IDA ISS IBA,IDA IBA,TAS,IDA,IMP ISS IBA,ISS,ISS,IBA,IDA,IBA,IDA ISS,IDA,IDA,IDA,ISS,IDA,IDA,ISS IBA NAS,IBA TAS,IBA,IDA IMP IBA,IDA,IDA IBA,IDA,IDA IBA,ISS,IDA IMP TAS,IBA,IDA ISS IBA NAS…	CD44,AXL,TNFRSF10A,TLR4,NRG1,FPR1,SPRY4,FOXA2,THBS1,ARHGEF5,SAA1,EREG,TNFSF15,PRLR,DUSP6,MIR138-1,SFN,CEMIP,TLR3,EDN1,MIR125B1,AREG,BDNF,MVP,IL18,DKK1,BTC,DUSP4,CD74,GPRC5A,FGF1,LTF,FPR2,TGFA,MUSK,CAMK1,MLKL,MST1R,PDGFRB,GCKR,NGF,TGFB2,CAV1,RELN,ADAM8,CCNA1,IGFBP6,EPHA2,GAS6,CCN1,NLRC5,NEDD9,CSF1,BMP4,PTK6,TRIB2,DUSP5,PAK6,EGFR,NTF3,CBLC,PYCARD,GADD45G,IRS1,EGF,CCNJL,PTPRC,TGFBR2,RGS3,NRK,HBEGF,A…
6.7159e-06	1210	3481	336	0.096524	0.277686	GO:0009719	GO:BP	response to endogenous stimulus	16592	4080	GO:0050896	IEP,IDA,TAS,TAS,IDA,IDA,IDA,IMP,IEP,IGI ISS,IBA,IMP,IDA,IBA,IDA TAS,IDA,IBA,IBA,TAS,IDA,IMP,TAS,ISS,ISS TAS,IDA,IDA,IGI,IBA TAS,IDA,IDA,IMP,IDA,IDA ISS,IBA,IDA,IDA,IEP,ISS,IDA,IEP,TAS,TAS,IMP,IMP IEP,IDA IPI IMP IGI IBA TAS,ISS,IDA,TAS,IDA,IDA,IDA ISS,IDA TAS,ISS,IMP,IBA,IDA,IMP IBA,NAS,IBA,ISS,IDA,IDA,IBA,IDA IBA,IDA ISS ISO,TAS,IDA IBA TAS,IDA IEP,IDA,IBA,IGI,IEP,IDA,IDA IBA,IDA,TAS,IDA IMP ISS…	KRT19,CD44,H3C3,ANOS1,COL1A2,ADAMTS12,AKR1C3,CASP4,SERPINB9,TLR4,EPM2AIP1,ECHDC3,AKR1C1,SPRY4,THBS1,PAX8,GNA15,HSD3B1,PRLR,HFE,ADAMTSL2,ATP6V0A4,PCSK9,FLRT2,AKR1C2,IL6,VCAM1,STAT5A,TGM2,RARRES2,ITGA3,ICAM1,P2RY6,BDNF,MAPK13,PID1,CTSS,HRH1,CREB3L1,CXCL8,RUNX1,GALNT3,SLC2A10,ADTRP,FGF1,MYD88,PEG10,CATSPER1,CAMK2A,NGFR,FPR2,BMP10,NRROS,VWA2,FST,IL1RN,GCNT2,ABCA1,CYP11A1,FAM107A,TRIM25,HAS2,NGF,TGFB2…
7.42419e-06	96	3481	46	0.0132146	0.479167	GO:0030199	GO:BP	collagen fibril organization	16592	7762	c("GO:0030198", "GO:0097435")	IMP TAS,TAS,TAS,TAS,TAS NAS,TAS,ISS,TAS,IBA,IDA,TAS,TAS,TAS,IBA TAS,TAS,ISS,IMP IBA,ISS,TAS,TAS,IBA TAS,TAS,TAS,TAS,IBA TAS,IMP TAS,TAS,TAS,IBA TAS,TAS,TAS,IMP IBA TAS,IMP ISS TAS,TAS,ISS IBA,TAS,TAS NAS IC,ISS,TAS,TAS,IMP TAS NAS,TAS NAS,TAS,TAS,TAS,TAS	COL1A2,LAMB3,COL8A1,COL6A3,COL12A1,ITGB4,CYP1B1,LAMC2,LOXL4,TGFB2,COL16A1,COL17A1,P3H2,COL13A1,ADAMTS14,SERPINF2,LOXL2,OPTC,COL7A1,ITGA6,LOXL1,COL9A2,COL15A1,BMP1,LOX,PXDN,LAMA3,DST,SERPINH1,TLL2,COL4A4,COL2A1,COL5A2,COL24A1,P3H4,COL23A1,ADAMTS3,DDR2,COL4A6,ADAMTS2,COL3A1,COL14A1,TLL1,COL26A1,COL19A1,COL25A1
8.76464e-06	513	3481	163	0.0468256	0.317739	GO:0099537	GO:BP	trans-synaptic signaling	16592	22391	GO:0099536	IBA,IBA,IDA IMP,IDA IMP IBA TAS,TAS,ISS,TAS,TAS,TAS,TAS,TAS,IBA,TAS,TAS,IBA,TAS,ISS,IBA,IBA TAS NAS,TAS,ISS,ISS IBA,IBA,IBA,ISS,IBA,TAS,IBA TAS,ISS IBA,TAS,IBA,ISS,ISS,TAS,TAS,ISS,ISS,IBA,TAS,IBA,TAS,ISS,IBA TAS,IBA,TAS,ISS,ISS,IBA,IDA IMP,IBA TAS,IGI TAS,ISS,IBA TAS,TAS,ISS,IDA IBA TAS,IBA,ISS,ISS TAS,IMP IBA,IMP IBA TAS,TAS,IBA TAS,ISS IBA,ISS IBA TAS,ISS,ISS IBA,ISS IBA,ISS,IBA,TAS,IGI ISS IBA…	GABRE,CALB2,IL1RAPL1,GRIK2,CX3CL1,PTN,PCDHB9,PCDHB11,PCDHB13,MBP,PCDHB10,BDNF,PDE7B,PCDHB14,HRH1,DBH,CAMK2A,SYT8,GRIN2B,CAMK1,FAM107A,PLK2,NGF,DGKI,RELN,MCTP2,NQO1,HTR7,SHANK2,PCDHB16,NTF3,CCR2,TH,PCDHB6,PCDHB3,DOC2B,CCL2,SNCG,PCDHB5,SLC6A3,NAAA,IL1B,GRM5,VGF,KCNQ3,PDLIM4,ITGB1,CACNG7,IQSEC2,GRIK4,RAPSN,GPER1,HTR1D,PLP1,MYCBPAP,STX1A,OPHN1,RASGRF1,PTK2B,CHRNB1,GLRB,NTSR1,GABRR2,NLGN2,DLG4,SYNGAP1…
9.27672e-06	674	3481	204	0.0586038	0.302671	GO:0098655	GO:BP	cation transmembrane transport	16592	22067	c("GO:0006812", "GO:0034220")	IBA TAS,IMP,IDA,IBA TAS,ISS,IDA TAS,IGI,IDA,IDA,IDA IBA,IDA,IBA,IBA,ISS TAS,IDA,IBA,IDA,ISS IBA,IDA,IDA,TAS,IDA,IBA,IDA IMP TAS,IMP,ISS,IBA,IDA,IBA,TAS,IMP,IBA,IDA IBA,IDA,ISS,IDA,ISS,ISS,IBA,IBA,ISS IBA TAS,IGI,IGI,IDA IBA,IDA IBA,ISS,IDA IBA TAS,IDA IMP ISS IBA TAS,IDA IBA TAS,ISS,IBA TAS,IDA IBA,IBA,IDA IMP ISS IBA,TAS,IDA,NAS,IDA IBA,IDA IGI ISS IBA,IBA,IBA TAS,IC,IBA,IDA IBA TAS,ISS,ISS,ISS,…	KCNK6,ATP6V0A4,PCSK9,KCNN4,NALCN,JPH2,CX3CL1,CEMIP,OSR1,SCNN1A,CXCL11,SLC6A14,FGF14,P2RY6,CTSS,ITPR3,CXCL10,STAC,NOX5,F2RL3,CAMK2A,TMSB4X,SLC12A8,GRIN2B,CAV1,RELN,RHD,GAS6,FAM155A,TCIRG1,AHNAK,SHANK2,KCNE3,CCR5,CCR2,MIR210,PTPRC,CCL2,KCNE1B,SLC6A3,KCNK2,ADRB2,CALCR,KCNE5,CNIH3,PRNP,KCNH1,TRPM2,KCNQ3,ITGB1,KCNK7,CACNG7,ATP2C2,SLC9A1,UCP2,GPER1,ACTN4,SFXN3,ATP1B1,UBASH3B,KCNS3,CCR7,FXYD5,MT-ATP6,BI…
9.34415e-06	1632	3481	435	0.124964	0.266544	GO:1902531	GO:BP	regulation of intracellular signal transduction	16592	25684	c("GO:0009966", "GO:0035556")	IDA IBA,IMP IEP IBA,IBA,IDA,IDA,IDA IMP TAS,TAS,TAS,IDA ISS,IMP IBA,IMP TAS,TAS,IBA,IMP,HMP,IDA IBA,IDA IMP,HMP,IEP IBA,ISS,IDA TAS,IDA,IDA,TAS,ISS,IDA IMP IBA TAS,HMP,IDA,IBA,ISS,IDA,IDA IBA,IDA ISS,IDA IBA,IDA,IGI ISS IBA TAS,IDA,ISS,IMP,IDA IBA,IEP,ISS,IMP,HMP,IDA,ISS,IDA IBA,IDA,TAS,IMP,IDA,IDA,TAS,IBA,IDA IBA,IDA,TAS,TAS,ISS,ISS,IMP,IDA IBA,IDA IMP IBA,IDA IMP IBA,IDA IMP IBA TAS,IEP,IDA,IBA…	CD44,LTBR,AXL,WWC3,AKR1C3,ARHGDIB,RHOD,RAC2,TLR4,CARD11,NRG1,FPR1,SPRY4,TSPYL5,APOL3,CGAS,THBS1,SECTM1,TNFSF10,ADGRG1,ARHGEF5,SAA1,TLR2,EREG,SEMA5A,DUSP6,BST2,AKR1C2,GPR17,LAPTM5,IL6,S100A4,MIR138-1,CMKLR1,TLR7,CX3CL1,TLR3,TGM2,PLA2R1,IL11,IKBKE,CD22,GBP1,LGALS1,EDN1,ITGA3,EPS8L2,FBP1,AREG,ICAM1,P2RY6,IL18,BIRC3,TRIML2,NLRP3,DKK1,ARHGAP23,BTC,CREB3L1,SLC15A3,F3,GPR55,DUSP4,CD74,FGF1,MYD88,OASL,F2…
9.38414e-06	134	3481	58	0.0166619	0.432836	GO:0048562	GO:BP	embryonic organ morphogenesis	16592	14919	c("GO:0009887", "GO:0048568", "GO:0048598")	ISS,ISS,IEP IBA,IEP,ISS,ISS,ISS,ISS,ISS,ISS,ISS,IMP,ISS,IEP,ISS,ISS,ISS,ISS,IMP,ISS,ISS,IBA,IBA,ISS,ISS,ISS,ISS,IMP TAS,ISS,ISS IBA,ISS,IBA,ISS,ISS,IBA,ISS,ISS,IBA,ISS,IBA,ISS IBA,ISS,ISS,IMP ISS,ISS,IMP,ISS IBA,ISS,IBA,ISS,IBA,IBA,IBA,ISS,IEP,IMP,IBA,ISS	PAX8,OSR1,MFAP2,EFEMP1,MICAL2,SHH,SIX3,TH,TGFBR2,SOX9,FOLR1,NOG,IHH,FBN1,ALDH1A3,OSR2,FUZ,BBS4,COL2A1,DLL1,SOX18,TBX21,HOXB9,HAND1,LHX1,PAX2,FOXE1,TWIST1,RYR2,PDGFRA,STRC,HOXA4,TBX2,NKX2-5,HOXC9,VANGL2,ID2,HOXC4,GATA4,EOMES,USH1C,ZIC1,TBX18,FGFR2,FOXN4,FOXF1,TBX20,MYO3A,HOXA3,GSC,HOXD9,ALX1,HOXA9,WNT5A,FBN2,ZIC3,TBX3,SMO
9.49168e-06	706	3481	212	0.060902	0.300283	GO:0001934	GO:BP	positive regulation of protein phosphorylation	16592	673	c("GO:0001932", "GO:0006468", "GO:0031401", "GO:0042327")	IDA,NAS,IMP,ISS,IDA IMP ISO IBA,TAS,IEP,IMP,IDA,IDA,IDA ISS IBA,IDA,IDA,IDA,IDA,TAS,IMP,IDA IMP,IGI,IDA,NAS,IDA,IDA,IDA,IDA,IDA IBA,IBA,IBA,IBA,IBA TAS,IDA,IDA ISS,IMP,IBA,IDA IBA,IMP,IDA IMP IBA,IMP,IDA,IGI,IDA IBA,IMP,IDA IBA,IDA IBA TAS,IMP ISS,IDA IMP,IBA,IDA,ISS,TAS,IBA TAS,IDA IBA,IDA,ISS,IBA,IMP,ISS,IDA,IDA ISS,IDA,IDA,IDA,ISS,IDA IMP IBA,TAS,ISS,TAS,IDA,IBA,IDA,IDA IMP,IDA IBA,IDA IBA,IDA…	CD44,TNFRSF10A,PARP14,TLR4,NRG1,FPR1,IL31RA,THBS1,ARHGEF5,SAA1,EREG,TNFSF15,PRLR,HFE,CSF2,DUSP6,PARP9,IL6,CX3CL1,CEMIP,TLR3,IL11,RARRES2,EDN1,MIR125B1,IL15,VEGFC,AREG,TNFRSF14,BDNF,IL18,DKK1,CLDN3,BTC,CD74,ADTRP,FGF1,PECAM1,LTF,FPR2,BMP10,BANK1,TGFA,CLCF1,MUSK,CAMK1,MLKL,MST1R,PDGFRB,SOCS3,NGF,TGFB2,CAV1,RELN,GDF5,SLCO3A1,ADAM8,IGFBP6,GAS6,LIF,CCN1,NEDD9,CSF1,BMP4,PTK6,NIBAN1,DUSP5,PROM2,PAK6,ANG…
1.14221e-05	191	3481	75	0.0215455	0.39267	GO:0007160	GO:BP	cell-matrix adhesion	16592	3073	GO:0031589	NAS,IDA,IMP,IMP,IDA TAS,IBA,IDA IBA,TAS,IDA,IDA,IMP IBA,IDA,TAS,IBA,IBA,IBA,IMP,IDA,ISS,TAS,IPI IBA,IBA,IMP IBA,IMP,IDA,ISS,IMP IBA,IMP TAS,IBA,IMP,IBA,IMP,IMP TAS,IDA,IMP IGI IBA,TAS,ISS IBA,IMP IBA,IDA,IC,IMP IBA,IMP,IDA,IMP,IDA ISS IBA,IDA ISS,IMP,ISS IBA,IDA,IMP,IMP,ISS,IMP,IDA,IMP,TAS,NAS,IBA,TAS,TAS,IMP,ISS,ISS,ISS TAS,IDA,IBA,IBA,IDA,TAS,IMP,ISS,IMP NAS,IMP,IDA,IMP	CD44,SERPINE1,ADAMTS12,RHOD,THBS1,MSLN,CCL28,CX3CL1,PLAU,VCAM1,ITGB4,L1CAM,ITGA3,ITGBL1,FERMT1,VWA2,FAM107A,COL16A1,CSF1,COL17A1,COL13A1,ITGB6,ITGB2,RIN2,JAG1,DMTN,LIMCH1,ITGA2,MSLNL,RRAS,FN1,PTPRJ,ITGA10,NRP1,ITGB1,SLC9A1,CD34,ITGB3,KDR,CCR7,ITGB5,PTK2B,VEGFA,FUT1,MACF1,DLC1,ACTN1,PLET1,EPHA1,PHLDB2,DDR1,ADAMTS9,S100A10,CDK6,ITGAL,NF2,ADAMTS13,NEXMIF,PPFIA2,ITGA7,GPM6B,SFRP1,SEMA3E,SORBS1,COL3A1…
1.14252e-05	507	3481	161	0.0462511	0.317554	GO:0098916	GO:BP	anterograde trans-synaptic signaling	16592	22221	GO:0099537	IBA,IBA,IDA IMP IBA TAS,TAS,ISS,TAS,TAS,TAS,TAS,TAS,IBA,TAS,TAS,IBA,TAS,ISS,IBA,IBA TAS NAS,TAS,ISS,ISS IBA,IBA,IBA,ISS,IBA,TAS,IBA TAS,ISS IBA,TAS,IBA,ISS,ISS,TAS,TAS,ISS,ISS,IBA,TAS,IBA,TAS,ISS,IBA TAS,IBA,TAS,ISS,ISS,IBA,IDA IMP,IBA TAS,IGI TAS,ISS,IBA TAS,TAS,ISS,IDA IBA TAS,IBA,ISS,ISS TAS,IMP IBA,IMP IBA TAS,TAS,IBA TAS,ISS IBA,ISS IBA TAS,ISS,ISS IBA,ISS IBA,ISS,IBA,TAS,IGI ISS IBA,ISS IBA…	GABRE,CALB2,GRIK2,CX3CL1,PTN,PCDHB9,PCDHB11,PCDHB13,MBP,PCDHB10,BDNF,PDE7B,PCDHB14,HRH1,DBH,CAMK2A,SYT8,GRIN2B,CAMK1,FAM107A,PLK2,NGF,DGKI,RELN,MCTP2,NQO1,HTR7,SHANK2,PCDHB16,NTF3,CCR2,TH,PCDHB6,PCDHB3,DOC2B,CCL2,SNCG,PCDHB5,SLC6A3,NAAA,IL1B,GRM5,VGF,KCNQ3,PDLIM4,ITGB1,CACNG7,IQSEC2,GRIK4,RAPSN,GPER1,HTR1D,PLP1,MYCBPAP,STX1A,OPHN1,RASGRF1,PTK2B,CHRNB1,GLRB,NTSR1,GABRR2,NLGN2,DLG4,SYNGAP1,MCTP1,ST…
1.14252e-05	507	3481	161	0.0462511	0.317554	GO:0007268	GO:BP	chemical synaptic transmission	16592	3172	GO:0098916	IBA,IBA,IDA IMP IBA TAS,TAS,ISS,TAS,TAS,TAS,TAS,TAS,IBA,TAS,TAS,IBA,TAS,ISS,IBA,IBA TAS NAS,TAS,ISS,ISS IBA,IBA,IBA,ISS,IBA,TAS,IBA TAS,ISS IBA,TAS,IBA,ISS,ISS,TAS,TAS,ISS,ISS,IBA,TAS,IBA,TAS,ISS,IBA TAS,IBA,TAS,ISS,ISS,IBA,IDA IMP,IBA TAS,IGI TAS,ISS,IBA TAS,TAS,ISS,IDA IBA TAS,IBA,ISS,ISS TAS,IMP IBA,IMP IBA TAS,TAS,IBA TAS,ISS IBA,ISS IBA TAS,ISS,ISS IBA,ISS IBA,ISS,IBA,TAS,IGI ISS IBA,ISS IBA…	GABRE,CALB2,GRIK2,CX3CL1,PTN,PCDHB9,PCDHB11,PCDHB13,MBP,PCDHB10,BDNF,PDE7B,PCDHB14,HRH1,DBH,CAMK2A,SYT8,GRIN2B,CAMK1,FAM107A,PLK2,NGF,DGKI,RELN,MCTP2,NQO1,HTR7,SHANK2,PCDHB16,NTF3,CCR2,TH,PCDHB6,PCDHB3,DOC2B,CCL2,SNCG,PCDHB5,SLC6A3,NAAA,IL1B,GRM5,VGF,KCNQ3,PDLIM4,ITGB1,CACNG7,IQSEC2,GRIK4,RAPSN,GPER1,HTR1D,PLP1,MYCBPAP,STX1A,OPHN1,RASGRF1,PTK2B,CHRNB1,GLRB,NTSR1,GABRR2,NLGN2,DLG4,SYNGAP1,MCTP1,ST…
1.1938e-05	198	3481	77	0.0221201	0.388889	GO:0098657	GO:BP	import into cell	16592	22069	GO:0006810	IDA,IDA IMP,IBA,IDA,IDA,IDA,IBA,IMP,TAS,IBA,IBA,IDA,IC,IDA ISS IBA,IGI,IMP IGI,ISS,ISS,IMP,ISS,IGI IBA,IDA IBA,ISS,IDA IGI ISS IBA,IDA,IDA IMP ISS IBA,IDA,ISS,IDA,IDA,IDA,IC,ISS IBA,IDA IBA,TAS,IDA,IDA,IBA,IDA IMP TAS,IDA IMP ISS,IDA,IDA,IDA,IDA IMP ISS IBA,IDA,IDA IMP,IDA,IBA,IDA IBA,IBA,IBA,IGI,IDA,ISS IBA,IBA,IDA IBA,IDA TAS,IBA,IMP,IDA IBA,IBA,IDA IBA,IDA,ISS,IBA,ISS IBA,IDA,IDA IBA,IBA,IDA I…	THBS1,SLC22A3,ACSL5,SLC6A14,SLC15A3,SLC2A10,NOX5,SLC1A7,LTF,SLC12A8,FAM155A,MIR210,CYBRD1,SLC6A3,CALCR,SLC2A1,PRNP,TRPM2,IRS2,ITGB1,TFR2,SLC9A1,ITGB3,ATP1B1,SLC22A4,SLC27A1,SLC22A1,ABCC9,SLC6A6,SLC2A5,LRRC8A,ATP2B4,NEURL1B,KCNJ5,GLUL,HCN2,MAPK15,KCNJ10,SLC1A3,SLC29A4,HCN4,SLC19A1,SLC15A2,SLC6A4,RAB3B,SLC1A1,KCNK9,SLC8A2,ATP1B2,SLC9A9,SLC9A2,ACE2,GDNF,GPM6B,KCNJ4,ATP1A3,SLC6A1,KCNJ1,PRKN,KCNJ8,SLC…
1.42879e-05	39	3481	25	0.00718184	0.641026	GO:0072088	GO:BP	nephron epithelium morphogenesis	16592	20014	c("GO:0002009", "GO:0072009", "GO:0072028")	ISS,IEP ISS,ISS,IDA,ISS,IDA,IDA,ISS,ISS,ISS,ISS,ISS,IDA ISS IBA,ISS,IEP ISS,IDA,IEP,ISS,ISS,ISS,ISS,IEP ISS,ISS,ISS,ISS	TACSTD2,PAX8,OSR1,FGF1,SHH,LIF,BMP4,SOX9,NOG,GATA3,VEGFA,CITED1,GDNF,LHX1,PAX2,FGF2,WNT11,NPNT,SOX8,HOXD11,FOXD1,SALL1,GPC3,SMO,HOXA11
1.42879e-05	39	3481	25	0.00718184	0.641026	GO:0072028	GO:BP	nephron morphogenesis	16592	19955	c("GO:0009653", "GO:0060993", "GO:0072006")	ISS,IEP ISS,ISS,IDA,ISS,IDA,IDA,ISS,ISS,ISS,ISS,ISS,IDA ISS IBA,ISS,IEP ISS,IDA,IEP,ISS,ISS,ISS,ISS,IEP ISS,ISS,ISS,ISS	TACSTD2,PAX8,OSR1,FGF1,SHH,LIF,BMP4,SOX9,NOG,GATA3,VEGFA,CITED1,GDNF,LHX1,PAX2,FGF2,WNT11,NPNT,SOX8,HOXD11,FOXD1,SALL1,GPC3,SMO,HOXA11
1.46897e-05	1361	3481	370	0.106291	0.271859	GO:0006468	GO:BP	protein phosphorylation	16592	2459	c("GO:0006464", "GO:0016310")	IDA,NAS,IMP,IDA ISS,IDA IMP ISO IBA,TAS,IBA,IEP,IMP,IDA,IDA,IDA,IDA ISS IBA,IDA,IDA,IDA,IDA,IDA IBA TAS,IMP,IDA IMP,TAS,IDA,IDA,IGI,IDA,IDA NAS,IDA,IDA IBA,IDA,IDA,IDA,IDA IBA,IBA,IBA,IBA,IBA TAS,IDA,IDA,IDA,IDA,IDA ISS,IMP,IBA,IDA IBA,IDA IBA,IMP,ISS,IDA IMP IBA,IMP,IDA,IDA IMP ISS,IGI,IDA IBA,IMP,IDA IBA,IDA IBA TAS,IMP ISS,IDA IMP IBA TAS,IBA,IDA,IDA,IDA,IDA ISS,IMP TAS,IBA TAS,IDA IBA,IDA IMP…	CD44,TNFRSF10A,PARP14,TLR4,NRG1,FPR1,SPRY4,IL31RA,THBS1,ARHGEF5,SAA1,TLR2,EREG,TNFSF15,PRLR,HFE,CSF2,DUSP6,PARP9,IL6,SFN,IGFBP3,TLR7,CX3CL1,CEMIP,TLR3,IL11,IKBKE,RARRES2,EDN1,MIR125B1,IL15,VEGFC,AREG,TNFRSF14,BDNF,MAPK13,PID1,MVP,IL18,DKK1,CLDN3,BTC,DUSP4,CD74,ADTRP,GPRC5A,FGF1,PECAM1,LTF,CAMK2A,FPR2,BMP10,BANK1,TGFA,CLCF1,MUSK,CAMK1,MLKL,EFEMP1,PLK2,MST1R,PDGFRB,SOCS3,NGF,TGFB2,CAV1,RELN,GDF5,SL…
1.51043e-05	4267	3481	1027	0.29503	0.240684	GO:0048523	GO:BP	negative regulation of cellular process	16592	14890	c("GO:0009987", "GO:0048519", "GO:0050794")	IDA IMP,IDA IMP IBA,ISS,TAS,IMP,IDA IBA,IDA,TAS,TAS,IDA,TAS,IDA,IBA,IMP,IDA,IDA TAS,IMP,IDA,IDA,TAS,IDA IBA,IMP IBA,ISS,ISS TAS NAS,IDA,IDA ISO,TAS,IMP IBA,IMP ISS,NAS,IDA IBA,IDA IMP,IDA IMP TAS,TAS,TAS,IDA ISS,ISS,IBA,IBA,ISS,IDA,IDA IMP ISO,IDA ISS TAS,IDA,IBA,ISS,IDA IBA,IDA,IDA IGI IC,IDA,IMP,IBA,ISS IBA,IDA IMP IBA,ISS,IDA,IDA IMP,IMP,IDA,ISS,IDA TAS,IDA IMP,IMP,IDA ISS,IDA IGI ISS TAS NAS,…	CD44,SERPINE1,TACSTD2,H3C3,DTX3L,AXL,ADAMTS12,PLAAT4,TNFRSF10A,WWC3,PSMB8,CST4,ZNF558,OAS3,AKR1C3,ARHGDIB,PARP14,ZNF141,ZNF93,IGFBP1,IL1RAPL1,SERPINB9,RIOX1,TLR4,SPDEF,NRG1,TGFBI,SPRY4,FOXA2,IL31RA,CGAS,IFI16,THBS1,THBD,TNFSF10,ADGRG1,PAX8,ZNF69,ANXA8L1,TLR2,RSAD2,SP100,EREG,CCL28,H2AC14,MMP14,ANXA8,PRLR,HFE,CSF2,ADAMTSL2,SERPINA1,SEMA5A,DUSP6,CRTAM,BST2,SDR16C5,PARP9,PCSK9,MILR1,JPH2,MIRLET7A2,P…
1.69785e-05	83	3481	41	0.0117782	0.493976	GO:0001704	GO:BP	formation of primary germ layer	16592	516	c("GO:0007369", "GO:0048646")	IEP,IEP,IEP,IEP IBA,IEP,IEP,IDA,IBA,IDA,IBA,IEP,IEP,IEP,ISS,IDA,IEP,IEP,TAS,IEP,IDA,IDA,IEP,ISS,IMP,IMP,IDA,IBA,IDA,IEP,IMP,ISS,IDA,ISS,IEP,IDA,TAS,ISS IBA,ISS,IEP,IEP,ISS	LAMB3,MMP14,COL8A1,COL12A1,ITGB4,ITGA3,DKK1,DUSP4,BMP4,DUSP5,ITGB2,COL7A1,ITGA2,ATOH8,FN1,ITGB1,ITGB3,KLF4,ITGB5,MIR150,INHBA,LAMA3,KDM6B,FZD7,NODAL,SOX7,MESP2,COL5A2,ITGA7,GJA1,LHX1,WNT3A,PAX2,MMP2,SOX2,EYA2,EOMES,TBX20,ITGA8,ITGA4,HOXA11
1.86351e-05	186	3481	73	0.020971	0.392473	GO:0043009	GO:BP	chordate embryonic development	16592	12127	GO:0009792	ISS,IMP,ISS,ISS,ISS,ISS,IMP ISS,ISS,ISS,IBA,ISS,IEP,ISS,IMP ISS,ISS,ISS,ISS,ISS,IBA,ISS,IMP ISS,IBA,ISS,ISS,IMP,ISS,IDA,ISS,IBA,ISS,ISS,IDA,IEP ISS,ISS,ISS,IEP,IMP,NAS,ISS,ISS,ISS,IMP ISS,ISS IBA,TAS,IBA,ISS,ISS,IBA,ISS,ISS,IMP,IBA,ISS,ISS,ISS IBA,IMP,IMP ISS,IMP,IBA,IMP,ISS,ISS,IMP,ISS,IBA,ISS,IBA,ISS,ISS,IBA,IMP,ISS,ISS	OSR1,SLC2A10,TGFB2,RIPPLY1,BMP4,KIAA1217,LFNG,TGFBR2,WNT9A,C6orf141,SOX9,PTPRR,FOLR1,NOG,GATA3,VEGFA,DLC1,ADAM10,VASP,OSR2,FUZ,MESP2,BBS4,BMP5,COL2A1,DLL1,ACVR1C,FOXD3,HOXB9,TET1,COBL,HOPX,HAND1,LHX1,PAX2,WNT11,TWIST1,LMX1B,RIPPLY2,HEY2,SULF2,PCSK5,PDGFRA,CHRD,HOXA4,XYLT1,NKX2-5,HOXC9,VANGL2,NKD1,DACT1,HOXC4,EOMES,LRP2,TBX18,ALDH1A2,FGFR2,FOXF1,HOXA3,GSC,CDX2,HEY1,KBTBD8,SOX8,HOXD9,FOXB1,ALX1,ISL…
2.00995e-05	200	3481	77	0.0221201	0.385	GO:0009792	GO:BP	embryo development ending in birth or egg hatching	16592	4147	GO:0009790	ISS,IMP,ISS TAS,ISS,ISS,ISS,IMP ISS,ISS,ISS,IBA,ISS,ISS,IEP,ISS,IMP ISS,ISS,ISS,ISS,ISS,IBA,ISS,IMP ISS,IBA,ISS,ISS,IMP,ISS,IDA,ISS,IBA,ISS,ISS,IEP,IDA,TAS,IEP ISS,ISS,ISS,IEP,IMP,NAS,ISS,ISS,ISS,IMP ISS,ISS IBA,TAS,IBA,ISS,ISS,IBA,ISS,ISS,NAS,IMP,IBA,ISS,ISS,ISS IBA,IMP,IMP ISS,IMP,IBA,IMP,ISS,ISS,IMP,ISS,IBA,ISS,IBA,ISS,ISS,IBA,IMP,ISS,ISS	OSR1,SLC2A10,TGFB2,RIPPLY1,BMP4,KIAA1217,LFNG,TGFBR2,WNT9A,C6orf141,SCEL,SOX9,PTPRR,FOLR1,NOG,GATA3,VEGFA,DLC1,ADAM10,VASP,OSR2,FUZ,MESP2,BBS4,BMP5,COL2A1,DLL1,ACVR1C,FOXD3,HOXB9,TET1,COBL,STOX2,HOPX,NR5A2,HAND1,LHX1,PAX2,WNT11,TWIST1,LMX1B,RIPPLY2,HEY2,SULF2,PCSK5,PDGFRA,CHRD,HOXA4,XYLT1,NKX2-5,HOXC9,VANGL2,NKD1,RAI2,DACT1,HOXC4,EOMES,LRP2,TBX18,ALDH1A2,FGFR2,FOXF1,HOXA3,GSC,CDX2,HEY1,KBTBD8,SOX…
2.01912e-05	740	3481	219	0.062913	0.295946	GO:0001816	GO:BP	cytokine production	16592	594	c("GO:0010467", "GO:0032501")	IMP,IDA,IMP,IDA IMP ISS,IMP,IDA IBA TAS,IDA IBA TAS,IDA ISS,IMP,IDA ISS,IDA,IDA NAS,IDA IGI ISS,ISS,IDA ISS,IGI,IDA,ISS,ISS,IDA IMP IBA TAS,IDA,IDA ISS,IDA,IDA,ISS,IDA IMP IGI ISS NAS,IMP,ISS,IDA IMP IBA,IDA ISS TAS,IDA IMP ISS,IMP,TAS,IDA,IMP,IDA IMP IBA,IDA,IMP,ISS,IDA IBA,IMP,IBA,ISS,IMP,IMP,IDA TAS,IDA IMP ISS,IDA,IDA,IMP,IMP,IMP ISS IBA,IMP,ISS IBA,IMP ISS TAS,IMP,NAS,IDA,IMP ISS,IDA ISS,ISS…	SERPINE1,AXL,OAS3,TLR4,CARD11,CGAS,IFI16,THBS1,OAS2,NLRP1,ADGRG1,SAA1,TLR2,RSAD2,EREG,HFE,CSF2,GSDMD,SRGN,IFIH1,AIM2,CRTAM,BST2,NLRP2,LAPTM5,IL6,HMSD,CMKLR1,TLR7,CX3CL1,TLR3,PLA2R1,IKBKE,MBP,GBP1,TLR8,MIR125B1,NLRP10,BATF,IL15,NAV3,TNFRSF14,LY96,MAPK13,OAS1,IL18,NLRP3,CYBA,IL32,F3,RUNX1,CD74,SLC2A10,TNFRSF1B,MYD88,PDCD1LG2,NOX5,MIR100,FFAR4,LTF,CYP1B1,TMSB4X,NRROS,CD274,AFAP1L2,ISG15,TRIM25,CD14,…
2.03094e-05	37	3481	24	0.00689457	0.648649	GO:0072078	GO:BP	nephron tubule morphogenesis	16592	20005	c("GO:0061333", "GO:0072080", "GO:0072088")	ISS,IEP ISS,ISS,IDA,ISS,IDA,ISS,ISS,ISS,ISS,ISS,IDA ISS IBA,ISS,IEP ISS,IDA,IEP,ISS,ISS,ISS,ISS,ISS,ISS,ISS,ISS	TACSTD2,PAX8,OSR1,FGF1,SHH,BMP4,SOX9,NOG,GATA3,VEGFA,CITED1,GDNF,LHX1,PAX2,FGF2,WNT11,NPNT,SOX8,HOXD11,FOXD1,SALL1,GPC3,SMO,HOXA11
2.5276e-05	489	3481	155	0.0445274	0.316973	GO:0033674	GO:BP	positive regulation of kinase activity	16592	9630	c("GO:0042327", "GO:0043549", "GO:0051347")	IDA ISO,IBA,NAS,ISS,IDA IMP ISO IBA,TAS,IMP,IDA,IDA,IDA ISS IBA,IDA,IDA,TAS,IDA,NAS,IDA,IDA,IBA,TAS,IDA,IDA ISS,IBA,IDA IBA,IDA IMP IBA,IDA,ISS,IDA IBA,IBA,IDA,IBA,IDA IBA,IDA ISS IBA,TAS,IDA,ISS,ISS,IDA,IBA,IDA ISS,IDA,IDA,ISS,IDA,TAS,IBA,IDA IMP IBA,IDA,IDA IBA,ISS,IDA IMP TAS,NAS,ISS,IBA,IBA,IBA TAS,IGI TAS,IDA,IMP ISS IBA,IDA,IDA ISS IBA,IDA,IDA IBA,IGI,ISS,IBA,TAS,IDA NAS,TAS,IMP,IBA,IC,ISS,…	CD44,AXL,TNFRSF10A,TLR4,NRG1,FPR1,THBS1,ARHGEF5,SAA1,EREG,TNFSF15,PRLR,DUSP6,CEMIP,TLR3,EDN1,MIR125B1,AREG,BDNF,IL18,DKK1,BTC,CD74,FGF1,LTF,FPR2,TGFA,MUSK,CAMK1,MLKL,MST1R,PDGFRB,NGF,TGFB2,RELN,ADAM8,IGFBP6,EPHA2,GAS6,CCN1,NEDD9,CSF1,BMP4,DUSP5,PAK6,EGFR,NTF3,GADD45G,IRS1,EGF,PTPRC,TGFBR2,NRK,HBEGF,ALK,ADRB2,CCND1,CSF1R,IL1B,EPGN,GDF15,GADD45B,PRNP,GRM5,PDGFC,CCL5,TLR6,C5,ITGB3,KDR,CCR7,EGR1,DAB2…
2.61046e-05	121	3481	53	0.0152255	0.438017	GO:0007416	GO:BP	synapse assembly	16592	3303	c("GO:0007399", "GO:0034329", "GO:0050808")	IDA IMP ISS,ISS,ISS,TAS,TAS,TAS,ISS,TAS,IDA,TAS,ISS,NAS,IDA,ISS IBA,TAS,TAS,TAS,TAS,ISS,ISS,ISS,ISS IBA TAS NAS,ISS,IBA,IDA ISS IBA TAS,IMP ISO,ISS,ISS,ISS,IBA,ISS,TAS,IDA IMP TAS,IDA,ISS,ISS,IBA,ISS,IMP,ISS,IBA,ISS IBA,ISS,ISS,TAS,ISS,ISS IBA,IDA,ISS,TAS,IDA IMP ISS,IGI,IBA	IL1RAPL1,TLR2,RAB17,PCDHB9,PCDHB11,PCDHB13,LHFPL4,PCDHB10,BDNF,PCDHB14,MUSK,DNER,SRPX2,SHANK2,PCDHB16,PCDHB6,PCDHB3,PCDHB5,AGRN,DSCAM,PLXND1,NLGN2,VSTM5,BSN,NLGN1,MAPT,SLIT1,SEMA4A,NRXN2,SHANK1,GPM6A,NRCAM,WNT3A,SLITRK5,CBLN1,CUX2,CDH2,EPHB1,GRID2,LRRC4B,CLSTN2,SDK2,FGF13,FLRT3,POU4F1,LGI2,ADGRL3,GABRB3,ROBO2,WNT5A,PTPRD,SNCA,GPC4
2.64744e-05	84	3481	41	0.0117782	0.488095	GO:0060333	GO:BP	interferon-gamma-mediated signaling pathway	16592	17158	c("GO:0019221", "GO:0071346")	TAS,TAS,IMP,TAS,TAS IC,IMP IBA,TAS,TAS,TAS,TAS,TAS,TAS,TAS,TAS,TAS,TAS,TAS,IDA IMP,TAS,TAS,TAS,TAS,TAS,IDA,ISS TAS,TAS,TAS,TAS,TAS,TAS,TAS,TAS,TAS,TAS,TAS,TAS,TAS,TAS,IMP,TAS,TAS	CD44,OAS3,PARP14,OAS2,SP100,PARP9,VCAM1,GBP2,GBP1,ICAM1,OAS1,HLA-DRA,OASL,CAMK2A,TRIM34,TRIM25,SOCS3,NLRC5,TRIM22,HLA-DPB1,SOCS1,MT2A,HLA-G,TXK,IRF1,CIITA,TRIM8,IRF5,IRF7,IRF2,HLA-B,HLA-DRB1,HLA-A,TRIM38,HLA-DPA1,HLA-DRB5,HLA-E,B2M,IRGM,IRF8,NCAM1
2.66396e-05	147	3481	61	0.0175237	0.414966	GO:0006022	GO:BP	aminoglycan metabolic process	16592	2063	c("GO:0043170", "GO:1901135", "GO:1901564")	IDA TAS,TAS,IBA,IMP TAS,TAS,TAS,IDA IMP ISS IBA,IBA TAS,IBA TAS,IBA TAS,IBA,NAS,IBA,IDA,TAS,IBA TAS,IDA IBA TAS,TAS,TAS,TAS,IDA,TAS,IDA IBA,TAS,IDA IBA TAS NAS,TAS,IDA TAS,TAS,IBA,IDA IMP TAS,TAS,TAS,TAS,TAS,TAS,TAS,IDA TAS,TAS,IDA IBA TAS,TAS,TAS,TAS,IBA,TAS,TAS,TAS,IDA IBA,IDA IBA TAS,ISS IBA,TAS,TAS,IDA,TAS,IDA IBA TAS,TAS,TAS,TAS,TAS NAS,TAS,TAS,TAS	CD44,HS3ST1,B3GALNT1,CEMIP,GALNT5,GCNT2,HAS2,DSEL,HAS1,HYAL4,B3GALT5,GAL3ST3,CHI3L2,EGF,FMOD,B3GNT7,B3GNT3,CSPG4,AGRN,SDC4,IL1B,BCAN,B3GNT8,SLC9A1,CSGALNACT1,CHST15,CHST11,PRELP,B3GNT9,IDUA,SDC1,ST3GAL1,STAB2,ST3GAL3,HS3ST5,B4GALT1,EXT1,NDST1,CHST3,CSPG5,B4GALT6,B4GAT1,OVGP1,B3GAT2,UST,NCAN,PXYLP1,CHST6,NDNF,GPC5,HS3ST3A1,FGF2,ACAN,CHST1,XYLT1,VCAN,B3GAT1,CHST9,HS6ST2,GPC3,GPC4
2.69439e-05	1099	3481	306	0.0879058	0.278435	GO:0071495	GO:BP	cellular response to endogenous stimulus	16592	19572	GO:0009719	IDA,TAS,TAS,IDA,IDA,IDA,IMP,IEP,IGI,IMP,IDA,IBA,IDA,IDA,IBA,TAS,IDA,IMP,TAS,ISS,ISS TAS,IDA,IGI,IBA TAS,IDA,IDA,IMP,IDA,IDA ISS,IBA,IDA,IDA,IEP,ISS,IDA,IEP,TAS,TAS,IMP,IEP,IDA IPI IMP IGI IBA TAS,IDA,IDA,IDA,IDA ISS,IDA TAS,ISS,IMP,IBA,IMP IBA,IBA,ISS,IDA,IBA,IDA IBA,IDA ISS ISO,TAS,IDA IBA TAS,IDA IEP,IDA,IBA,IGI,IEP,IDA,IDA IBA,IDA,TAS,IDA IMP ISS,TAS,IBA,TAS,IDA IBA,TAS,IDA,ISS,IBA,TAS,IDA IPI…	CD44,H3C3,ANOS1,COL1A2,ADAMTS12,AKR1C3,CASP4,SERPINB9,TLR4,ECHDC3,AKR1C1,SPRY4,THBS1,PAX8,GNA15,PRLR,HFE,ADAMTSL2,ATP6V0A4,PCSK9,FLRT2,AKR1C2,VCAM1,STAT5A,TGM2,RARRES2,ITGA3,ICAM1,P2RY6,BDNF,MAPK13,PID1,CTSS,HRH1,CREB3L1,CXCL8,RUNX1,GALNT3,SLC2A10,ADTRP,FGF1,PEG10,CAMK2A,NGFR,FPR2,BMP10,NRROS,VWA2,FST,GCNT2,CYP11A1,FAM107A,HAS2,NGF,TGFB2,CAV1,H4C12,GDF5,AQP1,ANKRD1,PTGER4,CCN1,WNT10A,TRERF1,SOST,…
2.9958e-05	258	3481	93	0.0267165	0.360465	GO:0001503	GO:BP	ossification	16592	433	GO:0032501	NAS,ISS,IMP,IDA IBA,IDA TAS,ISS,ISS,IDA ISS,ISS,ISS,IBA,HDA,ISS,IEP,IDA ISS,IMP,IMP,ISS,IEP,ISS,IDA,IBA NAS,IDA ISS,IBA,ISS,IDA IBA,HDA,NAS,IDA,IMP IEP IBA TAS,IDA ISS,ISS,IDA ISS IBA,IMP,ISS,HDA,ISS,IDA,ISS,IMP,IMP,IGI,IMP,IDA,ISS,IMP,IMP IEP,IMP ISS,IMP,ISS,IMP,IBA,IEP,ISS,ISS,ISS,ISS,ISS,TAS,IDA,IBA,ISS TAS,IMP,IMP,IDA IMP IEP,IDA,ISS,ISS,IMP,ISS,IMP TAS,IDA,NAS,IMP,ISS,IBA,ISS,HDA,IDA,IDA,HDA…	CDH11,RIOX1,ATP6V0A4,SRGN,IL6,MIR138-1,OSR1,PTN,DKK1,CREB3L1,RUNX1,TNC,FFAR4,CYP24A1,LTF,CCR1,TP63,ISG15,TGFB2,EPHA2,CCN1,SOST,BMP4,RFLNA,COL13A1,ECM1,SEMA7A,EGFR,MIR210,RUNX2,SOX9,CLEC5A,NOG,CRIM1,ALOX5,RRBP1,RANBP3L,WNT4,PTK2B,EXT1,IL6ST,WWTR1,HDAC7,CDK6,OSR2,BCOR,CYP27B1,SMAD6,LRP3,CITED1,BMPR1B,SPP1,LEF1,GPLD1,ADGRV1,FOXC1,PKDCC,RYR1,IL6R,BMP6,PHOSPHO1,FGFR3,GPM6B,CER1,SFRP1,NELL1,DNAI3,MSX2,…
3.01375e-05	64	3481	34	0.00976731	0.53125	GO:0072009	GO:BP	nephron epithelium development	16592	19938	c("GO:0072006", "GO:0072073")	ISS,IEP ISS,ISS,ISS,IDA,IEP,ISS,IDA,IDA,ISS,ISS,ISS,ISS,IEP,ISS,ISS,IMP,ISS,ISS,ISS,IDA ISS IBA,ISS,IEP ISS,IDA,IEP,ISS,ISS,ISS,ISS,ISS,IEP ISS,ISS,ISS,ISS	TACSTD2,PAX8,OSR1,BASP1,FGF1,PECAM1,SHH,LIF,BMP4,JAG1,SOX9,PODXL,NOG,CD34,GATA3,VEGFA,CD24,MTSS1,CITED1,FOXC1,GDNF,LHX1,PAX2,FGF2,WNT11,NPNT,SOX8,HOXD11,FOXD1,POU3F3,SALL1,GPC3,SMO,HOXA11
3.04972e-05	40	3481	25	0.00718184	0.625	GO:0061333	GO:BP	renal tubule morphogenesis	16592	18112	c("GO:0060562", "GO:0061326")	ISS,IEP ISS,ISS,IDA,ISS,IDA,ISS,ISS,ISS,ISS,ISS,ISS,IDA ISS IBA,ISS,IEP ISS,IDA,IEP,ISS,ISS,ISS,ISS,ISS,ISS,ISS,ISS	TACSTD2,PAX8,OSR1,FGF1,SHH,BMP4,SOX9,NOG,GATA3,VEGFA,MTSS1,CITED1,GDNF,LHX1,PAX2,FGF2,WNT11,NPNT,SOX8,HOXD11,FOXD1,SALL1,GPC3,SMO,HOXA11
3.28454e-05	109	3481	49	0.0140764	0.449541	GO:0006023	GO:BP	aminoglycan biosynthetic process	16592	2064	c("GO:0006022", "GO:0009059", "GO:1901137", "GO:1901566")	TAS,IBA,TAS,TAS,TAS,IDA IMP ISS IBA,TAS,IBA TAS,IBA,IDA,TAS,IBA TAS,IDA IBA TAS,TAS,TAS,TAS,IDA,TAS,IDA IBA,IDA IBA TAS NAS,TAS,IDA TAS,TAS,IBA,TAS,TAS,TAS,TAS,TAS,IDA TAS,TAS,IDA IBA TAS,TAS,TAS,TAS,TAS,TAS,IDA IBA,IDA IBA TAS,TAS,TAS,TAS,TAS,TAS,TAS,TAS,TAS,TAS,TAS	HS3ST1,B3GALNT1,CEMIP,GALNT5,GCNT2,HAS2,DSEL,HAS1,B3GALT5,EGF,FMOD,B3GNT7,B3GNT3,CSPG4,AGRN,SDC4,IL1B,BCAN,B3GNT8,CSGALNACT1,CHST15,CHST11,PRELP,B3GNT9,SDC1,ST3GAL1,ST3GAL3,HS3ST5,B4GALT1,EXT1,NDST1,CHST3,CSPG5,B4GALT6,B4GAT1,UST,NCAN,PXYLP1,CHST6,GPC5,HS3ST3A1,ACAN,CHST1,XYLT1,VCAN,CHST9,HS6ST2,GPC3,GPC4
3.46587e-05	354	3481	119	0.0341856	0.336158	GO:0003012	GO:BP	muscle system process	16592	1597	GO:0003008	ISS,TAS,IDA IGI IBA TAS,IDA IBA,TAS,ISS,IBA,IDA,TAS,ISS,IDA IMP ISS,ISS IC,TAS,IMP IBA,IMP,TAS,IBA,IBA,ISS IBA TAS,ISS,IMP IBA,NAS,IMP IBA,IMP ISS,IBA,ISS,IMP,TAS,IMP,IMP,IDA,IMP,ISS,ISS,TAS,ISS,IBA,ISS,ISS,IMP,IC,TAS,IMP ISS,TAS,ISS,TAS,ISS,IDA IMP IBA TAS,IMP,TAS,ISS,IMP ISS,IBA TAS,IDA IBA IC,TAS,IMP,IBA,ISS,ISS,TAS,ISS,IMP ISS TAS,ISS,IMP TAS,IMP TAS NAS,IDA,IBA,ISS,IMP,ISS TAS,TAS,TAS,TAS,IS…	RCSD1,MYL9,EDN1,EDN2,MYOF,CYBA,STAC,STC1,DYSF,TRIM63,BMP10,CAV1,P2RX6,KCNE3,EDNRB,OXTR,KCNE1B,ADRB2,MYLK,LMNA,KCNE5,IL1B,CSRP3,GSN,MYOM3,MIR23B,DOCK5,GNAO1,LMCD1,SLC9A1,GPER1,HTR1D,ATP1B1,PRKCA,ITGB5,BIN1,SYNM,NEDD4L,MIR199A1,CHRNB1,FLNA,IL6ST,SCN5A,TLN1,PDE4B,MYL12A,SORBS2,TNNT1,NPPA,MYL12B,CFLAR,ATP2B4,TPM2,MYLK2,TACR2,KCNJ5,MYOM1,NR4A3,FOXO1,KLHL41,PARP1,CAV3,RGS2,HCN4,EDNRA,TRPC3,PVALEF,PDE9A…
3.51246e-05	422	3481	137	0.0393565	0.324645	GO:0001819	GO:BP	positive regulation of cytokine production	16592	597	c("GO:0001816", "GO:0001817", "GO:0010628", "GO:0051240")	IMP,IMP,IDA IMP ISS,IMP,IDA IBA TAS,IDA IBA TAS,IDA ISS,IMP,IDA ISS,IDA NAS,IDA IGI ISS,ISS,IDA ISS,IDA,ISS,IDA IMP IBA TAS,IDA,IDA ISS,IDA,ISS,IDA IMP IGI ISS NAS,IMP,IDA IMP IBA,IDA IMP ISS,IMP,IDA,IDA IMP IBA,IMP,ISS,IDA IBA,IBA,ISS,IMP,IMP,IDA TAS,IDA IMP ISS,IDA,IDA,IMP,IMP,IMP ISS IBA,IMP ISS TAS,NAS,ISS,IDA,IDA IBA,IDA,IDA IMP ISS IBA,ISS,ISS,IDA,ISS,TAS,ISS,ISS IBA,IMP,IDA IBA,IDA,IDA,IDA…	SERPINE1,OAS3,TLR4,CARD11,CGAS,IFI16,THBS1,OAS2,NLRP1,SAA1,TLR2,RSAD2,EREG,CSF2,GSDMD,IFIH1,AIM2,CRTAM,NLRP2,LAPTM5,IL6,HMSD,TLR7,TLR3,PLA2R1,MBP,TLR8,NLRP10,BATF,IL15,TNFRSF14,LY96,MAPK13,OAS1,IL18,NLRP3,CYBA,IL32,F3,RUNX1,CD74,MYD88,NOX5,CYP1B1,CD274,AFAP1L2,ISG15,CD14,ADAM8,PTGER4,SPN,TMEM106A,EBI3,POU2F2,SEMA7A,HLA-DPB1,ANXA1,CCBE1,SERPINF2,PYCARD,CCR2,CASP1,STING1,PTPRC,TRIM56,DDX58,HSPA1A,D…
3.70843e-05	48	3481	28	0.00804367	0.583333	GO:0001656	GO:BP	metanephros development	16592	489	GO:0001822	IEP ISS,ISS,ISS,ISS,IEP ISS,IDA,IDA ISS,ISS,IEP,ISS,ISS,NAS,IDA,ISS,TAS,IEP,ISS,IMP IEP ISS,ISS,ISS,IDA,ISS,ISS,ISS,ISS,IEP ISS,ISS,IEP	PAX8,OSR1,BASP1,PDGFRB,SHH,LIF,BMP4,SOX9,CD34,EGR1,GATA3,WNT4,PDGFA,OSR2,CITED1,FGF8,GDNF,PAX2,PDGFRA,RET,GDF6,SOX8,ROBO2,FOXD1,POU3F3,SALL1,SMO,BMP7
3.8853e-05	76	3481	38	0.0109164	0.5	GO:0001763	GO:BP	morphogenesis of a branching structure	16592	550	c("GO:0009653", "GO:0032501")	ISS,IEP ISS,IDA,ISS,ISS,IDA ISS,ISS IBA,ISS,ISS,ISS,ISS,ISS,IMP,IMP ISS,ISS,ISS,ISS,IDA IMP,IMP,IDA ISS IBA,ISS,IBA,ISS,IEP ISS,IDA,IDA,IEP,ISS,ISS,IMP,ISS,ISS,ISS,ISS,ISS,ISS,ISS,ISS	TACSTD2,PAX8,FGF1,SHH,EPHA2,BMP4,COL13A1,TGFBR2,SOX9,NRP1,NOG,NKX3-1,KDR,VEGFA,PDGFA,RASIP1,CITED1,SLIT2,LRRK2,GDNF,SEMA3E,NRARP,LHX1,PAX2,FGF2,HGF,NKX2-1,NPNT,FGFR2,FOXF1,SOX8,HOXD11,FOXD1,SALL1,SMO,HOXA11,SULF1,EPHA7
4.084e-05	535	3481	166	0.0476874	0.31028	GO:0099536	GO:BP	synaptic signaling	16592	22390	GO:0007267	IBA,IBA,IDA IMP,TAS,IDA IMP IBA TAS,TAS,ISS,TAS,TAS,TAS,TAS,TAS,IBA,TAS,TAS,IBA,TAS,ISS,IBA,IBA TAS NAS,TAS,ISS,ISS IBA,IBA,IBA,ISS,IBA,TAS,IBA TAS,ISS IBA,TAS,IBA,ISS,ISS,TAS,TAS,ISS,ISS,IBA,TAS,IBA,TAS,TAS,ISS,IBA TAS,IBA,TAS,ISS,ISS,IBA,IDA IMP,IBA TAS,IGI TAS,ISS,IBA TAS,TAS,ISS,IDA IBA TAS,IBA,ISS,ISS TAS,IMP IBA,IMP IBA TAS,TAS,IBA TAS,ISS IBA,ISS IBA TAS,ISS,ISS IBA,ISS IBA,ISS,IBA,TAS,IGI…	GABRE,CALB2,IL1RAPL1,GNA15,GRIK2,CX3CL1,PTN,PCDHB9,PCDHB11,PCDHB13,MBP,PCDHB10,BDNF,PDE7B,PCDHB14,HRH1,DBH,CAMK2A,SYT8,GRIN2B,CAMK1,FAM107A,PLK2,NGF,DGKI,RELN,MCTP2,NQO1,HTR7,SHANK2,PCDHB16,NTF3,CCR2,TH,PCDHB6,PCDHB3,DOC2B,CCL2,SNCG,PCDHB5,SLC6A3,AGRN,NAAA,IL1B,GRM5,VGF,KCNQ3,PDLIM4,ITGB1,CACNG7,IQSEC2,GRIK4,RAPSN,GPER1,HTR1D,PLP1,MYCBPAP,STX1A,OPHN1,RASGRF1,PTK2B,CHRNB1,GLRB,NTSR1,GABRR2,NLGN2,D…
4.2327e-05	256	3481	92	0.0264292	0.359375	GO:0070372	GO:BP	regulation of ERK1 and ERK2 cascade	16592	18875	c("GO:0043408", "GO:0070371")	IDA IBA,ISS,IMP IBA,IBA TAS,IMP,IMP,IDA,IDA,IMP,IDA IMP IBA,ISS,IGI ISS,IMP,IMP,IMP ISS,IMP,IMP,IDA,IDA,IDA IBA,IDA IMP,IDA,IDA,IMP,IBA,ISS,IBA,IMP ISS,IGI,IDA,IMP,IDA,IGI,IMP,IMP IBA,IBA,ISS,IBA,IDA IMP ISS,IMP,ISS,ISS,IGI,IDA,IDA IMP ISS,IMP,ISS,IC,IDA,IDA,IDA,ISS,IMP,IDA,IDA ISS,IDA,IDA ISO,IDA IBA,IDA IBA,IMP,ISS,IMP,ISS IBA,IMP,IDA,IMP,IDA,ISS,IMP IBA,IMP,ISS,IDA,IDA,ISS,IBA,IDA,IMP,IMP,IDA …	CD44,TLR4,DUSP6,CX3CL1,GBP1,ICAM1,P2RY6,GPR55,DUSP4,CD74,FFAR4,FPR2,CCR1,GCNT2,PDGFRB,EPHA2,ACKR3,GAS6,CCN1,SEMA7A,EGFR,CCN2,SERPINF2,PYCARD,CCL26,PTPRC,CCL2,CSF1R,CALCR,IL1B,RRAS,FN1,MIR23B,TIMP3,PTPN22,PDGFC,NRP1,CCL5,SPRY2,PTPRR,SPRED3,DUSP10,MIR27B,MIR222,GPER1,KDR,SPRED1,CCR7,DAB2IP,LMO3,MIR221,PRKCA,PTK2B,PTPN6,F2RL1,HLA-DRB1,VEGFA,TNIP1,PDGFA,SHC1,SPRED2,NODAL,THPO,MTURN,SEMA6A,GAREM1,FBLN…
4.32422e-05	642	3481	193	0.0554438	0.300623	GO:0098660	GO:BP	inorganic ion transmembrane transport	16592	22072	GO:0034220	IBA,IDA,IBA TAS,IMP,IDA,IBA TAS,ISS,IDA TAS,IGI,IDA,IDA,IDA IBA,IDA,IBA,IBA,ISS TAS,IBA,IDA,ISS IBA,IDA,IDA,IDA,IBA,IDA IBA,IDA IMP,IMP,IBA,IDA,IDA IBA,IBA,TAS,IMP,IDA IBA,IDA,IDA,ISS,IBA,IBA,ISS IBA TAS,IGI,IDA IBA,IGI ISS,IGI,IDA IBA TAS,IDA IMP ISS IBA TAS,IDA IBA TAS,ISS,IBA TAS,IBA,IDA IMP ISS IBA,TAS,IDA,NAS,IDA IGI ISS IBA,IBA,IBA TAS,IC,IBA,IDA IBA TAS,ISS,ISS,ISS,IDA IBA,IMP IBA,IDA ISS …	GABRE,APOL1,KCNK6,ATP6V0A4,PCSK9,KCNN4,NALCN,JPH2,CX3CL1,CEMIP,OSR1,SCNN1A,CXCL11,SLC6A14,FGF14,P2RY6,ITPR3,CXCL10,STAC,NOX5,F2RL3,TMSB4X,SLC12A8,SLC37A2,GRIN2B,CAV1,RHD,GAS6,ANO9,FAM155A,TCIRG1,AHNAK,KCNE3,CCR5,MIR210,PTPRC,KCNE1B,SLC6A3,KCNK2,CALCR,KCNE5,PRNP,GRM5,KCNH1,TRPM2,KCNQ3,ITGB1,KCNK7,ATP2C2,SLC9A1,UCP2,GPER1,ACTN4,ATP1B1,UBASH3B,KCNS3,CCR7,FXYD5,MT-ATP6,BIN1,KCNIP3,PTK2B,NEDD4L,GLRB,S…
4.58332e-05	416	3481	135	0.038782	0.324519	GO:0001667	GO:BP	ameboidal-type cell migration	16592	497	GO:0016477	ISS,IBA,IDA,IDA IMP,IMP,ISS IBA,IMP IBA,IMP,ISS,TAS,TAS,IMP,IDA,IMP,IDA,IDA IMP IBA,IMP,ISS,IDA IGI,IDA,IDA,ISS,ISS,TAS,IDA,ISS,IMP,IDA,IBA,IDA IBA,IBA,IDA,IMP,IMP,IDA,IMP,IMP,IDA,IDA,IDA,IBA,ISS,IMP,IDA,IMP,IMP,IDA,IGI,IMP,IMP,IMP ISS TAS,IDA,IMP,IMP,ISS,IDA,ISS,IDA IGI,IGI,IMP,IMP,IDA IMP ISS,IBA,IDA,IMP TAS,IMP,IMP IGI,IMP,IDA IMP,IBA,IDA,ISS,IDA,IMP,IMP,ISS IBA,IGI,IDA IMP IGI ISO,IMP,IDA IBA…	TACSTD2,LGALS12,ARHGDIB,THBS1,SP100,SEMA5A,S100A2,STAT5A,PTN,EDN1,SCG2,PRSS3,FERMT1,ADTRP,STC1,FGF1,RHOJ,CYP1B1,TMSB4X,BMP10,TGFB2,SHH,EPHA2,TNFSF12,CCN3,SRPX2,HAS1,BMP4,SEMA7A,ANXA1,SEMA3B,ANGPT4,ETS1,LOXL2,EGF,MIR210,RIN2,ANXA3,DPP4,MIR135B,SEMA6B,DMTN,SOX9,MIR30A,RRAS,ATOH8,FN1,MIR23B,HDAC9,PTPRM,NRP1,MIR29A,PTPRR,DOCK5,FOLR1,ITGB1,DUSP10,MIR27B,MIR222,ITGB3,TIMP1,KDR,AMOTL2,KLF4,DAB2IP,GATA3,…
4.60223e-05	2317	3481	588	0.168917	0.253776	GO:0065009	GO:BP	regulation of molecular function	16592	18665	GO:0065007	IDA IMP ISO,IDA IBA,IDA IMP IGI,IBA,IMP,TAS NAS,IMP,IDA IBA,IMP IBA,IDA IMP IGI ISS,IBA,IMP,IDA IMP ISO IBA,TAS,IBA,IMP ISS,IDA IMP,IDA IMP,IBA,IDA IBA NAS,IDA TAS,IDA IBA,IBA,IDA,IDA,TAS,IDA ISO,IDA ISS IBA,IDA IBA,IDA IBA,IDA,IDA IGI,IBA,IMP,IDA IBA TAS,IDA,IDA IGI,IDA,IDA TAS,IMP,IDA IGI,IMP,IDA,IDA IMP,IDA TAS,ISS TAS,IDA,IGI IBA,IDA,IDA,NAS,IDA,ISS,ISS,IDA,IDA,IDA IMP IBA,IDA,IMP IBA,IBA,IDA…	CD44,SERPINE1,DTX3L,AXL,PLAAT4,TNFRSF10A,PSMB8,OAS3,SERPINB9,TLR4,EPM2AIP1,CARD11,NRG1,FPR1,SPRY4,FOXA2,IFI16,THBS1,OAS2,NLRP1,TNFSF10,ARHGEF5,ANXA8L1,SAA1,TLR2,GNA15,SP100,EREG,ANXA8,TNFSF15,PRLR,HFE,SERPINA1,BLID,DUSP6,AIM2,PARP9,PCSK9,JPH2,CLDN4,NLRP2,LAPTM5,IL6,MIR138-1,SFN,MDFI,CMKLR1,CX3CL1,PLAU,CEMIP,TLR3,OSR1,TGM2,PLA2R1,MBP,IFIT2,EDN1,MIR125B1,EDN2,SERPINB7,SERPINB8,AREG,FGF14,P2RY6,BDNF…
4.74324e-05	139	3481	58	0.0166619	0.417266	GO:0010469	GO:BP	regulation of signaling receptor activity	16592	4663	c("GO:0009966", "GO:0065009")	IDA,ISS IBA,IDA IGI,IDA,IDA,IDA,IBA,IBA,ISS,IBA,TAS,IDA IBA,TAS,ISS,IBA,IDA IBA,ISS,IDA IMP TAS,ISS,IBA,IGI,IPI,IDA IBA,IDA IBA,IDA ISS,IDA,TAS,IDA,IDA,IDA IBA,IMP IBA,ISS,ISS,ISS TAS,IDA,TAS,IGI ISS,IDA,IMP,IBA,ISS,IDA,IMP,IBA,IDA IBA,ISS IBA,ISS,ISS,IBA,IDA,IMP ISS IBA,ISS,TAS,IBA,IDA ISO IBA,IDA IMP,IDA IMP,TAS	SERPINE1,EREG,HFE,PCSK9,PLAU,EDN1,AREG,BTC,GPRC5A,MUC4,CAMK2A,TGFA,GRIN2B,RELN,SHANK2,CBLC,CCR2,EGF,CCL2,HBEGF,ADRB2,CALCR,EPGN,CNIH3,ERRFI1,MIR23B,NRP1,NOG,ITGB1,CACNG7,ZFYVE28,PTK2B,NLGN2,DLG4,LYNX1,SHC1,NLGN1,CHRFAM7A,CAV3,BEGAIN,DAPK1,ADRA2C,ACE2,GSG1L,CACNG8,SHANK1,TAFA4,GREM2,DLGAP3,CGA,CACNG5,MAPK8IP2,ACTN2,SHISA8,CNRIP1,NPTX2,NPTX1,NEFL
4.78181e-05	271	3481	96	0.0275783	0.354244	GO:0070371	GO:BP	ERK1 and ERK2 cascade	16592	18874	GO:0000165	IDA IBA,ISS,IMP IBA,IBA TAS,IMP,IMP,IDA,IDA,IMP,IDA IMP IBA,ISS,IGI ISS,IMP,IMP,IMP ISS,ISS,IMP,IMP,IDA,IDA,IDA IBA,IDA IMP,IDA,IDA,IMP,IBA,IDA,ISS,IBA,IMP ISS,IGI,IDA,ISS,IMP,IDA,IGI,IMP,IMP IBA,IBA,ISS,IBA,IDA IMP ISS,IMP,ISS,ISS,IGI,IDA,IDA IMP ISS,IMP,ISS,IC,IDA,IDA,IDA,IDA,ISS,IMP,IDA,IDA ISS,IDA,IDA ISO,IDA IBA,IDA IBA,IMP,ISS,IMP,ISS IBA,IMP,IDA,IMP,IDA,ISS,IMP IBA,IMP,ISS,IDA,IDA,ISS,IBA,…	CD44,TLR4,DUSP6,CX3CL1,GBP1,ICAM1,P2RY6,GPR55,DUSP4,CD74,FFAR4,FPR2,CCR1,GCNT2,PDGFRB,PTGER4,EPHA2,ACKR3,GAS6,CCN1,SEMA7A,EGFR,CCN2,SERPINF2,PYCARD,CCL26,EGF,PTPRC,CCL2,CSF1R,CALCR,IL1B,SOX9,RRAS,FN1,MIR23B,TIMP3,PTPN22,PDGFC,NRP1,CCL5,SPRY2,PTPRR,SPRED3,DUSP10,MIR27B,MIR222,GPER1,KDR,SPRED1,CCR7,DAB2IP,LMO3,ZFP36L1,MIR221,PRKCA,PTK2B,PTPN6,F2RL1,HLA-DRB1,VEGFA,TNIP1,PDGFA,SHC1,SPRED2,NODAL,THPO,…
5.63068e-05	290	3481	101	0.0290147	0.348276	GO:0006936	GO:BP	muscle contraction	16592	2887	GO:0003012	ISS,TAS,IDA IBA TAS,IDA IBA,TAS,IBA,IDA,TAS,IMP,ISS IC,TAS,IMP IBA,IMP,TAS,IBA,IBA,ISS IBA TAS,IMP IBA,IMP IBA,ISS,IBA,IMP,TAS,IMP,IDA,IMP,ISS,TAS,ISS,IBA,ISS,IMP,IC,IMP,TAS,ISS,TAS,IDA IMP IBA TAS,IMP,TAS,ISS,IBA TAS,IDA IBA IC,TAS,IMP,IBA,TAS,IMP ISS TAS,ISS,IMP TAS,IMP TAS NAS,IBA,IMP,ISS TAS,TAS,TAS,TAS,ISS,ISS,IMP,TAS,IBA TAS,TAS,IEP,IMP,TAS,TAS,IMP,ISS,IMP IBA,IMP,ISS,TAS,IBA TAS,TAS,IMP IS…	RCSD1,MYL9,EDN1,EDN2,MYOF,STAC,STC1,DYSF,BMP10,CAV1,P2RX6,KCNE3,EDNRB,OXTR,KCNE1B,ADRB2,MYLK,KCNE5,CSRP3,GSN,MYOM3,DOCK5,GNAO1,SLC9A1,GPER1,HTR1D,ATP1B1,ITGB5,BIN1,SYNM,NEDD4L,CHRNB1,FLNA,SCN5A,TLN1,PDE4B,MYL12A,TNNT1,NPPA,MYL12B,ATP2B4,TPM2,MYLK2,TACR2,KCNJ5,MYOM1,KLHL41,CAV3,RGS2,HCN4,EDNRA,PVALEF,CACNA1D,RYR1,DTNA,MYBPC1,DES,CACNA1G,GDNF,DSC2,GJA1,LMOD1,SLC6A8,NMUR1,GJA5,SORBS1,MYBPC2,CTNNA3,C…
6.10195e-05	733	3481	215	0.0617639	0.293315	GO:0001817	GO:BP	regulation of cytokine production	16592	595	c("GO:0001816", "GO:0010468", "GO:0051239")	IMP,IDA,IMP,IDA IMP ISS,IMP,IDA IBA TAS,IDA IBA TAS,IDA ISS,IMP,IDA ISS,IDA NAS,IDA IGI ISS,ISS,IDA ISS,IGI,IDA,ISS,ISS,IDA IMP IBA TAS,IDA,IDA ISS,IDA,IDA,ISS,IDA IMP IGI ISS NAS,IMP,ISS,IDA IMP IBA,IDA ISS TAS,IDA IMP ISS,IMP,TAS,IDA,IMP,IDA IMP IBA,IDA,IMP,ISS,IDA IBA,IMP,IBA,ISS,IMP,IMP,IDA TAS,IDA IMP ISS,IDA,IDA,IMP,IMP,IMP ISS IBA,IMP,ISS IBA,IMP ISS TAS,IMP,NAS,IDA,IMP ISS,IDA ISS,ISS,IDA…	SERPINE1,AXL,OAS3,TLR4,CARD11,CGAS,IFI16,THBS1,OAS2,NLRP1,SAA1,TLR2,RSAD2,EREG,HFE,CSF2,GSDMD,SRGN,IFIH1,AIM2,CRTAM,BST2,NLRP2,LAPTM5,IL6,HMSD,CMKLR1,TLR7,CX3CL1,TLR3,PLA2R1,IKBKE,MBP,GBP1,TLR8,MIR125B1,NLRP10,BATF,IL15,NAV3,TNFRSF14,LY96,MAPK13,OAS1,IL18,NLRP3,CYBA,IL32,F3,RUNX1,CD74,SLC2A10,TNFRSF1B,MYD88,PDCD1LG2,NOX5,MIR100,FFAR4,LTF,CYP1B1,TMSB4X,CD274,AFAP1L2,ISG15,TRIM25,CD14,UBA7,TGFB2,AD…
6.17535e-05	170	3481	67	0.0192473	0.394118	GO:0003007	GO:BP	heart morphogenesis	16592	1592	c("GO:0007507", "GO:0009887")	IDA,ISS,ISS,ISS,ISS,IDA ISS,ISS,IMP,ISS,IMP ISS,NAS,ISS,ISS,IBA,IMP,ISS,ISS,ISS,ISS,ISS,ISS,ISS,ISS,ISS,ISS,IMP IBA,ISS,ISS,IBA,ISS,ISS,ISS,ISS IBA,ISS,ISS,ISS,ISS,IBA,ISS TAS,ISS,IMP,IMP ISS,IDA,ISS,ISS TAS,ISS,ISS,IMP ISS,IMP ISS,ISS,ISS,IMP ISS TAS,IBA,ISS,IMP,ISS,ISS,ISS,IMP,IMP ISS IBA,ISS,IMP ISS,ISS,IMP,IMP IBA,ISS,ISS	NRG1,FLRT2,DKK1,BMP10,HAS2,TGFB2,MICAL2,ANKRD1,SHH,BMP4,TH,TGFBR2,JAG1,ADGRG6,ELN,SOX9,NRP1,FOLR1,NOG,PARVA,GATA3,SHOX2,VEGFA,IHH,DLC1,MYLK2,CITED2,PDCD4,MESP2,SMAD6,BBS4,BMP5,FGF8,SLIT2,DLL1,RYR1,SOX18,TBX21,HEYL,ROBO1,GJA5,HAND1,WNT3A,PITX2,HEY2,RYR2,SLIT3,TBX2,NKX2-5,VANGL2,HAND2,GATA4,EOMES,LRP2,TNNI3,FGFR2,FOXN4,OLFM1,FOXF1,TBX20,HEY1,ISL1,ROBO2,ZIC3,TBX3,SMO,BMP7
6.92161e-05	49	3481	28	0.00804367	0.571429	GO:0072080	GO:BP	nephron tubule development	16592	20007	c("GO:0061326", "GO:0072009")	ISS,IEP ISS,ISS,IDA,ISS,IDA,IDA,ISS,ISS,ISS,ISS,IMP,ISS,ISS,IDA ISS IBA,ISS,IEP ISS,IDA,IEP,ISS,ISS,ISS,ISS,ISS,ISS,ISS,ISS,ISS	TACSTD2,PAX8,OSR1,FGF1,SHH,LIF,BMP4,SOX9,NOG,GATA3,VEGFA,CD24,MTSS1,CITED1,GDNF,LHX1,PAX2,FGF2,WNT11,NPNT,SOX8,HOXD11,FOXD1,POU3F3,SALL1,GPC3,SMO,HOXA11
7.44724e-05	29	3481	20	0.00574548	0.689655	GO:0001658	GO:BP	branching involved in ureteric bud morphogenesis	16592	491	c("GO:0048754", "GO:0060675")	ISS,IEP ISS,IDA,ISS,IDA,ISS,ISS,ISS,ISS,IDA ISS IBA,ISS,IEP ISS,IDA,ISS,ISS,ISS,ISS,ISS,ISS,ISS	TACSTD2,PAX8,FGF1,SHH,BMP4,SOX9,NOG,VEGFA,CITED1,GDNF,LHX1,PAX2,FGF2,NPNT,SOX8,HOXD11,FOXD1,SALL1,SMO,HOXA11
8.76341e-05	151	3481	61	0.0175237	0.403974	GO:0051962	GO:BP	positive regulation of nervous system development	16592	16269	c("GO:0007399", "GO:0051094", "GO:0051240", "GO:0051960")	ISS,ISS,IDA,ISS,IDA,IDA IMP,IMP,ISS,IDA IBA,ISS IBA,TAS,ISS,IBA TAS,ISS,ISS,IDA,IDA IBA,IDA,ISS,IGI,IDA,ISS,ISS,ISS,IBA,ISS,IMP,IBA,ISS,IDA,ISS,IBA,IBA,IGI ISS,ISS,IDA ISS,IBA,IDA,ISS,ISS,IBA,ISS,IMP,TAS,ISS,ISS,IDA,ISS,IDA,IMP ISO,ISS,ISS,IMP,ISS,ISS,ISS,IBA,IGI,ISS,IDA,ISS	IL1RAPL1,SEMA5A,IL6,CX3CL1,TGM2,PTN,MIR125B1,L1CAM,BDNF,TNFRSF1B,NGFR,CLCF1,NGF,RELN,RASSF10,SRPX2,SEMA7A,JADE2,AGRN,IL1B,DSCAM,NRP1,MIR222,GPER1,PLXNA2,MIR221,BIN1,PLXND1,VEGFA,MACF1,NLGN2,PLXNA1,PLXNA4,CUL7,VSTM5,NLGN1,FAIM,MAPT,ZNF365,SEMA4A,DCT,FZD3,KALRN,SLIT2,NTRK2,TENM4,ROBO1,NTN1,SLITRK5,BCL11A,CUX2,EPHB1,GRID2,LRRC4B,ID2,LRP2,CLSTN2,MME,SOX8,ROBO2,PTPRD
9.14278e-05	256	3481	91	0.0261419	0.355469	GO:0007423	GO:BP	sensory organ development	16592	3310	GO:0048513	IEP ISS,ISS,IEP IBA,ISS,ISS,IEP,ISS,IDA ISS,ISS,IBA,IMP,IDA ISS IBA,IMP,IBA,ISS,ISS,ISS,ISS IBA,ISS,ISS,ISS,IMP,ISS,ISS,ISS,IMP,ISS,IMP,ISS,IMP,ISS,ISS,IEP,IBA,ISS,ISS,ISS,ISS,ISS,IMP,IBA,IMP,ISS,ISS,IMP,ISS,ISS,IBA,IDA,ISS,IMP,IDA,ISS,ISS,ISS,IMP,ISS,ISS,ISS,IDA,IMP TAS,IEP IBA,IMP,ISS,IMP,IBA,ISS,IMP,IMP TAS,ISS,ISS,IGI,IBA,ISS,ISS,ISS,ISS,ISS IBA,ISS,ISS,ISS,ISS,ISS IBA,ISS,ISS IBA,ISS,ISS,IMP…	PAX8,OSR1,MFAP2,CYP1B1,SHROOM2,EFEMP1,PDGFRB,TGFB2,EPHA2,MYO7B,WNT10A,SIX3,CHRDL1,RP1L1,TH,WNT9A,SLC6A3,RP1,NES,SOX9,DSCAM,PTPRM,NRP1,TULP1,SPRY2,NOG,SPRED3,ECE1,SPRED1,GATA3,VEGFA,INHBA,FBN1,PBX4,ROR1,SPRED2,ALDH1A3,TSPAN12,OSR2,ATOH7,MEIS2,SH3PXD2B,BBS4,BMPR1B,COL5A2,ADGRV1,DLL1,MEIS3,FOXC1,PITX3,MAB21L1,SALL2,GPM6A,WNT2,LHX1,ADAMTS18,SOX3,PAX2,KCNQ1,FGF2,TWIST1,SOX2,PITX2,DLX1,CACNA1C,MEIS1,ES…
9.60078e-05	138	3481	57	0.0163746	0.413043	GO:0071346	GO:BP	cellular response to interferon-gamma	16592	19431	c("GO:0034341", "GO:0071345")	TAS,TAS,IMP,IDA,IEP IBA,TAS,IDA,TAS IC,IMP IBA,IBA,IBA,TAS,IDA IBA TAS,IDA IBA TAS,TAS,TAS,TAS,TAS,TAS,TAS,TAS,TAS,IDA IMP,TAS,TAS,IMP,IBA,TAS,TAS,IEP ISS IBA,TAS,IDA,ISS TAS,TAS,TAS,IEP IBA,TAS,TAS,IEP IBA,ISS IBA,TAS,TAS,TAS,TAS,TAS,IDA TAS,TAS,TAS,TAS,IMP,IDA,IBA,IDA,IBA,IDA TAS,TAS,IEP	CD44,OAS3,PARP14,TLR4,GBP4,OAS2,TLR2,SP100,PARP9,GBP3,CX3CL1,VCAM1,GBP2,GBP1,ICAM1,OAS1,HLA-DRA,OASL,CAMK2A,TRIM34,TRIM25,SOCS3,NLRC5,TRIM22,HLA-DPB1,CASP1,CCL26,SOCS1,MT2A,CCL2,HLA-G,TXK,IRF1,CIITA,TRIM8,CCL5,IRF5,IRF7,GBP5,GBP6,IRF2,HLA-B,HLA-DRB1,HLA-A,TRIM38,HLA-DPA1,HLA-DRB5,HLA-E,B2M,IRGM,DAPK1,XCL2,AQP4,XCL1,IRF8,NCAM1,WNT5A
0.000100483	330	3481	111	0.0318874	0.336364	GO:0060284	GO:BP	regulation of cell development	16592	17111	c("GO:0045595", "GO:0048468")	ISS,ISS,IMP,ISS IBA,IDA TAS,ISS TAS,IDA,IDA IMP ISS,IMP,IMP,ISS,IBA,IDA IBA,ISS IBA,ISS,TAS,ISS,IBA TAS,ISS,ISS,IBA,IMP,IMP,IBA,IDA IBA,ISS,IBA,ISS,IDA,IDA IGI,IBA,ISS,IDA IGI ISS TAS,ISS,ISS,IDA,IMP ISS,IMP,ISS,ISS,ISS,IBA,IMP,IBA,ISS,IBA,IMP,ISS,IBA,IDA ISS,IDA,IMP,IDA,ISS,IBA,IBA,IDA,IDA IBA,IGI ISS,IMP,IDA,IMP,ISS,IBA,IBA,IDA,TAS,ISS,IBA,IBA,ISS,IMP,IMP,IBA,ISS,TAS,IDA,IDA,ISS,IMP,ISS IBA,IDA…	TACSTD2,IL1RAPL1,SPRY4,SEMA5A,IL6,CX3CL1,TGM2,PTN,GBP1,MIR125B1,L1CAM,LIMS2,BDNF,TNFRSF1B,LTF,NGFR,CLCF1,NGF,RELN,RASSF10,HES2,NEDD9,BMP4,RFLNA,SEMA7A,MAP2,SEMA3B,EDNRB,MELTF,JADE2,SEMA6B,DMTN,IL1B,NIBAN2,HDAC9,DSCAM,NRP1,DOCK5,NOG,MIR222,GPER1,SIGLEC15,ACTN4,PLXNA2,MIR221,SEMA4B,BIN1,LDLR,PLXND1,VEGFA,MACF1,FLNA,FBN1,NR1D1,PLXNA1,PLXNA4,F2,TRIOBP,CUL7,S100A10,B2M,TNFRSF1A,CSPG5,SEMA3D,FAIM,MAPT,…
0.000103759	319	3481	108	0.0310256	0.338558	GO:0023061	GO:BP	signal release	16592	7680	c("GO:0007267", "GO:0032940")	IGI,ISS,IMP,IMP,IDA ISS,IDA,IDA,TAS,ISS IBA,ISS,IBA,IMP ISS,IDA,ISS,IBA,IMP IBA,IDA,ISS,TAS,IMP,TAS,IDA ISS,IMP IEP,TAS,IDA,ISS,IMP,ISS,IDA,ISS,TAS,IBA,IDA ISS IBA TAS,TAS,TAS,ISS,ISS,IDA ISS,ISS,IMP,IGI TAS NAS,IMP,IDA,ISS,IBA,TAS,ISS IBA,IDA,ISS IBA,ISS,ISS,ISS IBA,IMP IBA,NAS,IMP,IMP,IDA,IDA,ISS,IMP,TAS,IDA IBA,IMP ISS,TAS,TAS NAS,TAS,ISS,TAS,ISS,ISS IBA,IBA TAS,ISS,IMP,IDA,TAS,IDA,IDA,IDA,IBA…	SNX19,FOXA2,PAX8,HFE,IL6,IL11,EDN1,ITPR3,FFAR4,CAMK2A,SYT8,ABCA1,LIF,CCN3,MCTP2,ANXA1,IRS1,DOC2B,DPP4,VAMP8,NAAA,IL1B,NIBAN2,SLC2A1,CCL5,IRS2,TFR2,HCAR2,NKX3-1,GPER1,KCNS3,SYT12,STX1A,RAPGEF3,PRKCA,ALOX5,MIDN,RAB11FIP5,F2RL1,HLA-DRB1,INHBA,NLGN2,SLC8B1,NR1D1,NNAT,KCNG2,MCTP1,C1QTNF3,STX1B,LRRC8A,NLGN1,RIMS3,GCK,GHRHR,KALRN,ADCY5,SPP1,BMP8A,GPLD1,LRRK2,CACNA2D2,MAFA,BRSK2,CACNA1D,ADRA2C,RAPGEF4,PP…
0.000104418	47	3481	27	0.00775639	0.574468	GO:0060993	GO:BP	kidney morphogenesis	16592	17794	c("GO:0001822", "GO:0009887")	ISS,IEP ISS,ISS,ISS,IDA,ISS,IDA,IDA,ISS,ISS,ISS,ISS,ISS,ISS,IDA ISS IBA,ISS,IMP IEP ISS,IDA,IEP,ISS,ISS,ISS,ISS,IEP ISS,ISS,ISS,ISS	TACSTD2,PAX8,OSR1,BASP1,FGF1,SHH,LIF,BMP4,SOX9,NOG,GATA3,VEGFA,CITED1,LRRK2,GDNF,LHX1,PAX2,FGF2,WNT11,NPNT,SOX8,HOXD11,FOXD1,SALL1,GPC3,SMO,HOXA11
0.000125844	50	3481	28	0.00804367	0.56	GO:0061326	GO:BP	renal tubule development	16592	18105	c("GO:0035295", "GO:0060429", "GO:0072001")	ISS,IEP ISS,ISS,IDA,ISS,IDA,IDA,ISS,ISS,ISS,ISS,IMP,ISS,ISS,IDA ISS IBA,ISS,IEP ISS,IDA,IEP,ISS,ISS,ISS,ISS,ISS,ISS,ISS,ISS,ISS	TACSTD2,PAX8,OSR1,FGF1,SHH,LIF,BMP4,SOX9,NOG,GATA3,VEGFA,CD24,MTSS1,CITED1,GDNF,LHX1,PAX2,FGF2,WNT11,NPNT,SOX8,HOXD11,FOXD1,POU3F3,SALL1,GPC3,SMO,HOXA11
0.000127896	204	3481	76	0.0218328	0.372549	GO:0048880	GO:BP	sensory system development	16592	15213	GO:0048731	IEP IBA,ISS,ISS,IEP,ISS,IDA ISS,ISS,IDA ISS IBA,IMP,IBA,ISS,ISS,ISS,ISS IBA,ISS,ISS,ISS,IMP,ISS,ISS,ISS,ISS,ISS,ISS,ISS,ISS,IEP,IBA,ISS,ISS,ISS,ISS,IMP,IBA,IMP,ISS,ISS,IMP,ISS,IBA,IDA,ISS,IMP,IDA,ISS,ISS,ISS,IMP,ISS,IDA,IMP,IEP,IMP,ISS,IMP,IBA,IMP,IMP TAS,ISS,IGI,IBA,ISS,ISS,ISS,ISS,IBA,ISS,ISS IBA,ISS,ISS IBA,ISS,IMP,IBA,ISS,ISS,IEP	MFAP2,CYP1B1,SHROOM2,EFEMP1,PDGFRB,TGFB2,EPHA2,SIX3,CHRDL1,RP1L1,TH,WNT9A,SLC6A3,RP1,NES,SOX9,DSCAM,PTPRM,NRP1,TULP1,SPRY2,SPRED3,SPRED1,VEGFA,C3,INHBA,FBN1,PBX4,SPRED2,ALDH1A3,TSPAN12,OSR2,ATOH7,MEIS2,SH3PXD2B,BBS4,BMPR1B,COL5A2,DLL1,MEIS3,FOXC1,PITX3,MAB21L1,SALL2,GPM6A,WNT2,LHX1,ADAMTS18,PAX2,FGF2,TWIST1,SOX2,PITX2,DLX1,CACNA1C,MEIS1,FREM2,PAX6,PDGFRA,TMEM132E,LAMA1,TBX2,DLX2,NKD1,FLT1,USH1C,F…
0.000134988	67	3481	34	0.00976731	0.507463	GO:0061138	GO:BP	morphogenesis of a branching epithelium	16592	17928	c("GO:0001763", "GO:0002009")	ISS,IEP ISS,IDA,ISS,ISS,IDA ISS,ISS,ISS,ISS,ISS,ISS,IMP,IMP ISS,ISS,ISS,ISS,IDA IMP,IDA ISS IBA,ISS,IBA,ISS,IEP ISS,IDA,IDA,IEP,ISS,ISS,ISS,ISS,ISS,ISS,ISS,ISS,ISS	TACSTD2,PAX8,FGF1,SHH,EPHA2,BMP4,TGFBR2,SOX9,NRP1,NOG,NKX3-1,KDR,VEGFA,PDGFA,RASIP1,CITED1,SLIT2,GDNF,SEMA3E,NRARP,LHX1,PAX2,FGF2,HGF,NKX2-1,NPNT,FGFR2,SOX8,HOXD11,FOXD1,SALL1,SMO,HOXA11,SULF1
0.000141652	280	3481	97	0.0278656	0.346429	GO:0051480	GO:BP	regulation of cytosolic calcium ion concentration	16592	15921	GO:0006874	IBA,IBA,IBA,IDA NAS,IPI,IDA TAS,IBA,IBA,IGI,IBA,IDA,IDA,IDA,IDA,IDA IMP IBA,ISS TAS,ISS IBA,IBA,IDA,IBA TAS,IDA IBA,IDA ISO,IBA,IDA IBA,IDA IMP,IDA ISS IBA,IBA,IBA,IBA,IMP IBA,IDA IBA TAS,IBA,IBA TAS,IBA,ISS,NAS,IBA,IBA,IGI IBA,ISS,IMP ISS IBA,IBA,IDA ISS,IBA,IBA TAS IC,IDA,ISS,IDA ISS IBA TAS,IMP IBA TAS,IMP,IDA IMP IBA,ISS,IDA,IDA,IPI IBA TAS,IBA,IDA,IBA IC,IMP,IMP IBA,ISS IBA,IMP,TAS,IDA IBA,I…	CCRL2,CALB2,FPR1,SAA1,GNA15,JPH2,GPR17,CMKLR1,CX3CL1,KISS1,CEMIP,EDN1,EDN2,CXCL11,PLCZ1,P2RY6,ITPR3,GPR55,CXCL10,CCR3,F2RL3,FFAR4,FPR2,CCR1,GRIN2B,CAV1,PTGER4,ACKR3,FAM155A,ATP2B2,CCR5,ADRA1B,CCR2,FPR3,PTPRC,P2RX5,LPAR4,CAV2,CALCR,PRNP,TRPM2,C5AR2,GPER1,UBASH3B,CCR7,SMAD3,PTK2B,F2RL1,LPAR1,MIR199A1,SLC8B1,DLG4,CD24,F2,C3AR1,LIME1,NOL3,ATP2B4,CDH23,SLC35G1,CAV3,ADCY5,EDNRA,TRPC3,TRPC4,TMEM178A,JPH…
0.000146292	76	3481	37	0.0106291	0.486842	GO:0030278	GO:BP	regulation of ossification	16592	7809	c("GO:0001503", "GO:0051239")	IDA IBA,ISS,ISS,ISS,ISS,IMP,ISS,IEP,IDA,NAS,IDA,IBA,IDA IBA,IDA ISS,ISS,IDA,ISS,ISS,IMP,IMP,ISS,IMP,ISS,ISS,IDA,IMP,IDA IMP,IDA,IMP,IMP,ISS,IBA,IDA,IMP,IMP,ISS,IDA	SRGN,OSR1,PTN,DKK1,LTF,CCR1,ISG15,TGFB2,CCN1,SOST,BMP4,RFLNA,ECM1,SOX9,ALOX5,WNT4,PTK2B,OSR2,BCOR,CYP27B1,SMAD6,BMPR1B,ADGRV1,PKDCC,BMP6,GPM6B,SFRP1,NELL1,DDR2,TWIST1,FZD9,RFLNB,ZBTB16,SLC8A1,WNT5A,FBN2,BMP7
0.000178297	390	3481	126	0.0361965	0.323077	GO:0060322	GO:BP	head development	16592	17147	GO:0048856	IMP ISS,IBA,ISS,HEP,HEP,ISS,NAS,ISS,IEP,ISS,ISS,IDA,IBA,IDA ISS IBA TAS,IBA,IMP,HEP,ISS,TAS,IMP,ISS,IBA,ISS,IMP,IMP,ISS,IMP,HEP,HEP,ISS,ISS,IMP,ISS,ISS,ISS,ISS,ISS,IDA,ISS,IBA TAS,IBA,ISS,IDA,ISS,ISS,IEP,NAS,ISS,IBA,ISS,IBA,HEP,ISS,TAS,ISS,ISS,IDA,ISS,IMP,HEP,ISS,IBA,ISS,ISS,ISS,TAS,NAS,ISS,ISS,HEP,HEP,IDA,IMP ISS,IBA,IMP IEP,ISS,IDA,ISS,ISS TAS,ISS,ISS,TAS,ISS,IMP,IMP,ISS,IBA,IEP IBA,TAS,ISS,ISS…	ADGRG1,HSD3B1,SEMA5A,MBP,BASP1,SHROOM2,GRIN2B,RELN,AQP1,SHH,MYO16,BMP4,AMIGO2,SIX3,SHANK2,CRISPLD2,MAOB,TGFBR2,FZD6,ZMIZ1,NES,SYNJ2,SEMA6B,CSF1R,RRAS,AKNA,NOG,POTEE,PLP1,DAB2IP,FAIM2,OPHN1,MBOAT7,FAT4,ATF5,FUT1,DLC1,INHBA,SCN5A,NNAT,PBX4,TRABD2A,B2M,CDK6,OSR2,MACROD2,SLIT1,RORA,MEIS2,ZNF365,DCT,SYNGR3,KDM7A,FZD3,BBS4,BMP5,SLIT2,DLL1,LRRK2,INA,VAX2,MEIS3,FOXC1,SLC6A4,PITX3,ZIC2,GRIN2C,NTRK2,ATP1B2…
0.000186957	1250	3481	337	0.0968113	0.2696	GO:0030030	GO:BP	cell projection organization	16592	7699	GO:0016043	NAS,IMP,ISS,TAS,IMP,IMP IBA,ISS,ISS IBA,IMP,IMP ISS,ISS,ISS,IDA ISS TAS,ISS,IGI IBA,IMP,IDA ISS IBA TAS,IBA,IDA,ISS,IBA,IMP,TAS,IBA,TAS,ISS,ISS,TAS,IDA IMP,IBA,IBA,IDA IBA TAS,IDA,ISS TAS,ISS,IMP IBA,IBA,IDA,TAS,IMP,ISS,IMP IBA,IBA,IDA,IBA,IDA IBA,IEP ISS IBA TAS,IBA TAS,IBA,IBA,IMP IBA,ISS,IDA IBA,ISS,IGI,IDA,IBA,ISS IBA,IMP,ISS,ISS,ISS,ISS,IMP,ISS IBA,IMP ISS,IMP IBA,ISS,IBA,TAS,TAS,IMP IBA,ISS…	S100A6,CD44,TACSTD2,ANOS1,RHOD,RAC2,IL1RAPL1,SEMA5A,IL6,RAB17,CX3CL1,PTN,L1CAM,ITGA3,EPS8L2,ESPN,BDNF,ROBO4,EMP1,NYAP2,RHOJ,CAMK2A,NGFR,CAPG,SHC3,DOCK10,GRIN2B,ARTN,CAMK1,GPRIN2,LAMC2,NGF,CAV1,RELN,SHH,EPHA2,MYO16,EMP3,TUBA4A,PTK6,HOATZ,ABLIM3,SHANK2,PROM2,VSTM2L,SEMA7A,MAP2,SEMA3B,NTF3,RP1L1,DNAH5,CFAP46,CDC42EP5,MIR210,JADE2,CPNE5,NRK,RP1,ATP8B1,ALK,CSMD3,AGRN,NTNG2,MYLK,SEMA6B,CSF1R,DMTN,NIBAN…
0.000195547	1061	3481	292	0.0838839	0.275212	GO:1901700	GO:BP	response to oxygen-containing compound	16592	24937	GO:0042221	IMP,IDA,IDA,IMP,IBA,IDA IGI ISS IC,IBA,IMP,IDA,ISS,IDA TAS,ISS,IBA,IDA IMP,IBA TAS,IDA ISO,IBA,TAS,TAS,ISS,IDA,IDA IMP NAS,IDA,IGI,IBA TAS,IDA,IBA,IDA,IDA,IBA,IDA,IDA IBA,IDA ISS,IDA,IDA ISS,IDA,IDA,IDA IMP,IDA IBA,IMP,IMP IBA,ISS,TAS,IBA,IDA IBA NAS,IDA,IDA,ISS,IDA,IDA ISS,IGI IBA,IMP,IBA,IDA,IBA,IDA IMP IBA,IDA IBA,IDA,IDA ISS,IDA IEP,IDA,IBA,ISS,IDA,TAS,IMP,TAS,IDA,IBA,IMP IEP,TAS,IDA IMP,TAS,…	SERPINE1,AXL,AKR1C3,CASP4,GGT5,TLR4,EPM2AIP1,ECHDC3,AKR1C1,FOXA2,THBS1,NLRP1,SOD3,TLR2,GNA15,SP100,HSD3B1,PRLR,ATP6V0A4,PCSK9,AKR1C2,IL6,CX3CL1,VCAM1,STAT5A,TGM2,CXCL1,RARRES2,MIR125B1,CXCL11,ICAM1,LY96,P2RY6,MAPK13,PID1,IL18,TRIML2,NLRP3,CXCL8,TNFRSF1B,CXCL10,MYD88,CATSPER1,PDCD1LG2,CYP24A1,LTF,CAMK2A,CYP1B1,NGFR,FPR2,CD180,VWA2,CD274,GRIN2B,CYP11A1,CD14,GCKR,TGFB2,CAV1,AQP1,ANKRD1,PTGER4,GAS6,T…
0.000197903	622	3481	185	0.0531456	0.297428	GO:0030036	GO:BP	actin cytoskeleton organization	16592	7705	c("GO:0007010", "GO:0030029")	IDA,ISS,IMP,IMP IBA,IMP IBA,IMP,TAS,ISS,ISS,IDA,IGI,TAS,IBA,IMP,IMP IBA,IMP,IBA,ISS,IMP,IDA IBA,IBA TAS,IBA,IDA ISS,IBA,IMP ISS IBA,ISS,IDA ISS,IMP,NAS,ISS,IBA,IBA NAS,IBA,IBA,IDA,IDA IBA,IMP IBA,IDA,IDA,IBA,IDA,ISS,IDA,ISS IBA,IDA IBA,IBA,IBA,IBA,IDA NAS,IMP ISS,IBA,IDA ISS ISO IBA TAS,IMP IBA,IBA,ISS IBA,NAS,IDA IMP IGI ISS IBA TAS,ISS IBA,TAS,IDA IBA NAS,IMP,IMP,IDA IBA,IBA,IBA,TAS,IMP IBA,IBA…	KRT19,TACSTD2,ARHGDIB,RHOD,RAC2,ARHGEF5,DOCK2,SEMA5A,BST2,MIR138-1,CX3CL1,CXCL1,CSRP1,EDN1,ESPN,CLDN3,PLEK2,FAT1,RHOJ,TMSB4X,CAPG,EHBP1L1,BMP10,SHROOM2,FAM107A,PDGFRB,MICAL2,AQP1,ANKRD1,PTGER4,MYO7B,NEDD9,ARHGAP40,RFLNA,ESAM,ANXA1,FMNL1,CCN2,NTF3,CAPZA3,SERPINF2,PYCARD,CCL26,SYNPO,CDC42EP5,NRK,GAS2L1,SMTNL1,CORO2B,CSF1R,STARD8,DMTN,LIMCH1,CDC42EP3,CSRP3,SPTBN5,GSN,CDC42BPG,FLNB,CDC42EP2,NRP1,TRPM…
0.000204512	206	3481	76	0.0218328	0.368932	GO:0071805	GO:BP	potassium ion transmembrane transport	16592	19791	c("GO:0006813", "GO:0098662")	IBA TAS,IBA TAS,ISS,IBA,IMP,IDA IBA,IBA,ISS IBA TAS,IDA IBA,IDA IBA TAS,IDA IBA TAS,ISS,IBA TAS,IBA,IDA IGI ISS IBA,IBA TAS,ISS,ISS,IDA IBA,IDA,IBA TAS,IBA TAS,IMP ISS TAS NAS,IDA,IDA IBA TAS,IMP,IBA TAS,IBA TAS,IBA TAS,IDA IMP TAS,IBA TAS,IDA,ISS,IDA IMP TAS,IDA ISS IBA TAS,IDA IBA TAS,TAS,IBA TAS,ISS,IDA IBA TAS,IDA,IDA IBA,IBA,IBA,IDA,IBA TAS,IDA IBA,IMP ISS IBA TAS,TAS,IBA TAS,ISS,IDA ISO IBA…	KCNK6,KCNN4,NALCN,SLC12A8,CAV1,KCNE3,KCNE1B,KCNK2,KCNE5,KCNH1,KCNQ3,ITGB1,KCNK7,SLC9A1,ATP1B1,KCNS3,BIN1,KCNIP3,NEDD4L,FLNA,KCNV2,KCNG2,ABCC9,NPPA,KCNJ5,ALG10B,KCNN1,KCNH4,KCNH3,HCN2,KCNJ10,SLC1A3,CAV3,HCN4,KCND3,KCNK1,GNG2,KCNF1,CACNA1D,KCNK9,FHL1,ATP1B2,SLC9A9,SLC9A2,KCNIP1,KCNJ4,ATP1A3,KCNA2,KCNMB2,KCNJ1,ANK3,KCNQ1,KCNJ8,KCNMB4,GABBR2,KCNA6,KCNG3,KCNT2,GAL,ATP12A,KCNA1,KCNK13,ABCC8,KCNJ11,KCNH…
0.000205317	334	3481	111	0.0318874	0.332335	GO:0002009	GO:BP	morphogenesis of an epithelium	16592	738	c("GO:0048729", "GO:0060429")	IMP,ISS,IDA,TAS,IEP ISS,ISS,TAS,IMP,TAS,IGI,IDA,IDA IMP,ISS,ISS,ISS,ISS,IDA,TAS,IDA,IMP,IDA ISS,IDA,ISS,NAS,TAS,ISS IBA,TAS,NAS,ISS,ISS,ISS,ISS,ISS,ISS,IMP,NAS,ISS,IMP IBA,IDA,IMP,TAS,IGI,IDA IMP ISS ISO,ISS,IDA,ISS,TAS NAS,IMP,ISS,IBA,ISS IBA,IMP,IMP,TAS NAS,IBA,ISS,IMP ISS,ISS,ISS,IMP,NAS,ISS,ISS,ISS,IDA IMP,ISS,ISS,ISS,IBA,IDA ISS IBA,ISS,IMP,ISS,IBA,ISS,ISS,IEP ISS,ISS,IDA,IEP TAS NAS,TAS,ISS…	CD44,TACSTD2,ADAMTS12,PSMB8,PAX8,OSR1,PSMD5,FLG2,DKK1,FERMT1,CXCL10,FGF1,TGFB2,MICAL2,SHH,EPHA2,LIF,PSMB9,CCN1,WNT10A,BMP4,EGF,TGFBR2,FZD6,CSF1R,SOX9,PSMB10,PRICKLE2,NRP1,PODXL,FOLR1,NOG,NKX3-1,KRT17,KDR,ARHGEF19,GATA3,PLEKHA4,MIR221,OPHN1,SMURF2,PIK3CD,VEGFA,IHH,FLNA,DLC1,FZD2,MSN,PDGFA,LAMA3,PLET1,PHLDB2,DDR1,FZD7,VASP,SPEF1,FUZ,MTSS1,RASIP1,RHOB,FZD3,BBS4,BMP5,CITED1,SLIT2,DLL1,BRSK2,SOX18,TBX…
0.000207302	65	3481	33	0.00948003	0.507692	GO:0007498	GO:BP	mesoderm development	16592	3378	GO:0009888	TAS,IEP,IEP,IDA,TAS,ISS NAS,IDA,IEP,IEP,IEP,TAS,ISS,IDA,ISS,ISS,IMP ISS,ISS,IBA,TAS,TAS,IMP,IMP ISS IBA,ISS,IDA,ISS,NAS,TAS,ISS IBA,ISS,IEP,IMP,ISS,ISS	SECTM1,ITGB4,ITGA3,DKK1,MEST,SHH,BMP4,ITGA2,ITGB1,ITGB3,KLF4,ZFP36L1,MIR150,VEGFA,KDM6B,NODAL,CITED2,MESP2,BTK,IKZF1,GJA1,CER1,RPS6KA6,WNT3A,PAX2,FOXC2,EYA2,EOMES,TBX20,ITGA8,TBX3,SMO,HOXA11
0.000247886	102	3481	45	0.0129273	0.441176	GO:0006024	GO:BP	glycosaminoglycan biosynthetic process	16592	2065	c("GO:0006023", "GO:0030203")	TAS,TAS,TAS,TAS,IDA IMP ISS IBA,TAS,IBA TAS,IDA,TAS,TAS,TAS,TAS,TAS,TAS,IDA,TAS,IDA IBA TAS NAS,TAS,IDA TAS,TAS,TAS,TAS,TAS,TAS,TAS,IDA TAS,TAS,IDA IBA TAS,TAS,TAS,TAS,TAS,TAS,IDA IBA,IDA IBA TAS,TAS,TAS,TAS,TAS,TAS,TAS,TAS,TAS,TAS,TAS	HS3ST1,CEMIP,GALNT5,GCNT2,HAS2,DSEL,HAS1,EGF,FMOD,B3GNT7,B3GNT3,CSPG4,AGRN,SDC4,IL1B,BCAN,CSGALNACT1,CHST15,CHST11,PRELP,SDC1,ST3GAL1,ST3GAL3,HS3ST5,B4GALT1,EXT1,NDST1,CHST3,CSPG5,B4GALT6,B4GAT1,UST,NCAN,PXYLP1,CHST6,GPC5,HS3ST3A1,ACAN,CHST1,XYLT1,VCAN,CHST9,HS6ST2,GPC3,GPC4
0.000252702	148	3481	59	0.0169492	0.398649	GO:0045766	GO:BP	positive regulation of angiogenesis	16592	13534	c("GO:0001525", "GO:0045765", "GO:1904018")	IMP,IMP,ISS,IBA,IDA,IDA,ISS,IDA IMP,IMP,ISS,IMP,IMP,TAS,IDA,IDA,IMP,IMP,IMP,IDA,TAS,IDA ISS,IDA,IMP,IDA,IMP,IMP,IDA,ISS,IDA,IMP IBA,IGI,IMP,IMP,IMP,IMP,ISS,IDA IMP IGI IBA,IMP,IMP IBA,IMP ISS,IMP,IMP,IMP,IMP,ISS,ISS,IDA,IMP,IDA IMP IGI,IMP,IMP,ISS,NAS,IMP IBA,ISS,IMP IGI,ISS,IMP,ISS	SERPINE1,THBS1,SEMA5A,VEGFC,F3,CXCL8,RUNX1,FGF1,CCR3,CYP1B1,ADAM12,AQP1,TNFSF12,ECM1,ANGPT4,ETS1,MIR130A,MIR210,ANXA3,ANGPTL4,IL1B,MIR30A,RRAS,MIR29A,ITGB1,MIR27B,ADM2,IL1A,CD34,KDR,KLF4,ITGB8,RAPGEF3,PRKCA,MIR199A1,PIK3CD,VEGFA,FUT1,CD40,EPHA1,HSPB1,PAK4,NODAL,SMAD1,RHOB,DLL1,VASH2,RLN2,FGF2,CHRNA7,PTGIS,FOXC2,TWIST1,FLT1,GATA4,PRKD1,ISL1,WNT5A,PRKCB
0.000252702	148	3481	59	0.0169492	0.398649	GO:1904018	GO:BP	positive regulation of vasculature development	16592	26992	c("GO:0001944", "GO:0051094", "GO:0051240", "GO:1901342")	IMP,IMP,ISS,IBA,IDA,IDA,ISS,IDA IMP,IMP,ISS,IMP,IMP,TAS,IDA,IDA,IMP,IMP,IMP,IDA,TAS,IDA ISS,IDA,IMP,IDA,IMP,IMP,IDA,ISS,IDA,IMP IBA,IGI,IMP,IMP,IMP,IMP,ISS,IDA IMP IGI IBA,IMP,IMP IBA,IMP ISS,IMP,IMP,IMP,IMP,ISS,ISS,IDA,IMP,IDA IMP IGI,IMP,IMP,ISS,NAS,IMP IBA,ISS,IMP IGI,ISS,IMP,ISS	SERPINE1,THBS1,SEMA5A,VEGFC,F3,CXCL8,RUNX1,FGF1,CCR3,CYP1B1,ADAM12,AQP1,TNFSF12,ECM1,ANGPT4,ETS1,MIR130A,MIR210,ANXA3,ANGPTL4,IL1B,MIR30A,RRAS,MIR29A,ITGB1,MIR27B,ADM2,IL1A,CD34,KDR,KLF4,ITGB8,RAPGEF3,PRKCA,MIR199A1,PIK3CD,VEGFA,FUT1,CD40,EPHA1,HSPB1,PAK4,NODAL,SMAD1,RHOB,DLL1,VASH2,RLN2,FGF2,CHRNA7,PTGIS,FOXC2,TWIST1,FLT1,GATA4,PRKD1,ISL1,WNT5A,PRKCB
0.00027771	96	3481	43	0.0123528	0.447917	GO:0009952	GO:BP	anterior/posterior pattern specification	16592	4265	GO:0003002	ISS,ISS,ISS,ISS,ISS,IBA,IDA,IMP ISS,IMP,ISS,IBA,IBA,ISS,IBA,IBA,IBA,ISS,ISS,ISS,IBA,IBA,ISS,IBA,IBA,IMP,IBA,ISS,IBA,IBA,ISS,IBA,ISS,ISS IBA,NAS,IBA,ISS IBA,IBA,IBA,IBA,ISS,IBA,IMP,IBA	FOXA2,OSR1,BASP1,RIPPLY1,SHH,HES2,BMP4,LFNG,NOG,FUZ,MESP2,HOXC5,DLL1,HOXB5,HOXB9,HEYL,COBL,CER1,LHX1,HOXC6,HOXB6,RIPPLY2,HEY2,HOXB7,PCSK5,HOXA7,OTX2,HOXA4,HOXC9,NKD1,HOXC4,GATA4,TBX18,HOXD8,HOXA3,CDX2,HEY1,HOXA6,HOXD9,FOXB1,HOXA9,TBX3,HOXA5
0.000278371	412	3481	131	0.0376329	0.317961	GO:0061061	GO:BP	muscle structure development	16592	17854	GO:0048856	IDA,IDA ISS ISO,IDA,ISS,TAS,IDA,IBA,IDA IMP IGI,IMP,IBA,ISS,IDA,ISS,IMP ISS,TAS,IMP,IBA,IDA ISS,IDA IMP,ISS,TAS,ISS,ISS,IMP NAS,ISS,IDA,IDA IMP ISS,IDA,ISS,ISS,NAS,TAS,ISS,IMP,IMP ISO,ISS,IDA ISS ISO IBA TAS,ISS,TAS,ISS,ISS,ISS,TAS,IBA,ISS,IBA,ISS,IMP,IMP,ISS,IMP,IEP ISS,ISS,IDA ISS,IMP,ISS,ISS,ISS,ISS,IMP,IBA,IBA,TAS,TAS,IBA,ISS,ISS,TAS,IBA,ISS,ISS,IMP,ISS,IGI,IDA IMP IBA,IDA,IBA,IMP,ISS IBA,IMP…	KRT19,NRG1,EREG,MMP14,COL6A3,IGFBP3,CSRP1,EDN1,MIR125B1,MYOF,BDNF,DKK1,BASP1,RBM24,CXCL10,MIR100,DYSF,BMP10,CAMK1,PDGFRB,ADAM12,TGFB2,CAV1,ANKRD1,SHH,CCN3,BMP4,NFATC2,ADAMTS15,EDNRB,JAG1,HBEGF,CAV2,MYLK,LMNA,NIBAN2,CSRP3,SOX9,CTF1,MIR23B,HDAC9,EHD1,KCNH1,PDLIM4,NOG,PRICKLE4,MIR222,GPER1,SVIL,ZFP36L1,MIR221,SDC1,RANBP3L,BIN1,MYPN,MIR199A1,SHOX2,VEGFA,EPAS1,PIEZO1,WDR1,PDLIM2,LAMA2,TAGLN,PDLIM7,SOR…
0.000278989	57	3481	30	0.00861821	0.526316	GO:0014031	GO:BP	mesenchymal cell development	16592	5161	c("GO:0048468", "GO:0048762")	TAS,IBA,ISS,IBA,IBA,ISS,IBA,IDA,ISS,ISS,IBA,IBA,IBA,IBA,IBA,ISS,IBA,IBA,IDA,ISS,IBA,ISS,ISS,ISS,ISS,IBA,ISS,ISS,IMP,ISS IBA	NRG1,SEMA5A,SHH,SEMA7A,SEMA3B,JAG1,SEMA6B,FN1,NRP1,FOLR1,SEMA4B,SEMA3D,SEMA4A,RADIL,SEMA6A,FOXC1,SEMA3G,SEMA6D,GDNF,HEYL,SEMA3E,CDH2,PITX2,ERBB4,HEY2,SEMA5B,HAND2,TBX20,KBTBD8,SOX8
0.000282512	33	3481	21	0.00603275	0.636364	GO:0003161	GO:BP	cardiac conduction system development	16592	1741	GO:0048738	NAS,ISS,NAS,NAS,NAS,NAS,NAS,NAS,NAS,ISS,NAS,NAS,IMP,NAS,ISS NAS,NAS,IMP ISS,NAS,ISS,NAS,IDA	BMP4,SHOX2,SCN5A,NPPA,SMAD1,HCN4,CACNA1G,GJA1,HOPX,GJA5,MSX2,HEY2,NKX2-5,MSC,ID2,GATA4,TBX18,HEY1,ISL1,MSX1,TBX3
0.000310887	273	3481	94	0.0270037	0.344322	GO:0060326	GO:BP	cell chemotaxis	16592	17151	c("GO:0006935", "GO:0016477", "GO:0070887")	IMP,IBA,IMP,IDA ISS,IDA NAS,IDA IBA,ISS,TAS IC,IMP IBA,IDA IBA TAS,ISS,IBA,IMP,IDA,IMP IBA,IDA IBA,IDA IBA,ISS,IDA IGI IBA TAS,ISS,IDA IMP IBA,IDA,IBA,IDA,IGI,IDA IBA TAS,IDA IBA,IDA ISS,ISS,ISS,IMP,IBA,IDA,IDA IMP,IDA,IDA IBA,IBA TAS,IDA,IDA ISS IBA TAS,IMP,IDA IBA,IDA IBA,ISS,IMP,IMP,IGI,IMP,IDA IBA TAS IC,IBA,ISS,IMP,IBA,IDA,IDA,IDA ISS IBA IC,ISS,IMP,ISS,IDA,IMP,TAS,IDA ISO IBA,ISS,IMP ISS,IS…	SERPINE1,CCRL2,RAC2,THBS1,SAA1,CCL28,SEMA5A,IL6,CMKLR1,CX3CL1,PTN,CXCL1,RARRES2,EDN2,CXCL11,SCG2,VEGFC,CH25H,CXCL8,CD74,CXCL10,FGF1,CCR3,TMSB4X,FPR2,CCR1,LGALS3,PDGFRB,TGFB2,ADAM8,EPHA2,ACKR3,GAS6,CCN3,CSF1,ANXA1,CCR5,ITGB2,CCR2,EDNRB,CCL26,CCL2,HSD3B7,DPP4,HBEGF,CSF1R,NRP1,CCL5,CXCL16,TRPM2,C5AR2,CXCL2,C5,KDR,CCR7,PARVA,ALOX5,PTK2B,F2RL1,LPAR1,PIK3CD,VEGFA,NBL1,SLC8B1,PDE4B,HSPB1,ADAM10,IL16,MST…
0.000314063	344	3481	113	0.0324619	0.328488	GO:0032970	GO:BP	regulation of actin filament-based process	16592	9187	c("GO:0030029", "GO:0050794")	ISS,IMP,IBA,IBA,IMP,ISS,ISS,IDA,IGI,IMP,IDA,IDA IBA,IBA TAS,IDA,IMP IBA,ISS,ISS IC,ISS,IBA,IDA,IDA,IDA,IBA,IDA,ISS,IDA,ISS IBA,IDA IBA,IDA,IMP ISS,IDA,IMP IBA,IBA,IDA ISO,IMP ISS IBA TAS,IDA,IDA IBA,IMP,IMP,TAS,IMP IBA,IBA,IDA,IC,IBA,IMP IBA,IGI IBA,IMP ISS,IMP,ISS,IMP ISS,IMP,IDA,IBA,ISS,IDA IMP,TAS,IDA IBA,IMP,ISS,ISS,IMP,NAS,IBA,IMP,IMP IBA,IMP,IDA IBA,IDA,IBA,IDA IBA,IMP IBA,IBA,IMP IBA,IC,IB…	TACSTD2,ARHGDIB,RHOD,RAC2,ARHGEF5,SEMA5A,BST2,MIR138-1,CX3CL1,EDN1,STC1,TMSB4X,CAPG,BMP10,FAM107A,PDGFRB,CAV1,PTGER4,ARHGAP40,ESAM,CCN2,NTF3,CAPZA3,SERPINF2,PYCARD,CCL26,SYNPO,CDC42EP5,CORO2B,CSF1R,DMTN,LIMCH1,CDC42EP3,CSRP3,GSN,CNN2,CDC42EP2,NRP1,TRPM2,SLC9A1,ARHGAP18,SIGLEC15,CSF3,CCR7,SVIL,WASF2,ARHGEF19,MYH9,RAPGEF3,BIN1,PTK2B,PEAK3,F2RL1,SSH1,LPAR1,DLC1,PDGFA,WDR1,SCN5A,EPHA1,PDE4B,PHLDB2,TR…
0.000314328	215	3481	78	0.0224074	0.362791	GO:0043270	GO:BP	positive regulation of ion transport	16592	12253	c("GO:0006811", "GO:0043269", "GO:0051050")	TAS,IDA,IGI,IDA,ISS,IDA,ISS TAS,IDA,IDA,ISS IBA,IDA,IDA,ISS,IDA,IDA,IDA IBA,ISS,ISS,ISS,ISS,IDA,NAS,IDA ISS,IMP,IGI,IDA,IGI,IDA,ISS,IDA,ISS,IMP,IDA,NAS,IDA IGI ISS,IDA,IDA,IDA,IDA,TAS,IMP,TAS,TAS,IDA,TAS,IDA,IDA,IDA,IDA,IGI,TAS,IDA,TAS,TAS,IDA IMP,IDA IMP,ISS,IDA,TAS,ISS,IDA IMP,TAS,IDA,IDA,ISS IBA,IDA,ISS,IDA,IDA,TAS,TAS,ISS,IMP IBA,IDA,TAS,IDA IMP,IMP,IDA	KCNN4,JPH2,CX3CL1,CEMIP,PLA2R1,CXCL11,P2RY6,CTSS,CXCL10,STAC,STC1,F2RL3,CAMK2A,TMSB4X,CCR1,LGALS3,PDGFRB,CAV1,RELN,CCR2,MIR210,P2RX5,CCL2,VAMP8,ADRB2,MYLK,CALCR,KCNE5,IL1B,CCL5,ITGB1,SLC9A1,GPER1,ACTN4,ATP1B1,FLNA,SCN5A,F2,NPPA,KCNJ5,ALG10B,KCNN1,KCNJ10,TRPC3,GNG2,RAB3B,CACNA1D,FHL1,ATP1B2,ACE2,GDNF,PLA2G3,KCNJ4,KCNMB2,CFTR,CD19,ANK3,KCNQ1,KCNMB4,DMD,SCN3B,GABBR2,RYR2,TESC,STAC2,GAL,NKX2-5,SCN4B,…
0.00033713	180	3481	68	0.0195346	0.377778	GO:0046883	GO:BP	regulation of hormone secretion	16592	14466	c("GO:0010646", "GO:0010817", "GO:0023051", "GO:0046879", "GO:1903530")	ISS,IMP,IMP,IDA,IDA,IDA,TAS,ISS,IDA,ISS,IMP IBA,IDA,ISS,TAS,IMP,IDA ISS,TAS,IDA,ISS,IMP,ISS,IDA,ISS,TAS,TAS,TAS,TAS,ISS,ISS,IDA,IMP,IGI TAS NAS,IMP,IDA,ISS,IBA,TAS,IDA,ISS,IMP IBA,NAS,IMP,IMP,IDA,IDA,ISS,TAS,IMP ISS,TAS,TAS,TAS,ISS,IMP,IDA,IDA,IDA,ISS,IMP IGI,IDA,IMP,IMP,TAS,ISS,IDA,TAS,IMP TAS,NAS,IC	FOXA2,PAX8,HFE,IL6,IL11,EDN1,ITPR3,FFAR4,LIF,CCN3,ANXA1,IRS1,DOC2B,DPP4,VAMP8,IL1B,SLC2A1,CCL5,IRS2,TFR2,HCAR2,NKX3-1,GPER1,KCNS3,STX1A,RAPGEF3,PRKCA,ALOX5,MIDN,RAB11FIP5,HLA-DRB1,INHBA,NLGN2,SLC8B1,NR1D1,NNAT,KCNG2,C1QTNF3,LRRC8A,GCK,GHRHR,KALRN,ADCY5,SPP1,BMP8A,GPLD1,CACNA2D2,BRSK2,CACNA1D,ADRA2C,RAPGEF4,MYRIP,GJA1,PLA2G3,SFRP1,CYP19A1,SYT7,CFTR,PRKN,RFX6,NOS2,CACNA1C,SLC30A8,GAL,ABCC8,KCNJ11,A…
0.000366849	1343	3481	357	0.102557	0.265823	GO:0019220	GO:BP	regulation of phosphate metabolic process	16592	6494	c("GO:0006796", "GO:0051174")	IDA ISO,IBA,NAS,IMP,ISS,IDA IMP ISO IBA,TAS,IBA,ISS,IEP,IMP,IDA,IDA,IDA ISS IBA,IDA,IDA,IDA,IDA,IDA IBA TAS,IMP,IDA IMP,IDA,TAS,IDA,IGI,IDA,NAS,IDA,IDA,IDA,IDA,IDA IMP,IDA IBA,IBA,IBA,IBA,IDA TAS,IBA TAS,IDA IMP ISS,IDA,IDA,IDA ISS,IMP,ISS,IBA,IDA IBA,IDA IBA,IMP,ISS,IDA IMP IBA,IMP,IDA,IDA,IDA,IGI ISS,IDA IBA,IMP,IDA IBA,IDA IBA,IDA IBA TAS,IMP ISS IBA,IDA IMP,IC,IBA,IDA IBA,IDA ISS IBA,IMP TAS,…	CD44,AXL,TNFRSF10A,PARP14,TLR4,NRG1,FPR1,SPRY4,FOXA2,IL31RA,THBS1,ARHGEF5,SAA1,EREG,TNFSF15,PRLR,HFE,CSF2,DUSP6,PARP9,IL6,MIR138-1,SFN,IGFBP3,CX3CL1,CEMIP,TLR3,IL11,RARRES2,EDN1,MIR125B1,FBP1,IL15,VEGFC,AREG,TNFRSF14,P2RY6,BDNF,PID1,MVP,IL18,DKK1,CLDN3,HRH1,BTC,DUSP4,CD74,ADTRP,GPRC5A,FGF1,PECAM1,CDA,LTF,TMSB4X,FPR2,BMP10,BANK1,TGFA,SH3RF2,CLCF1,MUSK,CAMK1,LGALS3,MLKL,MST1R,PDGFRB,SOCS3,GCKR,NGF,…
0.000374356	198	3481	73	0.020971	0.368687	GO:0150063	GO:BP	visual system development	16592	23238	GO:0048880	IEP IBA,ISS,ISS,IEP,ISS,IDA ISS,ISS,IDA ISS IBA,IMP,IBA,ISS,ISS,ISS,ISS IBA,ISS,ISS,ISS,IMP,ISS,ISS,ISS,ISS,ISS,ISS,ISS,ISS,IEP,IBA,ISS,ISS,ISS,ISS,IMP,IBA,IMP,ISS,ISS,IMP,ISS,IBA,IDA,ISS,IMP,IDA,ISS,ISS,ISS,IMP,ISS,IDA,IMP,IEP,IMP,ISS,IMP,IBA,IMP,IMP TAS,ISS,IBA,ISS,ISS,ISS,ISS,IBA,ISS,ISS IBA,ISS IBA,ISS,IMP,IBA,ISS,IEP	MFAP2,CYP1B1,SHROOM2,EFEMP1,PDGFRB,TGFB2,EPHA2,SIX3,CHRDL1,RP1L1,TH,WNT9A,SLC6A3,RP1,NES,SOX9,DSCAM,PTPRM,NRP1,TULP1,SPRY2,SPRED3,SPRED1,VEGFA,C3,INHBA,FBN1,PBX4,SPRED2,ALDH1A3,TSPAN12,OSR2,ATOH7,MEIS2,SH3PXD2B,BBS4,BMPR1B,COL5A2,DLL1,MEIS3,FOXC1,PITX3,MAB21L1,SALL2,GPM6A,WNT2,LHX1,ADAMTS18,PAX2,FGF2,TWIST1,SOX2,PITX2,DLX1,CACNA1C,MEIS1,FREM2,PAX6,PDGFRA,LAMA1,TBX2,DLX2,NKD1,FLT1,USH1C,FOXN4,SDK2…
0.000385233	349	3481	114	0.0327492	0.326648	GO:0034765	GO:BP	regulation of ion transmembrane transport	16592	10071	c("GO:0034220", "GO:0034762", "GO:0043269")	IDA,TAS,IDA TAS,IGI,IDA,IDA,IDA,IBA,ISS TAS,IDA,IDA,ISS IBA,IDA,TAS,IDA,TAS,IMP,ISS,IDA,IMP,IBA,IDA IMP IBA,ISS,IDA,ISS,IBA,IGI,IGI,IDA IMP IBA,IDA IBA,IGI ISS,IGI,ISS,IDA IBA,IMP,IDA,NAS,IDA IGI ISS,IBA,IBA,ISS,ISS,ISS,IDA IBA,IDA ISS IC,ISS,ISS TAS,IDA IMP,ISS,IDA,IBA,IDA IMP ISS,IBA,IC,IBA TAS,IMP,IGI ISS,TAS,TAS,IDA,IBA TAS,IDA IMP ISS,TAS,ISS,TAS,ISS,IDA,IDA,IGI,IBA,IDA,IDA IBA,IBA TAS,ISS I…	PCSK9,KCNN4,JPH2,CX3CL1,CEMIP,OSR1,CXCL11,FGF14,P2RY6,CTSS,CXCL10,STAC,F2RL3,CAMK2A,TMSB4X,GRIN2B,CAV1,RELN,ANO9,AHNAK,SHANK2,KCNE3,CCR2,MIR210,CCL2,KCNE1B,ADRB2,CALCR,KCNE5,CNIH3,PRNP,GRM5,ITGB1,CACNG7,SLC9A1,GPER1,ACTN4,ATP1B1,UBASH3B,FXYD5,BIN1,KCNIP3,PTK2B,NEDD4L,FLNA,NLGN2,DLG4,SCN5A,PDE4B,F2,LIME1,NPPA,CACNG6,ATP2B4,KCNJ5,ALG10B,NLGN1,KCNN1,HOMER1,CHRFAM7A,KCNJ10,CAV3,GNG2,DAPK1,JPH1,CACNA1…
0.000398205	1344	3481	357	0.102557	0.265625	GO:0051174	GO:BP	regulation of phosphorus metabolic process	16592	15689	c("GO:0006793", "GO:0031323")	IDA ISO,IBA,NAS,IMP,ISS,IDA IMP ISO IBA,TAS,IBA,ISS,IEP,IMP,IDA,IDA,IDA ISS IBA,IDA,IDA,IDA,IDA,IDA IBA TAS,IMP,IDA IMP,IDA,TAS,IDA,IGI,IDA,NAS,IDA,IDA,IDA,IDA,IDA IMP,IDA IBA,IBA,IBA,IBA,IDA TAS,IBA TAS,IDA IMP ISS,IDA,IDA,IDA ISS,IMP,ISS,IBA,IDA IBA,IDA IBA,IMP,ISS,IDA IMP IBA,IMP,IDA,IDA,IDA,IGI ISS,IDA IBA,IMP,IDA IBA,IDA IBA,IDA IBA TAS,IMP ISS IBA,IDA IMP,IC,IBA,IDA IBA,IDA ISS IBA,IMP TAS,…	CD44,AXL,TNFRSF10A,PARP14,TLR4,NRG1,FPR1,SPRY4,FOXA2,IL31RA,THBS1,ARHGEF5,SAA1,EREG,TNFSF15,PRLR,HFE,CSF2,DUSP6,PARP9,IL6,MIR138-1,SFN,IGFBP3,CX3CL1,CEMIP,TLR3,IL11,RARRES2,EDN1,MIR125B1,FBP1,IL15,VEGFC,AREG,TNFRSF14,P2RY6,BDNF,PID1,MVP,IL18,DKK1,CLDN3,HRH1,BTC,DUSP4,CD74,ADTRP,GPRC5A,FGF1,PECAM1,CDA,LTF,TMSB4X,FPR2,BMP10,BANK1,TGFA,SH3RF2,CLCF1,MUSK,CAMK1,LGALS3,MLKL,MST1R,PDGFRB,SOCS3,GCKR,NGF,…
0.000401544	245	3481	86	0.0247055	0.35102	GO:0050804	GO:BP	modulation of chemical synaptic transmission	16592	15379	c("GO:0007268", "GO:0099177")	IBA,IDA IMP IBA,TAS,ISS,IBA,ISS,IBA NAS,ISS,ISS IBA,IBA,IBA,ISS,IBA,ISS IBA,IBA,ISS,ISS,ISS,IBA,IBA,ISS,IBA,IDA IMP,IBA,ISS,IBA,ISS,ISS TAS,ISS IBA,ISS,ISS,ISS IBA,ISS,ISS,IGI ISS IBA,ISS IBA,ISS,TAS,IDA,IBA,ISS,IMP ISS,IBA,ISS,ISS,ISS IBA,IBA NAS,IBA,ISS,IBA,IBA,IBA,ISS IBA,ISS,TAS,ISS,IMP,ISS,IBA,ISS,ISS,ISS,TAS,ISS,IMP,IDA,IBA,NAS,ISS,ISS,IBA,IMP IBA,ISS,ISS,ISS,IMP IBA,ISS,ISS,ISS,IBA,IBA,IBA…	CALB2,GRIK2,CX3CL1,PTN,BDNF,CAMK2A,GRIN2B,FAM107A,PLK2,NGF,DGKI,RELN,MCTP2,SHANK2,NTF3,CCR2,CCL2,IL1B,GRM5,VGF,ITGB1,CACNG7,IQSEC2,GRIK4,GPER1,OPHN1,RASGRF1,PTK2B,NLGN2,DLG4,SYNGAP1,MCTP1,STX1B,ABR,NLGN1,RIMS3,HOMER1,MAPT,CHRFAM7A,BEGAIN,ADGRB1,LRRK2,GRIK5,CYP46A1,SLC8A2,SYP,GRIN2C,ERC2,PPFIA3,CPLX1,GRM4,CACNG8,SHANK1,MPP2,SYN3,SYT7,PRKN,CHRNA3,JPH3,SLC8A3,MAP1A,NSG1,KCNMB4,CHRNA7,CBLN1,CACNA1B,D…
0.000404966	209	3481	76	0.0218328	0.363636	GO:0009914	GO:BP	hormone transport	16592	4243	c("GO:0006810", "GO:0010817")	IGI,ISS,IMP,IMP,IDA ISS,IDA,IDA,TAS,ISS IBA,IDA,ISS,IMP IBA,IDA,ISS,TAS,IMP,IDA ISS,IMP IEP,TAS,IDA,ISS,IMP,ISS,IDA,ISS,TAS,TAS,TAS,TAS,ISS,ISS,IDA ISS,IMP,IGI TAS NAS,IMP,IDA,ISS,IBA,TAS,IDA,ISS,IMP IBA,NAS,IMP,IMP,IDA,IDA,ISS,TAS,IDA IBA,IMP ISS,TAS,IMP,TAS,TAS,ISS,IMP,IDA,IDA,IDA,IDA,ISS,IMP IGI,IDA,IMP,IMP,TAS,IDA,IMP ISS IBA,IDA NAS,TAS,IMP TAS,IDA ISS,NAS,IC,IMP	SNX19,FOXA2,PAX8,HFE,IL6,IL11,EDN1,ITPR3,FFAR4,LIF,CCN3,ANXA1,IRS1,DOC2B,DPP4,VAMP8,IL1B,NIBAN2,SLC2A1,CCL5,IRS2,TFR2,HCAR2,NKX3-1,GPER1,KCNS3,STX1A,RAPGEF3,PRKCA,ALOX5,MIDN,RAB11FIP5,HLA-DRB1,INHBA,NLGN2,SLC8B1,NR1D1,NNAT,KCNG2,C1QTNF3,LRRC8A,GCK,GHRHR,KALRN,ADCY5,SPP1,BMP8A,GPLD1,CACNA2D2,MAFA,BRSK2,CACNA1D,CRYM,ADRA2C,RAPGEF4,MYRIP,GJA1,PLA2G3,SFRP1,PDX1,CYP19A1,SYT7,CFTR,PRKN,RFX6,NOS2,CACNA1…
0.000421723	133	3481	54	0.0155128	0.406015	GO:0030203	GO:BP	glycosaminoglycan metabolic process	16592	7766	GO:0006022	IDA TAS,TAS,IMP TAS,TAS,TAS,IDA IMP ISS IBA,IBA TAS,IBA TAS,IBA TAS,IDA,TAS,TAS,TAS,TAS,TAS,TAS,IDA,TAS,TAS,IDA IBA TAS NAS,TAS,IDA TAS,TAS,IDA IMP TAS,TAS,TAS,TAS,TAS,TAS,TAS,IDA TAS,TAS,IDA IBA TAS,TAS,TAS,TAS,TAS,TAS,TAS,IDA IBA,IDA IBA TAS,ISS IBA,TAS,TAS,IDA,TAS,IDA IBA TAS,TAS,TAS,TAS,TAS NAS,TAS,TAS,TAS	CD44,HS3ST1,CEMIP,GALNT5,GCNT2,HAS2,DSEL,HAS1,HYAL4,EGF,FMOD,B3GNT7,B3GNT3,CSPG4,AGRN,SDC4,IL1B,BCAN,SLC9A1,CSGALNACT1,CHST15,CHST11,PRELP,IDUA,SDC1,ST3GAL1,STAB2,ST3GAL3,HS3ST5,B4GALT1,EXT1,NDST1,CHST3,CSPG5,B4GALT6,B4GAT1,B3GAT2,UST,NCAN,PXYLP1,CHST6,NDNF,GPC5,HS3ST3A1,FGF2,ACAN,CHST1,XYLT1,VCAN,B3GAT1,CHST9,HS6ST2,GPC3,GPC4
0.000423875	195	3481	72	0.0206837	0.369231	GO:0001654	GO:BP	eye development	16592	487	c("GO:0007423", "GO:0150063")	IEP IBA,ISS,ISS,IEP,ISS,IDA ISS,ISS,IDA ISS IBA,IMP,IBA,ISS,ISS,ISS,ISS IBA,ISS,ISS,ISS,IMP,ISS,ISS,ISS,ISS,ISS,ISS,ISS,IEP,IBA,ISS,ISS,ISS,ISS,IMP,IBA,IMP,ISS,ISS,IMP,ISS,IBA,IDA,ISS,IMP,IDA,ISS,ISS,ISS,IMP,ISS,IDA,IMP,IEP,IMP,ISS,IMP,IBA,IMP,IMP TAS,ISS,IBA,ISS,ISS,ISS,ISS,IBA,ISS,ISS IBA,ISS IBA,ISS,IMP,IBA,ISS,IEP	MFAP2,CYP1B1,SHROOM2,EFEMP1,PDGFRB,TGFB2,EPHA2,SIX3,CHRDL1,RP1L1,TH,WNT9A,SLC6A3,RP1,NES,SOX9,DSCAM,PTPRM,NRP1,TULP1,SPRY2,SPRED3,SPRED1,VEGFA,INHBA,FBN1,PBX4,SPRED2,ALDH1A3,TSPAN12,OSR2,ATOH7,MEIS2,SH3PXD2B,BBS4,BMPR1B,COL5A2,DLL1,MEIS3,FOXC1,PITX3,MAB21L1,SALL2,GPM6A,WNT2,LHX1,ADAMTS18,PAX2,FGF2,TWIST1,SOX2,PITX2,DLX1,CACNA1C,MEIS1,FREM2,PAX6,PDGFRA,LAMA1,TBX2,DLX2,NKD1,FLT1,USH1C,FOXN4,SDK2,CR…
0.000454952	301	3481	101	0.0290147	0.335548	GO:0007178	GO:BP	transmembrane receptor protein serine/threonine kinase signaling pathway	16592	3090	GO:0007167	IDA,IDA,IDA,IMP,IMP,IDA,IMP,IDA,IDA IBA TAS,ISS,IDA IMP IBA,IMP IBA,IDA IBA,IDA ISO,IDA IBA TAS,NAS,IGI,ISS,IDA IBA,IDA IMP ISS IBA,TAS,IDA,IDA,ISS,IDA IMP ISO IBA TAS IC,IDA,IMP,IDA,TAS,IDA IBA TAS,IDA,IDA,ISS,ISS,ISS,IDA ISS IBA TAS,IDA IMP IBA,ISS,IMP,IDA IBA,IDA IMP IBA TAS,ISS,IDA IMP IBA TAS NAS,IMP,IDA IBA TAS NAS,ISS,IDA IMP ISS IBA,ISS IBA,IDA IBA,ISS,IDA,IDA IBA,IBA,IBA,ISS,TAS,IMP IGI …	COL1A2,THBS1,HFE,ADAMTSL2,ITGA3,DKK1,SLC2A10,PEG10,BMP10,NRROS,FST,GCNT2,TGFB2,CAV1,GDF5,SHH,CCN1,CCN3,SOST,BMP4,CHRDL1,VEPH1,TGFB1I1,RUNX2,TGFBR2,JADE2,HSPA1A,ZMIZ1,FMOD,GDF15,MIR30A,ATOH8,HTRA4,SPRY2,FOLR1,NOG,VASN,SPRED3,CRIM1,FSTL3,PMEPA1,SPRED1,SMAD3,ITGB5,SMURF2,LATS2,NBL1,RGMB,INHBA,FBN1,WWTR1,FAM83G,TGFBR3L,LPXN,SPRED2,LTBP2,NODAL,CITED2,PDCD4,SMAD1,ELAPOR2,SMAD6,CGN,MSTN,BMP5,CITED1,BMPR…
0.000454952	301	3481	101	0.0290147	0.335548	GO:1903131	GO:BP	mononuclear cell differentiation	16592	26209	GO:0002521	IDA IEP IBA,IEP,IDA,ISS,ISS,IDA,ISS,ISS,IC,NAS,IDA,ISS,ISS,ISS,ISS TAS,IDA,IDA NAS,ISS,ISS,ISS,ISS,ISS,IDA ISS,ISS,IDA IEP,ISS,IDA IMP,ISS,IDA,TAS,IDA ISS IBA,IBA,ISS,IMP,IMP ISS,IDA,ISS TAS,ISS,ISS,ISS,IDA IMP,IMP,ISS,TAS,ISS,IBA,ISS,ISS IBA,TAS,ISS,ISS,TAS,IC,IMP,IBA,IEP ISO,ISS,NAS,IDA ISS,IDA ISS,IEP,ISS,IMP,IDA ISS,IMP,IDA,TAS,IDA,ISS,TAS,NAS,ISS,ISS,ISS,ISS,IDA,ISS IBA,IMP,IBA,TAS,ISS,TAS,I…	AXL,IL31RA,IFI16,RSAD2,MMP14,CSF2,CRTAM,IL6,VCAM1,IL11,MIR125B1,BATF,IL18,NLRP3,RUNX1,HLA-DRA,CD74,VNN1,DOCK10,CLCF1,LYL1,ADAM8,SHH,PTGER4,GAS6,CSF1,BMP4,RORC,SPN,NFATC2,ANXA1,TNFSF8,CCR2,VSIR,SOCS1,APCS,PTPRC,LFNG,TGFBR2,ZMIZ1,HLA-G,RELB,PRDM1,CSF1R,IRF1,IL1B,PTPRJ,PTPN22,HDAC9,MFNG,TRPM2,IRF7,ITGB1,DUSP10,IL1A,PDE2A,CCR7,KLF6,GATA3,ZFP36L1,MYH9,PTK2B,HLA-B,F2RL1,BCL6,HLA-DRB1,PIK3CD,VEGFA,IHH,I…
0.00045844	140	3481	56	0.0160873	0.4	GO:0001837	GO:BP	epithelial to mesenchymal transition	16592	615	GO:0048762	IMP,IDA,TAS,IMP,ISS,IDA ISS TAS,IDA IMP,IDA,IDA ISS,ISS,IDA,ISS,ISS,ISS,ISS,IMP,ISS,IGI,ISS,IDA IMP,IDA IMP,IMP,IGI,IEP,IMP,IDA,IBA,IMP,IDA,ISS,IMP,ISS,ISS,NAS,ISS,IMP ISS,IMP,ISS TAS,IDA,IMP,IMP,ISS TAS,TAS,IMP,IDA,ISS,ISS,IMP,ISS,IMP,IMP,ISS,IEP,IMP,IMP IBA,TAS	FOXA2,IL6,S100A4,GCNT2,HAS2,TGFB2,LOXL2,TGFB1I1,TGFBR2,JAG1,IL1B,SOX9,AKNA,SPRY2,NOG,VASN,SPRED3,MIR222,SPRED1,SMAD3,DAB2IP,GATA3,MIR221,WNT4,ZNF750,WWTR1,TGFBR3L,PHLDB2,CUL7,SPRED2,PHLDB1,PDCD4,FUZ,BMP5,FGF8,LEF1,FOXC1,HEYL,SFRP1,LDLRAD4,TWIST1,HEY2,HGF,FOXA1,NKX2-1,EOMES,OLFM1,GSC,HEY1,KBTBD8,ALX1,EPHA3,WNT5A,TBX3,PDPN,BMP7
0.000476041	593	3481	176	0.0505602	0.296796	GO:0098662	GO:BP	inorganic cation transmembrane transport	16592	22074	c("GO:0098655", "GO:0098660")	IBA TAS,IMP,IDA,IBA TAS,ISS,IDA TAS,IGI,IDA,IDA,IDA IBA,IDA,IBA,IBA,ISS TAS,IBA,IDA,ISS IBA,IDA,IDA,IDA,IBA,IDA IMP,IMP,IBA,IDA,IBA,TAS,IMP,IDA IBA,IDA,IDA,ISS,IBA,IBA,ISS IBA TAS,IGI,IDA IBA,ISS,IDA IBA TAS,IDA IMP ISS IBA TAS,IDA IBA TAS,ISS,IBA TAS,IBA,IDA IMP ISS IBA,TAS,IDA,NAS,IDA IGI ISS IBA,IBA,IBA TAS,IC,IBA,IDA IBA TAS,ISS,ISS,ISS,IDA IBA,IDA ISS IBA,IDA,IDA,IDA IMP IBA TAS,IDA ISS,IDA …	KCNK6,ATP6V0A4,PCSK9,KCNN4,NALCN,JPH2,CX3CL1,CEMIP,OSR1,SCNN1A,CXCL11,SLC6A14,FGF14,P2RY6,ITPR3,CXCL10,STAC,NOX5,F2RL3,TMSB4X,SLC12A8,GRIN2B,CAV1,RHD,GAS6,FAM155A,TCIRG1,AHNAK,KCNE3,CCR5,MIR210,PTPRC,KCNE1B,SLC6A3,KCNK2,CALCR,KCNE5,PRNP,KCNH1,TRPM2,KCNQ3,ITGB1,KCNK7,ATP2C2,SLC9A1,UCP2,GPER1,ACTN4,ATP1B1,UBASH3B,KCNS3,CCR7,FXYD5,MT-ATP6,BIN1,KCNIP3,PTK2B,NEDD4L,SLC39A13,FLNA,SLC4A11,SLC8B1,HVCN1,S…
0.00048774	217	3481	78	0.0224074	0.359447	GO:0006813	GO:BP	potassium ion transport	16592	2782	GO:0006812	IBA TAS,IBA TAS,ISS,IBA,IMP,ISS,IDA IBA,IBA,ISS IBA TAS,IDA IBA,IDA IBA TAS,IDA IBA TAS,ISS,IBA TAS,IBA,IDA IGI ISS IBA,IBA TAS,ISS,ISS,IDA,IDA IBA,IDA,IBA TAS,IBA TAS,IMP ISS TAS NAS,IDA,IDA IBA TAS,IMP,IBA TAS,IBA TAS,IBA TAS,IDA IMP TAS,IBA TAS,IDA,ISS,IDA IMP TAS,IDA ISS IBA TAS,IDA IBA TAS,TAS,IBA TAS,ISS,IDA IBA TAS NAS,IDA,IDA IBA,IBA,IBA,IDA,IBA TAS,IDA IBA,IMP ISS IBA TAS,IDA TAS,IBA TAS…	KCNK6,KCNN4,NALCN,SLC12A8,CAV1,AQP1,KCNE3,KCNE1B,KCNK2,KCNE5,KCNH1,KCNQ3,ITGB1,KCNK7,SLC9A1,ATP1B1,KCNS3,BIN1,KCNIP3,PTK2B,NEDD4L,FLNA,KCNV2,KCNG2,ABCC9,NPPA,KCNJ5,ALG10B,KCNN1,KCNH4,KCNH3,HCN2,KCNJ10,SLC1A3,CAV3,HCN4,KCND3,KCNK1,GNG2,KCNF1,CACNA1D,KCNK9,FHL1,ATP1B2,SLC9A9,SLC9A2,KCNIP1,KCNJ4,ATP1A3,KCNA2,KCNMB2,KCNJ1,ANK3,KCNQ1,KCNJ8,KCNMB4,GABBR2,KCNA6,KCNG3,KCNT2,GAL,ATP12A,KCNA1,KCNK13,ABCC8,…
0.000491889	246	3481	86	0.0247055	0.349593	GO:0099177	GO:BP	regulation of trans-synaptic signaling	16592	22360	c("GO:0010646", "GO:0023051", "GO:0099537")	IBA,IDA IMP IBA,TAS,ISS,IBA,ISS,IBA NAS,ISS,ISS IBA,IBA,IBA,ISS,IBA,ISS IBA,IBA,ISS,ISS,ISS,IBA,IBA,ISS,IBA,IDA IMP,IBA,ISS,IBA,ISS,ISS TAS,ISS IBA,ISS,ISS,ISS IBA,ISS,ISS,IGI ISS IBA,ISS IBA,ISS,TAS,IDA,IBA,ISS,IMP ISS,IBA,ISS,ISS,ISS IBA,IBA NAS,IBA,ISS,IBA,IBA,IBA,ISS IBA,ISS,TAS,ISS,IMP,ISS,IBA,ISS,ISS,ISS,TAS,ISS,IMP,IDA,IBA,NAS,ISS,ISS,IBA,IMP IBA,ISS,ISS,ISS,IMP IBA,ISS,ISS,ISS,IBA,IBA,IBA…	CALB2,GRIK2,CX3CL1,PTN,BDNF,CAMK2A,GRIN2B,FAM107A,PLK2,NGF,DGKI,RELN,MCTP2,SHANK2,NTF3,CCR2,CCL2,IL1B,GRM5,VGF,ITGB1,CACNG7,IQSEC2,GRIK4,GPER1,OPHN1,RASGRF1,PTK2B,NLGN2,DLG4,SYNGAP1,MCTP1,STX1B,ABR,NLGN1,RIMS3,HOMER1,MAPT,CHRFAM7A,BEGAIN,ADGRB1,LRRK2,GRIK5,CYP46A1,SLC8A2,SYP,GRIN2C,ERC2,PPFIA3,CPLX1,GRM4,CACNG8,SHANK1,MPP2,SYN3,SYT7,PRKN,CHRNA3,JPH3,SLC8A3,MAP1A,NSG1,KCNMB4,CHRNA7,CBLN1,CACNA1B,D…
0.000497356	117	3481	49	0.0140764	0.418803	GO:0001508	GO:BP	action potential	16592	438	GO:0042391	IBA,IMP ISS IC,IMP IBA,IBA,IMP IBA,ISS,IC,ISS,ISS,ISS IC,IDA IMP ISS IBA,IMP,IC,IMP ISS IBA,IMP IC,TAS,IBA,IMP IC,ISS,ISS IBA,IMP,TAS,IMP,IBA,ISS,IDA,ISS,IMP,IDA IMP IBA TAS,IMP,IDA,ISS,ISS,IDA IMP ISS IBA,IMP,IMP ISS,IBA,IMP,IMP,ISS,IDA IMP,IMP TAS,IBA,IMP IBA,IMP,TAS,ISS,IMP,TAS	GNA15,CAV1,KCNE3,KCNE1B,KCNE5,GPER1,ATP1B1,BIN1,NEDD4L,FLNA,SCN5A,KCNJ5,HCN2,CAV3,HCN4,KCND3,SCN11A,CACNA1D,SLC8A2,CACNA1G,DSC2,GJA1,GJA5,SCN2A,KCNA2,KCNMB2,ANK3,CTNNA3,KCNQ1,KCNJ8,KCNMB4,DMD,CHRNA4,SCN3B,CACNA1C,RYR2,SCN8A,SCN4B,MYH14,KCNA1,KCNH2,KCNJ2,CACNA1H,SCN4A,TBX18,GJC1,FGF13,SCN2B,SLC8A1
0.000530063	1190	3481	320	0.0919276	0.268908	GO:0140352	GO:BP	export from cell	16592	23108	c("GO:0006810", "GO:0009987")	TAS,TAS,IGI,IDA IBA,IMP,TAS,ISS,TAS,IMP,NAS,IGI TAS,IDA,TAS,TAS,IMP,TAS,TAS,TAS,TAS,TAS,IMP IGI TAS,ISS,IDA ISS,TAS,TAS,IDA,TAS,IDA,TAS,TAS,TAS,TAS,TAS,TAS,TAS,TAS,TAS,TAS,ISS,IBA,ISS TAS,TAS,IMP,TAS,TAS,TAS,ISS IBA,TAS,TAS,ISS,TAS,TAS,IBA,TAS,IDA,IMP ISS,TAS,TAS,IDA TAS,TAS,IBA,TAS IC,TAS,IMP,TAS,TAS,IDA,TAS,ISS,TAS,TAS,TAS,IBA,IBA,TAS,IBA,TAS,IMP IBA,IDA IBA,TAS,IGI TAS,TAS,TAS,ISS,IDA,TAS,TAS,…	CD44,SERPINE1,SNX19,IL1RAPL1,TLR4,FPR1,FOXA2,THBS1,PAX8,SAA1,TLR2,RSAD2,HRNR,DOCK2,HFE,GSDMD,SERPINA1,SRGN,PRSS2,BST2,UNC13D,MILR1,IL6,PLAU,CXCL1,IL11,RARRES2,EDN1,SCG2,FLG2,VEGFC,TCN1,MVP,CTSS,ITPR3,CTSZ,PRSS3,CYBA,CREB3L1,TNFAIP2,TNFRSF1B,F13A1,ADTRP,PECAM1,CDA,LGALS3BP,FFAR4,VNN1,LTF,CAMK2A,TMSB4X,FPR2,SYT8,PLAC8,CCR1,ABCA1,LGALS3,CD14,TGFB2,AMPD3,CTAGE4,ADAM8,ADGRE5,ANKRD1,TMBIM1,GAS6,LIF,PTX…
0.000574185	22	3481	16	0.00459638	0.727273	GO:0048333	GO:BP	mesodermal cell differentiation	16592	14751	c("GO:0001707", "GO:0030154")	IEP,IEP,IDA,IDA,IEP,IEP,IEP,TAS,IDA,ISS,IMP,IDA,ISS,TAS,IEP,ISS	ITGB4,ITGA3,DKK1,BMP4,ITGA2,ITGB1,ITGB3,KLF4,MIR150,KDM6B,GJA1,WNT3A,PAX2,EYA2,ITGA8,HOXA11
0.000592353	50	3481	27	0.00775639	0.54	GO:0060411	GO:BP	cardiac septum morphogenesis	16592	17231	c("GO:0003206", "GO:0003279", "GO:0009653")	ISS,ISS,ISS,ISS,ISS,ISS,ISS,ISS,ISS,ISS,ISS,ISS,ISS,ISS,IMP,ISS,ISS,ISS,IMP,IMP ISS,ISS,ISS,IMP,ISS,ISS,ISS,ISS	TGFB2,BMP4,TGFBR2,JAG1,NRP1,NOG,PARVA,CITED2,SMAD6,BMP5,FGF8,SLIT2,HEYL,ROBO1,HAND1,HEY2,SLIT3,TBX2,NKX2-5,GATA4,LRP2,FGFR2,TBX20,HEY1,ISL1,ROBO2,BMP7
0.000592353	50	3481	27	0.00775639	0.54	GO:0048706	GO:BP	embryonic skeletal system development	16592	15051	c("GO:0001501", "GO:0043009")	ISS,IMP,ISS,ISS,ISS,IMP,ISS,ISS,IMP,IBA,ISS,IEP,IMP,ISS,IMP ISS,ISS IBA,IBA,ISS,IBA,IBA,IMP,IBA,IBA,IBA,IBA,IMP,ISS	OSR1,SLC2A10,KIAA1217,TGFBR2,WNT9A,NOG,OSR2,FUZ,COL2A1,HOXB9,LHX1,WNT11,TWIST1,SULF2,PCSK5,PDGFRA,HOXA4,XYLT1,HOXC9,HOXC4,FGFR2,HOXA3,HOXD9,ALX1,HOXA9,WNT5A,SULF1
0.000601487	531	3481	160	0.0459638	0.301318	GO:0040007	GO:BP	growth	16592	11490	GO:0008150	ISS,IMP,IDA ISO,ISS,IDA,ISS IBA,TAS,IBA,IDA,ISS,IBA,ISS,IDA IGI,ISS,ISS,IDA,IDA IBA,ISS,ISS,IDA,IDA,IDA,IDA ISS,ISS,IDA,ISS,IBA,IDA,IMP ISS,IDA,IBA,IDA IBA,ISS,IBA,IBA,IDA,ISS,ISS,IGI,IDA,NAS,IDA IBA,IMP,ISS,IBA,IBA,NAS,IDA ISO,ISS,ISS,ISS,IDA,IDA ISS,IDA,IDA,ISS,IMP,ISS,ISS,IDA,ISS,IDA,IMP,IDA,TAS,IDA,ISS,IBA,IBA,IDA,IDA,ISS,ISS,IDA,IDA,NAS,IMP,ISS,ISS,ISS,IMP,IDA IMP,TAS,IDA,IDA IBA,ISS,ISS,IBA…	MT1E,WWC3,NRG1,EREG,MMP14,SEMA5A,PRSS2,DUSP6,BST2,STAT5A,PSAPL1,PTN,EDN1,MT1A,L1CAM,FBP1,BDNF,BASP1,RUNX1,STC1,FGF1,CDA,BMP10,MUSK,FAM107A,AGR2,NGF,TGFB2,CCN3,BMP4,SHANK2,SEMA7A,MAP2,ANXA1,SEMA3B,EGFR,MT1M,MT2A,JADE2,CPNE5,NPR1,OSGIN1,HSPA1A,AGRN,TXK,SEMA6B,MUC12,ZC3H12D,SPAAR,SOX9,GDF15,PTPRJ,MIR23B,DSCAM,TMC8,NRP1,CXCL16,NOG,DUSP10,CDKN2D,MIR222,DCBLD2,RFTN1,SMAD3,MAP1B,CCDC85B,APBB2,SEMA4B,LAT…
0.000641709	894	3481	249	0.0715312	0.278523	GO:0060429	GO:BP	epithelium development	16592	17246	GO:0009888	TAS,IMP,IDA,TAS,ISS,IEP,IDA,IMP,TAS,TAS,IEP,TAS NAS,TAS,IDA,IDA,TAS,IEP ISS,IDA TAS,TAS,TAS,IEP,TAS,ISS,ISS,IBA,TAS,TAS,IMP,IMP,IGI,IMP,TAS,ISS,ISS,IGI,TAS,IDA,IDA,IMP,IDA IMP,TAS,IMP IEP,TAS,IDA,IEP,IDA ISS,ISS,ISS,ISS,IDA ISS,IMP ISS,IDA,TAS,IDA,TAS,IMP,IDA ISS,ISS,IDA IBA,TAS,IDA,IBA,IMP,IMP ISS,ISS,TAS,NAS,ISS NAS,TAS,TAS,IDA,IDA,ISS IBA,ISS IBA,IDA IMP,TAS,IMP IBA TAS,NAS,ISS,IDA,IMP,ISS,ISS…	KRT19,CD44,SERPINE1,KRT7,TACSTD2,EHF,ADAMTS12,PLAAT4,KRT80,PSMB8,AKR1C3,DMBT1,FLG,AKR1C1,NRG1,KRT81,PAX8,EVPL,EREG,KRT15,AKR1C2,PKP3,SFN,OSR1,PSAPL1,KRT8,PSMD5,MIR125B1,FLG2,ICAM1,ROBO4,DKK1,CLDN3,BASP1,FERMT1,RUNX1,CXCL10,STC1,ETV4,FGF1,TGM5,PECAM1,KRT86,FST,LGALS3,TGFB2,MICAL2,CAV1,RIPPLY1,SHH,EPHA2,LIF,PSMB9,CCN1,PPL,WNT10A,BMP4,SIX3,ANXA1,KRT39,EGF,MAFF,MARVELD2,LFNG,TGFBR2,KRT34,FZD6,JAG1,CS…
0.000713254	1562	3481	406	0.116633	0.259923	GO:0016310	GO:BP	phosphorylation	16592	5797	GO:0006796	IDA ISO,IBA,NAS,IMP,IDA ISS,IDA IMP ISO IBA,TAS,IBA,ISS,IEP,IMP,IDA,IDA,IDA,IDA ISS IBA,IDA,IDA,IDA,IDA,IDA IBA TAS,IMP,IDA IMP,IDA,TAS,IDA,IDA,IGI,IDA,IDA NAS,IDA,IDA IBA,IDA,IDA,IDA,IDA IMP,IDA IBA,IBA,IBA,IBA,IBA TAS,IDA,IDA,IDA,IDA,IDA ISS,IMP,IBA,IDA IBA,IDA IBA,IBA,IMP,ISS,IDA IMP IBA,IMP,IDA,IDA IMP ISS,IGI ISS,IDA IBA,IMP,IDA IBA,IDA IBA TAS,IMP ISS IBA,IDA IMP IBA TAS,IBA,IDA,IDA,IDA IBA…	CD44,AXL,TNFRSF10A,PARP14,TLR4,NRG1,FPR1,SPRY4,FOXA2,IL31RA,THBS1,ARHGEF5,SAA1,TLR2,EREG,TNFSF15,PRLR,HFE,CSF2,DUSP6,PARP9,IL6,MIR138-1,SFN,IGFBP3,TLR7,CX3CL1,CEMIP,TLR3,IL11,IKBKE,RARRES2,EDN1,MIR125B1,FBP1,IL15,VEGFC,AREG,TNFRSF14,BDNF,MAPK13,PID1,MVP,IL18,DKK1,CLDN3,BTC,DUSP4,CD74,HKDC1,ADTRP,GPRC5A,FGF1,PECAM1,LTF,CAMK2A,FPR2,BMP10,BANK1,TGFA,CLCF1,MUSK,CAMK1,MLKL,EFEMP1,PLK2,MST1R,PDGFRB,SOC…
0.000713796	767	3481	218	0.0626257	0.284224	GO:0097435	GO:BP	supramolecular fiber organization	16592	21897	GO:0016043	IDA,ISS,TAS,IMP TAS,TAS,IMP IBA,IMP IBA,TAS,IMP IBA,IMP,TAS,ISS,TAS,TAS,IDA,TAS NAS,IGI,TAS,IBA,IMP,IMP,IMP IBA,ISS,TAS,ISS,IDA IBA,IBA TAS,IDA ISS,IBA,ISS IBA,TAS,ISS,IBA,IDA,IDA ISS,TAS,NAS,ISS,TAS,IBA,IBA NAS,IBA,TAS,IBA,TAS,IBA TAS,IDA,TAS,ISS TAS,IDA,IBA,IDA ISS,ISS,IMP IBA,IDA,ISS IBA,IDA IBA,TAS,ISS,IMP,IBA,TAS,TAS,TAS,IMP,IDA ISS ISO IBA TAS,IMP IBA,IBA,ISS IBA,IDA IMP IGI ISS IBA TAS,IDA…	KRT19,TACSTD2,H3C3,COL1A2,LAMB3,RHOD,RAC2,TGFBI,MAP10,ARHGEF5,SAA1,SEMA5A,COL8A1,COL6A3,MIR138-1,COL12A1,CX3CL1,ITGB4,CSRP1,EDN1,NAV3,ESPN,FAT1,LTF,CYP1B1,TMSB4X,CAPG,BMP10,SHROOM2,FAM107A,LAMC2,PDGFRB,LOXL4,TGFB2,MICAL2,H4C12,ANKRD1,PTGER4,COL16A1,MYO7B,NEDD9,ARHGAP40,COL17A1,RFLNA,P3H2,COL13A1,ESAM,ADAMTS14,MAP2,CCN2,CAPZA3,SERPINF2,PYCARD,LOXL2,CCL26,SYNPO,CDC42EP5,APCS,OPTC,HSPA1A,GAS2L1,UBE2…
0.000740237	201	3481	73	0.020971	0.363184	GO:0046879	GO:BP	hormone secretion	16592	14462	c("GO:0009914", "GO:0023061")	IGI,ISS,IMP,IMP,IDA ISS,IDA,IDA,TAS,ISS IBA,IDA,ISS,IMP IBA,IDA,ISS,TAS,IMP,IDA ISS,IMP IEP,TAS,IDA,ISS,IMP,ISS,IDA,ISS,TAS,TAS,TAS,TAS,ISS,ISS,IDA ISS,IMP,IGI TAS NAS,IMP,IDA,ISS,IBA,TAS,IDA,ISS,IMP IBA,NAS,IMP,IMP,IDA,IDA,ISS,TAS,IDA IBA,IMP ISS,TAS,TAS,TAS,ISS,IMP,IDA,IDA,IDA,IDA,ISS,IMP IGI,IDA,IMP,IMP,TAS,IMP ISS IBA,IDA NAS,TAS,IMP TAS,NAS,IC,IMP	SNX19,FOXA2,PAX8,HFE,IL6,IL11,EDN1,ITPR3,FFAR4,LIF,CCN3,ANXA1,IRS1,DOC2B,DPP4,VAMP8,IL1B,NIBAN2,SLC2A1,CCL5,IRS2,TFR2,HCAR2,NKX3-1,GPER1,KCNS3,STX1A,RAPGEF3,PRKCA,ALOX5,MIDN,RAB11FIP5,HLA-DRB1,INHBA,NLGN2,SLC8B1,NR1D1,NNAT,KCNG2,C1QTNF3,LRRC8A,GCK,GHRHR,KALRN,ADCY5,SPP1,BMP8A,GPLD1,CACNA2D2,MAFA,BRSK2,CACNA1D,ADRA2C,RAPGEF4,MYRIP,GJA1,PLA2G3,SFRP1,PDX1,CYP19A1,SYT7,CFTR,PRKN,RFX6,NOS2,CACNA1C,SLC…
0.000749129	219	3481	78	0.0224074	0.356164	GO:0050767	GO:BP	regulation of neurogenesis	16592	15350	c("GO:0022008", "GO:0048699", "GO:0051960", "GO:0060284")	ISS,ISS IBA,IDA TAS,ISS TAS,IDA,IDA IMP ISS,IMP,ISS,IDA IBA,ISS IBA,TAS,ISS,IBA TAS,ISS,ISS,IBA,IDA IBA,ISS,IBA,IDA IGI,IBA,IGI ISS TAS,IDA,ISS,ISS,ISS,ISS,IBA,ISS,IBA,IMP,ISS,IBA,ISS,IDA,ISS,IBA,IBA,IDA,IGI ISS,IDA,IBA,IBA,IDA,ISS,IBA,IBA,ISS,IMP,IBA,ISS,TAS,ISS,ISS IBA,IDA ISO IBA,ISS,ISS,IBA,IDA,IBA,ISS IBA,ISS,ISS,IMP ISS ISO,ISS,IBA,ISS,IBA,ISS,ISS,ISS,ISS,IGI,IBA,ISS,TAS,IDA,ISS	IL1RAPL1,SEMA5A,IL6,CX3CL1,TGM2,PTN,MIR125B1,L1CAM,BDNF,TNFRSF1B,NGFR,CLCF1,NGF,RELN,RASSF10,HES2,SEMA7A,MAP2,SEMA3B,JADE2,SEMA6B,IL1B,DSCAM,NRP1,NOG,MIR222,GPER1,PLXNA2,MIR221,SEMA4B,BIN1,LDLR,PLXND1,VEGFA,MACF1,NR1D1,PLXNA1,PLXNA4,F2,CUL7,B2M,SEMA3D,FAIM,MAPT,ZNF365,SEMA4A,DCT,FZD3,KALRN,SEMA6A,EFNB3,SLIT2,DLL1,SEMA3G,SEMA6D,NTRK2,TENM4,HEYL,ROBO1,SEMA3E,DAAM2,WNT3A,NTN1,BCL11A,CUX2,HEY2,PAX6,S…
0.000752175	59	3481	30	0.00861821	0.508475	GO:0035270	GO:BP	endocrine system development	16592	10298	GO:0048731	IDA,IMP IEP,ISS,IDA,ISS,IBA,IEP,IDA,ISS,TAS,IDA,ISS,IBA,IMP IC,IDA,ISS,IDA ISS IBA,ISS,IMP ISS,IMP IEP,IEP,TAS,ISS,IEP,TAS,IMP,IMP,IMP IEP,ISS TAS,IEP	FOXA2,PAX8,IL6,BMP4,SIX3,ANXA1,WNT4,CDK6,CITED2,FOXO1,BMP5,DLL1,MNX1,IL6R,BMP6,NKX6-1,PDX1,SOX3,RFX6,FOXE1,WNT11,NKX2-2,CDH2,SOX2,PITX2,PAX6,NKX2-5,NKX2-1,INSM1,SALL1
0.000793997	1233	3481	329	0.0945131	0.266829	GO:0120036	GO:BP	plasma membrane bounded cell projection organization	16592	22821	GO:0030030	NAS,IMP,ISS,TAS,IMP,IMP IBA,ISS,ISS IBA,IMP,IMP ISS,ISS,ISS,IDA ISS TAS,ISS,IGI IBA,IMP,IDA ISS IBA TAS,IBA,IDA,ISS,IMP,TAS,TAS,ISS,ISS,TAS,IDA IMP,IBA,IBA,IDA IBA TAS,IDA,ISS TAS,ISS,IMP IBA,IBA,IDA,TAS,IMP,ISS,IMP IBA,IBA,IBA,IDA IBA,IEP ISS IBA TAS,IBA TAS,IBA,IBA,IMP IBA,ISS,IDA IBA,ISS,IGI,IDA,IBA,ISS IBA,IMP,ISS,ISS,ISS,ISS,IMP,ISS IBA,IMP ISS,IMP IBA,ISS,IBA,TAS,TAS,IMP,ISS IBA,ISS TAS,IMP…	S100A6,CD44,TACSTD2,ANOS1,RHOD,RAC2,IL1RAPL1,SEMA5A,IL6,RAB17,CX3CL1,PTN,L1CAM,ITGA3,EPS8L2,ESPN,BDNF,ROBO4,EMP1,NYAP2,CAMK2A,NGFR,SHC3,DOCK10,GRIN2B,ARTN,CAMK1,GPRIN2,LAMC2,NGF,CAV1,RELN,SHH,EPHA2,MYO16,EMP3,TUBA4A,PTK6,HOATZ,ABLIM3,SHANK2,VSTM2L,SEMA7A,MAP2,SEMA3B,NTF3,RP1L1,DNAH5,CFAP46,CDC42EP5,MIR210,JADE2,CPNE5,NRK,RP1,ATP8B1,ALK,CSMD3,AGRN,NTNG2,MYLK,SEMA6B,CSF1R,DMTN,NIBAN2,CDC42EP3,SPTBN…
0.000796139	323	3481	106	0.030451	0.328173	GO:1904062	GO:BP	regulation of cation transmembrane transport	16592	27035	c("GO:0034765", "GO:0098655")	IDA,TAS,IDA TAS,IGI,IDA,IDA,IDA,IBA,ISS TAS,IDA,IDA,ISS IBA,IDA,TAS,IDA,TAS,IMP,ISS,IMP,IBA,IDA IBA,ISS,IDA,ISS,IBA,IGI,IGI,IDA IBA,IDA IBA,ISS,ISS,IDA IBA,IMP,IDA,NAS,IDA IGI ISS,IBA,IBA,ISS,ISS,ISS,IDA IBA,IDA,ISS,ISS TAS,IDA,ISS,IDA,IBA,IDA ISS,IBA,IC,TAS,IMP,IGI ISS,TAS,TAS,IDA,TAS,IDA ISS,TAS,ISS,TAS,ISS,IDA,IDA,IGI,IBA,IDA,IDA IBA,TAS,ISS IBA,TAS,IDA IMP,ISS,IDA ISO,TAS,TAS,ISS,IMP IBA,TAS,…	PCSK9,KCNN4,JPH2,CX3CL1,CEMIP,OSR1,CXCL11,FGF14,P2RY6,CTSS,CXCL10,STAC,F2RL3,CAMK2A,TMSB4X,GRIN2B,CAV1,RELN,AHNAK,SHANK2,KCNE3,CCR2,MIR210,CCL2,KCNE1B,ADRB2,CALCR,KCNE5,CNIH3,PRNP,ITGB1,CACNG7,SLC9A1,GPER1,ACTN4,ATP1B1,UBASH3B,FXYD5,BIN1,KCNIP3,PTK2B,NEDD4L,FLNA,NLGN2,DLG4,SCN5A,PDE4B,F2,LIME1,NPPA,CACNG6,ATP2B4,KCNJ5,ALG10B,NLGN1,KCNN1,HOMER1,CHRFAM7A,KCNJ10,CAV3,GNG2,DAPK1,JPH1,CACNA1D,FHL1,ATP…
0.000808331	365	3481	117	0.033611	0.320548	GO:0022407	GO:BP	regulation of cell-cell adhesion	16592	7605	c("GO:0030155", "GO:0098609")	IMP,IDA,IC,IDA,IGI,ISS,ISS,IDA,IDA,IDA,IDA,IBA,IDA IBA TAS,IDA ISS,ISS,ISS,IDA,IMP,IMP IBA TAS,ISS,IDA,IDA IMP IBA TAS,IDA,IMP,ISS,IMP,IDA,IDA ISS IBA,ISS,IMP,ISS,TAS,IMP,IDA IBA,ISS,TAS,IMP,IMP ISS,ISS,IMP,IMP ISS,ISS,TAS,IDA,IDA ISS,ISS,IDA,IDA,ISS,IDA IMP,ISS,ISS,IMP,IDA IBA NAS,ISS,ISS,IMP IBA,ISS IBA,IMP,IDA,IDA ISS IBA,IMP,IBA,IDA,IGI,ISS,ISS,IDA IGI,ISS,IDA IGI,NAS,IDA,ISS,TAS,IMP,IDA IMP,…	CD44,CARD11,FOXA2,CCL28,HFE,CRTAM,LAPTM5,IL6,CX3CL1,VCAM1,MBP,IL15,TNFRSF14,IL18,NLRP3,RUNX1,HLA-DRA,ADTRP,PDCD1LG2,VNN1,SPINT2,CD274,IL1RN,GCNT2,LGALS3,HAS2,CAV1,ADAM8,SHH,BMP4,SPN,EBI3,HLA-DPB1,ANXA1,ITGB2,SERPINF2,ETS1,PYCARD,CCR2,VSIR,SOCS1,PTPRC,GRAP2,EPCAM,TGFBR2,CCL2,JAG1,DPP4,ZMIZ1,HLA-G,DMTN,IRF1,SDC4,IL1B,PRNP,AKNA,PTPN22,TNFRSF21,PLAUR,CCL5,PODXL,DUSP10,IL1A,FSTL3,MIR222,SH2B3,CCR7,KLF…
0.000850048	373	3481	119	0.0341856	0.319035	GO:0007420	GO:BP	brain development	16592	3307	c("GO:0007417", "GO:0048513", "GO:0060322")	IMP ISS,IBA,ISS,HEP,HEP,ISS,NAS,ISS,IEP,ISS,ISS,IDA,IBA,IDA ISS IBA TAS,IBA,HEP,ISS,TAS,IMP,ISS,IBA,ISS,IMP,ISS,IMP,HEP,HEP,ISS,ISS,IMP,ISS,ISS,ISS,ISS,ISS,IDA,ISS,IBA TAS,IBA,IDA,ISS,IEP,NAS,ISS,IBA,ISS,IBA,HEP,ISS,TAS,ISS,ISS,IDA,ISS,IMP,HEP,ISS,IBA,ISS,ISS,ISS,TAS,NAS,ISS,ISS,HEP,HEP,IDA,IMP ISS,IBA,IMP IEP,ISS,IDA,ISS,ISS TAS,ISS,ISS,TAS,ISS,IMP,IMP,ISS,IBA,IEP IBA,TAS,ISS,ISS,ISS,IBA,ISS,TAS…	ADGRG1,HSD3B1,SEMA5A,MBP,BASP1,SHROOM2,GRIN2B,RELN,AQP1,SHH,MYO16,BMP4,AMIGO2,SIX3,SHANK2,MAOB,TGFBR2,FZD6,ZMIZ1,NES,SYNJ2,SEMA6B,CSF1R,AKNA,NOG,POTEE,PLP1,DAB2IP,FAIM2,OPHN1,MBOAT7,FAT4,ATF5,FUT1,DLC1,INHBA,SCN5A,NNAT,PBX4,B2M,CDK6,MACROD2,SLIT1,RORA,MEIS2,ZNF365,DCT,SYNGR3,KDM7A,FZD3,BBS4,BMP5,SLIT2,DLL1,LRRK2,INA,VAX2,MEIS3,FOXC1,SLC6A4,PITX3,ZIC2,GRIN2C,NTRK2,ATP1B2,NDRG2,CKB,ROBO1,EML1,SHANK…
0.000862311	191	3481	70	0.0201092	0.366492	GO:0003018	GO:BP	vascular process in circulatory system	16592	1603	GO:0003013	NAS,NAS,IDA IBA TAS,IDA IBA,NAS,ISS,NAS,IDA,NAS,ISS,IBA,IMP,IBA,TAS NAS,IBA,ISS IBA,IDA,IMP,IMP IGI NAS,IDA,IMP,IC,IMP,ISS,IMP NAS,ISS,IDA IMP ISO,NAS,NAS,IMP IBA,NAS,NAS,NAS,NAS,IMP,NAS,ISS NAS,NAS,NAS,IC,IMP,TAS NAS,NAS,IDA,NAS,ISS NAS,NAS,IDA,NAS,IC,IBA,NAS,TAS,IBA NAS,NAS,TAS,NAS,NAS,IMP,IBA,NAS,NAS,NAS,IDA NAS IC,NAS,NAS,ISS,IMP,IMP ISS NAS IC,IDA ISO	SLC22A3,ABCC3,EDN1,EDN2,SLC2A10,CAV1,SLCO3A1,ADM,SLC16A7,SERPINF2,ADRA1B,EDNRB,OXTR,NPR1,ADRB2,SMTNL1,PTPRJ,KLF2,SLC2A1,MIR23B,DOCK5,ECE1,PDE2A,GPER1,SLC27A1,F2RL1,VEGFA,SLC16A12,SLC22A1,TJP2,ABCC9,SLC6A6,ATP2B4,SLC4A4,CPS1,SLC2A13,SLC1A3,SLC29A4,LRP3,ACE,EDNRA,SLC19A1,SLC15A2,SLIT2,ATP2A3,SLC1A1,SLC8A2,BMP6,ATP1B2,ACE2,ADRB1,SLC6A1,KCNMB2,AVPR1A,KCNJ8,KCNMB4,SLC5A5,SLC6A17,PDE3A,SMTNL2,SLC38A3,S…
0.00110482	4941	3481	1155	0.331801	0.233758	GO:0048519	GO:BP	negative regulation of biological process	16592	14886	c("GO:0008150", "GO:0050789")	IDA IMP,IDA IMP IGI IBA TAS IC,ISS,IDA TAS,IMP,ISS,IMP,IDA IBA,IDA,TAS,TAS,IDA IMP,TAS,IDA,IBA,IDA IMP IBA,IDA,IDA TAS,IMP IBA,IDA,IDA,IDA,IDA,TAS,IDA IBA,IMP IBA,ISS,TAS,ISS TAS NAS,IDA,IDA ISO,TAS,IMP IBA,IMP ISS,NAS,IDA IBA,IDA IMP,IDA IMP IGI IBA TAS,IBA,TAS,TAS,IDA ISS,ISS,IBA,IBA,NAS,ISS,IDA,IDA IMP ISO,IDA ISS TAS,IDA,IBA,ISS,IDA IBA,IDA,IDA IGI IC,IDA,IMP,IBA,ISS IBA,IDA ISS IBA,TAS,IDA I…	CD44,SERPINE1,TACSTD2,H3C3,FAM111A,MT1E,DTX3L,AXL,ADAMTS12,PLAAT4,TNFRSF10A,WWC3,PSMB8,CST4,ZNF558,OAS3,AKR1C3,ARHGDIB,PARP14,GABRE,ZNF141,ZNF93,C4BPB,IGFBP1,IL1RAPL1,SERPINB9,RIOX1,GGT5,TLR4,SPDEF,NRG1,TGFBI,SPRY4,FOXA2,IL31RA,CGAS,IFI16,THBS1,OAS2,THBD,TNFSF10,ADGRG1,PAX8,ZNF69,ANXA8L1,SAA1,TLR2,RSAD2,SP100,EREG,CCL28,H2AC14,MMP14,ANXA8,PRLR,HFE,CSF2,ADAMTSL2,SERPINA1,SEMA5A,SRGN,IFIH1,DUSP6,CR…
0.00115818	232	3481	81	0.0232692	0.349138	GO:0060537	GO:BP	muscle tissue development	16592	17353	GO:0009888	IDA ISS ISO,ISS,IBA,IDA IGI,IDA,ISS,ISS,ISS,ISS,IDA ISS,ISS,IMP,IEP ISS,IDA IMP IEP ISS NAS,ISS,IMP,ISS,ISS IBA TAS,IDA ISS,ISS,ISS,ISS,IMP,ISS,ISS,NAS,ISS,ISS,ISS,NAS,ISS,ISS,IGI,IDA IMP IBA,IDA IBA,NAS,IBA,ISS IBA,IMP ISS,ISS,NAS,IMP,IMP,ISS,ISS,NAS,IMP,NAS,NAS,ISS,ISS,IMP,IDA,NAS,IDA,IBA,ISS,ISS,ISS NAS,ISS,ISS,ISS,IMP ISS,IMP,IBA NAS,ISS NAS,NAS,ISS,IMP ISS,IDA,IMP,ISS,ISS,NAS,ISS,ISS,NAS,IMP…	NRG1,OSR1,CSRP1,EDN1,DKK1,RUNX1,RBM24,BMP10,PDGFRB,TGFB2,CAV1,ANKRD1,SHH,BMP4,CAV2,MYLK,NIBAN2,CSRP3,MIR23B,HDAC9,NOG,MIR222,SVIL,MIR199A1,SHOX2,SCN5A,SORBS2,EFNB2,ADAMTS9,NPPA,KDM6B,CFLAR,FZD7,MYLK2,DIPK2A,SMAD1,CSRP2,KLHL41,MSTN,BMP5,HCN4,FGF8,SOX6,DLL1,RYR1,CACNA1G,MEGF10,GJA1,HOPX,MYOZ1,GJA5,HAND1,WNT3A,MSX2,FGF2,PGM5,EPHB1,ERBB4,HEY2,RYR2,PDGFRA,TBX2,NKX2-5,MYH14,MSC,ID2,GATA4,LRP2,TBX18,GLI…
0.00115818	232	3481	81	0.0232692	0.349138	GO:0022409	GO:BP	positive regulation of cell-cell adhesion	16592	7607	c("GO:0022407", "GO:0045785", "GO:0098609")	IMP,IDA,IC,IDA,IDA,IDA,IBA,IDA TAS,IDA ISS,ISS,ISS,IDA,IBA TAS,ISS,IDA IBA TAS,IMP,IMP,IDA,ISS,ISS,TAS,IMP,IDA IBA,ISS,TAS,IMP,IMP ISS,ISS,IMP,IMP ISS,ISS,TAS,IDA ISS,ISS,IDA,ISS,IMP,ISS,IDA IBA NAS,IBA,IMP,IDA,IDA IBA,IMP,IBA,IDA,ISS,ISS,ISS,TAS,IMP,IDA,IDA,IDA,IMP,IMP,ISS,IMP,IDA,IDA,TAS,ISS,IMP,ISS,IMP,IMP,IDA ISS ISO,IBA TAS NAS,IMP,TAS,TAS,ISS,TAS,ISS,IC,IMP,IDA ISS,IDA,IBA,IDA IMP IBA,IDA	CD44,CARD11,FOXA2,IL6,CX3CL1,VCAM1,IL15,TNFRSF14,IL18,NLRP3,RUNX1,HLA-DRA,PDCD1LG2,VNN1,CD274,GCNT2,HAS2,CAV1,ADAM8,SHH,EBI3,HLA-DPB1,ANXA1,ITGB2,SERPINF2,ETS1,PYCARD,CCR2,VSIR,SOCS1,PTPRC,GRAP2,TGFBR2,CCL2,DPP4,ZMIZ1,HLA-G,DMTN,IL1B,PTPN22,PLAUR,CCL5,PODXL,DUSP10,IL1A,FSTL3,CCR7,GATA3,ALOX5,PTPN6,BCL6,HLA-DRB1,ADAM19,HLA-A,PIEZO1,HLA-DPA1,IHH,IL6ST,HLA-E,CD24,PAK2,NFKBIZ,NODAL,CITED2,MYB,NR4A3,L…
0.00118811	35	3481	21	0.00603275	0.6	GO:0050919	GO:BP	negative chemotaxis	16592	15478	GO:0006935	IBA,IBA TAS,IBA,IMP,IBA,IBA,IDA,IBA,IDA IBA,IBA,IBA,IDA IMP IBA,IBA,IBA,IDA,IBA,ISS,IDA IBA,ISS,IDA,ISS	SEMA7A,SEMA3B,SEMA6B,ITGB3,SEMA4B,LGR6,PDGFA,SEMA3D,SLIT1,SEMA4A,SEMA6A,SLIT2,SEMA3G,SEMA6D,ROBO1,SEMA3E,NTN1,SLIT3,UNC5C,ROBO2,EPHA7
0.0012336	682	3481	196	0.0563057	0.28739	GO:0048534	GO:BP	hematopoietic or lymphoid organ development	16592	14899	c("GO:0002520", "GO:0048513")	TAS,IDA IEP IBA,TAS,NAS,IEP NAS,IDA NAS,TAS,ISS,ISS,ISS,TAS,IDA IBA TAS,ISS,ISS,NAS,IC,ISS,NAS,TAS,IDA,ISS,IDA,ISS,ISS,IDA IMP ISS IBA TAS,IDA,IDA,IDA NAS,ISS,ISS,IMP,ISS,ISS,IDA,ISS,TAS,ISS,ISS,IBA,IDA TAS,ISS,IDA IMP ISS,ISS,ISS,IDA IEP,IDA,TAS,IDA ISS IBA TAS,IDA IMP,ISS,IDA,TAS,IDA ISS IBA,IDA,IBA,ISS,IMP,IMP ISS,IDA,IMP ISS TAS,IBA,ISS,ISS,ISS IBA NAS,NAS,IMP,ISS,IDA IMP,IMP,IMP,ISS,IMP ISS …	H3C3,AXL,PSMB8,TLR4,IL31RA,IFI16,THBS1,TLR2,RSAD2,MMP14,MYL9,CSF2,CRTAM,IL6,TLR3,VCAM1,PTN,IL11,PSMD5,MIR125B1,BATF,IL15,IL18,NLRP3,RUNX1,GPR55,HLA-DRA,CD74,VNN1,LTF,CCR1,NRROS,DOCK10,FST,CLCF1,LGALS3,LYL1,TGFB2,SELPLG,H4C12,ADAM8,SHH,PTGER4,EPHA2,GAS6,LIF,PSMB9,CSF1,BMP4,RORC,SPN,NFATC2,ANXA1,ETS1,TNFSF8,CCR2,VSIR,SOCS1,APCS,PTPRC,RUNX2,LFNG,TGFBR2,ALAS2,JAG1,HSPA1A,ZMIZ1,HLA-G,RAB7B,RELB,PRDM1,…
0.00125533	154	3481	59	0.0169492	0.383117	GO:0002573	GO:BP	myeloid leukocyte differentiation	16592	1226	c("GO:0002521", "GO:0030099")	NAS,IEP NAS,IDA,ISS,IDA,NAS,IDA,ISS,IDA,IMP,IDA,IDA,ISS,IMP,ISS,ISS,IDA,IDA ISS IBA TAS,IDA,IDA,ISS,IMP ISS IBA TAS,IMP ISS IBA,IDA,TAS,IDA,IEP ISO,IBA,NAS,IBA,ISS,IDA,IEP,ISS,IDA ISS,IDA,TAS,IDA,IBA,TAS,IDA,IDA,TAS,IDA IMP TAS,ISS IBA,ISS,ISS IBA,ISS,IDA,IEP,IDA,IDA,IMP,IDA IMP,ISS,ISS TAS,ISS TAS,IEP,ISS	TLR4,IL31RA,IFI16,TLR2,CSF2,TLR3,MIR125B1,BATF,IL15,RUNX1,GPR55,CD74,LTF,CCR1,NRROS,EPHA2,LIF,CSF1,BMP4,APCS,TGFBR2,CSF1R,EVI2B,ANXA2,IRF7,FSTL3,PDE2A,SIGLEC15,CSF3,UBASH3B,CCR7,ZFP36L1,MYH9,PRKCA,F2RL1,HLA-DRB1,PIK3CD,VEGFA,SBNO2,INHBA,FBN1,CDK6,PARP1,LEF1,TMEM178A,LRRC17,EFNA2,SNX10,CBFA2T3,TAL1,TESC,HOXA7,CD101,CD4,ID2,CEBPA,KIT,PDE1B,POU4F1
0.0013926	255	3481	87	0.0249928	0.341176	GO:0019932	GO:BP	second-messenger-mediated signaling	16592	7039	GO:0035556	IBA,TAS,IDA IBA,IDA,IDA IBA,IGI,ISS,IMP,IDA,IDA,IBA,ISS,TAS,IBA,ISS,IGI,IBA,IDA,IBA,NAS,IBA,IDA IBA,IDA TAS,IBA,IMP,ISS,NAS,IMP ISS,ISS,ISS,IDA,ISS,IGI ISS,IGI,ISS,IDA,IMP,IDA IMP,IMP IBA,ISS,TAS,IMP,IBA,NAS,IDA,IDA,IMP,NAS,IBA,IBA,IBA,IDA IMP,IDA,IMP,IDA,IMP,IMP,IMP,TAS,IMP IBA,IDA,IBA,IBA,ISS,IDA,IBA,IBA TAS,ISS,IDA,IDA,IDA,ISS IBA TAS,ISS,IBA,IMP IBA,ISS TAS,IBA,IDA IMP ISS IC,IBA,IBA,ISS IBA …	CCRL2,FPR1,CGAS,THBS1,CMKLR1,VCAM1,CD22,GBP1,EDN1,EDN2,PDE7B,HRH1,CXCL8,CCR3,FFAR4,FPR2,CCR1,AQP1,ACKR3,MCTP2,NFATC2,CCR5,EGFR,CCR2,EDNRB,PTPRC,P2RX5,ADGRG6,RGN,DMTN,SOX9,PTPRJ,PRNP,GRM5,TRPM2,AHR,LMCD1,SLC9A1,PDE2A,ATP1B1,DDAH2,KDR,CCR7,RAPGEF3,GPR62,VEGFA,HOMER3,MCTP1,PDE10A,NPPA,CAP2,ATP2B4,SLA2,DYRK2,MAPT,GHRHR,IRGM,HOMER2,BTK,LRRK2,MAFA,PDE9A,PRKAR2B,SLC8A2,PTGFR,ACKR2,PDE3B,MYOZ1,PDX1,NMUR1…
0.00177927	55	3481	28	0.00804367	0.509091	GO:0003151	GO:BP	outflow tract morphogenesis	16592	1731	c("GO:0003007", "GO:0009653")	ISS,ISS,ISS,ISS,IMP,ISS,ISS,ISS,ISS,ISS,ISS,ISS,ISS,ISS,ISS,ISS,ISS,IMP,ISS,ISS,ISS,IMP,ISS,ISS,ISS,IMP,ISS,ISS	TGFB2,BMP4,TGFBR2,JAG1,ELN,NRP1,FOLR1,NOG,PARVA,VEGFA,CITED2,SMAD6,FGF8,RYR1,SOX18,HEYL,ROBO1,GJA5,PITX2,HEY2,TBX2,NKX2-5,HAND2,LRP2,FGFR2,TBX20,ISL1,ROBO2
0.00177934	76	3481	35	0.0100546	0.460526	GO:0086001	GO:BP	cardiac muscle cell action potential	16592	21016	GO:0001508	ISS IC,IMP IBA,IBA,IMP IBA,IC,ISS,ISS,ISS IC,IMP IBA,IMP,IC,IMP ISS IBA,IMP IC,TAS,IMP IC,ISS,IMP,TAS,IMP,ISS,IMP,IMP IBA TAS,IMP,ISS,IMP ISS IBA,IMP,IMP ISS,IMP,IMP,IMP TAS,IMP,TAS,ISS,IMP,TAS	CAV1,KCNE3,KCNE1B,KCNE5,ATP1B1,BIN1,NEDD4L,FLNA,SCN5A,KCNJ5,HCN2,CAV3,HCN4,KCND3,CACNA1D,CACNA1G,DSC2,GJA1,GJA5,ANK3,CTNNA3,KCNQ1,KCNJ8,DMD,SCN3B,CACNA1C,RYR2,SCN4B,KCNH2,KCNJ2,TBX18,GJC1,FGF13,SCN2B,SLC8A1
0.00184004	118	3481	48	0.0137891	0.40678	GO:0061448	GO:BP	connective tissue development	16592	18227	GO:0009888	IEP,IMP,IDA,ISS,IBA,IDA,IDA,ISS,IDA,IMP,IDA ISS,IBA,ISS,ISS,ISS,IBA,ISS,IDA IMP ISS IBA,IEP,ISS,IMP,ISS,IMP,IDA TAS,ISS,IEP,ISS,ISS NAS,TAS,IDA ISS IBA,ISS,ISS,IMP,TAS,ISS,IDA,NAS,ISS,IBA,ISS,IDA IMP,IMP,IDA ISS IBA,ISS,ISS,ISS,ISS,IDA	CD44,SNX19,ADAMTS12,OSR1,RUNX1,STC1,EFEMP1,PDGFRB,GDF5,CCN3,BMP4,RFLNA,RORC,PLAAT3,LOXL2,RUNX2,WNT9A,SOX9,CD34,EGR1,ITGB8,SNORC,SLC39A13,BMP1,OSR2,WNT10B,SH3PXD2B,BMPR1B,COL2A1,SOX6,GPLD1,PKDCC,IL6R,FGFR3,CER1,FGF2,WNT11,SULF2,RFLNB,NPPC,ZBTB16,GDF6,SOX5,SOX8,FOXD1,HOXA11,SULF1,BMP7
0.00185104	58	3481	29	0.00833094	0.5	GO:0030500	GO:BP	regulation of bone mineralization	16592	7900	c("GO:0030278", "GO:0030282", "GO:0070167")	IDA IBA,ISS,ISS,ISS,IMP,ISS,IDA,IDA,IBA,IDA IBA,ISS,IDA,ISS,ISS,IMP,IMP,IMP,ISS,ISS,IDA,IMP,IDA,IMP,IMP,ISS,IBA,IMP,ISS,IDA	SRGN,OSR1,PTN,LTF,CCR1,ISG15,CCN1,BMP4,RFLNA,ECM1,ALOX5,WNT4,PTK2B,OSR2,BCOR,CYP27B1,BMPR1B,ADGRV1,PKDCC,BMP6,GPM6B,NELL1,DDR2,TWIST1,FZD9,RFLNB,SLC8A1,FBN2,BMP7
0.00191171	64	3481	31	0.00890549	0.484375	GO:0003279	GO:BP	cardiac septum development	16592	1859	c("GO:0003205", "GO:0048856")	ISS,ISS TAS,ISS,ISS,ISS,ISS,ISS,ISS,ISS,ISS,ISS,ISS,ISS,ISS,ISS,ISS,IMP,IMP,ISS,ISS,ISS,IMP,IMP ISS,ISS,ISS,IMP ISS,ISS,ISS,ISS,ISS,ISS	TGFB2,BMP4,TGFBR2,JAG1,NRP1,NOG,PDE2A,PARVA,GATA3,CITED2,SMAD6,BMP5,FGF8,SLIT2,HEYL,ROBO1,GJA5,HAND1,HEY2,SLIT3,TBX2,NKX2-5,GATA4,LRP2,FGFR2,TBX20,HEY1,ISL1,ROBO2,SALL1,BMP7
0.00191171	64	3481	31	0.00890549	0.484375	GO:0048754	GO:BP	branching morphogenesis of an epithelial tube	16592	15095	c("GO:0035239", "GO:0060562", "GO:0061138")	ISS,IEP ISS,IDA,ISS,ISS,IDA ISS,ISS,ISS,ISS,ISS,ISS,IMP,IMP ISS,ISS,ISS,IDA IMP,IDA ISS IBA,ISS,IBA,ISS,IEP ISS,IDA,IEP,ISS,ISS,ISS,ISS,ISS,ISS,ISS,ISS	TACSTD2,PAX8,FGF1,SHH,EPHA2,BMP4,TGFBR2,SOX9,NRP1,NOG,NKX3-1,KDR,VEGFA,RASIP1,CITED1,SLIT2,GDNF,SEMA3E,NRARP,LHX1,PAX2,FGF2,NKX2-1,NPNT,FGFR2,SOX8,HOXD11,FOXD1,SALL1,SMO,HOXA11
0.00193092	1567	3481	404	0.116059	0.257817	GO:0042592	GO:BP	homeostatic process	16592	11869	GO:0065008	IBA,ISS,IBA,HEP,IBA,TAS,ISS,IEP IBA,TAS,IBA,ISS,NAS,IDA NAS,IPI,IEP IBA,IMP,ISS,IDA IMP IC,IMP IBA TAS,IMP,IDA TAS,IBA,IMP,NAS,IDA ISS TAS,ISS,IBA,ISS IBA,IGI ISS,IBA,IDA,IBA,IMP,IDA,IDA,IDA IBA,IDA IBA,IBA,IDA,IDA IMP IBA,IEP IBA,ISS,ISS TAS,IMP,ISS,ISS IBA,NAS,TAS,ISS,IDA IMP IBA,IDA IBA,IMP,IDA IBA,IDA,IDA IBA,ISS,IBA TAS,ISS,NAS,IMP,IBA,IDA IBA,IDA ISS ISO,IMP,IBA,HEP TAS,ISS,IBA,IBA,ISS,IDA …	MT1E,OCIAD2,CCRL2,CST4,CALB2,RAC2,TLR4,FLG,AKR1C1,FPR1,FOXA2,IL31RA,SAA1,GNA15,HRNR,SP100,PRLR,HFE,ATP6V0A4,PCSK9,JPH2,GPR17,CLDN4,MALL,IL6,SFN,TFF2,CMKLR1,CX3CL1,KISS1,CEMIP,TFF3,TGM2,SCNN1A,MBP,EDN1,EDN2,MT1A,CXCL11,PLCZ1,FLG2,IL15,P2RY6,OAS1,IL18,ITPR3,CLDN3,CYBA,G0S2,CETP,GPR55,SLC2A10,HKDC1,CXCL10,STC1,MFAP2,CCR3,DBH,PECAM1,RAB38,NOX5,F2RL3,FFAR4,MUC4,TFF1,LTF,NGFR,FPR2,SLC12A8,PLAC8,CCR1,DO…
0.00194211	1197	3481	318	0.0913531	0.265664	GO:0046903	GO:BP	secretion	16592	14485	GO:0006810	TAS,TAS,IGI,IDA IBA,IMP,IDA,TAS,ISS,TAS,ISS,IMP,NAS,IGI TAS,IDA,TAS,TAS,TAS,IMP,TAS,TAS,TAS,ISS,TAS,TAS,IMP IGI TAS,ISS,IDA ISS,IBA,TAS,IEP,TAS,ISS,IDA,TAS,IDA,TAS,TAS,TAS,TAS,TAS,TAS,TAS,TAS,TAS,TAS,ISS,IBA,IDA,ISS TAS,TAS,IMP,IDA,TAS,TAS,TAS,ISS IBA,TAS,TAS,ISS,TAS,TAS,IBA,TAS,IDA,IMP ISS,TAS,TAS,ISS,IDA TAS,TAS,IBA,IMP IEP,TAS IC,TAS,IMP,TAS,TAS,IDA,TAS,ISS,TAS,TAS,TAS,IBA,IBA,TAS,IBA,TAS,IMP …	CD44,SERPINE1,SNX19,IL1RAPL1,TLR4,NRG1,FPR1,FOXA2,THBS1,OAS2,PAX8,SAA1,TLR2,RSAD2,HRNR,DOCK2,PRLR,HFE,GSDMD,SERPINA1,SRGN,ABCC3,PRSS2,BST2,UNC13D,MILR1,IL6,TFF2,PLAU,AQP5,CXCL1,PLA2R1,IL11,RARRES2,EDN1,SCG2,FLG2,VEGFC,TCN1,MVP,CTSS,ITPR3,CTSZ,PRSS3,CYBA,CREB3L1,TNFAIP2,CD74,TNFRSF1B,F13A1,ADTRP,STC1,PECAM1,CDA,LGALS3BP,FFAR4,VNN1,LTF,CAMK2A,TMSB4X,FPR2,SYT8,PLAC8,CCR1,ABCA1,LGALS3,CD14,AGR2,TGFB2…
0.00202474	257	3481	87	0.0249928	0.338521	GO:0043405	GO:BP	regulation of MAP kinase activity	16592	12335	GO:0071900	ISS,IMP,TAS,IBA,IMP,IDA,IDA,IDA IBA TAS,IDA,IDA,IDA IBA,IDA IMP IBA,IDA IBA,IBA,IDA,ISS,ISS,ISS,IDA,IDA,ISS IBA,IBA TAS,IDA,IDA,IDA,IDA IBA,IDA,TAS,TAS,IDA ISS,IDA ISS,IDA,IDA IBA,IDA IBA,IMP,IMP IBA,IBA,IBA,IDA,IBA,IDA IBA,TAS,TAS,ISS IBA,ISS,IDA IMP,IDA,IDA,IDA IBA,IMP,IBA TAS,IMP,TAS,IDA,IDA IMP IBA,IBA,IDA,ISS IBA,TAS,TAS,ISS,IBA TAS,IDA IBA,ISS,IMP,ISS,IDA,IMP IC,IDA IBA TAS,IDA TAS IC,IDA,I…	TLR4,NRG1,FPR1,SPRY4,THBS1,ARHGEF5,SAA1,DUSP6,EDN1,DKK1,DUSP4,FGF1,TGFA,MLKL,MST1R,PDGFRB,CAV1,ADAM8,IGFBP6,BMP4,TRIB2,DUSP5,EGFR,NTF3,CBLC,GADD45G,EGF,RGS3,ALK,IL1B,EPGN,GDF15,GADD45B,PTPRJ,PTPN22,IRAK3,PDGFC,SPRY2,TLR6,SPRED3,DUSP10,RGS4,C5,SPRED1,SH2B3,DAB2IP,STK38,VEGFA,PDGFA,SMPD1,MAP2K3,CD40,MAP3K6,CD24,SHC1,LIME1,NPPA,SPRED2,ADORA2B,IRAK2,PDCD4,DUSP16,TRIB1,MAP3K21,CAV3,RGS2,MIR218-1,LRRK2…
0.00202474	257	3481	87	0.0249928	0.338521	GO:0007162	GO:BP	negative regulation of cell adhesion	16592	3075	c("GO:0007155", "GO:0030155", "GO:0048523")	IDA,ISS,TAS,TAS,IMP,IDA TAS,IDA,IGI,ISS,ISS,ISS,ISS,NAS,IDA,IMP,IBA,ISS,IMP,IMP IBA,ISS,IDA,IDA IMP IBA,IDA,IMP,ISS,IDA,IMP,IMP,ISS TAS,IDA IBA,IMP,ISS,IMP,IDA,IDA,IDA,IDA,IDA,ISS,ISS,IMP,ISS,ISS,IMP IBA,ISS IBA,ISS,ISS IBA,IGI,IMP,IBA,ISS,IDA IGI,IDA IGI,NAS,IBA,IMP,IDA,ISS,IDA,ISS IBA,IBA,IDA,IBA,IDA,IMP,IDA NAS,IMP,IMP,IDA,IGI,IDA TAS,IDA ISO,IDA,IMP,IBA,IDA,ISS,IBA,IMP ISS ISO TAS,IMP IC,ISS,…	SERPINE1,TACSTD2,ARHGDIB,TGFBI,SPRY4,THBS1,CCL28,HFE,SEMA5A,CRTAM,LAPTM5,MIR138-1,CX3CL1,MBP,GBP1,TNFRSF14,RUNX1,ADTRP,PDCD1LG2,CYP1B1,SPINT2,CD274,IL1RN,GCNT2,LGALS3,MUC1,FAM107A,BMP4,SPN,ANXA1,VSIR,SOCS1,PTPRC,EPCAM,MELTF,JAG1,HLA-G,CORO2B,DMTN,IRF1,SDC4,PRNP,AKNA,PTPN22,TNFRSF21,DSCAM,PODXL,MIR222,ACTN4,PLXNA2,SH2B3,KLF4,MIR221,FXYD5,PLXND1,HLA-DRB1,VEGFA,IHH,DLC1,PLET1,PLXNA1,SPOCK1,PLXNA4,LP…
0.002028	177	3481	65	0.0186728	0.367232	GO:0051897	GO:BP	positive regulation of protein kinase B signaling	16592	16216	c("GO:0043491", "GO:0051896", "GO:1902533")	IBA,IDA,TAS,TAS,IMP,IDA,TAS,ISS,IDA,ISS,IGI ISS,TAS,IDA,TAS,IMP,TAS,IMP,TAS,IDA IBA,TAS,ISS,IDA,IMP TAS,TAS,IDA TAS,IMP TAS,IGI,TAS,IDA IMP,IMP,IDA,TAS,IMP,IDA,IDA,IDA,IC,IMP,IDA,ISS,TAS,IGI TAS,IDA ISO,IDA TAS,IDA IMP,TAS,IDA ISS,TAS,TAS,TAS,TAS,TAS,TAS,TAS,TAS,IDA TAS,TAS,TAS,TAS,TAS,IMP,IGI,TAS,TAS,ISS	AXL,AKR1C3,RAC2,NRG1,TSPYL5,THBS1,EREG,SEMA5A,AKR1C2,MIR138-1,CX3CL1,AREG,IL18,BTC,F3,FGF1,GCNT2,TGFA,MST1R,PDGFRB,ADAM8,GAS6,EGFR,IRS1,EGF,HBEGF,CALCR,EPGN,GDF15,PTPRJ,MIR29A,IRS2,SPRY2,ITGB1,MIR222,CSF3,CCR7,GATA3,MIR221,MIR199A1,FGF5,PIK3CD,VEGFA,PDGFA,CPNE1,FGF17,THPO,FGF8,PIK3AP1,FGFR4,CD80,FGFR3,VAV1,NRG4,CD19,FGF2,ERBB4,FGF9,PDGFRA,HGF,RET,LRP2,KIT,FGFR2,PIK3R5
0.00202915	457	3481	139	0.0399311	0.304158	GO:0051046	GO:BP	regulation of secretion	16592	15583	c("GO:0046903", "GO:0051049")	IDA IBA,IMP,IDA,ISS,ISS,IMP,NAS,IGI,IDA,IMP,IMP IGI,IDA,IBA,ISS,IDA,IDA,TAS,IDA,ISS,IMP,IDA,ISS,ISS,IBA,IDA,IMP,IC,IMP,IDA,ISS,IBA,IMP IBA,IGI,ISS,IDA,IDA,ISS,TAS,TAS,IDA IMP,IBA,IMP,IDA ISS,TAS,IDA,ISS,IDA,IMP,IMP IBA,ISS,IMP,IDA,ISS,TAS,IMP,IBA,ISS TAS,TAS,TAS,ISS,IMP,ISS,IDA,IDA ISS,IMP,IMP,IGI TAS NAS,IMP,IDA,ISS,IBA,TAS,ISS IBA,IDA,ISS,IMP,ISS,ISS,IDA,ISS,IMP IGI,ISS IBA,IBA,IMP,IMP IBA,NAS,…	IL1RAPL1,TLR4,NRG1,FOXA2,OAS2,PAX8,SAA1,TLR2,RSAD2,HFE,UNC13D,IL6,TFF2,PLA2R1,IL11,EDN1,ITPR3,CD74,TNFRSF1B,ADTRP,STC1,FFAR4,CAMK2A,SYT8,TGFB2,AQP1,ADAM8,ANKRD1,LIF,CCN3,MCTP2,ANXA1,ITGB2,CCR2,IRS1,EGF,DOC2B,NPR1,DPP4,VAMP8,CADPS,SDC4,IL1B,SLC2A1,CCL5,IRS2,KLRC2,TFR2,RAB27B,HCAR2,IL1A,NKX3-1,GPER1,KCNS3,MYO18A,SYT12,STX1A,RAPGEF3,PRKCA,ALOX5,SDC1,MIDN,RAB11FIP5,F2RL1,MIR199A1,HLA-DRB1,INHBA,NLGN2…
0.00202955	115	3481	47	0.0135019	0.408696	GO:0050921	GO:BP	positive regulation of chemotaxis	16592	15480	c("GO:0006935", "GO:0032103", "GO:0040017", "GO:0050920")	IMP,IMP,IDA ISS,ISS,TAS,IMP IBA,ISS,IMP ISS IBA,IDA,IDA,IDA IBA,IC,IGI TAS,ISS,IDA,IDA,IGI,IDA,ISS,IDA,IDA,IDA,IDA ISS,IDA,IGI,IDA,ISS,IDA IBA,IDA,IDA ISS,ISS,IDA ISS,IDA ISS ISO IBA NAS,IMP,IMP,IDA IBA,ISS,IDA,IDA,TAS,ISS,IDA IGI,IBA,IDA ISS IBA,IDA,IMP IGI,IMP	SERPINE1,RAC2,THBS1,SEMA5A,IL6,CMKLR1,PTN,RARRES2,EDN2,SCG2,VEGFC,F3,CXCL8,CD74,CXCL10,TMSB4X,FPR2,CCR1,PDGFRB,GAS6,CSF1,NTF3,CCR2,CCL26,CSF1R,DSCAM,NRP1,CCL5,KDR,CCR7,PTK2B,F2RL1,VEGFA,HSPB1,ADAM10,IL16,MSTN,SLIT2,THBS4,IL6R,RIPOR2,FGF2,XCL2,XCL1,PLA2G7,PRKD1,WNT5A
0.0021238	44	3481	24	0.00689457	0.545455	GO:0060760	GO:BP	positive regulation of response to cytokine stimulus	16592	17565	c("GO:0034097", "GO:0048584", "GO:0060759")	IDA,IMP,IDA,IDA,IDA,IMP,IMP IBA,ISS,IDA,IMP IBA,IMP,IDA IMP,IDA,IMP,IMP,IMP,IDA,IMP,IMP IBA,IMP,IDA,IDA,IDA,IDA	AXL,PARP14,CASP4,TLR4,TLR2,IFIH1,PARP9,LAPTM5,EDN1,CD74,GAS6,NLRC5,CSF1,CASP1,DDX58,HSPA1A,TXK,TICAM2,CPNE1,IRGM,GFI1,PRKN,TSLP,WNT5A
0.00247351	185	3481	67	0.0192473	0.362162	GO:0048638	GO:BP	regulation of developmental growth	16592	14984	c("GO:0040008", "GO:0048589", "GO:0050793")	IMP,IDA ISO,ISS IBA,IBA,ISS,IDA IGI,ISS,IDA IBA,ISS,ISS,ISS,ISS,ISS,IBA,IDA,IDA IBA,ISS,IBA,IDA,ISS,IBA,ISS,ISS,IDA,IDA,ISS,ISS,ISS,ISS,IBA,IBA,IDA,ISS,ISS,IDA,IBA,IDA,IBA,IMP,IMP,IBA,ISS,ISS IBA,ISS,IDA ISO IBA,ISS,ISS,IBA,NAS,IDA,ISS,IMP ISS ISO,ISS,ISS,IBA,IDA,ISS,ISS,IMP ISS,IDA,ISS,ISS,ISS,ISS,IBA,IMP,ISS	WWC3,NRG1,SEMA5A,DUSP6,STAT5A,EDN1,L1CAM,BDNF,BASP1,RUNX1,BMP10,MUSK,AGR2,NGF,BMP4,SEMA7A,MAP2,SEMA3B,CPNE5,AGRN,SEMA6B,SPAAR,GDF15,MIR23B,DSCAM,NRP1,NOG,DUSP10,MIR222,SEMA4B,LATS2,NEDD4L,MIR199A1,VEGFA,MACF1,SEMA3D,MAPT,SEMA4A,GHRHR,MSTN,SEMA6A,DLL1,SEMA3G,SLC6A4,SEMA6D,FGFR3,MYOZ1,SEMA3E,NRCAM,FGF2,NTN1,BCL11A,ERBB4,RNF157,SEMA5B,SYT3,TBX2,NKD1,GHR,GLI1,FGFR2,OLFM1,FGF13,TBX20,DUSP9,OSTN,PLCB1
0.00249822	136	3481	53	0.0152255	0.389706	GO:0071772	GO:BP	response to BMP	16592	19774	c("GO:0009719", "GO:0070848")	IDA,IDA,IMP,IDA TAS,IBA,IBA,IDA ISO,IDA IBA,IGI,IDA IBA,IDA IMP ISS,TAS,ISS,ISS,IBA,IDA ISS IBA TAS,IMP,IDA IBA,IBA,IBA TAS,IDA IMP ISS IBA,ISS IBA,ISS,IDA IBA,IBA,IDA,IDA IMP ISS IBA TAS,ISS IBA,IDA IMP IBA TAS,IBA,IDA IMP IBA TAS NAS,IBA,IDA IMP ISS IBA,IBA,ISS IBA TAS NAS,IDA ISS IBA TAS,IEP,IBA TAS,IDA IBA,IMP,TAS,IMP,TAS,IDA IBA,ISS,IDA IBA,IDA,ISS,ISS,ISS,ISS,IMP,IDA IMP IBA	ADAMTS12,HFE,ITGA3,BMP10,FST,TGFB2,CAV1,GDF5,CCN1,SOST,BMP4,CHRDL1,RUNX2,SOX9,GDF15,NOG,CRIM1,FSTL3,SMAD3,SMURF2,NBL1,RGMB,FBN1,FAM83G,NODAL,PDCD4,SMAD1,ELAPOR2,SMAD6,BMP5,BMPR1B,BMP8A,BMP6,RGMA,SMAD9,CER1,SFRP1,GREM2,GDF7,DLX1,AMHR2,CHRD,PCSK6,SOSTDC1,LRP2,TMEM100,GDF6,TBX20,ZNF423,DLX5,FOXD1,SULF1,BMP7
0.00249822	136	3481	53	0.0152255	0.389706	GO:0071773	GO:BP	cellular response to BMP stimulus	16592	19775	c("GO:0071363", "GO:0071495", "GO:0071772")	IDA,IDA,IMP,IDA TAS,IBA,IBA,IDA ISO,IDA IBA,IGI,IDA IBA,IDA IMP ISS,TAS,ISS,ISS,IBA,IDA ISS IBA TAS,IMP,IDA IBA,IBA,IBA TAS,IDA IMP ISS IBA,ISS IBA,ISS,IDA IBA,IBA,IDA,IDA IMP ISS IBA TAS,ISS IBA,IDA IMP IBA TAS,IBA,IDA IMP IBA TAS NAS,IBA,IDA IMP ISS IBA,IBA,ISS IBA TAS NAS,IDA ISS IBA TAS,IEP,IBA TAS,IDA IBA,IMP,TAS,IMP,TAS,IDA IBA,ISS,IDA IBA,IDA,ISS,ISS,ISS,ISS,IMP,IDA IMP IBA	ADAMTS12,HFE,ITGA3,BMP10,FST,TGFB2,CAV1,GDF5,CCN1,SOST,BMP4,CHRDL1,RUNX2,SOX9,GDF15,NOG,CRIM1,FSTL3,SMAD3,SMURF2,NBL1,RGMB,FBN1,FAM83G,NODAL,PDCD4,SMAD1,ELAPOR2,SMAD6,BMP5,BMPR1B,BMP8A,BMP6,RGMA,SMAD9,CER1,SFRP1,GREM2,GDF7,DLX1,AMHR2,CHRD,PCSK6,SOSTDC1,LRP2,TMEM100,GDF6,TBX20,ZNF423,DLX5,FOXD1,SULF1,BMP7
0.00253483	292	3481	96	0.0275783	0.328767	GO:0010975	GO:BP	regulation of neuron projection development	16592	5106	c("GO:0031175", "GO:0120035")	ISS,ISS IBA,ISS,ISS,ISS,ISS,IDA ISS IBA,TAS,IDA,IBA TAS,ISS,IMP,IDA IBA,ISS,IBA,ISS,ISS,ISS,ISS,IBA,ISS IBA,IDA,ISS,ISS,ISS,IBA,ISS,ISS,ISS,IBA,IMP,IBA,ISS,IBA,ISS,IDA,IBA,IDA,IBA,IMP,IBA,IGI ISS,ISS,IDA,IBA,ISS,IGI,IBA,IDA,ISS,IDA,IMP IBA,IBA,IMP,IDA,IBA,ISS,TAS,IMP ISS IBA,ISS IBA,ISS,IDA ISO IBA,ISS IBA,ISS,IMP,ISS,IMP,IDA,ISS,IDA,IBA,IDA,ISS,IBA,ISS,IBA,ISS,ISS,IDA IMP ISS ISO IBA,ISS,IBA,IMP…	IL1RAPL1,SEMA5A,RAB17,CX3CL1,PTN,L1CAM,BDNF,NGFR,CAMK1,NGF,RELN,PTK6,SEMA7A,MAP2,SEMA3B,MIR210,ALK,CSMD3,NTNG2,SEMA6B,SCARF1,DSCAM,NRP1,ITGA6,MIR222,PLXNA2,DAB2IP,MIR221,TANC2,SEMA4B,PTK2B,NEDD4L,LPAR1,PLXND1,VEGFA,MACF1,PLXNA1,SPOCK1,PLXNA4,LTK,PAK2,CUL7,STX1B,EFNB2,ROR1,SARM1,NLGN1,SEMA3D,MAPT,RTN4RL1,ZNF365,SRCIN1,SEMA4A,KALRN,BMP5,SEMA6A,EFNB3,SLIT2,LRRK2,SEMA3G,BRSK2,SEMA6D,NTRK2,ATP1B2,PPFI…
0.00254238	1060	3481	285	0.081873	0.268868	GO:0032101	GO:BP	regulation of response to external stimulus	16592	8566	c("GO:0009605", "GO:0048583")	IDA IMP IGI TAS IC,IGI,IDA,TAS,IMP,IMP,IDA IBA,IMP,IMP,TAS,IMP IC,TAS,IDA,IDA IMP IBA,IDA IBA,IDA ISS,IC,TAS,NAS,IGI IC,ISS,ISS IBA,IDA ISS IBA,IDA IBA,IDA IMP IGI IBA,IDA TAS,IDA,IMP IBA,IC,IDA IEP ISS,IBA TAS,IC,IC,ISS,TAS,TAS,IMP ISS IBA,IDA,TAS,TAS,IMP ISS,IDA,IBA,IDA,IC,IDA IBA,IBA,IC,IMP,TAS IC,TAS,IMP,IMP,IDA,TAS IC,IDA,IGI TAS,ISS,ISS IBA,IDA,IMP,IDA,ISS,IDA,TAS,ISS,TAS,IDA,IDA IMP,IDA IG…	SERPINE1,DTX3L,ADAMTS12,PSMB8,OAS3,PARP14,CASP4,RAC2,SERPINB9,GGT5,TLR4,CARD11,FOXA2,CGAS,IFI16,THBS1,NLRP1,THBD,SAA1,TLR2,EREG,SEMA5A,AIM2,CRTAM,PARP9,IL6,MIR138-1,CMKLR1,TLR7,CX3CL1,PLAU,TLR3,OSMR,PTN,ICAM2,GPR39,RARRES2,TLR8,EDN1,PSMD5,NLRP10,EDN2,IL1RL2,SCG2,IL15,VEGFC,LY96,MAPK13,OAS1,IL18,BIRC3,NLRP3,CLDN3,CYBA,F3,APOBEC3G,CXCL8,CD74,TNFRSF1B,CXCL10,ADTRP,FGF1,MYD88,OASL,GPR15,FFAR4,MUC4,LT…
0.00263884	164	3481	61	0.0175237	0.371951	GO:0071674	GO:BP	mononuclear cell migration	16592	19714	GO:0050900	IMP,ISS,IDA,ISS,IC,IMP IBA,IBA,IMP,IMP,IBA,ISS,IDA IMP,IMP,IMP,IGI,IDA TAS,IDA IBA,ISS,IDA,IMP,IDA,ISS,IDA,TAS,ISS,IDA ISS TAS,IDA IBA,IDA ISS IBA,ISS,IGI,IDA IBA TAS IC,IBA,ISS,IDA ISS TAS IC,IDA,ISS,ISS,TAS,ISS,IDA IMP,IMP ISS,IMP,IDA,ISS,ISS,NAS,IDA ISS,IC,IDA IBA,IDA,IMP,IBA,IBA,ISS,IMP,IDA,IDA ISS IBA,IDA,IDA,ISS,IMP	SERPINE1,THBS1,SAA1,CRTAM,IL6,CMKLR1,CX3CL1,RARRES2,CXCL11,TNFRSF14,CH25H,CXCL10,ADTRP,PECAM1,FPR2,CCR1,LGALS3,ADAM8,GAS6,CCN3,CSF1,SPN,ANXA1,CCR5,PYCARD,CCR2,CCL26,CCL2,HSD3B7,CSF1R,CCL5,CXCL16,TRPM2,CCR7,GATA3,ALOX5,PTK2B,PIK3CD,NBL1,MSN,SLC8B1,ADAM10,ITGAL,CD200R1,MSTN,BMP5,SLIT2,IL6R,TBX21,JAM2,RIPOR2,XG,XCL2,RET,DOCK8,FLT1,XCL1,PADI2,PLA2G7,PLCB1,WNT5A
0.0027911	39	3481	22	0.00632002	0.564103	GO:1905314	GO:BP	semi-lunar valve development	16592	28192	GO:0003170	ISS,ISS,ISS,IMP NAS,IC,IDA,ISS,TAS,ISS,IMP ISS,ISS,ISS TAS,ISS,IMP,IMP,ISS TAS,ISS,TAS,IMP,IMP ISS,ISS,ISS	TNFRSF1B,TGFB2,BMP4,JAG1,ELN,SOX9,GATA3,NPPA,TNFRSF1A,SMAD6,SLIT2,HEYL,ROBO1,GJA5,TWIST1,HEY2,SLIT3,NKX2-5,GATA4,TBX20,HEY1,ROBO2
0.00288911	175	3481	64	0.0183855	0.365714	GO:0001894	GO:BP	tissue homeostasis	16592	641	c("GO:0048871", "GO:0060249")	HEP,ISS,ISS TAS,IBA,IBA,IDA,IMP,NAS,IDA,NAS,IMP,IBA,HEP,IMP,ISS,NAS,IMP ISS,ISS,HEP,ISS,ISS,ISS,NAS,IMP ISS,NAS,HEP,IDA,IBA,IBA,NAS,TAS,IBA,HEP,ISS,ISS,IMP ISS,ISS,NAS,IMP IBA NAS,IMP,HEP,HEP,IMP,IMP,TAS,ISS IBA,ISS,IMP,IBA,IMP,ISS,ISS,ISS,NAS,NAS,NAS,NAS,IMP,ISS,IMP,ISS,IMP,IMP,ISS	CST4,TLR4,IL6,TFF2,TFF3,MBP,OAS1,CLDN3,GPR55,PECAM1,MUC4,TFF1,LTF,GCNT2,ADAM8,ESAM,RP1L1,RP1,LYZ,CSF1R,SOX9,SLC2A1,MUC6,TULP1,ITGB1,POTEE,CD34,VSIG1,SIGLEC15,CUBN,ITGB3,UBASH3B,ZG16B,PRKCA,PTK2B,VEGFA,RCN3,LAMA2,TJP2,PIWIL4,HSPB1,B2M,IQCB1,CDH23,RDH12,CRACD,BBS4,PCDH15,SPP1,ADGRV1,FOXC1,SLC1A1,ATP1B2,JAM2,GJA1,JAM3,DMD,USH1G,ESRRB,CDHR1,CIB2,USH1C,SH3GL2,SYK
0.00298969	154	3481	58	0.0166619	0.376623	GO:0048738	GO:BP	cardiac muscle tissue development	16592	15083	c("GO:0007507", "GO:0014706")	IDA ISS ISO,IDA IGI,IDA,ISS,ISS,ISS,IDA ISS,IMP,IMP NAS,ISS,IDA ISS,ISS,ISS,ISS,ISS,NAS,ISS,ISS,ISS,NAS,ISS,IGI,IMP IBA,IDA IBA,NAS,ISS,NAS,IMP,IMP,NAS,NAS,NAS,ISS,IMP,IDA,NAS,IDA,ISS,ISS NAS,ISS,ISS,ISS,IMP ISS,NAS,ISS NAS,NAS,ISS,IMP ISS,IDA,IMP,ISS,ISS,NAS,ISS,ISS,NAS,IDA,ISS	NRG1,EDN1,DKK1,RUNX1,BMP10,PDGFRB,TGFB2,ANKRD1,BMP4,CSRP3,MIR23B,NOG,MIR222,MIR199A1,SHOX2,SCN5A,SORBS2,EFNB2,ADAMTS9,NPPA,KDM6B,FZD7,MYLK2,DIPK2A,SMAD1,BMP5,HCN4,FGF8,SOX6,CACNA1G,GJA1,HOPX,GJA5,HAND1,WNT3A,MSX2,FGF2,ERBB4,HEY2,RYR2,PDGFRA,TBX2,NKX2-5,MSC,ID2,GATA4,LRP2,TBX18,GLI1,TNNI3,FGFR2,TBX20,HEY1,SLC8A1,ISL1,MSX1,TBX3,BMP7
0.00303452	11	3481	10	0.00287274	0.909091	GO:0032332	GO:BP	positive regulation of chondrocyte differentiation	16592	8709	c("GO:0002062", "GO:0032330", "GO:0045597", "GO:0061036")	IDA,ISS,IDA IMP IBA,ISS,IDA IBA,ISS,IMP,IMP,IDA IBA,ISS	GDF5,LOXL2,SOX9,BMPR1B,SOX6,PKDCC,ZBTB16,GDF6,SOX5,HOXA11
0.00315491	87	3481	38	0.0109164	0.436782	GO:0048705	GO:BP	skeletal system morphogenesis	16592	15050	c("GO:0001501", "GO:0009887")	ISS,IDA,IDA,ISS,IBA,ISS,ISS,IMP ISS,IMP,TAS,ISS,ISS,ISS NAS,IMP,ISS,ISS,IBA,ISS TAS,ISS,ISS,TAS,IMP TAS,ISS IBA,IBA,IBA,IBA,IMP,IBA,ISS,IMP ISS TAS,ISS,ISS,IBA,IBA,IBA,IBA,ISS,ISS	OSR1,STC1,LTF,BMP4,RFLNA,COL13A1,TGFBR2,SOX9,NOG,BMP1,OSR2,FUZ,BMPR1B,COL2A1,SOX6,FOXC1,HOXB9,FGFR3,CER1,LHX1,MSX2,TWIST1,PDGFRA,RFLNB,HOXA4,HOXC9,FREM1,HOXC4,NPPC,FGFR2,SOX5,DLX5,HOXA3,HOXD9,ALX1,HOXA9,FBN2,HOXA11
0.00325105	137	3481	53	0.0152255	0.386861	GO:1904064	GO:BP	positive regulation of cation transmembrane transport	16592	27037	c("GO:0034767", "GO:0098655", "GO:1904062")	TAS,IDA,IGI,IDA,IDA,ISS TAS,IDA,IDA,ISS IBA,IDA,IDA,ISS,ISS,IDA,ISS,IGI,IGI,IDA,IMP,IDA,NAS,IDA IGI ISS,IDA,IDA,IDA,TAS,IMP,TAS,TAS,TAS,IDA,IGI,TAS,TAS,IDA IMP,ISS,IDA,TAS,ISS,TAS,IDA,IDA,ISS IBA,IDA,IDA,TAS,TAS,ISS,IMP IBA,IDA,TAS,IDA IMP,IDA	KCNN4,JPH2,CX3CL1,CEMIP,CXCL11,P2RY6,CTSS,CXCL10,STAC,F2RL3,TMSB4X,RELN,CCR2,MIR210,CCL2,ADRB2,CALCR,KCNE5,SLC9A1,GPER1,ACTN4,ATP1B1,FLNA,F2,NPPA,KCNJ5,ALG10B,KCNN1,KCNJ10,GNG2,ATP1B2,ACE2,KCNJ4,KCNMB2,CD19,ANK3,KCNQ1,KCNMB4,DMD,GABBR2,RYR2,TESC,STAC2,GAL,KCNH2,KCNJ2,KCNN3,HAP1,WNK2,XCL1,KCNJ12,ACTN2,SNCA
0.0036618	24	3481	16	0.00459638	0.666667	GO:0090183	GO:BP	regulation of kidney development	16592	21258	c("GO:0001822", "GO:0050793")	ISS,ISS,ISS,ISS,IDA,ISS,ISS,ISS,ISS,IDA IBA,ISS,ISS,ISS,ISS,ISS,ISS	TACSTD2,PAX8,OSR1,BASP1,BMP4,SOX9,NOG,GATA3,VEGFA,GDNF,LHX1,PAX2,RET,SOX8,FOXD1,SMO
0.0036618	24	3481	16	0.00459638	0.666667	GO:1905332	GO:BP	positive regulation of morphogenesis of an epithelium	16592	28210	c("GO:0002009", "GO:0051094", "GO:1905330")	ISS,IDA,ISS,IDA,ISS,ISS,ISS,IGI,IDA ISS ISO,IDA IBA,IMP,ISS,ISS,IDA,ISS,ISS	PAX8,LIF,BMP4,EGF,SOX9,NOG,GATA3,PIK3CD,VEGFA,GDNF,GJA1,LHX1,PAX2,FGF2,SOX8,SMO
0.00380194	148	3481	56	0.0160873	0.378378	GO:0034767	GO:BP	positive regulation of ion transmembrane transport	16592	10073	c("GO:0034220", "GO:0034764", "GO:0034765", "GO:0043270")	TAS,IDA,IGI,IDA,IDA,ISS TAS,IDA,IDA,ISS IBA,IDA,IDA,ISS,ISS,IDA,ISS,IGI,IGI,IDA,ISS,IMP,IDA,NAS,IDA IGI ISS,IDA,IDA,IDA,TAS,IMP,TAS,TAS,TAS,IDA,IGI,TAS,TAS,IDA IMP,IDA IMP,ISS,IDA,TAS,ISS,TAS,IDA,IDA,ISS IBA,IDA,IDA,TAS,TAS,ISS,IMP IBA,IDA,TAS,IDA IMP,IMP,IDA	KCNN4,JPH2,CX3CL1,CEMIP,CXCL11,P2RY6,CTSS,CXCL10,STAC,F2RL3,TMSB4X,RELN,CCR2,MIR210,CCL2,ADRB2,CALCR,KCNE5,ITGB1,SLC9A1,GPER1,ACTN4,ATP1B1,FLNA,F2,NPPA,KCNJ5,ALG10B,KCNN1,KCNJ10,GNG2,ATP1B2,ACE2,KCNJ4,KCNMB2,CFTR,CD19,ANK3,KCNQ1,KCNMB4,DMD,GABBR2,RYR2,TESC,STAC2,GAL,KCNH2,KCNJ2,KCNN3,HAP1,WNK2,XCL1,KCNJ12,ACTN2,ABCB1,SNCA
0.00380233	94	3481	40	0.011491	0.425532	GO:0060348	GO:BP	bone development	16592	17172	c("GO:0001501", "GO:0048513")	ISS,IDA,IDA ISS,ISS,ISS,IBA,ISS,IMP,IMP ISS,IDA,IBA,ISS,ISS,IDA,ISS,IDA,ISS,IMP,IMP,ISS,ISS,ISS,ISS,IBA,ISS TAS,ISS,ISS,TAS,TAS,IMP,ISS,IBA,ISS,IMP,ISS,ISS,ISS,ISS,ISS,ISS	TGM2,STC1,LTF,PTGER4,BMP4,RFLNA,COL13A1,PTPRC,SOX9,ANXA2,SIGLEC15,SH2B3,RANBP3L,FBN1,ZNF385A,THPO,OSR2,SH3PXD2B,FGF8,BMPR1B,LRRC17,FOXC1,RYR1,PHOSPHO1,FGFR3,GJA1,CER1,MSX2,TWIST1,PITX2,SULF2,RFLNB,XYLT1,FREM1,NPPC,KIT,FGFR2,DLX5,HOXA11,SULF1
0.00384964	29	3481	18	0.00517093	0.62069	GO:0048846	GO:BP	axon extension involved in axon guidance	16592	15181	c("GO:0007411", "GO:0048675", "GO:1902284")	ISS IBA,IBA,IBA,IBA,IDA,ISS,IBA,ISS,IBA,IDA,IBA,IBA,IDA,IBA,IBA,IBA,IDA,IBA	SEMA5A,SEMA7A,SEMA3B,SEMA6B,DSCAM,NRP1,SEMA4B,VEGFA,SEMA3D,SLIT1,SEMA4A,SEMA6A,SLIT2,SEMA3G,SEMA6D,SEMA3E,SLIT3,SEMA5B
0.00384964	29	3481	18	0.00517093	0.62069	GO:1902284	GO:BP	neuron projection extension involved in neuron projection guidance	16592	25492	c("GO:0097485", "GO:1990138")	ISS IBA,IBA,IBA,IBA,IDA,ISS,IBA,ISS,IBA,IDA,IBA,IBA,IDA,IBA,IBA,IBA,IDA,IBA	SEMA5A,SEMA7A,SEMA3B,SEMA6B,DSCAM,NRP1,SEMA4B,VEGFA,SEMA3D,SLIT1,SEMA4A,SEMA6A,SLIT2,SEMA3G,SEMA6D,SEMA3E,SLIT3,SEMA5B
0.0038808	668	3481	190	0.054582	0.284431	GO:0030097	GO:BP	hemopoiesis	16592	7723	GO:0048534	TAS,IDA IEP IBA,TAS,NAS,IEP NAS,IDA NAS,TAS,ISS,ISS,ISS,TAS,IDA IBA TAS,ISS,ISS,NAS,IC,ISS,NAS,TAS,IDA,ISS,IDA,ISS,ISS,IDA IMP ISS IBA TAS,IDA,IDA,IDA NAS,ISS,ISS,IMP,ISS,ISS,IDA,ISS,TAS,ISS,ISS,IBA,IDA TAS,ISS,IDA IMP ISS,ISS,ISS,IDA IEP,IDA,TAS,IDA ISS IBA TAS,IDA IMP,ISS,IDA,TAS,IDA ISS IBA,IDA,IBA,ISS,IMP,IMP ISS,IDA,IMP ISS TAS,IBA,ISS,ISS,ISS IBA NAS,NAS,IMP,ISS,IDA IMP,IMP,IMP,ISS,IMP ISS …	H3C3,AXL,PSMB8,TLR4,IL31RA,IFI16,THBS1,TLR2,RSAD2,MMP14,MYL9,CSF2,CRTAM,IL6,TLR3,VCAM1,PTN,IL11,PSMD5,MIR125B1,BATF,IL15,IL18,NLRP3,RUNX1,GPR55,HLA-DRA,CD74,VNN1,LTF,CCR1,NRROS,DOCK10,FST,CLCF1,LGALS3,LYL1,TGFB2,SELPLG,H4C12,ADAM8,SHH,PTGER4,EPHA2,GAS6,LIF,PSMB9,CSF1,BMP4,RORC,SPN,NFATC2,ANXA1,ETS1,TNFSF8,CCR2,VSIR,SOCS1,APCS,PTPRC,RUNX2,LFNG,TGFBR2,ALAS2,JAG1,HSPA1A,ZMIZ1,HLA-G,RAB7B,RELB,PRDM1,…
0.00388668	738	3481	207	0.0594657	0.280488	GO:0050877	GO:BP	nervous system process	16592	15439	GO:0003008	TAS,IDA,IDA,IBA,TAS,IDA,ISS,ISS,IMP,ISS,IMP,ISS,IBA,ISS,IBA,ISS,IMP,ISS IBA,TAS,IBA,IDA IBA,ISS IBA TAS,ISS,IBA,ISS,TAS,ISS,IBA,ISS,NAS,IBA,ISS,ISS,IMP,TAS,IMP IBA,ISS,ISS,IBA,ISS,ISS,IMP,ISS,TAS,TAS,IMP ISS IBA,IBA,IMP,IBA,IDA IBA,IBA,ISS,ISS TAS,IMP IBA,ISS,IMP ISS,IMP TAS,IBA,TAS,ISS,TAS,TAS,NAS,ISS,IGI,IBA,IMP IBA,IMP IBA,TAS,IBA,TAS,IMP,ISS,IMP,IDA IBA,TAS,ISS TAS,IBA,IDA IBA,TAS,TAS,ISS,IMP…	TACSTD2,CST1,CST4,GABRE,TGFBI,CST2,TLR2,RCSD1,ATP6V0A4,GRIK2,CEMIP,PTN,LHFPL4,EPS8L2,BDNF,DKK1,HLA-DRA,TNFRSF1B,VSX1,STAC,RTP4,GRIN2B,MUSK,OR2A7,FAM107A,EFEMP1,PLK2,NGF,RELN,OR10A3,MYO7B,CCN3,PTGES,ATP2B2,SIX3,SHANK2,NCMAP,EGFR,NTF3,CCR2,TH,MARVELD2,CCL2,KIFC3,RP1,CEACAM16,TMC1,CACNA1F,CST7,RTP3,LRRN4,MGLL,PRNP,TNFRSF21,MMP24,GRM5,TULP1,CACNG7,CNGA1,GPER1,SLC26A4,OPN1SW,RASGRF1,PTK2B,LDLR,SYNM,CH…
0.00399334	1365	3481	355	0.101982	0.260073	GO:0044093	GO:BP	positive regulation of molecular function	16592	12675	GO:0065009	IDA ISO,IDA IMP IGI,IBA,IMP,TAS NAS,IDA IMP IGI ISS,IBA,IMP,IDA IMP ISO IBA,TAS,IMP,IMP,IDA IBA NAS,IDA TAS,IDA IBA,IDA,IDA,TAS,IDA ISO,IDA ISS IBA,IDA IBA,IDA,IGI,IMP,TAS,IDA,IGI,IDA,IMP,IDA,IMP,IDA,IGI IBA,IDA,NAS,ISS,IDA,IDA IMP IBA,IDA,IMP IBA,IBA,ISS TAS,IDA TAS,IDA,IBA,IDA,IDA,IDA IPI IBA,IDA ISS,IMP,IBA,IDA,IDA,IDA IBA,IDA IBA,ISS IBA,IDA IMP IBA,IMP,IDA,IMP,IDA,IMP TAS,ISS,ISS,IDA IBA,ISS…	CD44,DTX3L,AXL,PLAAT4,TNFRSF10A,TLR4,EPM2AIP1,CARD11,NRG1,FPR1,IFI16,THBS1,NLRP1,TNFSF10,ARHGEF5,SAA1,TLR2,GNA15,SP100,EREG,TNFSF15,PRLR,HFE,BLID,DUSP6,AIM2,PARP9,JPH2,CLDN4,NLRP2,LAPTM5,IL6,CX3CL1,CEMIP,TLR3,TGM2,MBP,EDN1,MIR125B1,EDN2,AREG,P2RY6,BDNF,IL18,TRIML2,CTSS,PRSS22,NLRP3,DKK1,CLDN3,BTC,IL32,F3,GPR55,CD74,STAC,FGF1,MYD88,LTF,CAMK2A,TMSB4X,NGFR,FPR2,DOCK10,TGFA,GRIN2B,BOK,TRIM34,MUSK,CAM…
0.00399479	257	3481	86	0.0247055	0.33463	GO:0007204	GO:BP	positive regulation of cytosolic calcium ion concentration	16592	3115	GO:0051480	IBA,IBA,IDA NAS,IPI,IDA TAS,IBA,IBA,IGI,IBA,IDA,IDA,IDA,IDA,IDA IMP IBA,ISS TAS,ISS IBA,IBA,IDA,IBA TAS,IDA IBA,IDA ISO,IBA,IDA IBA,IDA IMP,ISS,IBA,IBA,IBA,IDA IBA TAS,IBA,IBA TAS,IBA,ISS,NAS,IBA,IGI IBA,ISS,IMP ISS IBA,IBA,IDA ISS,IBA,IBA TAS IC,ISS,IDA ISS IBA TAS,IMP IBA TAS,IMP,IDA IMP IBA,ISS,IDA,IDA,IPI IBA TAS,IBA,IDA,IC,ISS,IMP,TAS,IDA,TAS,IBA,IBA,IMP ISS IBA,IDA,IBA,IDA IMP,TAS,TAS,IBA,I…	CCRL2,FPR1,SAA1,GNA15,JPH2,GPR17,CMKLR1,CX3CL1,KISS1,CEMIP,EDN1,EDN2,CXCL11,PLCZ1,P2RY6,ITPR3,GPR55,CXCL10,CCR3,F2RL3,FFAR4,FPR2,CCR1,GRIN2B,CAV1,PTGER4,ACKR3,FAM155A,CCR5,ADRA1B,CCR2,FPR3,PTPRC,P2RX5,LPAR4,CALCR,PRNP,TRPM2,C5AR2,GPER1,UBASH3B,CCR7,PTK2B,F2RL1,LPAR1,MIR199A1,SLC8B1,DLG4,CD24,F2,C3AR1,LIME1,NOL3,ATP2B4,CAV3,ADCY5,EDNRA,TRPC3,JPH1,SLC8A2,PTGFR,RYR1,GRIN2C,ACKR2,CD19,AVPR1A,JPH3,SLC…
0.00421623	51	3481	26	0.00746912	0.509804	GO:0001708	GO:BP	cell fate specification	16592	520	c("GO:0045165", "GO:0048869")	ISS,IDA ISS,ISS IBA,ISS,ISS,IBA,IMP,ISS,IBA,IBA,IDA,ISS,IDA,IDA,IBA,ISS,TAS,IBA,IBA,IBA,IBA,ISS,IMP,ISS IBA,IBA,ISS	FOXA2,DKK1,SHH,SOX9,NRP1,IHH,FZD7,DLL1,MNX1,TBX21,WNT3A,PAX2,FGF2,SOX2,TBX2,POU3F2,EYA2,EOMES,ISL2,TBX18,TBX20,POU4F1,GSC,ISL1,TBX3,HOXA11
0.00424384	37	3481	21	0.00603275	0.567568	GO:0001755	GO:BP	neural crest cell migration	16592	545	c("GO:0001667", "GO:0014032")	IBA,ISS,IBA,IBA,IBA,IDA,ISS,ISS,IBA,IBA,IBA,IBA,IBA,IBA,IBA,IDA,IBA,ISS,ISS,IBA,ISS	SEMA5A,SHH,SEMA7A,SEMA3B,SEMA6B,FN1,NRP1,FOLR1,SEMA4B,SEMA3D,SEMA4A,RADIL,SEMA6A,SEMA3G,SEMA6D,GDNF,SEMA3E,PITX2,ERBB4,SEMA5B,SOX8
0.00426688	1683	3481	428	0.122953	0.254308	GO:0050790	GO:BP	regulation of catalytic activity	16592	15368	GO:0065009	IDA IMP ISO,IDA IBA,IDA IMP,IBA,IMP,TAS NAS,IMP,IDA IBA,IMP IBA,ISS,IBA,IDA IMP ISO IBA,TAS,IBA,ISS,IDA IMP,IDA IMP,IBA,IDA IBA NAS,IDA TAS,IDA IBA,IBA,IDA,TAS,IDA ISS IBA,IDA IBA,IDA IBA,IDA,IBA,IMP,IDA IBA TAS,IDA,IDA,IMP,IDA,IMP,IDA IMP,IDA TAS,IBA,IDA,NAS,ISS,ISS,IDA,IDA IMP IBA,IDA,IMP IBA,IBA,IDA IBA,IBA,TAS,TAS,IDA ISO IBA,IDA,IDA,TAS,IDA,IDA IBA,IDA ISS,IMP,IBA,IDA,IDA IBA,IDA IBA,IDA IBA…	CD44,SERPINE1,DTX3L,AXL,PLAAT4,TNFRSF10A,PSMB8,OAS3,SERPINB9,TLR4,EPM2AIP1,NRG1,FPR1,SPRY4,FOXA2,IFI16,THBS1,OAS2,NLRP1,TNFSF10,ARHGEF5,ANXA8L1,SAA1,GNA15,EREG,ANXA8,TNFSF15,PRLR,SERPINA1,BLID,DUSP6,AIM2,PARP9,CLDN4,NLRP2,LAPTM5,MIR138-1,SFN,CX3CL1,CEMIP,TLR3,TGM2,PLA2R1,MBP,EDN1,MIR125B1,EDN2,SERPINB7,SERPINB8,AREG,P2RY6,BDNF,OAS1,MVP,IL18,BIRC3,PRSS22,NLRP3,DKK1,CLDN3,BTC,F3,GPR55,DUSP4,CD74,GP…
0.00438525	54	3481	27	0.00775639	0.5	GO:0048864	GO:BP	stem cell development	16592	15198	c("GO:0048468", "GO:0048863")	TAS,IBA,ISS,IBA,IBA,IMP,ISS,IBA,IDA,ISS,ISS,IBA,IBA,IBA,IBA,IBA,IBA,IBA,IDA,IBA,ISS,ISS,ISS,IBA,ISS,IMP,ISS IBA	NRG1,SEMA5A,SHH,SEMA7A,SEMA3B,PTPRC,JAG1,SEMA6B,FN1,NRP1,FOLR1,SEMA4B,SEMA3D,SEMA4A,RADIL,SEMA6A,SEMA3G,SEMA6D,GDNF,SEMA3E,CDH2,PITX2,ERBB4,SEMA5B,HAND2,KBTBD8,SOX8
0.00448189	57	3481	28	0.00804367	0.491228	GO:0002062	GO:BP	chondrocyte differentiation	16592	780	c("GO:0030154", "GO:0051216")	IMP,IDA,ISS,IBA,IDA,IDA,IMP,ISS,IBA,ISS,IBA,ISS,IDA IMP ISS IBA,ISS,IEP,ISS,IDA ISS IBA,ISS,ISS,TAS,ISS,IBA,ISS,IMP,IMP,IDA ISS IBA,ISS,ISS	SNX19,ADAMTS12,OSR1,RUNX1,EFEMP1,GDF5,CCN3,BMP4,RFLNA,LOXL2,RUNX2,WNT9A,SOX9,OSR2,WNT10B,BMPR1B,SOX6,GPLD1,PKDCC,FGFR3,SULF2,RFLNB,NPPC,ZBTB16,GDF6,SOX5,HOXA11,SULF1
0.00456673	128	3481	50	0.0143637	0.390625	GO:0050769	GO:BP	positive regulation of neurogenesis	16592	15352	c("GO:0010720", "GO:0022008", "GO:0050767", "GO:0051962")	ISS,ISS,IDA,ISS,IDA,IDA IMP,IMP,ISS,IDA IBA,ISS IBA,TAS,ISS,IBA TAS,ISS,ISS,IDA IBA,IDA,IGI,IDA,ISS,ISS,ISS,IBA,ISS,IMP,IBA,ISS,IDA,IBA,IBA,IGI ISS,IBA,IDA,ISS,IBA,ISS,IMP,TAS,ISS,ISS,IDA,ISS,IMP ISO,ISS,ISS,ISS,IGI,ISS,IDA,ISS	IL1RAPL1,SEMA5A,IL6,CX3CL1,TGM2,PTN,MIR125B1,L1CAM,BDNF,TNFRSF1B,NGFR,CLCF1,NGF,RELN,RASSF10,SEMA7A,JADE2,IL1B,DSCAM,NRP1,MIR222,GPER1,PLXNA2,MIR221,BIN1,PLXND1,VEGFA,MACF1,PLXNA1,PLXNA4,CUL7,FAIM,MAPT,ZNF365,DCT,FZD3,KALRN,SLIT2,NTRK2,TENM4,ROBO1,NTN1,BCL11A,CUX2,ID2,LRP2,MME,SOX8,ROBO2,PTPRD
0.00462499	217	3481	75	0.0215455	0.345622	GO:0014706	GO:BP	striated muscle tissue development	16592	5207	GO:0060537	IDA ISS ISO,IDA IGI,IDA,ISS,ISS,ISS,ISS,IDA ISS,ISS,IMP,IDA IMP NAS,ISS,ISS,ISS TAS,IDA ISS,ISS,ISS,ISS,IMP,ISS,ISS,NAS,ISS,ISS,ISS,NAS,ISS,ISS,IGI,IDA IMP IBA,IDA IBA,NAS,ISS IBA,IMP ISS,ISS,NAS,IMP,IMP,ISS,ISS,NAS,IMP,NAS,NAS,ISS,ISS,IMP,IDA,NAS,IDA,IBA,ISS,ISS,ISS NAS,ISS,ISS,ISS,IMP ISS,IMP,IBA NAS,ISS NAS,NAS,ISS,IMP ISS,IDA,IMP,ISS,ISS,NAS,ISS,ISS,NAS,IMP IBA,IDA,ISS	NRG1,EDN1,DKK1,RUNX1,RBM24,BMP10,PDGFRB,TGFB2,CAV1,ANKRD1,BMP4,CAV2,NIBAN2,CSRP3,MIR23B,HDAC9,NOG,MIR222,SVIL,MIR199A1,SHOX2,SCN5A,SORBS2,EFNB2,ADAMTS9,NPPA,KDM6B,CFLAR,FZD7,MYLK2,DIPK2A,SMAD1,KLHL41,MSTN,BMP5,HCN4,FGF8,SOX6,DLL1,RYR1,CACNA1G,MEGF10,GJA1,HOPX,MYOZ1,GJA5,HAND1,WNT3A,MSX2,FGF2,PGM5,EPHB1,ERBB4,HEY2,RYR2,PDGFRA,TBX2,NKX2-5,MYH14,MSC,ID2,GATA4,LRP2,TBX18,GLI1,TNNI3,FGFR2,TBX20,HEY1,S…
0.00470479	334	3481	106	0.030451	0.317365	GO:0042326	GO:BP	negative regulation of phosphorylation	16592	11705	c("GO:0016310", "GO:0042325", "GO:0045936")	IMP,IBA,ISS,IDA IBA,IDA,TAS,IDA,IDA IMP,IDA,IDA,IDA,IDA IBA,ISS,IMP,IDA IBA,IDA IMP ISS IBA,IDA,IDA,NAS,ISS,IBA,IDA,IDA IBA,IDA,IMP ISS,IDA ISS IBA,TAS,ISS,ISS,IDA ISS,IDA IBA,IDA,ISS,IMP,IMP IBA,ISS,IDA IBA,IDA ISS,IBA,IDA IBA,IGI,TAS,IDA,IBA,IDA IMP IBA,IBA,IDA IMP ISS IBA,ISS,IMP IBA,IDA IMP ISS,ISS,IDA,IMP,IDA,TAS,IMP,IMP,IDA,IMP,IDA IBA,TAS,ISS,IDA,IMP ISS IBA,ISS,IBA TAS,ISS,IMP,IBA,IMP,IDA…	PARP14,SPRY4,FOXA2,DUSP6,MIR138-1,SFN,IGFBP3,FBP1,PID1,MVP,DKK1,DUSP4,GPRC5A,SOCS3,GCKR,CAV1,BMP4,PTK6,TRIB2,NIBAN1,DUSP5,NTF3,CBLC,PYCARD,SOCS1,PTPRC,RGS3,DMTN,IL1B,ERRFI1,PTPRJ,HEG1,PRNP,PTPN22,IRAK3,IRS2,SPRY2,NOG,SPRED3,DUSP10,MIR27B,RGS4,CDKN2D,CAMK2N2,PMEPA1,UBASH3B,SPRED1,SH2B3,ZFYVE28,DAB2IP,MIDN,STK38,PTPN6,LATS2,INHBA,PRR5L,SMPD1,EPHA1,WWTR1,HEXIM1,PAK2,HSPB1,NPPA,SPRED2,PDCD4,DUSP16,IM…
0.004839	156	3481	58	0.0166619	0.371795	GO:0045165	GO:BP	cell fate commitment	16592	13197	c("GO:0030154", "GO:0048869")	ISS,ISS,ISS,IDA ISS,IDA ISS IBA,IBA,IDA,IDA,NAS,IBA,IBA,ISS,ISS,TAS,IGI,ISS IBA,IBA,ISS,IBA,IBA,IMP,IBA,IGI ISS,IBA,ISS NAS,IBA,ISS IBA,IBA,IDA IBA,ISS,IDA,IBA,ISS,IDA IBA NAS,TAS,NAS,ISS IBA,ISS,ISS,TAS,IBA,IBA,IBA,IMP IBA,ISS,ISS,ISS,IGI IBA,IBA,ISS,IMP,ISS,IDA ISS IBA,IBA,IBA,ISS,ISS,ISS	FOXA2,IL6,BATF,DKK1,SHH,WNT10A,BMP4,SPN,JAG1,WNT9A,PRDM1,SOX9,NRP1,KLF4,TEAD3,GATA3,WNT4,EPAS1,IHH,SOX13,FZD7,WNT10B,TM2D3,SOX6,DLL1,MNX1,TBX21,WNT2,WNT3A,PAX2,FGF2,WNT11,TAL1,SOX2,POU6F2,PAX6,TBX2,POU3F2,ID2,EYA2,GATA4,EOMES,ISL2,TBX18,FGFR2,FOXN4,FGF13,SOX5,TBX20,POU4F1,GSC,SOX8,ISL1,WNT5A,TBX3,HOXA11,PDPN,GAS1
0.00497446	40	3481	22	0.00632002	0.55	GO:0045778	GO:BP	positive regulation of ossification	16592	13546	c("GO:0001503", "GO:0030278", "GO:0051240")	ISS,ISS,ISS,ISS,IEP,IDA,IDA,ISS,IDA,ISS,IMP,ISS,ISS,IDA,IMP,IDA,ISS,IDA,IMP,IMP,ISS,IDA	OSR1,PTN,LTF,ISG15,TGFB2,CCN1,BMP4,ALOX5,WNT4,OSR2,BMPR1B,ADGRV1,PKDCC,BMP6,GPM6B,NELL1,FZD9,ZBTB16,SLC8A1,WNT5A,FBN2,BMP7
0.0051429	1416	3481	366	0.105142	0.258475	GO:0051049	GO:BP	regulation of transport	16592	15586	c("GO:0006810", "GO:0032879")	IDA,IMP,IDA,HMP,IDA IBA,IMP,IDA IMP ISO,ISS,IDA,ISS,IMP,IMP,NAS,IGI ISS,IDA,IMP,ISS,IMP IGI IBA,IDA,IMP IGI,IDA,TAS,IDA TAS,IBA,IDA,TAS,IBA,IBA,IGI,IDA,IDA,IDA,ISS,IDA,IDA,IDA,IDA,IDA,IBA,ISS TAS,IDA IBA,IDA,TAS,IDA,IMP,IDA,IDA IMP,IDA,ISS,IDA,IMP,ISS IBA,IDA,IGI,IDA,ISS,ISS TAS,IDA,IMP IBA,IDA,IMP,IBA,IDA,TAS,TAS,ISS,IDA,IDA,IMP,IDA IBA,ISS,IDA,IDA IMP ISS,ISS,IMP,IC,IMP,ISS,IDA,IDA,IDA,ISS,IDA,…	SERPINE1,AXL,GABRE,RAC2,IL1RAPL1,TLR4,NRG1,FOXA2,THBS1,OAS2,ARHGEF5,PAX8,SAA1,TLR2,RSAD2,SP100,DOCK2,HFE,BST2,UNC13D,PCSK9,KCNN4,JPH2,ACSL5,IL6,SFN,TFF2,RAB17,CX3CL1,CEMIP,OSR1,TGM2,PLA2R1,IL11,CD22,EDN1,CXCL11,IL15,FGF14,P2RY6,PID1,CTSS,ITPR3,DKK1,CLDN3,CYBA,CETP,CD74,TNFRSF1B,CXCL10,ADTRP,STAC,STC1,C4B,F2RL3,FFAR4,CAMK2A,TMSB4X,DYSF,FPR2,MX2,SYT8,CCR1,TP63,GRIN2B,BOK,LIPG,CAMK1,ABCA1,LGALS3,PDG…
0.00519703	354	3481	111	0.0318874	0.313559	GO:0090066	GO:BP	regulation of anatomical structure size	16592	21148	GO:0065008	ISS IBA,IDA,IDA IBA TAS,IDA IBA,ISS,IDA IBA,IDA IBA,IBA TAS,IBA,IBA,ISS,IDA IMP,IBA,IDA,IDA IBA,IDA,ISS,IBA,IBA,ISS,IBA,ISS,IMP,IDA,IDA IBA,IBA,NAS,IBA,ISS IBA,IBA,IBA,IMP ISS IBA TAS,IMP,IDA IBA,IDA,ISS,IMP,IC,IMP IBA,ISS,IDA,IC,IBA,IBA,IBA,ISS,IMP,IDA ISS,IBA,IDA TAS,ISS,IDA,IMP,IDA IBA,IDA,NAS,IDA IMP,IBA,IDA IBA,IMP IBA,IBA,IBA,IDA,IMP,IBA,IBA,IDA IBA,IMP,IBA,IC,IMP,IDA IBA,IDA,IMP IGI,ISS,IS…	SEMA5A,PRR16,EDN1,EDN2,L1CAM,BDNF,TMSB4X,CAPG,SLC12A8,NGF,CAV1,AQP1,ARHGAP40,ADM,SEMA7A,ESAM,MAP2,SEMA3B,CAPZA3,SERPINF2,ADRA1B,PYCARD,EDNRB,CCL26,CDC42EP5,OXTR,NPR1,ADRB2,SMTNL1,SEMA6B,CDC42EP3,GSN,KLF2,CDC42EP2,DSCAM,NRP1,DOCK5,ECE1,ARHGAP18,GPER1,CSF3,CCR7,SVIL,WASF2,SEMA4B,BIN1,PTK2B,F2RL1,SSH1,PPP1R15A,VEGFA,MACF1,MSN,WDR1,RILP,TRIOBP,LRRC8A,COTL1,VASP,WASF1,SEMA3D,VILL,MAPT,CPS1,EVL,SEMA4A,…
0.00551731	421	3481	128	0.036771	0.304038	GO:1903530	GO:BP	regulation of secretion by cell	16592	26559	c("GO:0032940", "GO:0050794", "GO:0051046")	IDA IBA,IMP,ISS,IMP,NAS,IGI,IDA,IMP,IMP IGI,IDA,IDA,IDA,TAS,ISS,IMP,ISS,ISS,IBA,IDA,IC,IMP,IDA,ISS,IBA,IMP IBA,IGI,ISS,IDA,ISS,TAS,IDA IMP,IBA,IMP,IDA ISS,TAS,IDA,ISS,IDA,IMP,IMP IBA,ISS,IMP,IDA,ISS,TAS,IMP,IBA,ISS TAS,TAS,TAS,ISS,IMP,ISS,IDA,IDA ISS,IMP,IMP,IGI TAS NAS,IMP,IDA,ISS,IBA,TAS,ISS IBA,IDA,ISS,IMP,ISS,ISS,IDA,ISS,IMP IGI,ISS IBA,IBA,IMP,IMP IBA,NAS,IMP,IMP,IMP IGI IBA,IDA,IDA,ISS,IMP,…	IL1RAPL1,TLR4,FOXA2,PAX8,SAA1,TLR2,RSAD2,HFE,UNC13D,IL6,IL11,EDN1,ITPR3,TNFRSF1B,ADTRP,FFAR4,CAMK2A,SYT8,TGFB2,ADAM8,ANKRD1,LIF,CCN3,MCTP2,ANXA1,ITGB2,CCR2,IRS1,DOC2B,DPP4,VAMP8,CADPS,SDC4,IL1B,SLC2A1,CCL5,IRS2,KLRC2,TFR2,RAB27B,HCAR2,IL1A,NKX3-1,GPER1,KCNS3,MYO18A,SYT12,STX1A,RAPGEF3,PRKCA,ALOX5,SDC1,MIDN,RAB11FIP5,F2RL1,MIR199A1,HLA-DRB1,INHBA,NLGN2,SLC8B1,NR1D1,NNAT,KCNG2,MCTP1,C1QTNF3,STX1B,F…
0.00573423	846	3481	232	0.0666475	0.274232	GO:0051338	GO:BP	regulation of transferase activity	16592	15824	GO:0050790	IDA ISO,IDA IMP,IBA,IMP,NAS,ISS,IBA,IDA IMP ISO IBA,TAS,IBA,ISS,IMP,IDA,IDA,IDA ISS IBA,IDA,IDA,IDA IBA TAS,IDA,TAS,IDA,NAS,IDA,IDA,IBA,TAS,IDA,IDA,IDA ISS,IBA,IDA IBA,IDA IBA,ISS,IDA IMP IBA,IDA,ISS,IDA IBA,IBA,IDA,IBA,IDA IBA,IDA ISS IBA,IDA IBA,TAS,IDA,IMP ISS IBA,ISS,ISS,IBA,IDA,IBA,IDA ISS,IDA,IDA,IDA,ISS,IDA,IDA,ISS IBA NAS,IBA TAS,IBA,IDA IMP IBA,IDA,IDA IBA,IDA,IDA IBA,ISS,IDA IMP TAS,IBA…	CD44,DTX3L,AXL,PLAAT4,TNFRSF10A,TLR4,EPM2AIP1,NRG1,FPR1,SPRY4,FOXA2,THBS1,ARHGEF5,SAA1,EREG,TNFSF15,PRLR,DUSP6,MIR138-1,SFN,CEMIP,TLR3,EDN1,MIR125B1,AREG,BDNF,MVP,IL18,DKK1,BTC,DUSP4,CD74,GPRC5A,FGF1,LTF,FPR2,TGFA,MUSK,CAMK1,MLKL,MST1R,PDGFRB,GCKR,NGF,TGFB2,CAV1,RELN,ADAM8,CCNA1,IGFBP6,EPHA2,GAS6,CCN1,NLRC5,NEDD9,CSF1,BMP4,PTK6,TRIB2,DUSP5,PAK6,EGFR,NTF3,CBLC,PYCARD,GADD45G,IRS1,EGF,CCNJL,PTPRC,T…
0.00574781	76	3481	34	0.00976731	0.447368	GO:0070167	GO:BP	regulation of biomineral tissue development	16592	18740	c("GO:0031214", "GO:0110149", "GO:2000026")	IDA IBA,ISS,ISS,ISS,IMP,ISS,IDA,IDA,IDA,IBA,IDA IBA,IMP IBA,IDA ISS,ISS,IDA,ISS,ISS,IMP,IMP,IMP,ISS,ISS,IDA,IMP,IDA,IMP,IMP,ISS,ISS,IBA,ISS,IMP,ISS,IDA	SRGN,OSR1,PTN,LTF,CCR1,ISG15,GAS6,CCN1,BMP4,RFLNA,ECM1,ODAPH,SOX9,ALOX5,WNT4,PTK2B,OSR2,BCOR,CYP27B1,BMPR1B,ADGRV1,PKDCC,BMP6,GPM6B,NELL1,DDR2,TWIST1,HEY2,FZD9,RFLNB,HEY1,SLC8A1,FBN2,BMP7
0.00574781	76	3481	34	0.00976731	0.447368	GO:0110149	GO:BP	regulation of biomineralization	16592	22792	c("GO:0050789", "GO:0110148")	IDA IBA,ISS,ISS,ISS,IMP,ISS,IDA,IDA,IDA,IBA,IDA IBA,IMP IBA,IDA ISS,ISS,IDA,ISS,ISS,IMP,IMP,IMP,ISS,ISS,IDA,IMP,IDA,IMP,IMP,ISS,ISS,IBA,ISS,IMP,ISS,IDA	SRGN,OSR1,PTN,LTF,CCR1,ISG15,GAS6,CCN1,BMP4,RFLNA,ECM1,ODAPH,SOX9,ALOX5,WNT4,PTK2B,OSR2,BCOR,CYP27B1,BMPR1B,ADGRV1,PKDCC,BMP6,GPM6B,NELL1,DDR2,TWIST1,HEY2,FZD9,RFLNB,HEY1,SLC8A1,FBN2,BMP7
0.00581667	347	3481	109	0.0313128	0.314121	GO:0040013	GO:BP	negative regulation of locomotion	16592	11496	c("GO:0040011", "GO:0040012", "GO:0048519")	IDA,ISS,IDA,IDA IMP,ISS,IMP,IDA,ISS IBA,IDA,IDA,IDA,IDA TAS,IMP,IMP,IMP,IMP,IDA,ISS,IDA,IDA,ISS,IDA,IMP,IMP,IBA,IBA,IDA,IDA,IDA,IMP,IBA,IMP,IDA,IMP,IDA,IMP,IDA,IMP,ISS NAS,IDA,IMP,IDA,IMP TAS,IMP,IGI,IBA,IMP,IMP,IMP,ISS,IDA IMP,IDA,IMP,IBA,IMP,ISS,ISS,IDA,IDA,IMP,IMP IBA,IBA,IMP,IMP,IMP,IMP,TAS,IMP,IBA,ISS,IDA,NAS,IBA,TAS,IMP,IDA,IDA IMP ISS,IDA,IDA,IDA,IDA,IBA,IBA,IMP,IMP IBA,IBA,ISS,IDA IGI,IMP…	SERPINE1,TACSTD2,ARHGDIB,THBS1,ADGRG1,SP100,CCL28,SEMA5A,BST2,MIR138-1,IGFBP3,CX3CL1,NAV3,CLDN3,CD74,ADTRP,STC1,CYP1B1,SPINT2,BMP10,SHH,PTGER4,CCN3,HAS1,SEMA7A,SEMA3B,ANGPT4,CCL2,JAG1,DPP4,SEMA6B,LIMCH1,PTPRJ,PTPRM,MIR29A,PTPRR,NOG,C5AR2,DUSP10,C5,TIMP1,KLF4,DAB2IP,GATA3,MIR221,SEMA4B,CLDN19,CARD10,MIR199A1,NBL1,DLC1,EPHA1,ZMYND8,SRGAP1,PHLDB2,MCTP1,ADAMTS9,ATP2B4,NODAL,CITED2,SINHCAF,SEMA3D,DPEP…
0.00584295	320	3481	102	0.0293019	0.31875	GO:0006816	GO:BP	calcium ion transport	16592	2785	GO:0030001	IDA,ISS,IDA TAS,IGI,IDA,IDA,ISS TAS,ISS IBA,IDA,ISS IBA,IDA,IBA,IDA,ISS,IDA,IDA IMP,IDA IBA,ISS,ISS,IDA,IBA,IMP,IMP NAS,IMP,IDA,IDA,ISS,NAS,IDA,IDA IBA,IDA,IBA,IGI,ISS,IDA IBA,IDA,IDA IMP ISS IBA TAS,NAS,IBA,IMP,IDA,ISS,IBA,IBA,IC,ISS,ISS,IBA,IDA IMP IBA TAS,ISS,IDA IMP IBA TAS,IDA,IBA,ISS,IBA NAS,IDA,IMP,IDA IMP IC,IMP,IBA TAS,IMP IBA,ISS,TAS,ISS,IDA,IDA,IBA,IDA IBA TAS,IDA IBA TAS,IDA IBA TAS,T…	KCNN4,NALCN,JPH2,CX3CL1,CEMIP,CXCL11,P2RY6,ITPR3,CXCL10,STAC,STC1,CATSPER1,F2RL3,CAMK2A,CCR1,GRIN2B,LGALS3,PDGFRB,CAV1,GAS6,FAM155A,AHNAK,ATP2B2,PLPP4,CCR5,EGF,PTPRC,P2RX5,CCL2,RAMP1,MYLK,CACNA1F,CALCR,PRNP,GRAMD2A,CCL5,TRPM2,CACNG7,ATP2C2,SLC9A1,GPER1,ATP1B1,UBASH3B,ORAI3,CCR7,BIN1,PTK2B,HOMER3,SLC8B1,PDE4B,MICU2,F2,LIME1,NPPA,CACNG6,NOL3,CRACR2B,ATP2B4,CDH23,HOMER1,SLC35G1,CYP27B1,MCOLN3,EPB41,…
0.00597293	102	3481	42	0.0120655	0.411765	GO:0009612	GO:BP	response to mechanical stimulus	16592	3997	c("GO:0009605", "GO:0009628")	IEP,IEP,IEP,IEP,IEP,ISS,IEP,IEP,IDA,IDA IMP,IEP ISS,IEP,IEP,IEP,IEP,IBA,IEP,IEP,IEP,IMP,ISS,ISS,IDA,IMP TAS,ISS,IBA,IEP,TAS,IEP,ISS,IBA,ISS,ISS,IMP,IEP,TAS,ISS,IMP,ISS,ISS,IMP,IMP	LTBR,TNFRSF10A,TLR4,TLR7,TLR3,PTN,TLR8,MYD88,AQP1,ANKRD1,PTGER4,PPL,SOST,CASP1,MAP3K14,TMC1,IRF1,IL1B,SCEL,CSRP3,SOX9,GSN,CNN2,SLC9A1,PDE2A,PIEZO1,CD40,NPPA,TNFRSF1A,CAV3,PKDREJ,ADGRV1,TMEM150C,NRXN2,TNFRSF8,CDH2,DMD,RYR2,KCNA1,KIT,CNTNAP2,SLC8A1
0.0061111	136	3481	52	0.0149382	0.382353	GO:0030073	GO:BP	insulin secretion	16592	7720	c("GO:0009306", "GO:0030072")	IGI,ISS,IDA,TAS,ISS,IBA,IDA,ISS,TAS,IDA,TAS,IDA,ISS,ISS,TAS,TAS,TAS,TAS,ISS,ISS,ISS,IMP,IMP,IDA,ISS,IBA,TAS,ISS,IMP IBA,IMP,IDA,ISS,TAS,IDA IBA,IMP ISS,TAS,TAS,TAS,ISS,IDA,IDA,ISS,IMP IGI,IDA,IMP,IMP,TAS,IMP ISS IBA,NAS,TAS,IMP TAS,IC	SNX19,FOXA2,IL6,ITPR3,CCN3,ANXA1,IRS1,DOC2B,DPP4,IL1B,SLC2A1,CCL5,IRS2,GPER1,KCNS3,STX1A,RAPGEF3,PRKCA,ALOX5,MIDN,RAB11FIP5,HLA-DRB1,NLGN2,SLC8B1,NR1D1,NNAT,KCNG2,LRRC8A,GCK,ADCY5,BMP8A,GPLD1,CACNA2D2,MAFA,BRSK2,CACNA1D,ADRA2C,RAPGEF4,MYRIP,SFRP1,PDX1,SYT7,CFTR,PRKN,RFX6,NOS2,CACNA1C,SLC30A8,GAL,ABCC8,KCNJ11,ISL1
0.00630746	422	3481	128	0.036771	0.303318	GO:0034762	GO:BP	regulation of transmembrane transport	16592	10068	c("GO:0050794", "GO:0051049", "GO:0055085")	IDA,IDA,TAS,IDA TAS,IBA,IGI,IDA,IDA,IDA,IBA,ISS TAS,IDA IBA,IDA,IDA,ISS IBA,IDA,ISS,TAS,IDA,TAS,IMP,ISS,IDA,IMP,IBA,IDA IMP IBA,ISS,IDA IMP,IDA,ISS,IBA,IGI,IGI,IDA IMP IBA,ISS,IDA IBA,TAS,IGI ISS,IGI,IMP,ISS,IDA IBA,IMP,IDA,NAS,IDA IGI ISS,IBA,IBA,ISS,ISS,ISS,IDA IBA,IDA,IDA ISS IC,ISS,ISS TAS,IDA IMP,ISS,IDA,IBA,IDA IMP ISS,IBA,IC,IBA TAS,IMP,IGI ISS,TAS,TAS,IDA,IDA,IBA TAS,IMP,IDA IMP ISS,TAS,I…	THBS1,PCSK9,KCNN4,JPH2,ACSL5,CX3CL1,CEMIP,OSR1,CXCL11,FGF14,P2RY6,PID1,CTSS,CXCL10,STAC,F2RL3,FFAR4,CAMK2A,TMSB4X,GRIN2B,CAV1,RELN,ANO9,AHNAK,SHANK2,KCNE3,CCR2,IRS1,MIR210,CCL2,KCNE1B,ADRB2,CALCR,KCNE5,IL1B,CNIH3,SLC2A1,PRNP,GRM5,IRS2,ITGB1,CACNG7,SLC9A1,GPER1,ACTN4,ATP1B1,UBASH3B,FXYD5,BIN1,KCNIP3,PTK2B,NEDD4L,C3,FLNA,NLGN2,DLG4,SCN5A,PDE4B,F2,LIME1,NPPA,CACNG6,ATP2B4,KCNJ5,ALG10B,NLGN1,KCNN1,HO…
0.0064469	35	3481	20	0.00574548	0.571429	GO:0003176	GO:BP	aortic valve development	16592	1756	GO:1905314	ISS,ISS,NAS,IC,IDA,ISS,TAS,ISS,IMP,ISS,TAS,ISS,IMP,ISS TAS,ISS,TAS,IMP,IMP,ISS,ISS	TNFRSF1B,BMP4,JAG1,ELN,SOX9,GATA3,NPPA,TNFRSF1A,SMAD6,SLIT2,HEYL,ROBO1,TWIST1,HEY2,SLIT3,NKX2-5,GATA4,TBX20,HEY1,ROBO2
0.00650673	256	3481	85	0.0244183	0.332031	GO:0043491	GO:BP	protein kinase B signaling	16592	12406	GO:0035556	IBA,IDA,TAS,TAS,IMP,IDA,TAS,ISS,IDA,ISS,IGI ISS,TAS,IDA,TAS,IMP,IMP,TAS,IBA,IMP,TAS,IDA IBA,TAS,ISS,IDA,IDA IBA,IMP TAS,TAS,IDA TAS,IMP,IDA,IMP TAS,IGI,IMP,TAS,IDA IMP,IMP,IMP,IMP,IDA,TAS,IMP,IDA,ISS,IMP,IDA,IMP,IDA,IMP,ISS,IC,IMP,ISS,IDA,ISS,TAS,IGI TAS,IDA ISO,IMP,IDA TAS,IDA IMP,TAS,IDA ISS,IMP,IDA,TAS,IBA,TAS,TAS,TAS,TAS,TAS,ISS,TAS,TAS,IDA TAS,TAS,TAS,TAS,TAS,IMP,ISS,IGI,TAS,TAS,ISS	AXL,AKR1C3,RAC2,NRG1,TSPYL5,THBS1,EREG,SEMA5A,AKR1C2,MIR138-1,CX3CL1,AREG,IL18,BTC,F3,ADTRP,FGF1,BANK1,GCNT2,TGFA,MST1R,PDGFRB,ADAM8,EPHA2,GAS6,EGFR,IRS1,EGF,CCL2,HLA-G,HBEGF,CALCR,IL1B,EPGN,GDF15,RRAS,PTPRJ,CCL5,MIR29A,IRS2,SPRY2,ITGB1,PLK3,NKX3-1,MIR222,GPER1,CSF3,KDR,SH2B3,CCR7,GATA3,ZFP36L1,MIR221,MIR199A1,FGF5,PIK3CD,VEGFA,RCN3,PDGFA,CPNE1,FGF17,THPO,PIK3R3,MSTN,FGF8,NTRK2,PIK3AP1,FGFR4,CD80…
0.00665897	856	3481	234	0.0672221	0.273364	GO:1901701	GO:BP	cellular response to oxygen-containing compound	16592	24938	c("GO:0070887", "GO:1901700")	IMP,IDA,IDA,IMP,IDA IGI ISS,IMP,IDA,ISS,IBA,IDA IMP,IBA TAS,TAS,TAS,ISS,IDA,IDA IMP,IDA,IGI,IBA TAS,IDA,IBA,IDA,IDA,IBA,IDA,IBA,IDA ISS,IDA,IDA ISS,IDA,IDA IMP,IDA IBA,IMP,IMP IBA,ISS,IBA,NAS,IDA,IDA,ISS,IDA,IDA ISS,IGI IBA,IMP,IBA,IBA,IDA IMP IBA,ISS,IDA IEP,IDA,IBA,ISS,IDA,TAS,IMP,TAS,IDA,IBA,IEP,TAS,IDA IMP,TAS,IDA,IDA IPI IMP ISS IBA,IMP,ISS,ISS,IMP,IDA ISS,IDA,ISS,IMP,IDA IMP IBA,IDA,TAS,IGI…	SERPINE1,AXL,AKR1C3,CASP4,TLR4,ECHDC3,AKR1C1,FOXA2,SOD3,TLR2,GNA15,PRLR,ATP6V0A4,PCSK9,AKR1C2,IL6,CX3CL1,VCAM1,STAT5A,TGM2,CXCL1,RARRES2,MIR125B1,CXCL11,ICAM1,LY96,P2RY6,MAPK13,PID1,IL18,NLRP3,CXCL8,TNFRSF1B,CXCL10,MYD88,PDCD1LG2,CYP24A1,LTF,CAMK2A,CYP1B1,NGFR,FPR2,CD180,VWA2,CD274,CYP11A1,CD14,CAV1,AQP1,ANKRD1,PTGER4,GAS6,TRERF1,P2RY2,PTK6,TCIRG1,RORC,ANXA1,CCR5,ATP6V1G3,EGFR,ATP6V0D2,PYCARD,IRS…
0.00675466	52	3481	26	0.00746912	0.5	GO:0014032	GO:BP	neural crest cell development	16592	5162	c("GO:0014031", "GO:0014033", "GO:0048864")	TAS,IBA,ISS,IBA,IBA,ISS,IBA,IDA,ISS,ISS,IBA,IBA,IBA,IBA,IBA,IBA,IBA,IDA,IBA,ISS,ISS,ISS,IBA,ISS,IMP,ISS IBA	NRG1,SEMA5A,SHH,SEMA7A,SEMA3B,JAG1,SEMA6B,FN1,NRP1,FOLR1,SEMA4B,SEMA3D,SEMA4A,RADIL,SEMA6A,SEMA3G,SEMA6D,GDNF,SEMA3E,CDH2,PITX2,ERBB4,SEMA5B,HAND2,KBTBD8,SOX8
0.00690675	20	3481	14	0.00402183	0.7	GO:0003177	GO:BP	pulmonary valve development	16592	1757	GO:1905314	ISS,ISS,ISS,IMP,ISS,ISS,ISS,ISS,ISS,IMP,ISS,ISS,ISS,ISS	TNFRSF1B,TGFB2,BMP4,JAG1,TNFRSF1A,SMAD6,SLIT2,HEYL,ROBO1,GJA5,HEY2,TBX20,HEY1,ROBO2
0.00693735	58	3481	28	0.00804367	0.482759	GO:0014033	GO:BP	neural crest cell differentiation	16592	5163	c("GO:0048762", "GO:0048863")	TAS,IBA,ISS,IBA,IBA,ISS,IBA,ISS,IDA,ISS,ISS,IBA,IBA,IBA,IBA,IBA,IBA,IBA,IDA,IBA,ISS,ISS,ISS,IBA,ISS,IMP,IMP,ISS IBA	NRG1,SEMA5A,SHH,SEMA7A,SEMA3B,JAG1,SEMA6B,SOX9,FN1,NRP1,FOLR1,SEMA4B,SEMA3D,SEMA4A,RADIL,SEMA6A,SEMA3G,SEMA6D,GDNF,SEMA3E,CDH2,PITX2,ERBB4,SEMA5B,HAND2,GSC,KBTBD8,SOX8
0.0071866	96	3481	40	0.011491	0.416667	GO:0034340	GO:BP	response to type I interferon	16592	9880	c("GO:0034097", "GO:0045087")	TAS,IMP TAS,ISS TAS,TAS,IDA IMP IC,TAS,TAS,IDA,TAS,TAS,TAS,IMP TAS,TAS,IMP,TAS,TAS,IBA TAS,IDA IMP TAS,IDA IBA,ISS,IMP TAS,TAS,TAS,TAS,TAS,TAS,IDA TAS,TAS,TAS,TAS,TAS,TAS,IBA TAS,TAS,IDA,TAS,TAS,IDA TAS,TAS,IDA	PSMB8,OAS3,OAS2,RSAD2,SP100,XAF1,BST2,SHFL,GBP2,IFIT2,MX1,OAS1,IFIT3,MYD88,OASL,MX2,IFITM3,ISG15,NLRC5,TRIM56,IFI27,HLA-G,IRF1,IFI35,IRF5,IRF7,IFIT1,EGR1,IRF2,ISG20,HLA-B,PTPN6,IFITM2,HLA-A,SMPD1,HLA-E,RNASEL,USP18,IRF8,WNT5A
0.00759776	724	3481	202	0.0580293	0.279006	GO:0002520	GO:BP	immune system development	16592	1174	c("GO:0002376", "GO:0048731")	TAS,IDA IEP IBA,TAS,NAS,IEP NAS,IDA NAS,TAS,ISS,ISS,ISS,TAS,IDA IBA TAS,ISS,ISS,NAS,IC,ISS,NAS,IBA,TAS,IDA,ISS,IDA,ISS,ISS,IDA IMP ISS IBA TAS,IDA,IDA,IDA NAS,ISS,ISS,IMP,ISS,IMP,ISS,IDA,ISS,TAS,ISS,ISS,IBA,IDA TAS,ISS,IDA IMP ISS,ISS,ISS,IDA IEP,IDA,TAS,IDA ISS IBA TAS,IDA IMP,ISS,IDA,TAS,IDA ISS IBA,IDA,IBA,ISS,IMP,IMP ISS,IDA,IMP ISS TAS,IBA,ISS,ISS,ISS IBA NAS,NAS,IMP,ISS,IDA IMP,IMP,IMP,ISS,…	H3C3,AXL,PSMB8,TLR4,IL31RA,IFI16,THBS1,TLR2,RSAD2,MMP14,MYL9,CSF2,CRTAM,IL6,TLR3,VCAM1,PTN,IL11,MLH1,PSMD5,MIR125B1,BATF,IL15,IL18,NLRP3,RUNX1,GPR55,HLA-DRA,CD74,VNN1,LTF,CCR1,NRROS,CD274,DOCK10,FST,CLCF1,LGALS3,LYL1,TGFB2,SELPLG,H4C12,ADAM8,SHH,PTGER4,EPHA2,GAS6,LIF,PSMB9,CSF1,BMP4,RORC,SPN,NFATC2,ANXA1,ETS1,TNFSF8,CCR2,VSIR,SOCS1,APCS,PTPRC,RUNX2,LFNG,TGFBR2,ALAS2,JAG1,HSPA1A,ZMIZ1,HLA-G,RAB7B,…
0.00772002	130	3481	50	0.0143637	0.384615	GO:0030509	GO:BP	BMP signaling pathway	16592	7904	c("GO:0007178", "GO:0071773")	IDA,IMP,IDA TAS,IBA,IBA,IDA ISO,IDA IBA,IGI,IDA IBA,IDA IMP ISS,TAS,ISS,IBA,IDA ISS IBA TAS,IMP,IDA IBA,IBA,IBA TAS,IDA IMP ISS IBA,ISS IBA,ISS,IDA IBA,IBA,IDA,IDA IMP ISS IBA TAS,ISS IBA,IDA IMP IBA TAS,IBA,IDA IBA TAS NAS,IBA,IDA IMP ISS IBA,IBA,ISS IBA TAS,IDA ISS IBA TAS,IBA TAS,IDA IBA,IMP,TAS,IMP,TAS,IDA IBA,ISS,IDA,IDA,ISS,ISS,ISS,ISS,IMP,IDA IMP IBA	HFE,ITGA3,BMP10,FST,TGFB2,CAV1,GDF5,CCN1,SOST,BMP4,CHRDL1,RUNX2,GDF15,NOG,CRIM1,FSTL3,SMAD3,SMURF2,NBL1,RGMB,FBN1,FAM83G,NODAL,PDCD4,SMAD1,ELAPOR2,SMAD6,BMP5,BMPR1B,BMP8A,BMP6,RGMA,SMAD9,CER1,GREM2,GDF7,DLX1,AMHR2,CHRD,PCSK6,SOSTDC1,LRP2,TMEM100,GDF6,TBX20,ZNF423,DLX5,FOXD1,SULF1,BMP7
0.00773398	30	3481	18	0.00517093	0.6	GO:0031018	GO:BP	endocrine pancreas development	16592	8124	c("GO:0031016", "GO:0035270", "GO:0048856")	IDA,ISS,IDA,IBA,IDA,TAS,IDA,ISS,IBA,IMP IC,IDA,ISS,IDA ISS IBA,IMP ISS,TAS,ISS,IMP,ISS TAS	FOXA2,IL6,BMP4,ANXA1,CDK6,FOXO1,BMP5,DLL1,MNX1,IL6R,BMP6,NKX6-1,PDX1,RFX6,NKX2-2,CDH2,PAX6,INSM1
0.00773398	30	3481	18	0.00517093	0.6	GO:0030224	GO:BP	monocyte differentiation	16592	7786	c("GO:0002573", "GO:1903131")	IEP,IDA,IDA,IDA,ISS,IDA,IDA,TAS,TAS,IEP ISO,IDA,IEP,IDA,IDA,IDA,IDA,IDA,IEP	IL31RA,IFI16,MIR125B1,CD74,CSF1,BMP4,APCS,CSF1R,IRF7,PDE2A,ZFP36L1,MYH9,HLA-DRB1,VEGFA,CDK6,HOXA7,CD4,PDE1B
0.00784618	151	3481	56	0.0160873	0.370861	GO:0061458	GO:BP	reproductive system development	16592	18236	GO:0048731	IEP,ISS,IBA,ISS,ISS,IBA,ISS,IDA ISS,IBA,IEP,IDA IMP IEP ISS,ISS,IGI,ISS,TAS,IMP IEP,IEP,ISS,IGI NAS,IDA,IMP,ISS,IBA,IEP,NAS,ISS,ISS,IMP,ISS,TAS,IEP,IMP,IEP,IEP,IBA,ISS,ISS,IBA,IBA,ISS,IEP,IEP,ISS,IMP IEP,ISS,ISS,IEP ISS,ISS,ISS,ISS,IEP,IEP,IMP IEP,IMP,ISS,ISS	AKR1C3,EREG,PSAPL1,PTN,BASP1,PHLDA2,TGFB2,SHH,ANXA1,MAMLD1,SOX9,NKX3-1,RAD21L1,GATA3,ITGB8,WNT4,ADAM19,VEGFA,INHBA,CUL7,NODAL,CITED2,ADAM21,CYP27B1,ALOX15B,BMP5,CITED1,FGF8,BMPR1B,SPP1,SLIT2,TPPP3,STOX2,PLAC1,CYP19A1,HAND1,LHX1,TEX19,AR,HEY2,SLIT3,FGF9,PDGFRA,GATA4,EOMES,LRP2,KIT,FGFR2,HEY1,SOX8,ROBO2,SALL1,WNT5A,TBX3,SULF1,BMP7
0.00784618	151	3481	56	0.0160873	0.370861	GO:0048608	GO:BP	reproductive structure development	16592	14955	c("GO:0003006", "GO:0048856", "GO:0061458")	IEP,ISS,IBA,ISS,ISS,IBA,ISS,IDA ISS,IBA,IEP,IDA IMP IEP ISS,ISS,IGI,ISS,TAS,IMP IEP,IEP,ISS,IGI NAS,IDA,IMP,ISS,IBA,IEP,NAS,ISS,ISS,IMP,ISS,TAS,IEP,IMP,IEP,IEP,IBA,ISS,ISS,IBA,IBA,ISS,IEP,IEP,ISS,IMP IEP,ISS,ISS,IEP ISS,ISS,ISS,ISS,IEP,IEP,IMP IEP,IMP,ISS,ISS	AKR1C3,EREG,PSAPL1,PTN,BASP1,PHLDA2,TGFB2,SHH,ANXA1,MAMLD1,SOX9,NKX3-1,RAD21L1,GATA3,ITGB8,WNT4,ADAM19,VEGFA,INHBA,CUL7,NODAL,CITED2,ADAM21,CYP27B1,ALOX15B,BMP5,CITED1,FGF8,BMPR1B,SPP1,SLIT2,TPPP3,STOX2,PLAC1,CYP19A1,HAND1,LHX1,TEX19,AR,HEY2,SLIT3,FGF9,PDGFRA,GATA4,EOMES,LRP2,KIT,FGFR2,HEY1,SOX8,ROBO2,SALL1,WNT5A,TBX3,SULF1,BMP7
0.00818442	25	3481	16	0.00459638	0.64	GO:0060688	GO:BP	regulation of morphogenesis of a branching structure	16592	17497	c("GO:0001763", "GO:0022603", "GO:0051239")	ISS,ISS,IDA ISS,ISS,ISS,ISS,ISS,IMP,IDA ISS IBA,ISS,ISS,IDA,ISS,ISS,ISS,ISS	TACSTD2,PAX8,BMP4,SOX9,NOG,VEGFA,PDGFA,LRRK2,GDNF,LHX1,PAX2,HGF,FGFR2,SOX8,SMO,SULF1
0.0083502	120	3481	47	0.0135019	0.391667	GO:2001236	GO:BP	regulation of extrinsic apoptotic signaling pathway	16592	30378	c("GO:0097191", "GO:2001233")	IMP,IMP,TAS,IDA ISO,IDA TAS,IDA IBA TAS,IMP,IDA,IDA ISO,IDA,IDA,IDA IBA,IDA IMP IBA,IMP,IMP,IDA,ISS,IDA,IMP IBA,IDA TAS,IMP,IDA,IDA,IMP,IDA,IMP,TAS,IDA IMP,ISS,IDA,IDA IMP,IDA,IMP,IMP,IDA IMP IBA TAS,IDA,IBA,IBA,NAS,IBA,IDA,IDA,IMP,IDA,IMP,IMP ISO TAS,IBA	SERPINE1,LTBR,TNFRSF10A,NRG1,THBS1,TNFSF10,SP100,CSF2,ACSL5,SCG2,ICAM1,G0S2,LGALS3,CAV1,TMBIM1,TNFSF12,BMP4,PYCARD,TNFRSF12A,BCL2L1,HSPA1A,IL1B,TRAF1,TIMP3,TMC8,ITGA6,IL1A,MIR222,GPER1,FAIM2,MIR221,INHBA,SH3RF1,PAK2,CFLAR,NOL3,FAIM,EYA4,BMP5,EYA1,GDNF,SFRP1,DEPTOR,AR,UNC5B,RET,EYA2
0.00884539	389	3481	119	0.0341856	0.305913	GO:0030001	GO:BP	metal ion transport	16592	7688	GO:0006812	IDA,ISS,IDA TAS,IGI,IDA,IDA,ISS TAS,ISS IBA,IDA,ISS IBA,IDA,IBA,IDA,ISS,IDA,IDA IMP,IDA IBA,ISS,ISS,IDA,IBA,IMP,IMP NAS,IMP,IDA IBA,IDA,IDA,ISS,NAS,IDA,IBA,IDA IBA,IDA,IBA,IGI,IDA IBA,ISS,IDA IBA,IDA,IDA IMP ISS IBA TAS,NAS,IBA,IMP ISS,IDA,IDA IGI ISS IBA,IBA,IBA,IC,ISS,ISS,IDA ISS IBA,IBA,IDA IMP IBA TAS,IBA,ISS,IDA IMP IBA TAS,IDA,IBA,IDA ISS,IBA NAS,IDA,IMP,IDA IMP IC,IMP,IBA TAS,IMP IBA,ISS,I…	KCNN4,NALCN,JPH2,CX3CL1,CEMIP,CXCL11,P2RY6,ITPR3,CXCL10,STAC,STC1,CATSPER1,F2RL3,CAMK2A,CCR1,GRIN2B,LGALS3,PDGFRB,CAV1,GAS6,FAM155A,AHNAK,ATP2B2,PLPP4,KCNE3,CCR5,EGF,PTPRC,P2RX5,CCL2,KCNE1B,RAMP1,MYLK,CACNA1F,CALCR,KCNE5,PRNP,GRAMD2A,CCL5,TRPM2,CACNG7,ATP2C2,SLC9A1,GPER1,ATP1B1,UBASH3B,ORAI3,CCR7,BIN1,PTK2B,SLC39A13,HOMER3,SLC8B1,NIPAL4,PDE4B,MICU2,F2,LIME1,NPPA,CACNG6,NOL3,CRACR2B,ATP2B4,CDH23,H…
0.00921539	71	3481	32	0.00919276	0.450704	GO:0043407	GO:BP	negative regulation of MAP kinase activity	16592	12337	c("GO:0043405", "GO:0043409", "GO:0071901")	IBA,IDA IBA,IDA IBA,ISS,IDA,IBA,IDA,TAS,ISS,IDA IBA,IMP,IMP IBA,IBA,IBA,IDA IBA,TAS,ISS IBA,ISS,IDA IMP,IDA,IMP,IDA,ISS IBA,ISS,IBA TAS,IMP,ISS,IDA,ISS,IBA TAS,IDA,IDA	SPRY4,DUSP6,DUSP4,CAV1,BMP4,DUSP5,CBLC,RGS3,IL1B,PTPRJ,PTPN22,IRAK3,SPRY2,SPRED3,DUSP10,RGS4,SPRED1,SH2B3,DAB2IP,STK38,SMPD1,NPPA,SPRED2,PDCD4,DUSP16,CAV3,RGS2,MIR218-1,DUSP19,DUSP9,BMP7,UCHL1
0.00928141	243	3481	81	0.0232692	0.333333	GO:0007610	GO:BP	behavior	16592	3483	GO:0008150	ISS,ISS,ISS,ISS,ISS,IBA,ISS,ISS TAS,ISS,ISS,IBA,ISS,IMP,ISS,IBA,ISS,ISS,IBA,IMP,ISS,IDA,IBA,ISS TAS,ISS,ISS,NAS,IGI,IMP,ISS,TAS,ISS,ISS,IDA ISS,ISS,ISS,ISS IBA,IMP ISO,ISS,IMP,IMP,ISS,IDA IBA,ISS,IMP,IMP,ISS,ISS,ISS,ISS,ISS,ISS,IMP,TAS,IMP,IMP,IMP ISS,ISS,ISS,ISS,ISS,IMP ISS,ISS,ISS,ISS NAS,IMP,ISS,ISS,IMP,ISS,ISS,IMP,ISS,ISS,ISS,ISS,IMP,IGI,IGI ISO,TAS,ISS,ISS IBA	FOXA2,THBS1,TLR2,PTN,ITGA3,BDNF,DKK1,GRIN2B,MUSK,PLK2,NGF,RELN,SHANK2,EGFR,NTF3,TH,GRPR,LPAR5,PER3,NPAS2,GDF15,LRRN4,PRNP,GRM5,EGR1,RASGRF1,LDLR,CHRNB1,QRFP,DLG4,NR1D1,CIART,B2M,C3orf70,NLGN1,CFAP69,MAPT,NR4A3,ANKFN1,KALRN,BBS4,NPW,SPTBN4,CHRNA5,LRRK2,ABAT,SLC6A4,THBS4,SLC8A2,NTRK2,ATP1B2,ACE2,GDNF,NRXN2,ADRB1,SHANK1,SCN2A,SLC6A1,GPR88,PRKN,CHRNA3,SLC8A3,MAP1A,CHRNA7,SLITRK5,CUX2,USP2,CHRNA4,NFAT…
0.00945719	489	3481	144	0.0413674	0.294479	GO:0014070	GO:BP	response to organic cyclic compound	16592	5199	GO:0010033	TAS,IDA,IBA,IDA IBA,TAS,IBA,IBA,IMP,IDA,IDA IBA,IDA,IDA,IDA ISS,IDA,ISS,TAS,IEP,TAS,IDA IBA NAS,IDA,IDA,ISS,IDA,IDA IMP,TAS,IDA IEP,IDA,TAS,IMP,IDA,IDA IBA,IMP,IDA,IDA IMP,IDA,IDA,IEP,IMP ISS,IMP,IDA,IMP,IDA,IMP,IDA,IDA,IEP,ISS,IDA,IMP ISS,IDA,IDA,IDA,IBA,IDA,IMP,IMP,IDA ISS,IDA,IDA ISS IBA,NAS,IBA,TAS,IMP,IMP,ISS,IDA,IDA,IDA ISS,IDA,IDA,TAS,IMP,IDA,ISS,IBA,IMP ISS,IDA,IDA,IDA,ISS,ISS,IDA IMP IBA…	H3C3,AKR1C3,GGT5,CGAS,THBS1,GNA15,HSD3B1,IFIH1,IL6,TLR3,TGM2,MIR125B1,P2RY6,IL18,HRH1,RUNX1,ADTRP,CATSPER1,CYP24A1,CYP1B1,IL1RN,FAM107A,TGFB2,CAV1,H4C12,AQP1,TRERF1,P2RY2,BMP4,RORC,ANXA1,CCR5,EGFR,STING1,TGFBR2,CCL2,TFPI,DDX58,OSBPL7,ZMIZ1,CAV2,CALCR,KYNU,DMTN,IL1B,VGF,IRAK3,CCL5,TRPM2,ZFP36,FOLR1,IFIT1,GNAO1,AHR,CDKN2D,SLC9A1,NKX3-1,PDE2A,GPER1,PMEPA1,HTR1D,AQP3,RFTN1,EPG5,EGR1,LMO3,ZFP36L1,DUOX…
0.00952952	469	3481	139	0.0399311	0.296375	GO:0031344	GO:BP	regulation of cell projection organization	16592	8301	c("GO:0030030", "GO:0051128")	IMP,ISS,IMP,ISS,ISS IBA,ISS,ISS,ISS,ISS,IGI IBA,IDA ISS IBA,TAS,ISS,IDA,IBA TAS,IDA,ISS,IMP,IMP,IDA,IDA IBA,ISS,IBA,IDA IBA,ISS,IMP,ISS,ISS,ISS,ISS,IBA,IMP,IBA,ISS IBA,ISS,IDA IBA,IDA,IMP ISS,IMP,ISS IBA,ISS,ISS,ISS,IBA,ISS IC,ISS,IMP,ISS,ISS,IBA,IMP,ISS,IBA,ISS,IBA,ISS,IDA ISS,ISS,IBA,IDA,IBA,IMP,IBA,IGI ISS,ISS,IDA,IBA,IMP,ISS,IGI ISS,ISS,IBA,IDA,IMP ISS,IMP,IMP,IMP,IDA,ISS,IDA,IMP IBA,IBA,IMP,…	CD44,TACSTD2,RAC2,IL1RAPL1,SEMA5A,RAB17,CX3CL1,PTN,L1CAM,EPS8L2,BDNF,NGFR,GRIN2B,CAMK1,NGF,CAV1,RELN,EPHA2,PTK6,PROM2,SEMA7A,MAP2,SEMA3B,CDC42EP5,MIR210,ATP8B1,ALK,CSMD3,AGRN,NTNG2,SEMA6B,DMTN,CDC42EP3,SCARF1,PRNP,CDC42EP2,DSCAM,NRP1,TRPM2,PODXL,ITGA6,SPRY2,MIR222,PLXNA2,CCR7,DAB2IP,WASF2,MIR221,TANC2,SEMA4B,PTK2B,F2RL1,NEDD4L,LPAR1,PLXND1,VEGFA,MACF1,DLG4,PLXNA1,SPOCK1,PLXNA4,LTK,PAK2,CUL7,STX1B…
0.00965742	68	3481	31	0.00890549	0.455882	GO:0086003	GO:BP	cardiac muscle cell contraction	16592	21018	c("GO:0060048", "GO:0070252")	IDA,ISS IC,IMP IBA,IBA,IMP IBA,ISS,ISS,ISS,IC,IMP,ISS,IMP,IMP ISS,IMP,IMP,ISS,IMP,TAS,IMP,IMP,IMP IBA,IMP,IMP IBA,IMP,IMP ISS,IMP,IMP,IMP,TAS,ISS,IMP	STC1,CAV1,KCNE3,KCNE1B,KCNE5,GSN,BIN1,NEDD4L,FLNA,SCN5A,PDE4B,KCNJ5,CAV3,HCN4,CACNA1D,CACNA1G,DSC2,GJA1,GJA5,CTNNA3,KCNQ1,KCNJ8,SCN3B,CACNA1C,RYR2,SCN4B,KCNH2,KCNJ2,GJC1,FGF13,SCN2B
0.00969116	159	3481	58	0.0166619	0.36478	GO:0042063	GO:BP	gliogenesis	16592	11549	GO:0022008	ISS,ISS,IDA TAS,IDA IMP,IDA IMP,IMP,ISS IBA,ISS,ISS,ISS,IDA,ISS,IBA,IDA,IBA,ISS IBA,IDA,IDA,ISS,IMP,IBA,IMP ISS IBA,IGI,IGI,IBA,ISS,ISS,ISS,ISS,IBA,ISS,ISS,ISS,IMP,ISS,ISS,ISS,IDA,IMP ISS,ISS,ISS,TAS,ISS,IMP,IMP ISS,ISS,ISS,IMP ISS,ISS IBA,ISS,ISS,ISS,NAS,ISS,IDA ISO,ISS,ISS,ISS	ADGRG1,TLR2,IL6,CX3CL1,PTN,MIR125B1,TNFRSF1B,FPR2,NRROS,CLCF1,TGFB2,RELN,SHH,CSF1,ANXA1,NCMAP,CCR2,CCL2,MXRA8,ZMIZ1,PRDM8,ADGRG6,CSF1R,IL1B,SOX9,TNFRSF21,MMP24,NOG,MIR222,PLP1,DAB2IP,MIR221,MBOAT7,BIN1,LDLR,SOX13,NR1D1,F2,CDK6,CSPG5,B4GALT6,MAPT,ZNF365,NF2,SOX6,DLL1,ATP1B2,TENM4,DAAM2,PAX2,SLC8A3,CDH2,SOX2,ID2,VCAN,LRP2,TMEM98,SOX8
0.00984719	177	3481	63	0.0180982	0.355932	GO:0042445	GO:BP	hormone metabolic process	16592	11798	c("GO:0008152", "GO:0010817")	IDA IBA,IDA IBA,IMP,IBA TAS,IDA IBA,TAS,IDA IBA,TAS,IDA,IDA IBA TAS,TAS,ISS,IBA,IDA,TAS,TAS,IDA IBA,IDA IBA TAS,IMP,ISS,IMP,TAS,IDA,IBA TAS,IBA TAS,IBA,IDA,TAS,TAS NAS,TAS,IDA,IDA,IDA,IDA,TAS,IDA,IDA ISS TAS IC,IDA,IDA,IDA,IGI,IBA,IDA,TAS IC,IDA,IGI IBA TAS,IDA TAS,TAS,ISS,TAS,IBA TAS,IDA,IDA IBA TAS,IDA IBA TAS,IDA,IMP,TAS NAS,IEP,IMP,IDA ISS,ISS,IDA,TAS	AKR1C3,AKR1C1,PAX8,HSD3B1,SDR16C5,TSPOAP1,AKR1C2,CTSZ,CYP1B1,CYP11A1,NGF,SHH,ADH1C,LRAT,ADM,HSD17B2,ECE1,DIO2,H6PD,EGR1,GATA3,DUOX1,WNT4,PCSK1,DIO1,ADH6,ALDH1A3,AOPEP,HSD17B6,DHRS3,CYP27B1,CYP27C1,HSD17B7,RDH12,SRD5A3,BMP5,ACE,SPP1,RDH10,CYP46A1,GNB3,CRYM,BMP6,ACE2,GFI1,DIO3,CYP19A1,HSD17B14,FOXE1,SLC5A5,CGA,STC2,PCSK5,PCSK6,SULT2A1,GHR,ENPEP,CHST8,CACNA1H,ALDH1A2,CHST9,CYP26A1,MME
0.00996629	131	3481	50	0.0143637	0.381679	GO:0010595	GO:BP	positive regulation of endothelial cell migration	16592	4755	c("GO:0010594", "GO:0010634", "GO:0043542")	IDA,ISS,IMP,TAS,IMP IBA,IMP,IDA IGI,ISS,IDA,IDA IBA,IDA,IMP,IDA,IMP,IMP,IDA,IDA,IDA,IMP,IMP,IGI,IMP,IMP TAS,IDA,IDA IGI,IMP,IDA IMP,IMP,IMP,IDA IMP,ISS,IDA,IMP,IGI,IDA IMP IGI ISO,IMP,IMP,IMP IBA,IMP,IMP,IMP,IMP,IDA IGI IBA,ISS,IGI,IDA,IMP IGI,IMP,IMP,IDA ISO	THBS1,SEMA5A,STAT5A,EDN1,FGF1,RHOJ,TMSB4X,SRPX2,BMP4,ANXA1,ANGPT4,ETS1,EGF,MIR210,RIN2,ANXA3,MIR135B,MIR30A,RRAS,ATOH8,MIR23B,HDAC9,NRP1,MIR29A,MIR27B,ITGB3,KDR,GATA3,MIR221,PRKCA,MIR150,PTK2B,MIR199A1,PIK3CD,VEGFA,FUT1,MAP2K3,CD40,HSPB1,HDAC7,RHOB,GPLD1,FGF2,FOXC2,MIR10B,SPARC,PRKD1,FLT4,WNT5A,AMOT
0.0100696	84	3481	36	0.0103419	0.428571	GO:0002027	GO:BP	regulation of heart rate	16592	755	c("GO:0008016", "GO:0065008")	IDA,IDA,ISS,IDA,IMP IBA,IBA,IDA,IBA,IMP IBA,ISS,ISS,IMP IBA,IMP,IMP,IMP,IMP,IMP,ISS,IMP,ISS,IBA,IMP,IMP,IMP,IMP,IMP ISS IBA,IMP,IMP ISS,ISS,ISS,IMP,IMP IBA TAS,IMP,IMP,ISS,ISS	EDN1,EDN2,CAV1,ADM,KCNE3,ADRA1B,RNLS,KCNE1B,KCNE5,BIN1,SHOX2,SCN5A,NPPA,KCNJ5,CAV3,HCN4,KCND3,SPTBN4,CACNA1D,CACNA1G,ADRB1,DSC2,CTNNA3,KCNQ1,DMD,SCN3B,CACNA1C,RYR2,FKBP1B,SPX,SCN4B,KCNH2,KCNJ2,SCN2B,SLC8A1,ISL1
0.0102877	170	3481	61	0.0175237	0.358824	GO:0006814	GO:BP	sodium ion transport	16592	2783	GO:0006812	IDA,ISS,IDA,IDA IBA,IBA,IBA,IBA,IDA IMP ISS IBA,NAS,IDA IGI ISS IBA,IBA,IDA IBA NAS,IBA,IDA,IDA,IDA,IDA IMP IBA,IBA,IC,IDA IMP,IDA IMP,IDA,IDA IMP,IBA,IDA,ISS,IBA TAS,IBA,IBA,ISS IBA,IDA IBA,IBA,IBA,IBA,IBA,IDA IBA,ISS IBA TAS,IDA IBA,ISS,ISS IBA,IBA,IBA,IBA,ISS,IDA IMP IBA NAS,IDA,IDA,IBA NAS,ISS,IDA,IBA,IBA,IMP IBA,IBA,IDA IBA TAS,IBA,ISS IBA,IDA,IDA,IDA IMP IGI ISO IBA,IBA	PCSK9,NALCN,OSR1,SCNN1A,SLC6A14,FGF14,SLC6A3,SLC9A1,ACTN4,ATP1B1,FXYD5,NEDD4L,CATSPER3,SLC34A3,SLC4A11,SLC8B1,SCN5A,SLC6A6,ATP2B4,HCN2,SLC4A4,CAV3,HCN4,SLC5A12,KCNK1,SPTBN4,SCN11A,SLC6A4,SLC5A9,SLC8A2,ATP1B2,SLC9A9,SLC9A2,NKAIN1,SLC6A8,ATP1A3,SCN2A,SLC6A1,ANK3,SLC8A3,SLC5A5,SLC6A17,NKAIN2,DMD,SCN3B,SLC9B2,TESC,SCN8A,NKX2-5,SCN4B,ATP12A,FXYD6,WNK2,SLC5A4,SCN4A,SLC6A11,FGF13,SLC24A4,SCN2B,SLC8A1,SL…
0.0104841	225	3481	76	0.0218328	0.337778	GO:0090092	GO:BP	regulation of transmembrane receptor protein serine/threonine kinase signaling pathway	16592	21173	c("GO:0007178", "GO:0009966")	IDA,IDA,IMP,IMP,IDA,IMP,IDA,IDA IBA,ISS,IDA IMP IBA,IBA,IDA ISO,IDA IBA,NAS,IGI,ISS,IDA IBA,IDA IMP ISS IBA,TAS,IDA,IDA,TAS,IMP,IBA,ISS,ISS,ISS,IDA ISS IBA TAS,IDA IMP IBA,ISS,IMP,IDA IBA,IDA IMP IBA TAS,ISS,IMP TAS,IDA IBA TAS NAS,ISS,IDA IMP ISS IBA,IDA IBA,ISS,IBA,ISS,IMP IGI ISS IBA,ISS,TAS,ISS IBA,IDA IMP TAS,IBA,IDA IBA,TAS,TAS,IBA,IDA ISS IBA,TAS,IDA ISS IBA TAS,IBA TAS,IDA IMP ISO IBA,IDA…	THBS1,HFE,ADAMTSL2,ITGA3,DKK1,SLC2A10,PEG10,BMP10,NRROS,FST,TGFB2,CAV1,GDF5,SHH,CCN1,CCN3,SOST,BMP4,CHRDL1,VEPH1,TGFB1I1,TGFBR2,HSPA1A,GDF15,HTRA4,SPRY2,FOLR1,NOG,VASN,SPRED3,CRIM1,FSTL3,PMEPA1,SPRED1,SMAD3,SMURF2,LATS2,NBL1,INHBA,FBN1,TGFBR3L,SPRED2,NODAL,CITED2,SMAD1,ELAPOR2,SMAD6,MSTN,BMP5,CITED1,BMPR1B,BMP8A,BMP6,SMAD9,CER1,GREM2,LDLRAD4,GDF7,INHBE,GDF10,DLX1,IGSF1,CHRD,CD109,PCSK6,SOSTDC1,NK…
0.010673	181	3481	64	0.0183855	0.353591	GO:0070374	GO:BP	positive regulation of ERK1 and ERK2 cascade	16592	18877	c("GO:0043410", "GO:0070371", "GO:0070372")	IDA IBA,IBA TAS,IMP,IDA,IDA,IDA IMP IBA,ISS,IGI ISS,IMP,IMP,IMP ISS,IMP,IDA,IDA IBA,IDA IMP,IDA,IDA,IMP,IBA,ISS,IBA,IMP ISS,IGI,IGI,IMP IBA,IBA,ISS,IBA,IMP,IGI,IDA,IDA ISS,IMP,IC,IDA,ISS,IMP,IDA ISS,IDA,IDA ISO,IDA IBA,IMP,IMP,ISS IBA,IMP,IMP,IMP IBA,IMP,IDA,IDA,ISS,IBA,IMP,IMP,IDA IBA,IMP,IDA IBA,ISS,IBA,ISS,ISS,ISS,IDA,IMP	CD44,CX3CL1,ICAM1,P2RY6,GPR55,CD74,FFAR4,FPR2,CCR1,GCNT2,PDGFRB,ACKR3,GAS6,SEMA7A,EGFR,CCN2,SERPINF2,PYCARD,CCL26,PTPRC,CCL2,CSF1R,CALCR,MIR23B,PTPN22,PDGFC,NRP1,CCL5,SPRY2,MIR27B,MIR222,GPER1,KDR,CCR7,MIR221,PRKCA,PTK2B,F2RL1,HLA-DRB1,VEGFA,PDGFA,SHC1,NODAL,THPO,MTURN,GAREM1,FGFR4,FGFR3,NECAB2,FGF2,CHRNA7,XCL2,ERBB4,PDGFRA,CD4,HAND2,ALKAL1,GATA4,XCL1,NPNT,P2RY1,FGFR2,ARHGAP8,FLT4
0.0107352	567	3481	163	0.0468256	0.287478	GO:0051347	GO:BP	positive regulation of transferase activity	16592	15833	c("GO:0043085", "GO:0051338")	IDA ISO,IDA,IBA,IMP,NAS,ISS,IBA,IDA IMP ISO IBA,TAS,IMP,IDA,IDA,IDA ISS IBA,IDA,IDA,TAS,IDA,NAS,IDA,IDA,IBA,TAS,IDA,IDA ISS,IBA,IDA IBA,IDA IMP IBA,IDA,ISS,IDA IBA,IBA,IDA,IBA,IDA IBA,IDA ISS IBA,TAS,IDA,ISS,ISS,IDA,IBA,IDA ISS,IDA,IDA,ISS,IDA,TAS,IBA,IDA IMP IBA,IDA,IDA IBA,ISS,IDA IMP TAS,NAS,ISS,IBA,IBA,IBA TAS,IGI TAS,IDA,IMP ISS IBA,IDA,IDA ISS IBA,IDA,IDA IBA,IGI,ISS,IBA,TAS,IDA NAS,TAS,IMP…	CD44,DTX3L,AXL,PLAAT4,TNFRSF10A,TLR4,EPM2AIP1,NRG1,FPR1,THBS1,ARHGEF5,SAA1,EREG,TNFSF15,PRLR,DUSP6,CEMIP,TLR3,EDN1,MIR125B1,AREG,BDNF,IL18,DKK1,BTC,CD74,FGF1,LTF,FPR2,TGFA,MUSK,CAMK1,MLKL,MST1R,PDGFRB,NGF,TGFB2,RELN,ADAM8,IGFBP6,EPHA2,GAS6,CCN1,NEDD9,CSF1,BMP4,DUSP5,PAK6,EGFR,NTF3,GADD45G,IRS1,EGF,PTPRC,TGFBR2,NRK,HBEGF,ALK,ADRB2,CCND1,CSF1R,IL1B,EPGN,GDF15,GADD45B,PRNP,GRM5,PDGFC,CCL5,TLR6,C5,IT…
0.0107967	454	3481	135	0.038782	0.297357	GO:0120035	GO:BP	regulation of plasma membrane bounded cell projection organization	16592	22820	c("GO:0031344", "GO:0120036")	IMP,ISS,IMP,ISS,ISS IBA,ISS,ISS,ISS,ISS,IGI IBA,IDA ISS IBA,TAS,ISS,IDA,IBA TAS,IDA,ISS,IMP,IMP,IDA IBA,ISS,IBA,IDA IBA,ISS,IMP,ISS,ISS,ISS,ISS,IBA,IMP,IBA,ISS IBA,ISS,IDA IBA,IDA,IMP ISS,IMP,ISS IBA,ISS,ISS,IBA,ISS IC,ISS,IMP,ISS,ISS,IBA,IMP,ISS,IBA,ISS,IBA,ISS,IDA,IBA,IDA,IBA,IMP,IBA,IGI ISS,ISS,IDA,IBA,IMP,ISS,IGI ISS,ISS,IBA,IDA,IMP ISS,IMP,IMP,IMP,IDA,ISS,IDA,IMP IBA,IBA,IMP,ISS,ISS,IDA,IBA,…	CD44,TACSTD2,RAC2,IL1RAPL1,SEMA5A,RAB17,CX3CL1,PTN,L1CAM,EPS8L2,BDNF,NGFR,GRIN2B,CAMK1,NGF,CAV1,RELN,EPHA2,PTK6,SEMA7A,MAP2,SEMA3B,CDC42EP5,MIR210,ATP8B1,ALK,CSMD3,AGRN,NTNG2,SEMA6B,DMTN,CDC42EP3,SCARF1,PRNP,CDC42EP2,DSCAM,NRP1,TRPM2,PODXL,ITGA6,MIR222,PLXNA2,CCR7,DAB2IP,WASF2,MIR221,TANC2,SEMA4B,PTK2B,F2RL1,NEDD4L,LPAR1,PLXND1,VEGFA,MACF1,PLXNA1,SPOCK1,PLXNA4,LTK,PAK2,CUL7,STX1B,EFNB2,ROR1,MYO10…
0.0111451	3259	3481	777	0.223212	0.238417	GO:0009893	GO:BP	positive regulation of metabolic process	16592	4226	c("GO:0008152", "GO:0019222", "GO:0048518")	IDA ISO,IMP TAS,IMP IGI,IDA,IBA,TAS NAS,IMP,IDA,IMP,IDA,IMP,IDA IMP ISS,IBA,IMP,IDA,IDA IMP ISO IBA,TAS,IDA,IDA ISS TAS,IEP NAS,IDA IBA TAS,IDA IMP IBA TAS,IDA IMP ISS,IMP,IDA ISS IBA NAS,IDA TAS,IDA,IDA IMP ISS,IDA NAS,IDA IMP IGI ISS,ISS,IDA IMP ISO,IDA ISS IBA,IDA IBA,IDA ISS,IDA ISS,IDA,ISS,IMP,IDA IMP IBA TAS,TAS,IDA,IDA ISS,IDA,IMP IGI,IDA,IMP,IMP,IMP,IDA,IMP ISS,IDA IMP IGI ISS NAS,IDA,IMP…	CD44,SERPINE1,DTX3L,EHF,AXL,TNFRSF10A,OAS3,AKR1C3,PARP14,C4BPB,SERPINB9,TLR4,EPM2AIP1,CARD11,AKR1C1,NRG1,FPR1,TSPYL5,FOXA2,IL31RA,CGAS,IFI16,THBS1,OAS2,NLRP1,TNFSF10,ARHGEF5,PAX8,SAA1,TLR2,RSAD2,SP100,EREG,TNFSF15,PRLR,HFE,CSF2,GSDMD,BLID,IFIH1,DUSP6,AIM2,CRTAM,SDR16C5,PARP9,PCSK9,MIRLET7A2,PKP3,CLDN4,NLRP2,LAPTM5,IL6,MIR138-1,HMSD,CMKLR1,TLR7,CX3CL1,CEMIP,TLR3,OSR1,PLA2R1,IL11,MBP,RARRES2,PRR16,…
0.0116996	167	3481	60	0.0172364	0.359281	GO:0010810	GO:BP	regulation of cell-substrate adhesion	16592	4957	c("GO:0030155", "GO:0031589")	IDA,ISS,IMP,IMP,IDA TAS,IDA IBA,TAS NAS,IDA,IMP,IBA,IMP,IMP,IMP,IDA,IMP,ISS,IMP,IDA,IDA,IDA,ISS,IMP IBA,IMP,IDA,IMP,IDA IMP,IMP,TAS,IMP,IDA,IC,IMP,IDA,IMP,IDA ISS IBA,IMP,IDA,ISS IBA,IDA,IDA,IMP,IDA IBA,IMP,IMP,IDA,ISS,TAS,IDA,IDA ISO,IBA,IMP,ISS,ISS,ISS,IBA,IDA,ISS,IDA,ISS IBA,IMP	SERPINE1,TACSTD2,RAC2,SPRY4,THBS1,CCL28,CX3CL1,PLAU,GBP1,LIMS2,GCNT2,FAM107A,AGR2,COL16A1,NEDD9,CSF1,RIN2,MELTF,JAG1,CORO2B,DMTN,LIMCH1,RRAS,FN1,PTPRJ,NRP1,DOCK5,SLC9A1,ACTN4,KDR,CCR7,PTK2B,VEGFA,FUT1,MACF1,FLNA,DLC1,PLET1,EPHA1,SPOCK1,PHLDB2,TRIOBP,S100A10,FZD7,CDK6,CSPG5,NF2,RAC3,FBLN1,NEXMIF,GPM6B,SFRP1,SEMA3E,NDNF,FBLN2,HOXA7,NPNT,EPHA3,PDPN,CDKN2A
0.0118311	1130	3481	297	0.0853203	0.262832	GO:0032940	GO:BP	secretion by cell	16592	9160	c("GO:0046903", "GO:0140352")	TAS,TAS,IGI,IDA IBA,IMP,TAS,ISS,TAS,IMP,NAS,IGI TAS,IDA,TAS,TAS,IMP,TAS,TAS,TAS,TAS,TAS,IMP IGI TAS,ISS,IDA ISS,TAS,TAS,IDA,TAS,IDA,TAS,TAS,TAS,TAS,TAS,TAS,TAS,TAS,TAS,TAS,ISS,IBA,ISS TAS,TAS,IMP,TAS,TAS,TAS,ISS IBA,TAS,TAS,ISS,TAS,TAS,IBA,TAS,IDA,IMP ISS,TAS,TAS,IDA TAS,TAS,IBA,TAS IC,TAS,IMP,TAS,TAS,IDA,TAS,ISS,TAS,TAS,TAS,IBA,IBA,TAS,IBA,TAS,IMP IBA,TAS,IGI TAS,TAS,TAS,ISS,IDA,TAS,TAS,TAS,TAS,…	CD44,SERPINE1,SNX19,IL1RAPL1,TLR4,FPR1,FOXA2,THBS1,PAX8,SAA1,TLR2,RSAD2,HRNR,DOCK2,HFE,GSDMD,SERPINA1,SRGN,PRSS2,BST2,UNC13D,MILR1,IL6,PLAU,CXCL1,IL11,RARRES2,EDN1,SCG2,FLG2,VEGFC,TCN1,MVP,CTSS,ITPR3,CTSZ,PRSS3,CYBA,CREB3L1,TNFAIP2,TNFRSF1B,F13A1,ADTRP,PECAM1,CDA,LGALS3BP,FFAR4,VNN1,LTF,CAMK2A,TMSB4X,FPR2,SYT8,PLAC8,CCR1,ABCA1,LGALS3,CD14,TGFB2,AMPD3,CTAGE4,ADAM8,ADGRE5,ANKRD1,TMBIM1,GAS6,LIF,PTX…
0.0119852	650	3481	183	0.0525711	0.281538	GO:0045859	GO:BP	regulation of protein kinase activity	16592	13617	c("GO:0001932", "GO:0043549")	NAS,ISS,IDA IMP ISO IBA,TAS,IBA,IMP,IDA,IDA,IDA ISS IBA,IDA,IDA,IDA IBA TAS,TAS,IDA,NAS,IDA,IDA,IBA,TAS,IDA,IDA,IDA ISS,IBA,IDA IBA,ISS,IDA IMP IBA,IDA,IDA IBA,IDA,IBA,IDA,ISS,TAS,IDA,IMP ISS IBA,ISS,ISS,IBA,IDA,IDA ISS,IDA,IDA,ISS,IDA,IDA,ISS IBA NAS,IBA TAS,IBA,IDA IMP,IDA,IDA IBA,IDA,IDA IBA,IDA IMP TAS,IBA,IDA ISS IBA NAS,ISS,TAS,IBA,IBA,TAS,IGI TAS,IDA IBA,IMP ISS,IDA ISS,IDA ISS IBA,IDA,IDA…	TNFRSF10A,TLR4,NRG1,FPR1,SPRY4,THBS1,ARHGEF5,SAA1,EREG,TNFSF15,PRLR,DUSP6,SFN,CEMIP,TLR3,EDN1,MIR125B1,AREG,BDNF,MVP,IL18,DKK1,BTC,DUSP4,GPRC5A,FGF1,LTF,TGFA,CAMK1,MLKL,MST1R,PDGFRB,NGF,TGFB2,CAV1,RELN,ADAM8,CCNA1,IGFBP6,GAS6,CCN1,NEDD9,CSF1,BMP4,PTK6,TRIB2,DUSP5,PAK6,EGFR,NTF3,CBLC,PYCARD,GADD45G,EGF,CCNJL,PTPRC,TGFBR2,RGS3,NRK,HBEGF,ALK,ADRB2,CCND1,CSF1R,IL1B,EPGN,GDF15,ERRFI1,GADD45B,PTPRJ,HEG…
0.0122104	118	3481	46	0.0132146	0.389831	GO:0050796	GO:BP	regulation of insulin secretion	16592	15373	c("GO:0030073", "GO:0050708", "GO:0090276")	ISS,IDA,TAS,ISS,IDA,ISS,TAS,IDA,TAS,IDA,ISS,ISS,TAS,TAS,TAS,TAS,ISS,ISS,IMP,IMP,IDA,ISS,IBA,TAS,ISS,IMP IBA,IMP,IDA,ISS,TAS,IMP ISS,TAS,TAS,TAS,ISS,IDA,ISS,IMP IGI,IDA,IMP,IMP,TAS,ISS,TAS,IMP TAS,IC	FOXA2,IL6,ITPR3,CCN3,IRS1,DOC2B,DPP4,IL1B,SLC2A1,CCL5,IRS2,GPER1,KCNS3,STX1A,RAPGEF3,PRKCA,ALOX5,MIDN,HLA-DRB1,NLGN2,SLC8B1,NR1D1,NNAT,KCNG2,LRRC8A,GCK,ADCY5,BMP8A,GPLD1,CACNA2D2,BRSK2,CACNA1D,ADRA2C,RAPGEF4,MYRIP,SFRP1,SYT7,CFTR,PRKN,RFX6,NOS2,CACNA1C,SLC30A8,ABCC8,KCNJ11,ISL1
0.0127573	171	3481	61	0.0175237	0.356725	GO:0002685	GO:BP	regulation of leukocyte migration	16592	1335	c("GO:0002682", "GO:0030334", "GO:0050900")	IMP,IMP IBA,ISS,IDA,TAS,IMP IBA,IDA,ISS,IMP,IDA,IDA IBA,IMP,IBA,TAS,ISS,IDA,IMP,IGI,IDA,IDA,IDA ISS IBA,IDA,IDA,IMP,IDA,ISS,ISS IBA,ISS,IDA ISS,IDA,IMP,IGI,IDA IBA,IMP,IDA,IDA ISS,ISS,IDA,IDA ISO IBA TAS,ISS,IMP,IMP ISS,IMP,ISS,ISS,NAS,IDA ISS,IDA,TAS,IDA,IMP ISS,IBA,IDA IMP,IBA,IDA,IMP,IDA ISS IBA,IDA,IDA,ISS,IMP	SERPINE1,RAC2,THBS1,CCL28,IL6,CMKLR1,CX3CL1,PTN,RARRES2,EDN2,VEGFC,ICAM1,TNFRSF14,CXCL8,CD74,CXCL10,ADTRP,FPR2,CCR1,LGALS3,ADAM8,PTGER4,GAS6,CCN3,CSF1,SPN,ANXA1,PYCARD,CCR2,CCL2,DPP4,CSF1R,CCL5,C5AR2,C5,CCR7,PTK2B,F2RL1,VEGFA,NBL1,MSN,SLC8B1,ADAM10,CD200R1,MSTN,BMP5,SLIT2,THBS4,IL6R,JAM2,RIPOR2,XG,JAM3,XCL2,HOXA7,DOCK8,XCL1,PADI2,PLA2G7,PLCB1,WNT5A
0.0132365	39	3481	21	0.00603275	0.538462	GO:0086091	GO:BP	regulation of heart rate by cardiac conduction	16592	21068	c("GO:0002027", "GO:0061337")	ISS,IMP IBA,IBA,IMP IBA,ISS,IMP,IMP,IMP,IMP,IMP,ISS,IMP,IMP,IMP,IMP IBA,IMP,IMP,IMP IBA,IMP,IMP,ISS	CAV1,KCNE3,KCNE1B,KCNE5,BIN1,SCN5A,KCNJ5,HCN4,KCND3,CACNA1D,CACNA1G,DSC2,CTNNA3,KCNQ1,SCN3B,CACNA1C,SCN4B,KCNH2,KCNJ2,SCN2B,ISL1
0.0138544	2978	3481	714	0.205113	0.239758	GO:0010604	GO:BP	positive regulation of macromolecule metabolic process	16592	4763	c("GO:0009893", "GO:0043170", "GO:0060255")	IDA,IMP TAS,IMP IGI,IDA,TAS NAS,IMP,IMP,IDA,IMP,IDA IMP ISS,IBA,IMP,IDA IMP ISO IBA,TAS,IDA,IDA ISS TAS,IEP NAS,IDA IBA TAS,IDA IMP IBA TAS,IDA IMP ISS,IMP,IDA ISS IBA NAS,IDA TAS,IDA,IDA ISS,IDA NAS,IDA IMP IGI ISS,ISS,IDA IMP ISO,IDA ISS IBA,IDA IBA,IDA,IDA ISS,IDA,ISS,IMP,IDA IMP IBA TAS,TAS,IDA,IDA ISS,IDA,IMP IGI,IDA,IMP,IMP,IMP,IDA,IMP ISS,IDA IMP IGI ISS NAS,IDA,IMP,IDA IMP IBA,IGI ISS,IDA…	CD44,SERPINE1,DTX3L,EHF,TNFRSF10A,OAS3,PARP14,C4BPB,SERPINB9,TLR4,EPM2AIP1,CARD11,NRG1,FPR1,TSPYL5,FOXA2,IL31RA,CGAS,IFI16,THBS1,OAS2,NLRP1,TNFSF10,ARHGEF5,PAX8,SAA1,TLR2,RSAD2,SP100,EREG,TNFSF15,PRLR,HFE,CSF2,GSDMD,BLID,IFIH1,DUSP6,AIM2,CRTAM,SDR16C5,PARP9,PCSK9,MIRLET7A2,PKP3,CLDN4,NLRP2,LAPTM5,IL6,MIR138-1,HMSD,TLR7,CX3CL1,CEMIP,TLR3,OSR1,PLA2R1,IL11,MBP,RARRES2,PRR16,TLR8,EDN1,MIR125B1,NLRP10…
0.0141498	150	3481	55	0.0158001	0.366667	GO:0006941	GO:BP	striated muscle contraction	16592	2891	GO:0006936	ISS,IBA,IDA,IMP,ISS IC,IMP IBA,IBA,IMP IBA,IMP IBA,ISS,IMP,ISS,ISS,IBA,ISS,IC,IMP,ISS,IMP IBA,IMP,IDA IBA IC,IMP,TAS,IMP ISS,ISS,IMP,IBA,IMP,TAS,ISS,IMP,TAS,IMP,IMP,IMP IBA,IMP,ISS,TAS,IMP ISS,IMP IBA,IMP ISS TAS,IMP ISS IC,ISS IBA,IBA,ISS,IMP,IMP,IMP,IMP,IMP,TAS,IMP IBA,ISS,IMP,ISS TAS	RCSD1,STAC,STC1,BMP10,CAV1,KCNE3,KCNE1B,KCNE5,CSRP3,GSN,SLC9A1,ATP1B1,BIN1,SYNM,NEDD4L,FLNA,SCN5A,PDE4B,TNNT1,NPPA,MYLK2,KCNJ5,KLHL41,CAV3,RGS2,HCN4,PVALEF,CACNA1D,DTNA,CACNA1G,DSC2,GJA1,GJA5,CTNNA3,KCNQ1,KCNJ8,SLC8A3,SMPX,DMD,SCN3B,CACNA1C,RYR2,FKBP1B,STAC2,NKX2-5,SCN4B,MYH14,KCNH2,KCNJ2,SCN4A,GJC1,TNNI3,FGF13,SCN2B,SLC8A1
0.0141644	197	3481	68	0.0195346	0.345178	GO:0030595	GO:BP	leukocyte chemotaxis	16592	7942	c("GO:0050900", "GO:0060326")	IMP,IMP,ISS,IDA NAS,TAS IC,IMP IBA,IBA TAS,ISS,IBA,IMP,IDA,IMP IBA,IDA IBA,IDA IBA,ISS,IDA IGI IBA TAS,ISS,IDA IMP IBA,IGI,IDA TAS,IDA IBA,ISS,ISS,IDA,IMP,IDA,IDA IBA,TAS,IDA,IDA ISS TAS,IMP,IDA IBA,IDA IBA,ISS,IMP,IGI,IDA IBA TAS IC,IBA,ISS,IMP,IBA,IDA,IDA ISS IC,IMP,ISS,IDA,TAS,IDA ISO IBA,ISS,IMP ISS,ISS,IMP,IDA IBA,ISS,IDA ISS,IDA,TAS IC,ISS,ISS IBA,IDA,IBA,IDA,IDA ISS IBA TAS,IDA,IDA,IDA,IDA…	SERPINE1,RAC2,THBS1,SAA1,IL6,CMKLR1,CX3CL1,PTN,CXCL1,RARRES2,EDN2,CXCL11,SCG2,VEGFC,CH25H,CXCL8,CD74,CXCL10,FPR2,CCR1,LGALS3,TGFB2,ADAM8,GAS6,CCN3,CSF1,ANXA1,CCR5,ITGB2,CCR2,EDNRB,CCL26,CCL2,HSD3B7,DPP4,CSF1R,CCL5,CXCL16,TRPM2,C5AR2,CXCL2,C5,CCR7,ALOX5,PTK2B,F2RL1,PIK3CD,VEGFA,NBL1,SLC8B1,PDE4B,ADAM10,IL16,MSTN,SLIT2,THBS4,IL6R,RIPOR2,TAFA4,JAM3,XCL2,FLT1,XCL1,KIT,PADI2,PLA2G7,SYK,WNT5A
0.0143645	365	3481	112	0.0321747	0.306849	GO:0006874	GO:BP	cellular calcium ion homeostasis	16592	2830	c("GO:0006875", "GO:0055074", "GO:0072503")	IBA,IBA,IBA,IDA NAS,IPI,IDA TAS,IBA,IBA,IGI,IBA,IDA,IMP,IDA IBA,IDA IBA,IDA,IDA IMP IBA,ISS TAS,ISS IBA,IBA,IDA,IDA IBA,IBA TAS,IDA IBA,IDA ISO,IBA,IDA IBA,IDA IMP,IDA ISS IBA,IBA,IBA,IBA,IMP IBA,IDA IBA TAS,IBA,ISS IBA TAS,IBA,ISS,NAS,IBA,IBA,ISS,IGI IBA,ISS,ISS,IDA,IMP ISS IBA,IBA,IBA,IDA ISS,ISS,IBA,IBA TAS IC,IDA,ISS,IDA ISS IBA TAS,IMP IBA TAS,IMP,IDA IMP IBA,IMP,ISS,IDA IMP IBA,IDA,IDA,IPI …	CCRL2,CALB2,FPR1,SAA1,GNA15,JPH2,GPR17,CMKLR1,CX3CL1,KISS1,CEMIP,TGM2,EDN1,EDN2,CXCL11,PLCZ1,P2RY6,ITPR3,GPR55,CXCL10,STC1,CCR3,F2RL3,FFAR4,FPR2,CCR1,GRIN2B,CAV1,PTGER4,ACKR3,FAM155A,ATP2B2,CCR5,ADRA1B,CCR2,FPR3,PTPRC,P2RX5,LPAR4,CAV2,RGN,CALCR,CSRP3,PRNP,CCL5,TRPM2,C5AR2,ATP2C2,GPER1,ATP1B1,UBASH3B,CCR7,SMAD3,PTK2B,F2RL1,LPAR1,MIR199A1,SLC8B1,CD40,DLG4,MICU2,CD24,F2,C3AR1,LIME1,NOL3,ATP2B4,CDH23…
0.014374	105	3481	42	0.0120655	0.4	GO:0002688	GO:BP	regulation of leukocyte chemotaxis	16592	1338	c("GO:0002685", "GO:0030595", "GO:0050920")	IMP,IMP,ISS,TAS,IMP IBA,ISS,IMP,IDA,IDA IBA,TAS,ISS,IDA,IGI,IDA,IDA,IMP,IDA,IDA ISS,IDA,IMP,IGI,IDA IBA,IMP,IDA,IDA ISS,ISS,IDA,IDA ISO IBA,ISS,IMP ISS,IMP,ISS,IDA ISS,IDA,TAS,ISS,IDA,IBA,IDA ISS IBA,IDA,IDA,IMP	SERPINE1,RAC2,THBS1,IL6,CMKLR1,PTN,RARRES2,EDN2,VEGFC,CXCL8,CD74,CXCL10,FPR2,CCR1,GAS6,CCN3,CSF1,CCR2,CCL2,DPP4,CSF1R,CCL5,C5AR2,C5,CCR7,PTK2B,F2RL1,VEGFA,NBL1,SLC8B1,ADAM10,MSTN,SLIT2,THBS4,IL6R,RIPOR2,JAM3,XCL2,XCL1,PADI2,PLA2G7,WNT5A
0.014749	12	3481	10	0.00287274	0.833333	GO:0072087	GO:BP	renal vesicle development	16592	20013	c("GO:0072009", "GO:0072073")	IEP ISS,ISS,IDA,IDA,ISS,ISS,ISS,ISS,IEP ISS,ISS	PAX8,OSR1,LIF,BMP4,SOX9,LHX1,PAX2,SOX8,SALL1,SMO
0.0148236	31	3481	18	0.00517093	0.580645	GO:0003180	GO:BP	aortic valve morphogenesis	16592	1760	c("GO:0003176", "GO:0003179")	ISS,NAS,IC,IDA,ISS,TAS,IMP,ISS,TAS,ISS,IMP,ISS TAS,ISS,TAS,IMP,IMP,ISS,ISS	BMP4,JAG1,ELN,SOX9,GATA3,NPPA,SMAD6,SLIT2,HEYL,ROBO1,TWIST1,HEY2,SLIT3,NKX2-5,GATA4,TBX20,HEY1,ROBO2
0.014928	509	3481	148	0.0425165	0.290766	GO:0009611	GO:BP	response to wounding	16592	3996	GO:0006950	IMP,IDA IMP IGI TAS IC,TAS,TAS,IBA,TAS,ISS,IDA ISO TAS,IDA,IDA,TAS,NAS,TAS,IBA,TAS,HMP,IMP,TAS,IBA TAS IC,IDA,ISS,HMP,TAS,ISS IBA,TAS,IMP,IGI,IDA TAS IC,IEP,IDA IBA TAS,IMP,IDA IBA,TAS,IBA,TAS,IEP ISS,IMP,TAS,TAS,IDA,IBA,IDA IBA,TAS,IDA TAS,ISS TAS,IDA,IC,TAS,TAS,IDA TAS,IMP,IDA,IBA,ISS,TAS,TAS,TAS,IMP,ISS,IBA NAS,TAS NAS,TAS,IMP,IDA ISS,ISS,ISS,IDA,IDA IEP,ISS,IMP TAS IC,IDA,IBA,IMP,ISS TAS,TAS,…	CD44,SERPINE1,H3C3,COL1A2,AXL,C4BPB,TLR4,NRG1,FOXA2,THBS1,THBD,SAA1,GNA15,EVPL,EREG,MYL9,CLDN4,IL6,PLAU,ITGB4,PTN,CSRP1,EDN1,MYOF,ITPR3,CLDN3,FERMT1,F3,TNC,F13A1,ADTRP,FGF1,F2RL3,DYSF,CCR1,TGFB2,CAV1,DGKI,P2RX6,CCN1,PPL,ANXA1,CCN2,SERPINF2,CCR2,TNFRSF12A,APCS,MAFF,P2RX5,TFPI,HBEGF,MYLK,TXK,DMTN,IRF1,PLAT,ITGA2,RIPOR1,SCARF1,FN1,PLAUR,EHD1,MIR29A,ZFP36,FOLR1,NOG,ITGB1,CD34,MIR222,ITGB3,DCBLD2,UBAS…
0.015155	82	3481	35	0.0100546	0.426829	GO:0003206	GO:BP	cardiac chamber morphogenesis	16592	1786	c("GO:0003007", "GO:0003205", "GO:0009653")	IDA,ISS,ISS,ISS,ISS,ISS,IBA,ISS,ISS,ISS,ISS,ISS,ISS,ISS,ISS,ISS,ISS,ISS,ISS,IMP,ISS,ISS,ISS,ISS,IMP,IMP ISS TAS,ISS,IMP,ISS,IMP,IMP ISS,ISS,ISS,ISS,ISS	NRG1,BMP10,TGFB2,BMP4,TGFBR2,JAG1,ADGRG6,NRP1,NOG,PARVA,GATA3,SHOX2,CITED2,SMAD6,BMP5,FGF8,SLIT2,HEYL,ROBO1,HAND1,HEY2,RYR2,SLIT3,TBX2,NKX2-5,GATA4,LRP2,TNNI3,FGFR2,FOXF1,TBX20,HEY1,ISL1,ROBO2,BMP7
0.015617	216	3481	73	0.020971	0.337963	GO:0042886	GO:BP	amide transport	16592	12061	GO:0071705	IGI,ISS,IMP,IMP,IDA ISS,IDA,TAS,IDA,IDA,ISS,ISS,IBA,IDA,ISS,TAS,ISS,IBA TAS,IDA,TAS,IDA,ISS,IMP TAS,IMP,ISS,TAS,TAS,TAS,TAS,ISS,IDA,ISS,ISS,IMP,IMP,IDA,ISS,IBA,TAS,ISS,IDA IBA TAS,IDA IBA,IMP IBA,NAS,IMP,IMP,IDA IMP ISS IBA TAS,IDA,ISS,IDA ISS,TAS,IDA IBA,IMP ISS,TAS,TAS,IDA IBA,TAS,ISS,IDA,IDA,ISS,IMP IGI,IDA,IMP,IMP,TAS,IMP ISS IBA,NAS,TAS,IMP TAS,ISS,ISS,IC,IDA IBA	SNX19,FOXA2,PAX8,HFE,IL6,EDN1,ITPR3,SLC15A3,CD74,FFAR4,CCN3,ANXA1,IRS1,DOC2B,DPP4,ABCA13,SLC14A2,IL1B,SLC2A1,CCL5,IRS2,FOLR1,TFR2,GPER1,KCNS3,STX1A,RAPGEF3,PRKCA,ALOX5,SLC27A1,MIDN,RAB11FIP5,HLA-DRB1,NLGN2,SLC8B1,NR1D1,NNAT,KCNG2,LRRC8A,SLC14A1,CPTP,GCK,GHRHR,KALRN,ADCY5,SLC19A1,BMP8A,GPLD1,SLC15A2,CACNA2D2,MAFA,BRSK2,CACNA1D,ADRA2C,PLTP,RAPGEF4,MYRIP,SFRP1,PDX1,SYT7,CFTR,PRKN,RFX6,NOS2,CACNA1C,S…
0.0160532	48	3481	24	0.00689457	0.5	GO:0001570	GO:BP	vasculogenesis	16592	474	c("GO:0030154", "GO:0048514")	ISS,ISS,ISS,ISS,IDA,IMP,ISS,IMP,ISS,IDA,ISS,IMP,IMP,TAS,IBA,ISS,ISS,ISS IBA,ISS,ISS,ISS,ISS,IBA,ISS	PDGFRB,HAS2,CAV1,SHH,ADM,RIN2,TGFBR2,RRAS,ASB4,CD34,KDR,SPRED1,ITGB8,VEGFA,TGFBR3L,CUL7,RASIP1,SOX18,HEY2,NKX2-5,TMEM100,TNNI3,TBX20,HEY1
0.0164138	54	3481	26	0.00746912	0.481481	GO:0086002	GO:BP	cardiac muscle cell action potential involved in contraction	16592	21017	c("GO:0086001", "GO:0086003")	ISS,IMP IBA,IBA,IMP IBA,ISS,ISS,IC,IMP,IMP,ISS,IMP,ISS,IMP,TAS,IMP,IMP,IMP IBA,IMP,IMP IBA,IMP,IMP ISS,IMP,IMP,IMP,TAS,IMP	CAV1,KCNE3,KCNE1B,KCNE5,BIN1,NEDD4L,FLNA,SCN5A,KCNJ5,CAV3,CACNA1D,CACNA1G,DSC2,GJA1,GJA5,CTNNA3,KCNQ1,KCNJ8,SCN3B,CACNA1C,RYR2,SCN4B,KCNH2,KCNJ2,GJC1,SCN2B
0.0169415	1238	3481	321	0.0922149	0.259289	GO:0045893	GO:BP	positive regulation of transcription, DNA-templated	16592	13647	c("GO:0006351", "GO:0006355", "GO:1903508")	TAS,IGI,IDA,ISS,IDA ISS TAS,NAS,IDA IMP,IDA ISS,ISS,IDA IMP ISO,IGI,IDA IMP ISS,IDA,ISS,ISS,ISS,IDA,IDA,IMP,IMP,IDA,IDA,ISS,ISS,IDA IMP,IDA,TAS,IDA,IDA IBA,IDA,IBA,IDA,IDA IMP ISO NAS,IDA IBA,IMP,IDA,IDA,IDA,IMP,IDA ISS,IDA,IDA IMP,IDA,IDA,IDA IBA,IDA,IMP,IDA IGI ISS,ISS,IDA,IDA,ISS,IDA IMP,IDA,IDA IMP ISO,IDA,IDA,IDA,IDA,IDA,IDA,IDA IMP ISS,IDA,IMP,IDA IBA TAS,IBA,IDA,IDA IBA,IMP,ISS,IDA,IDA IMP…	SERPINE1,DTX3L,EHF,TLR4,FOXA2,IL31RA,IFI16,PAX8,TLR2,SP100,PARP9,IL6,MIR138-1,CX3CL1,TLR3,OSR1,IL11,EDN1,ETV5,PID1,MACC1,IL18,NLRP3,CREB3L1,RUNX1,CD74,CXCL10,ETV4,FGF1,NGFR,PLAC8,BMP10,TP63,AFAP1L2,CAMK1,MUC1,LYL1,TGFB2,MICAL2,SHH,FOSL2,LIF,CCN1,ELF3,NLRC5,TRERF1,SOST,BMP4,RORC,HIVEP3,NFATC2,POU2F2,EGFR,SERPINF2,ETS1,BCL3,ETV1,TGFB1I1,EGF,STING1,MAFF,RUNX2,EPCAM,JAG1,MAML2,TRIM56,DDX58,ZMIZ1,CD38…
0.0169415	1238	3481	321	0.0922149	0.259289	GO:1903508	GO:BP	positive regulation of nucleic acid-templated transcription	16592	26537	c("GO:0097659", "GO:1902680", "GO:1903506")	TAS,IGI,IDA,ISS,IDA ISS TAS,NAS,IDA IMP,IDA ISS,ISS,IDA IMP ISO,IGI,IDA IMP ISS,IDA,ISS,ISS,ISS,IDA,IDA,IMP,IMP,IDA,IDA,ISS,ISS,IDA IMP,IDA,TAS,IDA,IDA IBA,IDA,IBA,IDA,IDA IMP ISO NAS,IDA IBA,IMP,IDA,IDA,IDA,IMP,IDA ISS,IDA,IDA IMP,IDA,IDA,IDA IBA,IDA,IMP,IDA IGI ISS,ISS,IDA,IDA,ISS,IDA IMP,IDA,IDA IMP ISO,IDA,IDA,IDA,IDA,IDA,IDA,IDA IMP ISS,IDA,IMP,IDA IBA TAS,IBA,IDA,IDA IBA,IMP,ISS,IDA,IDA IMP…	SERPINE1,DTX3L,EHF,TLR4,FOXA2,IL31RA,IFI16,PAX8,TLR2,SP100,PARP9,IL6,MIR138-1,CX3CL1,TLR3,OSR1,IL11,EDN1,ETV5,PID1,MACC1,IL18,NLRP3,CREB3L1,RUNX1,CD74,CXCL10,ETV4,FGF1,NGFR,PLAC8,BMP10,TP63,AFAP1L2,CAMK1,MUC1,LYL1,TGFB2,MICAL2,SHH,FOSL2,LIF,CCN1,ELF3,NLRC5,TRERF1,SOST,BMP4,RORC,HIVEP3,NFATC2,POU2F2,EGFR,SERPINF2,ETS1,BCL3,ETV1,TGFB1I1,EGF,STING1,MAFF,RUNX2,EPCAM,JAG1,MAML2,TRIM56,DDX58,ZMIZ1,CD38…
0.0175514	89	3481	37	0.0106291	0.41573	GO:0051216	GO:BP	cartilage development	16592	15724	c("GO:0001501", "GO:0048513", "GO:0061448")	IEP,IMP,IDA,ISS,IBA,IDA,IDA,IDA,IMP,IDA ISS,IBA,ISS,IBA,ISS,IDA IMP ISS IBA,IMP,ISS,IDA TAS,ISS,IEP,ISS NAS,TAS,IDA ISS IBA,ISS,ISS,TAS,ISS,IDA,NAS,ISS,IBA,ISS,IDA IMP,IMP,IDA ISS IBA,ISS,ISS	CD44,SNX19,ADAMTS12,OSR1,RUNX1,STC1,EFEMP1,GDF5,CCN3,BMP4,RFLNA,LOXL2,RUNX2,WNT9A,SOX9,ITGB8,SNORC,BMP1,OSR2,WNT10B,BMPR1B,COL2A1,SOX6,GPLD1,PKDCC,FGFR3,CER1,FGF2,WNT11,SULF2,RFLNB,NPPC,ZBTB16,GDF6,SOX5,HOXA11,SULF1
0.0176914	99	3481	40	0.011491	0.40404	GO:0003205	GO:BP	cardiac chamber development	16592	1785	c("GO:0007507", "GO:0048856")	IDA,ISS,ISS,ISS TAS,ISS,ISS,IBA,ISS,ISS,ISS,ISS,ISS,ISS,ISS,ISS,ISS,ISS,ISS,ISS,ISS,ISS,IMP,IMP,ISS,ISS,ISS,ISS,IMP,IMP ISS TAS,ISS,IMP,ISS,IMP,IMP ISS,ISS,ISS,ISS,ISS,IBA,ISS	NRG1,BMP10,TGFB2,BMP4,TGFBR2,JAG1,ADGRG6,NRP1,NOG,PDE2A,PARVA,GATA3,SHOX2,SCN5A,CITED2,SMAD6,BMP5,FGF8,SLIT2,HEYL,ROBO1,GJA5,HAND1,HEY2,RYR2,SLIT3,TBX2,NKX2-5,GATA4,LRP2,TNNI3,FGFR2,FOXF1,TBX20,HEY1,ISL1,ROBO2,SALL1,TBX3,BMP7
0.0178988	243	3481	80	0.0229819	0.329218	GO:0022604	GO:BP	regulation of cell morphogenesis	16592	7619	c("GO:0000902", "GO:0022603")	IMP,ISS,IBA,NAS,IBA,ISS,IMP,IMP,IMP,IBA,IMP,ISS,IMP,IDA IBA,IMP IBA,NAS,IDA IBA,IDA,IDA,IDA,IMP,ISS,IMP,IMP ISS,IBA,IDA IBA,IMP,IMP,IMP,IMP,IBA,IDA,IMP,IMP,IMP,IDA,ISS,IBA,IDA,IMP,ISS,IMP,IMP,IMP,IMP,ISS,IBA,IBA,IDA IBA,IBA,IGI ISS,IMP,IMP,ISS,ISS,IBA,IMP,IBA,IBA,IMP,ISS,IDA IBA,IDA,IGI,ISS,IMP,ISS,IBA,ISS,IDA,IDA,IMP,ISS,IMP,ISS,IMP,ISS,ISS,ISS,IMP ISS IBA	CD44,TACSTD2,RHOD,ATP10A,RAC2,IL1RAPL1,SPRY4,CLDN4,GBP1,LIMS2,CLDN3,RELN,NEDD9,ANXA1,FMNL1,ITGB2,CDC42EP5,MELTF,CCL2,CPNE5,DNMBP,NTNG2,CSF1R,DMTN,CDC42EP3,CDC42EP2,NRP1,DOCK5,ARHGAP18,ACTN4,PLXNA2,KDR,MYH9,PTK2B,PEAK3,NEDD4L,LPAR1,PLXND1,VEGFA,SYNE3,MACF1,FLNA,DLC1,SH3KBP1,MSN,DLG4,PLXNA1,PLXNA4,TRIOBP,RHOF,CUL7,S100A10,MYO10,FGD6,CSPG5,RND1,EPB41,RHOBTB1,RHOB,KALRN,GRIP1,RAC3,FBLN1,ENPP2,SEMA3E,…
0.018215	1239	3481	321	0.0922149	0.25908	GO:1902680	GO:BP	positive regulation of RNA biosynthetic process	16592	25803	c("GO:0010557", "GO:0031328", "GO:0032774", "GO:0051254", "GO:2001141")	TAS,IGI,IDA,ISS,IDA ISS TAS,NAS,IDA IMP,IDA ISS,ISS,IDA IMP ISO,IGI,IDA IMP ISS,IDA,ISS,ISS,ISS,IDA,IDA,IMP,IMP,IDA,IDA,ISS,ISS,IDA IMP,IDA,TAS,IDA,IDA IBA,IDA,IBA,IDA,IDA IMP ISO NAS,IDA IBA,IMP,IDA,IDA,IDA,IMP,IDA ISS,IDA,IDA IMP,IDA,IDA,IDA IBA,IDA,IMP,IDA IGI ISS,ISS,IDA,IDA,ISS,IDA IMP,IDA,IDA IMP ISO,IDA,IDA,IDA,IDA,IDA,IDA,IDA IMP ISS,IDA,IMP,IDA IBA TAS,IBA,IDA,IDA IBA,IMP,ISS,IDA,IDA IMP…	SERPINE1,DTX3L,EHF,TLR4,FOXA2,IL31RA,IFI16,PAX8,TLR2,SP100,PARP9,IL6,MIR138-1,CX3CL1,TLR3,OSR1,IL11,EDN1,ETV5,PID1,MACC1,IL18,NLRP3,CREB3L1,RUNX1,CD74,CXCL10,ETV4,FGF1,NGFR,PLAC8,BMP10,TP63,AFAP1L2,CAMK1,MUC1,LYL1,TGFB2,MICAL2,SHH,FOSL2,LIF,CCN1,ELF3,NLRC5,TRERF1,SOST,BMP4,RORC,HIVEP3,NFATC2,POU2F2,EGFR,SERPINF2,ETS1,BCL3,ETV1,TGFB1I1,EGF,STING1,MAFF,RUNX2,EPCAM,JAG1,MAML2,TRIM56,DDX58,ZMIZ1,CD38…
0.0190555	371	3481	113	0.0324619	0.304582	GO:0055074	GO:BP	calcium ion homeostasis	16592	16829	c("GO:0055065", "GO:0072507")	IBA,IBA,IBA,IDA NAS,IPI,IDA TAS,IBA,IBA,IGI,IBA,IDA,IMP,IDA IBA,IDA IBA,IDA,IDA IMP IBA,ISS TAS,ISS IBA,IBA,IDA,IDA IBA,IBA TAS,IDA IBA,IDA ISO,IBA,IDA IBA,IDA IMP,IDA ISS IBA,IBA,IBA,IBA,IMP IBA,IDA IBA TAS,IBA,ISS IBA TAS,IBA,ISS,NAS,IBA,IBA,ISS,IGI IBA,ISS,ISS,IDA,IMP ISS IBA,IBA,IBA,IDA ISS,ISS,IBA,IBA TAS IC,IDA,ISS,IDA ISS IBA TAS,IMP IBA TAS,IMP,IDA IMP IBA,IMP,ISS,IDA IMP IBA,IDA,IDA,IPI …	CCRL2,CALB2,FPR1,SAA1,GNA15,JPH2,GPR17,CMKLR1,CX3CL1,KISS1,CEMIP,TGM2,EDN1,EDN2,CXCL11,PLCZ1,P2RY6,ITPR3,GPR55,CXCL10,STC1,CCR3,F2RL3,FFAR4,FPR2,CCR1,GRIN2B,CAV1,PTGER4,ACKR3,FAM155A,ATP2B2,CCR5,ADRA1B,CCR2,FPR3,PTPRC,P2RX5,LPAR4,CAV2,RGN,CALCR,CSRP3,PRNP,CCL5,TRPM2,C5AR2,ATP2C2,GPER1,ATP1B1,UBASH3B,CCR7,SMAD3,PTK2B,F2RL1,LPAR1,MIR199A1,SLC8B1,CD40,DLG4,MICU2,CD24,F2,C3AR1,LIME1,NOL3,ATP2B4,CDH23…
0.0191995	2831	3481	680	0.195346	0.240198	GO:0002376	GO:BP	immune system process	16592	1038	GO:0008150	IDA TAS,IMP IGI,TAS,IGI,TAS,IDA IEP IBA,IBA,IBA,TAS,TAS,IDA IMP IBA TAS,ISS TAS,IMP,IDA TAS,IMP IBA,IDA IMP IEP,TAS,IDA IMP IGI ISS IBA TAS NAS IC,IDA IMP TAS,IEP IBA,IBA TAS,IEP NAS,IDA IMP IBA,IDA IMP IBA NAS,IDA IEP ISS TAS,IMP ISS IBA TAS,IDA ISS,TAS,TAS,IDA TAS NAS,IDA IEP ISS TAS,TAS,IDA ISS IBA TAS,TAS,TAS,IDA IMP TAS IC,ISS TAS,ISS,TAS,IDA,IDA,ISS,TAS,IGI,IDA IBA TAS,ISS IBA TAS,TAS,IBA,I…	CD44,SERPINE1,H3C3,DTX3L,COL1A2,AXL,SLFN13,CCRL2,TNFRSF10A,PSMB8,OAS3,DMBT1,PARP14,C4BPB,RAC2,SERPINB9,GGT5,TLR4,CARD11,GBP4,FPR1,IL31RA,CGAS,IFI16,THBS1,OAS2,NLRP1,SECTM1,THBD,SAA1,TLR2,MMP1,RSAD2,HRNR,IL7R,SP100,DOCK2,EREG,XAF1,CCL28,APOL1,MMP14,MYL9,HFE,CSF2,GSDMD,SERPINA1,TRIM61,IFIH1,PRSS2,AIM2,CRTAM,BST2,UNC13D,PARP9,KCNN4,IFI44,MILR1,SLC16A3,LAPTM5,IL6,HMSD,CMKLR1,GBP3,TLR7,RAB17,CX3CL1,PL…
0.0192071	86	3481	36	0.0103419	0.418605	GO:0007229	GO:BP	integrin-mediated signaling pathway	16592	3138	GO:0007166	IBA,IDA,IBA,IBA,IMP,IDA,TAS,NAS,IDA IBA,IBA,IMP IBA TAS NAS,IBA,ISS,IMP,IDA,IMP,IMP,IDA IMP IBA,HDA IBA TAS,IMP,NAS,IBA,IMP IBA,IMP,IMP,IBA,NAS,NAS,HDA,NAS,IBA,TAS,TAS,IMP,TAS,ISS NAS	ITGB4,PTN,LIMS2,ITGBL1,SLC2A10,ISG15,COL16A1,NEDD9,SEMA7A,ITGB6,ITGB2,TXK,DMTN,ITGA2,FN1,ITGA10,NRP1,ITGB1,ITGB3,TIMP1,MYH9,ITGB8,ITGB5,PTK2B,FLNA,LAMA3,DST,ADAM10,ITGA2B,ADAMTS13,FYB2,ADAMTS1,ADAM11,COL3A1,PRKD1,SYK
0.019993	411	3481	123	0.0353347	0.29927	GO:0072507	GO:BP	divalent inorganic cation homeostasis	16592	20365	c("GO:0055080", "GO:0098771")	IBA,IBA,IBA,IBA,IDA NAS,IPI,IDA TAS,IBA,IBA,IGI,IBA,IDA,IMP,IDA IBA,IDA IBA,IBA,IDA,IDA IMP IBA,ISS TAS,ISS IBA,IBA,IDA,IDA IBA,IBA TAS,IDA IBA,IDA ISO,IBA,IDA IBA,IDA IMP,IDA ISS IBA,IBA,IBA,IBA,IMP IBA,IDA IBA TAS,IBA,ISS IBA TAS,IBA,IBA,IBA,ISS,NAS,IBA,IBA,ISS,IGI IBA,ISS,ISS,IDA,IDA,IMP ISS IBA,IBA,IBA,IDA ISS,ISS,IBA,IBA TAS IC,IDA,ISS,IDA ISS IBA TAS,IMP IBA TAS,IMP,IDA ISS IBA,IDA IMP IBA,…	MT1E,CCRL2,CALB2,FPR1,SAA1,GNA15,JPH2,GPR17,CMKLR1,CX3CL1,KISS1,CEMIP,TGM2,EDN1,EDN2,MT1A,CXCL11,PLCZ1,P2RY6,ITPR3,GPR55,CXCL10,STC1,CCR3,F2RL3,FFAR4,FPR2,CCR1,GRIN2B,CAV1,PTGER4,ACKR3,FAM155A,ATP2B2,CCR5,ADRA1B,CCR2,MT1M,FPR3,MT2A,PTPRC,P2RX5,LPAR4,CAV2,RGN,CALCR,CSRP3,PRNP,TMC8,CCL5,TRPM2,C5AR2,ATP2C2,GPER1,ATP1B1,UBASH3B,CCR7,SMAD3,PTK2B,F2RL1,LPAR1,MIR199A1,SLC39A13,SLC8B1,CD40,DLG4,MICU2,CD2…
0.0201621	148	3481	54	0.0155128	0.364865	GO:0090087	GO:BP	regulation of peptide transport	16592	21168	c("GO:0015833", "GO:0051049")	ISS,IMP,IMP,IDA,TAS,IDA,ISS,ISS,IDA,ISS,TAS,IDA,TAS,IDA,ISS,IMP,ISS,TAS,TAS,TAS,TAS,ISS,ISS,IMP,IMP,IDA,ISS,IBA,TAS,ISS,IMP IBA,NAS,IMP,IMP,IDA,ISS,TAS,IMP ISS,TAS,TAS,TAS,ISS,IDA,ISS,IMP IGI,IDA,IMP,IMP,TAS,ISS,TAS,IMP TAS,ISS,IC	FOXA2,PAX8,HFE,IL6,ITPR3,CD74,FFAR4,CCN3,IRS1,DOC2B,DPP4,IL1B,SLC2A1,CCL5,IRS2,TFR2,GPER1,KCNS3,STX1A,RAPGEF3,PRKCA,ALOX5,MIDN,HLA-DRB1,NLGN2,SLC8B1,NR1D1,NNAT,KCNG2,LRRC8A,GCK,GHRHR,KALRN,ADCY5,BMP8A,GPLD1,CACNA2D2,BRSK2,CACNA1D,ADRA2C,RAPGEF4,MYRIP,SFRP1,SYT7,CFTR,PRKN,RFX6,NOS2,CACNA1C,SLC30A8,ABCC8,KCNJ11,CA2,ISL1
0.020355	37	3481	20	0.00574548	0.540541	GO:0003197	GO:BP	endocardial cushion development	16592	1777	c("GO:0007507", "GO:0060485")	ISS,ISS,ISS,ISS,ISS,ISS,ISS,ISS,ISS TAS,ISS,TAS,IMP ISS,IMP ISS,IMP,ISS,ISS,ISS,ISS,IMP,ISS	TGFB2,BMP4,TGFBR2,JAG1,SOX9,NOG,BMP5,FGF8,HEYL,ROBO1,HEY2,TBX2,GATA4,FOXF1,TBX20,HEY1,ISL1,ROBO2,TBX3,BMP7
0.020355	37	3481	20	0.00574548	0.540541	GO:0001961	GO:BP	positive regulation of cytokine-mediated signaling pathway	16592	695	c("GO:0001959", "GO:0009967", "GO:0019221", "GO:0060760")	IDA,IMP,IDA,IMP IBA,ISS,IDA,IMP IBA,IMP,IDA IMP,IDA,IMP,IMP,IDA,IMP,IMP IBA,IMP,IDA,IDA,IDA,IDA	AXL,PARP14,CASP4,PARP9,LAPTM5,EDN1,CD74,GAS6,NLRC5,CSF1,CASP1,HSPA1A,TXK,TICAM2,CPNE1,IRGM,GFI1,PRKN,TSLP,WNT5A
0.020355	37	3481	20	0.00574548	0.540541	GO:0048332	GO:BP	mesoderm morphogenesis	16592	14750	c("GO:0007498", "GO:0048729")	IEP,IEP,IDA,IDA,IEP,IEP,IEP,TAS,IDA,ISS,IBA,IMP,IDA,ISS,TAS,ISS IBA,ISS,IEP,IMP,ISS	ITGB4,ITGA3,DKK1,BMP4,ITGA2,ITGB1,ITGB3,KLF4,MIR150,KDM6B,MESP2,GJA1,WNT3A,PAX2,EYA2,EOMES,TBX20,ITGA8,TBX3,HOXA11
0.02071	309	3481	97	0.0278656	0.313916	GO:0007159	GO:BP	leukocyte cell-cell adhesion	16592	3072	GO:0098609	IMP,IMP,IDA,IDA,IDA,IGI,ISS,ISS,IDA,IDA IEP,IBA,IMP,IDA IBA TAS,IDA ISS,ISS,ISS,IDA,IMP,IMP,IMP IBA TAS,ISS,IDA IMP IBA TAS,ISS,IMP,IDA IBA,IDA,ISS,ISS,IMP,ISS,TAS,IMP,IDA IBA,IDA ISS,IMP,IMP ISS,ISS,IMP,IMP ISS,ISS,TAS,IDA ISS,ISS,IDA,ISS,IDA IMP,ISS,IMP,IDA IBA,ISS,IMP IBA,ISS IBA,IDA,IDA IMP,IMP,IBA,IGI,ISS,IGI,ISS,IGI,ISS,TAS,IMP,IDA IMP,IMP,IDA,IMP,ISS,IMP,IDA IEP,IDA,IDA,TAS,ISS,IMP,IDA IBA…	CD44,RAC2,CARD11,NT5E,CCL28,HFE,CRTAM,LAPTM5,IL6,VCAM1,IL15,ICAM1,TNFRSF14,IL18,NLRP3,RUNX1,HLA-DRA,ADTRP,PECAM1,PDCD1LG2,VNN1,CD274,LGALS3,HAS2,SELPLG,CAV1,ADAM8,SHH,BMP4,SPN,EBI3,HLA-DPB1,ANXA1,ITGB2,ETS1,PYCARD,CCR2,VSIR,SOCS1,PTPRC,GRAP2,TGFBR2,CCL2,DPP4,ZMIZ1,HLA-G,IRF1,SDC4,IL1B,PRNP,PTPN22,TNFRSF21,CCL5,ITGB1,DUSP10,IL1A,MIR222,CCR7,KLF4,GATA3,MIR221,ALOX5,PTPN6,BCL6,HLA-DRB1,TNIP1,HLA-A,H…
0.0221427	170	3481	60	0.0172364	0.352941	GO:0002790	GO:BP	peptide secretion	16592	1434	c("GO:0015833", "GO:0046903")	IGI,ISS,IMP,IMP,IDA ISS,IDA,TAS,IDA,ISS,ISS,IBA,IDA,ISS,TAS,IDA,TAS,IDA,ISS,IMP,ISS,TAS,TAS,TAS,TAS,ISS,ISS,ISS,IMP,IMP,IDA,ISS,IBA,TAS,ISS,IMP IBA,NAS,IMP,IMP,IDA,ISS,TAS,IDA IBA,IMP ISS,TAS,TAS,TAS,ISS,IDA,IDA,ISS,IMP IGI,IDA,IMP,IMP,TAS,IMP ISS IBA,NAS,TAS,IMP TAS,IC	SNX19,FOXA2,PAX8,HFE,IL6,EDN1,ITPR3,CD74,FFAR4,CCN3,ANXA1,IRS1,DOC2B,DPP4,IL1B,SLC2A1,CCL5,IRS2,TFR2,GPER1,KCNS3,STX1A,RAPGEF3,PRKCA,ALOX5,MIDN,RAB11FIP5,HLA-DRB1,NLGN2,SLC8B1,NR1D1,NNAT,KCNG2,LRRC8A,GCK,GHRHR,KALRN,ADCY5,BMP8A,GPLD1,CACNA2D2,MAFA,BRSK2,CACNA1D,ADRA2C,RAPGEF4,MYRIP,SFRP1,PDX1,SYT7,CFTR,PRKN,RFX6,NOS2,CACNA1C,SLC30A8,GAL,ABCC8,KCNJ11,ISL1
0.0222118	152	3481	55	0.0158001	0.361842	GO:0030900	GO:BP	forebrain development	16592	8069	c("GO:0007420", "GO:0048856")	ISS,IBA,ISS,ISS,IEP,ISS,IDA,IDA ISS,IMP,ISS,IMP,ISS,ISS,IMP,ISS,ISS,ISS,ISS,IDA,ISS,IDA,ISS,NAS,IBA,ISS,IDA,IMP,ISS,ISS,ISS,IDA,IMP IEP,ISS,ISS,ISS,ISS,IMP,IEP IBA,TAS,ISS,ISS,ISS,IBA,TAS,ISS,IMP IEP,ISS,ISS,IEP,ISS,ISS,ISS,IMP IEP ISS,ISS,ISS	ADGRG1,HSD3B1,SEMA5A,RELN,AQP1,SHH,BMP4,SIX3,ZMIZ1,SEMA6B,CSF1R,AKNA,DAB2IP,OPHN1,MBOAT7,FAT4,FUT1,DLC1,INHBA,SCN5A,B2M,CDK6,SLIT1,DCT,BBS4,SLIT2,LRRK2,VAX2,NTRK2,ATP1B2,ROBO1,FOXP2,NDNF,LHX1,WNT3A,SOX3,SLITRK5,SOX2,PITX2,COL3A1,ERBB4,TMEM108,LHX8,OTX2,ID2,NKX2-1,FGFR2,FGF13,CNTNAP2,FOXB1,ROBO2,PLCB1,SALL1,WNT5A,SMO
0.0223683	40	3481	21	0.00603275	0.525	GO:0071526	GO:BP	semaphorin-plexin signaling pathway	16592	19599	GO:0007166	IBA,IBA,IBA,IBA,ISS NAS,ISS IBA,IBA,ISS IBA,IGI,IBA,IBA NAS,IBA,IBA,IBA,IBA,IBA,ISS,ISS IBA,IBA,ISS,ISS	SEMA5A,SEMA7A,SEMA3B,SEMA6B,NRP1,PLXNA2,SEMA4B,PLXND1,FLNA,PLXNA1,PLXNA4,SEMA3D,SEMA4A,SEMA6A,SEMA3G,SEMA6D,GDNF,SEMA3E,SEMA5B,HAND2,NCAM1
0.0227167	298	3481	94	0.0270037	0.315436	GO:0001933	GO:BP	negative regulation of protein phosphorylation	16592	672	c("GO:0001932", "GO:0006468", "GO:0031400", "GO:0042326")	IMP,IBA,IDA IBA,TAS,IDA,IDA,IDA,IDA,IDA IBA,ISS,IMP,IDA IMP ISS IBA,IDA,IDA,NAS,ISS,IBA,IDA,IDA IBA,IDA,IMP ISS,IDA ISS IBA,TAS,ISS,ISS,IDA ISS,IDA IBA,IDA,ISS,IMP,IMP IBA,IDA IBA,IDA ISS,IBA,IDA IBA,IGI,TAS,IBA,IDA IMP IBA,IBA,IDA IMP ISS IBA,ISS,IMP IBA,IDA IMP ISS,IDA,IMP,IDA,IMP,IMP,IDA,IMP,IDA IBA,TAS,ISS,IDA,IMP ISS IBA,ISS,IBA TAS,ISS,IMP,IDA,IMP IBA,IMP ISS,ISS,IDA IMP,IDA IBA,IBA,IDA,IDA…	PARP14,SPRY4,DUSP6,SFN,IGFBP3,PID1,MVP,DKK1,DUSP4,GPRC5A,SOCS3,CAV1,BMP4,PTK6,TRIB2,NIBAN1,DUSP5,NTF3,CBLC,PYCARD,SOCS1,PTPRC,RGS3,DMTN,IL1B,ERRFI1,PTPRJ,HEG1,PRNP,PTPN22,IRAK3,SPRY2,NOG,SPRED3,DUSP10,MIR27B,RGS4,CAMK2N2,PMEPA1,UBASH3B,SPRED1,SH2B3,ZFYVE28,DAB2IP,STK38,PTPN6,LATS2,PRR5L,SMPD1,EPHA1,WWTR1,HEXIM1,PAK2,HSPB1,NPPA,SPRED2,PDCD4,DUSP16,IMPACT,TRIB1,SRCIN1,RASIP1,CAV3,RGS2,SMAD6,PKIA,DB…
0.0227929	80	3481	34	0.00976731	0.425	GO:0048592	GO:BP	eye morphogenesis	16592	14947	c("GO:0001654", "GO:0090596")	IEP IBA,ISS,IEP,ISS,ISS,ISS,ISS,ISS,ISS,ISS,IMP,ISS,ISS,IEP,ISS,ISS,ISS,IMP,ISS,ISS,ISS,ISS,ISS,IMP,IMP,IMP,ISS,ISS,IBA,ISS,ISS IBA,ISS,ISS,IEP	MFAP2,SHROOM2,EFEMP1,EPHA2,SIX3,TH,WNT9A,RP1,SOX9,DSCAM,PTPRM,TULP1,VEGFA,FBN1,ALDH1A3,TSPAN12,BBS4,COL5A2,DLL1,PITX3,WNT2,LHX1,PAX2,TWIST1,PITX2,PAX6,TBX2,NKD1,USH1C,FOXN4,SDK2,SOX8,WNT5A,FBN2
0.0234999	61	3481	28	0.00804367	0.459016	GO:0048565	GO:BP	digestive tract development	16592	14922	c("GO:0035295", "GO:0055123")	IMP,IMP,IEP,ISS,IEP,ISS,IDA,ISS,ISS,IEP,IEP,ISS,IMP,IMP ISS,ISS,ISS,TAS,ISS,ISS,IDA ISS,ISS,TAS,ISS,IMP,ISS,IMP,IMP,ISS	RARRES2,CLMP,CXCL8,AGR2,TGFB2,EDNRB,IL6ST,PKDCC,COBL,FOXE1,WNT11,FOXL1,RARB,PCSK5,PDGFRA,TBX2,RET,DACT1,ID2,GATA4,KIT,GLI1,FGFR2,FOXF1,CDX2,SALL1,ZIC3,SMO
0.0238709	174	3481	61	0.0175237	0.350575	GO:0097191	GO:BP	extrinsic apoptotic signaling pathway	16592	21754	c("GO:0007166", "GO:0097190")	IMP,IMP,IDA IMP IBA TAS NAS,IDA ISO,IDA TAS,IDA IBA TAS,IMP,IDA,IDA ISO,IDA,IDA,IDA,IDA IBA,IBA,IBA,IDA IMP IBA,IDA,IDA,IMP,IMP,IDA IBA,ISS,IDA,IMP IBA,IBA,IDA IBA TAS,IMP,IMP,IDA,IDA,IMP,IDA,IMP,TAS,IDA IMP,ISS,IMP,IMP,IDA,IDA IMP,IDA,IDA,IMP,IMP,IDA IMP IBA TAS,IDA,TAS,IBA,IBA,NAS,TAS,IBA,IDA,IMP,IDA,IDA,IMP,IDA,IMP,IMP ISO TAS,IBA	SERPINE1,LTBR,TNFRSF10A,NRG1,THBS1,TNFSF10,SP100,CSF2,ACSL5,TLR3,SCG2,ICAM1,G0S2,TNFRSF1B,BOK,LGALS3,NGF,TGFB2,CAV1,TMBIM1,TNFSF12,BMP4,PYCARD,TNFRSF12A,TNFRSF10C,BCL2L1,HSPA1A,IFI27,IL1B,TRAF1,TIMP3,TMC8,ITGA6,IL1A,MIR222,GPER1,SMAD3,DAB2IP,FAIM2,MIR221,INHBA,CD27,SH3RF1,PAK2,CFLAR,NOL3,TNFRSF1A,FAIM,EYA4,BMP5,IL6R,EYA1,GDNF,FGFR3,SFRP1,CD70,DEPTOR,AR,UNC5B,RET,EYA2
0.0240176	310	3481	97	0.0278656	0.312903	GO:0032956	GO:BP	regulation of actin cytoskeleton organization	16592	9174	c("GO:0030036", "GO:0032970", "GO:0051493")	ISS,IMP,IBA,IBA,IMP,ISS,ISS,IDA,IGI,IMP,IDA IBA,IBA TAS,IDA,IMP IBA,ISS,ISS,IBA,IDA,IDA,IDA,IBA,IDA,ISS,IDA,ISS IBA,IDA IBA,IDA,IMP ISS,IDA,IMP IBA,IBA,IMP ISS IBA TAS,IDA IBA,IMP,IMP,TAS,IMP IBA,IBA,IDA,IC,IBA,IMP IBA,IGI IBA,IMP,ISS,IMP ISS,IMP,IDA,IBA,ISS,IDA IMP,TAS,IDA IBA,ISS,IMP,NAS,IBA,IMP,IMP IBA,IMP,IDA IBA,IBA,IDA IBA,IMP IBA,IBA,IMP IBA,IC,IBA,IDA IBA,IBA,IBA,IMP,IMP,IDA,IBA,IDA IMP I…	TACSTD2,ARHGDIB,RHOD,RAC2,ARHGEF5,SEMA5A,BST2,MIR138-1,CX3CL1,EDN1,TMSB4X,CAPG,BMP10,FAM107A,PDGFRB,PTGER4,ARHGAP40,ESAM,CCN2,NTF3,CAPZA3,SERPINF2,PYCARD,CCL26,SYNPO,CDC42EP5,CORO2B,CSF1R,DMTN,LIMCH1,CDC42EP3,GSN,CDC42EP2,NRP1,TRPM2,SLC9A1,ARHGAP18,SIGLEC15,CSF3,CCR7,SVIL,WASF2,ARHGEF19,RAPGEF3,BIN1,PTK2B,PEAK3,F2RL1,SSH1,LPAR1,DLC1,PDGFA,WDR1,EPHA1,PHLDB2,TRIOBP,RHOF,PAK2,ASAP3,S100A10,ARHGEF10L…
0.024945	55	3481	26	0.00746912	0.472727	GO:0003170	GO:BP	heart valve development	16592	1750	c("GO:0007507", "GO:0048856")	ISS,ISS,ISS,ISS,IMP NAS,IC,IDA ISS,ISS,ISS,ISS,TAS,ISS,IMP ISS,ISS,ISS TAS,ISS,IMP,IMP,ISS TAS,ISS,TAS,IMP ISS,ISS,IMP ISS,ISS,ISS	TNFRSF1B,TGFB2,BMP4,TGFBR2,JAG1,ELN,SOX9,PDE2A,GATA3,ADAMTS9,NPPA,TNFRSF1A,SMAD6,SLIT2,HEYL,ROBO1,GJA5,TWIST1,HEY2,SLIT3,NKX2-5,GATA4,OLFM1,TBX20,HEY1,ROBO2
0.024945	55	3481	26	0.00746912	0.472727	GO:0007492	GO:BP	endoderm development	16592	3372	GO:0009888	IEP,IEP,IEP,IEP IBA,IDA,IBA,IBA,IEP,IEP,IDA,ISS,IEP,IDA,IEP,IMP,IDA,IDA,IEP,ISS,IEP,IDA,TAS,ISS IBA,ISS,IEP,TAS	LAMB3,MMP14,COL8A1,COL12A1,DKK1,DUSP4,DUSP5,ITGB2,COL7A1,FN1,ZFP36L1,ITGB5,INHBA,LAMA3,NODAL,SOX7,COL5A2,ITGA7,LHX1,MMP2,SOX2,GATA4,EOMES,TBX20,ITGA4,HOXC11
0.0250174	107	3481	42	0.0120655	0.392523	GO:0046631	GO:BP	alpha-beta T cell activation	16592	14291	GO:0042110	ISS,IGI,ISS,ISS,ISS,IBA,IDA ISS,ISS,ISS,IDA,IDA IMP,ISS,ISS,ISS,IDA,TAS,IDA ISS IBA,IBA,ISS,IMP,ISS,IDA ISS,ISS,ISS,IBA,ISS,IDA,IDA,ISS,IDA,ISS,ISS,IMP,ISS,ISS,NAS,IDA,ISS,IMP IBA,IDA ISS,ISS,IBA	RSAD2,HFE,CRTAM,IL6,BATF,TNFRSF14,IL18,NLRP3,RUNX1,HLA-DRA,CD274,SHH,PTGER4,RORC,SPN,EBI3,ANXA1,TNFSF8,CCR2,VSIR,SOCS1,TGFBR2,PRDM1,IRF1,PTPN22,ELF4,HLA-DRB1,HLA-A,IHH,HLA-E,SH3RF1,NFKBIZ,MYB,LEF1,TBX21,CD80,CDH26,PRKCQ,EOMES,XCL1,TMEM98,SYK
0.0252392	149	3481	54	0.0155128	0.362416	GO:0043010	GO:BP	camera-type eye development	16592	12128	GO:0001654	ISS,ISS,IEP,ISS,ISS,ISS,ISS,IBA,ISS,ISS,ISS,ISS IBA,ISS,ISS,ISS,IMP,ISS,ISS,ISS,ISS,ISS,ISS,IEP,ISS,ISS,ISS,ISS,IMP,ISS,ISS,ISS,ISS,ISS,ISS,ISS,IDA,IMP,IMP,ISS,IMP,IMP,ISS,IBA,ISS,ISS,ISS,IBA,ISS,ISS IBA,ISS IBA,ISS,IBA,ISS,IEP	CYP1B1,SHROOM2,EFEMP1,PDGFRB,TGFB2,EPHA2,SIX3,RP1L1,TH,WNT9A,SLC6A3,RP1,NES,SOX9,DSCAM,PTPRM,NRP1,SPRY2,SPRED3,SPRED1,VEGFA,INHBA,FBN1,SPRED2,ALDH1A3,TSPAN12,OSR2,ATOH7,BBS4,DLL1,PITX3,GPM6A,WNT2,LHX1,PAX2,FGF2,TWIST1,PITX2,DLX1,CACNA1C,PAX6,PDGFRA,LAMA1,TBX2,DLX2,FLT1,USH1C,FOXN4,SDK2,CRYGD,SOX8,MAF,WNT5A,FBN2
0.0252806	24	3481	15	0.00430911	0.625	GO:0048841	GO:BP	regulation of axon extension involved in axon guidance	16592	15176	c("GO:0030516", "GO:0048846")	ISS IBA,IBA,IBA,IBA,IDA,ISS,IBA,ISS,IBA,IBA,IBA,IBA,IBA,IBA,IBA	SEMA5A,SEMA7A,SEMA3B,SEMA6B,DSCAM,NRP1,SEMA4B,VEGFA,SEMA3D,SEMA4A,SEMA6A,SEMA3G,SEMA6D,SEMA3E,SEMA5B
0.0252806	24	3481	15	0.00430911	0.625	GO:0003148	GO:BP	outflow tract septum morphogenesis	16592	1728	c("GO:0003151", "GO:0060411")	ISS,ISS,ISS,ISS,ISS,ISS,ISS,ISS,ISS,IMP,ISS,ISS,IMP,ISS,ISS	TGFB2,BMP4,TGFBR2,NRP1,PARVA,SMAD6,FGF8,ROBO1,TBX2,NKX2-5,LRP2,FGFR2,TBX20,ISL1,ROBO2
0.0254936	530	3481	152	0.0436656	0.286792	GO:0055065	GO:BP	metal ion homeostasis	16592	16820	c("GO:0055080", "GO:0098771")	IBA,IBA,IBA,IBA,IDA NAS,IPI,IDA IMP IC,IDA TAS,IBA,IBA,IGI,IBA,IDA,IMP,IDA,IDA IBA,IDA IBA,IBA,IDA,IDA IMP IBA,ISS TAS,ISS IBA,IBA,IDA,IDA IBA,IBA TAS,IBA,IDA IBA,IDA ISO,TAS,IBA,IBA,IDA IBA,IDA IMP,IDA ISS IBA,IBA,IBA,IBA,IMP IBA,IBA,IDA IBA TAS,IBA,ISS IBA TAS,IBA,IBA,IBA TAS,IDA TAS,IDA,IDA TAS IC,ISS,NAS,IBA,ISS,TAS,IBA,ISS,IGI IBA,ISS,ISS NAS,IDA,IDA,IMP ISS IBA,IMP IGI IBA TAS IC,IBA,IBA,ID…	MT1E,CCRL2,CALB2,FPR1,SAA1,GNA15,HFE,JPH2,GPR17,CMKLR1,CX3CL1,KISS1,CEMIP,TGM2,SCNN1A,EDN1,EDN2,MT1A,CXCL11,PLCZ1,P2RY6,ITPR3,GPR55,CXCL10,STC1,CCR3,NOX5,F2RL3,FFAR4,LTF,FPR2,SLC12A8,CCR1,GRIN2B,CAV1,PTGER4,ACKR3,FAM155A,ATP2B2,PRND,CCR5,ADRA1B,CCR2,MT1M,FPR3,MT2A,LCN2,MIR210,CYBRD1,PTPRC,P2RX5,LPAR4,ALAS2,NPR1,CAV2,RGN,CALCR,CSRP3,PRNP,TMC8,CCL5,TRPM2,TFR2,C5AR2,ATP2C2,SLC9A1,GPER1,ATP1B1,UBASH3…
0.0256747	268	3481	86	0.0247055	0.320896	GO:0042692	GO:BP	muscle cell differentiation	16592	11921	c("GO:0030154", "GO:0061061")	IDA,IDA ISS ISO,IDA,ISS,IBA,IDA IMP IGI,IMP,IBA,ISS,IDA,IMP ISS,IMP,IBA,IDA ISS,IDA IMP,ISS,TAS,NAS,ISS,IDA,IMP ISS,IDA,ISS,ISS,ISS,ISS,ISS IBA,ISS,ISS,ISS,TAS,ISS,IMP,IMP,IEP,IDA ISS,IMP,ISS,ISS,ISS,IMP,IBA,ISS,ISS,IBA,ISS,ISS,IMP,IGI,IDA,IBA,IMP,ISS,IMP TAS,TAS,IMP,ISS,IDA,ISS,ISS,IMP,IMP,IBA,ISS TAS,IDA,IBA,IBA,TAS,IEP ISS NAS,ISS,ISS,ISS,ISS,IMP ISS,ISS,TAS,IDA,IMP,IMP ISS,ISS,IDA,IDA,ISS,ISS…	KRT19,NRG1,EREG,MMP14,CSRP1,EDN1,MIR125B1,MYOF,BDNF,DKK1,RBM24,MIR100,DYSF,BMP10,CAMK1,PDGFRB,ADAM12,ANKRD1,SHH,CCN3,BMP4,NFATC2,ADAMTS15,EDNRB,CAV2,NIBAN2,CSRP3,MIR23B,HDAC9,EHD1,KCNH1,MIR222,GPER1,MIR221,SDC1,BIN1,MYPN,MIR199A1,SHOX2,VEGFA,PIEZO1,WDR1,SORBS2,EFNB2,TNNT1,KDM6B,CFLAR,ATP11A,FZD7,PDCD4,CSRP2,RORA,KLHL41,CAV3,BOC,SOX6,ADGRB1,FOXO4,RYR1,JAM2,RIPOR2,MEGF10,LMOD1,MYOZ1,WNT3A,TMOD1,PGM…
0.0259643	142	3481	52	0.0149382	0.366197	GO:0048732	GO:BP	gland development	16592	15077	GO:0048513	TAS,ISS,IMP IEP,TAS,ISS,ISS,IBA,ISS,IEP,ISS,IDA ISS,ISS,ISS,IMP,ISS,IBA,TAS,TAS,IEP ISS,ISS,IDA,IEP,ISS,IMP,ISS,ISS,NAS,IMP,IMP,ISS,IMP,IEP,ISS,IMP IEP,IEP,IEP,TAS,IMP ISS,IDA,IMP,ISS,ISS,IMP IEP,ISS,NAS,ISS,ISS,ISS,IEP,IMP,IMP,ISS	NRG1,OAS2,PAX8,PRLR,PCSK9,IL6,PSAPL1,PTN,TGFB2,CAV1,SHH,EPHA2,ELF3,WNT10A,SIX3,ANXA1,OXTR,CSF1R,SOX9,NKX3-1,GATA3,WNT4,VEGFA,MSN,PDGFA,CITED2,ALOX15B,KALRN,IGSF3,COBL,ROBO1,WNT2,SOX3,FOXE1,WNT11,SOX2,PITX2,ERBB4,HGF,NKX2-5,HAND2,ID2,NKX2-1,CEBPA,NKX2-8,FGFR2,INSM1,FOXB1,SALL1,ZIC3,TBX3,SULF1
0.025993	114	3481	44	0.01264	0.385965	GO:0090596	GO:BP	sensory organ morphogenesis	16592	21565	c("GO:0007423", "GO:0009887")	ISS,ISS,IEP IBA,ISS,IEP,ISS,ISS,ISS,ISS,ISS,ISS,ISS,IMP,ISS,IMP,ISS,IEP,ISS,ISS,ISS,ISS,IMP,ISS,ISS,ISS,ISS,ISS,IMP TAS,IMP,IMP,ISS,ISS,ISS,ISS IBA,ISS,ISS,ISS,ISS,ISS IBA,ISS,ISS,ISS,ISS,IEP	PAX8,OSR1,MFAP2,SHROOM2,EFEMP1,EPHA2,SIX3,TH,WNT9A,RP1,SOX9,DSCAM,PTPRM,TULP1,NOG,VEGFA,FBN1,ALDH1A3,TSPAN12,OSR2,BBS4,COL5A2,DLL1,PITX3,WNT2,LHX1,PAX2,TWIST1,PITX2,PAX6,STRC,TBX2,NKD1,USH1C,ZIC1,TBX18,FGFR2,FOXN4,SDK2,MYO3A,GSC,SOX8,WNT5A,FBN2
0.0261696	97	3481	39	0.0112037	0.402062	GO:0071675	GO:BP	regulation of mononuclear cell migration	16592	19715	c("GO:0002685", "GO:0071674")	IMP,ISS,IMP IBA,IMP,IBA,IDA,IMP,IGI,IDA,IDA,ISS,IDA,IMP,IDA,ISS,ISS,IDA ISS,IDA,IGI,IDA IBA,ISS,ISS,ISS,IMP,IMP ISS,IMP,ISS,ISS,NAS,IDA ISS,IDA,IMP,IBA,IMP,IDA ISS IBA,IDA,IDA,ISS,IMP	SERPINE1,THBS1,CMKLR1,RARRES2,TNFRSF14,CXCL10,ADTRP,FPR2,CCR1,LGALS3,ADAM8,GAS6,CCN3,CSF1,SPN,PYCARD,CCR2,CCL2,CSF1R,CCL5,CCR7,PTK2B,NBL1,MSN,SLC8B1,ADAM10,CD200R1,MSTN,BMP5,SLIT2,JAM2,RIPOR2,XCL2,DOCK8,XCL1,PADI2,PLA2G7,PLCB1,WNT5A
0.0271352	551	3481	157	0.045102	0.284936	GO:0033993	GO:BP	response to lipid	16592	9659	GO:0010033	IMP,TAS,IDA,IDA,IBA,IDA IGI ISS IC,IDA,TAS,IDA ISO,IBA,IDA,IDA IMP,IDA,IBA,IDA,IBA,IDA IBA,ISS,IDA,IDA,IDA IMP,IDA IBA,TAS,IMP,IMP IBA,IEP,ISS,TAS,IBA,IDA IBA NAS,IDA,IGI IBA,IBA,IDA,ISS,IDA IMP IBA,IDA,IDA,TAS,IDA,IDA,IDA,IMP,IMP,IDA,IDA IBA,IMP IEP,IDA,IDA,ISS,IMP,IDA,IDA ISS,IEP,ISS,IMP,IDA,IDA,IDA,IDA IBA,IEP ISS,IDA,IMP,ISS,IDA,IDA IMP,IDA IMP,IDA,IBA,IMP,IDA ISS,IDA ISS IBA,NAS,IBA,IDA TAS,…	SERPINE1,H3C3,AXL,AKR1C3,GGT5,TLR4,AKR1C1,THBS1,SP100,HSD3B1,AKR1C2,IL6,CX3CL1,CXCL1,MIR125B1,CXCL11,LY96,PID1,IL18,TRIML2,NLRP3,CXCL8,RUNX1,TNFRSF1B,CXCL10,ADTRP,MYD88,CATSPER1,PDCD1LG2,CYP24A1,LTF,CD180,CD274,IL1RN,FAM107A,CD14,TGFB2,CAV1,H4C12,AQP1,ANKRD1,TRERF1,BMP4,PTK6,RORC,ANXA1,CCR5,EGFR,PYCARD,IRS1,CASP1,TGFBR2,CCL2,TFPI,WNT9A,OSBPL7,ZMIZ1,MICB,CALCR,IL1B,SOX9,HSD17B2,PTPN22,IRAK3,CCL5,T…
0.0286744	146	3481	53	0.0152255	0.363014	GO:0002791	GO:BP	regulation of peptide secretion	16592	1435	c("GO:0002790", "GO:0051046", "GO:0090087")	ISS,IMP,IMP,IDA,TAS,IDA,ISS,ISS,IDA,ISS,TAS,IDA,TAS,IDA,ISS,IMP,ISS,TAS,TAS,TAS,TAS,ISS,ISS,IMP,IMP,IDA,ISS,IBA,TAS,ISS,IMP IBA,NAS,IMP,IMP,IDA,ISS,TAS,IMP ISS,TAS,TAS,TAS,ISS,IDA,ISS,IMP IGI,IDA,IMP,IMP,TAS,ISS,TAS,IMP TAS,IC	FOXA2,PAX8,HFE,IL6,ITPR3,CD74,FFAR4,CCN3,IRS1,DOC2B,DPP4,IL1B,SLC2A1,CCL5,IRS2,TFR2,GPER1,KCNS3,STX1A,RAPGEF3,PRKCA,ALOX5,MIDN,HLA-DRB1,NLGN2,SLC8B1,NR1D1,NNAT,KCNG2,LRRC8A,GCK,GHRHR,KALRN,ADCY5,BMP8A,GPLD1,CACNA2D2,BRSK2,CACNA1D,ADRA2C,RAPGEF4,MYRIP,SFRP1,SYT7,CFTR,PRKN,RFX6,NOS2,CACNA1C,SLC30A8,ABCC8,KCNJ11,ISL1
0.0297398	958	3481	254	0.0729675	0.265136	GO:0048878	GO:BP	chemical homeostasis	16592	15212	GO:0042592	IBA,IBA,IBA,IEP IBA,TAS,IBA,ISS,IDA NAS,IPI,IEP IBA,IDA IMP IC,IMP IBA TAS,IMP,IDA TAS,IBA,IMP,NAS,IDA,ISS,IBA,IGI,IBA,IDA,IMP,IDA,IDA IBA,IDA IBA,IBA,IDA,IDA IMP IBA,IEP IBA,ISS TAS,IMP,ISS,ISS IBA,IDA IMP IBA,IBA,IDA IBA,IDA,IDA IBA,IBA TAS,IMP,IBA,IDA IBA,IDA ISO,TAS,ISS,IBA,IBA,IDA IBA,ISS,IDA IMP,IMP,IDA IMP TAS,IMP IBA,ISS,IDA ISS IBA TAS,IDA IEP IBA TAS,IBA,IBA,ISS,IBA,IBA,TAS,IBA TAS,IMP …	MT1E,CCRL2,CALB2,FLG,AKR1C1,FPR1,FOXA2,SAA1,GNA15,HRNR,HFE,ATP6V0A4,PCSK9,JPH2,GPR17,CLDN4,MALL,IL6,SFN,CMKLR1,CX3CL1,KISS1,CEMIP,TGM2,SCNN1A,EDN1,EDN2,MT1A,CXCL11,PLCZ1,FLG2,P2RY6,OAS1,IL18,ITPR3,CETP,GPR55,HKDC1,CXCL10,STC1,CCR3,RAB38,NOX5,F2RL3,FFAR4,LTF,NGFR,FPR2,SLC12A8,CCR1,TP63,GRIN2B,LIPG,ABCA1,GCKR,HAS2,CAV1,AQP1,PTGER4,ACKR3,GAS6,ACOX2,FAM155A,P2RY2,TCIRG1,ATP2B2,PRND,CCR5,ATP6V1G3,LIPC…
0.0298788	118	3481	45	0.0129273	0.381356	GO:0010721	GO:BP	negative regulation of cell development	16592	4874	c("GO:0045596", "GO:0048468", "GO:0060284")	ISS,IMP,ISS IBA,TAS,ISS,IMP,ISS,TAS,IBA,IBA,ISS,IBA,ISS,IDA,IBA,ISS,TAS,ISS,IMP,IBA,ISS,IDA,IDA,ISS,IDA,IDA,IBA,IBA,IMP,IBA,ISS,IDA,ISS IBA,IDA ISO IBA,IBA,ISS IBA,ISS,IMP ISS ISO,ISS,IBA,IBA,IDA,ISS,ISS,TAS	TACSTD2,SPRY4,SEMA5A,IL6,PTN,GBP1,LTF,NGFR,RFLNA,SEMA7A,MAP2,SEMA3B,EDNRB,MELTF,SEMA6B,DMTN,IL1B,NOG,ACTN4,SEMA4B,LDLR,VEGFA,FBN1,NR1D1,F2,B2M,SEMA3D,SEMA4A,CAV3,SEMA6A,EFNB3,FBLN1,SEMA3G,SEMA6D,SEMA3E,DAAM2,WNT3A,BCL11A,PAX6,SEMA5B,RFLNB,NPPC,FGF13,TMEM98,LINGO1
0.0310265	190	3481	65	0.0186728	0.342105	GO:0045926	GO:BP	negative regulation of growth	16592	13678	c("GO:0040007", "GO:0040008", "GO:0048519")	ISS,IMP,ISS IBA,IDA,ISS,IDA,IDA,IDA,IDA,IMP,IDA,IBA,ISS,IBA,ISS,ISS,NAS,IDA IBA,IMP,IBA,IDA ISO,ISS,IDA,ISS,ISS,IDA,IDA,IDA,IDA,ISS,IBA,IDA,ISS,IDA,IMP,IDA,ISS,IBA,IMP,IDA,IBA,IMP,IBA,IMP IBA,ISS IBA,ISS,IDA,IDA ISO IBA,IDA,ISS,ISS,ISS,IDA,IBA,IDA,IMP,IMP ISS ISO,IMP,IBA,ISS,IMP,ISS,IMP,IDA,IDA	MT1E,WWC3,SEMA5A,BST2,MT1A,FBP1,CDA,BMP10,TGFB2,CCN3,BMP4,SEMA7A,MAP2,SEMA3B,MT1M,MT2A,NPR1,OSGIN1,HSPA1A,SEMA6B,ZC3H12D,GDF15,PTPRJ,NOG,DUSP10,CDKN2D,DCBLD2,SMAD3,CCDC85B,APBB2,SEMA4B,BCL6,MIR199A1,INHBA,SH3BP4,SERTAD2,SESN2,SEMA3D,CYP27B1,ALOX15B,SEMA4A,MSTN,SEMA6A,SLIT2,SEMA3G,SLC6A4,FHL1,SEMA6D,DACT3,FGFR3,GJA1,MYOZ1,SFRP1,SEMA3E,RERG,WNT11,BCL11A,SLIT3,SEMA5B,NKD1,GNG4,FGF13,OSTN,MSX1,CDKN2A
0.031313	35	3481	19	0.0054582	0.542857	GO:0030501	GO:BP	positive regulation of bone mineralization	16592	7901	c("GO:0030282", "GO:0030500", "GO:0045778", "GO:0070169")	ISS,ISS,ISS,ISS,IDA,IDA,ISS,IDA,ISS,IMP,ISS,ISS,IDA,IMP,IDA,ISS,IMP,ISS,IDA	OSR1,PTN,LTF,ISG15,CCN1,BMP4,ALOX5,WNT4,OSR2,BMPR1B,ADGRV1,PKDCC,BMP6,GPM6B,NELL1,FZD9,SLC8A1,FBN2,BMP7
0.031313	35	3481	19	0.0054582	0.542857	GO:0086010	GO:BP	membrane depolarization during action potential	16592	21022	c("GO:0001508", "GO:0051899")	IDA IMP IBA,IC,IMP IBA,IMP IC,IBA,IMP IC,ISS IBA,IBA,ISS,IDA IMP,IMP,IBA,IMP,IDA,TAS,IBA,IBA,IMP,TAS	SCN5A,HCN2,CAV3,HCN4,SCN11A,CACNA1D,CACNA1G,SCN2A,ANK3,SCN3B,CACNA1C,SCN8A,SCN4B,KCNH2,KCNJ2,CACNA1H,SCN4A,SCN2B,SLC8A1
0.0314233	81	3481	34	0.00976731	0.419753	GO:0031644	GO:BP	regulation of nervous system process	16592	8435	c("GO:0044057", "GO:0050877")	ISS IBA,ISS,ISS,IBA,ISS,IBA,ISS,IMP IBA,ISS,ISS,ISS,ISS,IGI ISS,IDA,IBA,ISS,ISS,ISS,ISS,ISS,IMP,ISS IBA,ISS,ISS,IMP,IBA,ISS,ISS,ISS,IMP,ISS,IDA IMP,ISS,IDA IMP	TNFRSF1B,RELN,CCN3,SHANK2,NCMAP,CST7,MGLL,TNFRSF21,PTK2B,NLGN2,DLG4,STX1B,NLGN1,CHRFAM7A,BEGAIN,SCN11A,LRRK2,SLC8A2,JAM2,TENM4,ACP3,SHANK1,SLC8A3,CHRNA7,CBLN1,DLGAP3,CUX2,TMEM108,SPX,CACNG5,TMEM100,NPTX2,TMEM98,NPTX1
0.0316907	17	3481	12	0.00344729	0.705882	GO:0003184	GO:BP	pulmonary valve morphogenesis	16592	1764	c("GO:0003177", "GO:0003179")	ISS,ISS,IMP,ISS,ISS,ISS,ISS,IMP,ISS,ISS,ISS,ISS	TGFB2,BMP4,JAG1,SMAD6,SLIT2,HEYL,ROBO1,GJA5,HEY2,TBX20,HEY1,ROBO2
0.0321077	91	3481	37	0.0106291	0.406593	GO:0071357	GO:BP	cellular response to type I interferon	16592	19442	c("GO:0034340", "GO:0071345")	TAS,IMP TAS,ISS TAS,TAS,IC,TAS,TAS,TAS,TAS,TAS,IMP TAS,TAS,IMP,TAS,TAS,IBA TAS,IMP TAS,IDA IBA,IMP TAS,TAS,TAS,TAS,TAS,TAS,IDA TAS,TAS,TAS,TAS,TAS,TAS,IBA TAS,TAS,TAS,TAS,IDA TAS,TAS,IDA	PSMB8,OAS3,OAS2,RSAD2,SP100,XAF1,BST2,GBP2,IFIT2,MX1,OAS1,IFIT3,MYD88,OASL,MX2,IFITM3,ISG15,NLRC5,IFI27,HLA-G,IRF1,IFI35,IRF5,IRF7,IFIT1,EGR1,IRF2,ISG20,HLA-B,PTPN6,IFITM2,HLA-A,HLA-E,RNASEL,USP18,IRF8,WNT5A
0.0321077	91	3481	37	0.0106291	0.406593	GO:0060337	GO:BP	type I interferon signaling pathway	16592	17162	c("GO:0019221", "GO:0071357")	TAS,IMP TAS,ISS TAS,TAS,IC,TAS,TAS,TAS,TAS,TAS,IMP TAS,TAS,IMP,TAS,TAS,IBA TAS,IMP TAS,IDA IBA,IMP TAS,TAS,TAS,TAS,TAS,TAS,TAS,TAS,TAS,TAS,TAS,TAS,IBA TAS,TAS,TAS,TAS,IDA TAS,TAS,IDA	PSMB8,OAS3,OAS2,RSAD2,SP100,XAF1,BST2,GBP2,IFIT2,MX1,OAS1,IFIT3,MYD88,OASL,MX2,IFITM3,ISG15,NLRC5,IFI27,HLA-G,IRF1,IFI35,IRF5,IRF7,IFIT1,EGR1,IRF2,ISG20,HLA-B,PTPN6,IFITM2,HLA-A,HLA-E,RNASEL,USP18,IRF8,WNT5A
0.032727	439	3481	129	0.0370583	0.29385	GO:0032103	GO:BP	positive regulation of response to external stimulus	16592	8568	c("GO:0009605", "GO:0032101", "GO:0048584")	IDA IMP IGI,TAS,IMP,IMP IC,TAS,IDA IMP IBA,IDA IBA,IDA ISS,TAS,IGI IC,ISS,ISS,IDA IBA,IDA IBA,IMP IBA,IDA TAS,IMP IBA,IC,IEP,IC,IC,ISS,TAS,IMP ISS IBA,IDA,TAS,IMP ISS,IDA,IDA,IC,IDA IBA,IBA,IC,TAS IC,IDA,IC,IGI TAS,ISS,IDA,IDA,TAS,IDA,IDA IGI,IGI IBA,IDA,TAS,ISS,ISS,ISS,IDA,IBA,IDA,TAS,IDA IMP,IMP,ISS,IDA,ISS,IDA,IDA,IDA,IDA,IDA ISS,IDA,IMP IBA,ISS,IDA,TAS,IMP,IDA,IGI,TAS,IGI ISS TAS,IDA,ISS,NAS,…	SERPINE1,PSMB8,RAC2,TLR4,CARD11,CGAS,IFI16,THBS1,THBD,TLR2,EREG,SEMA5A,AIM2,CRTAM,PARP9,IL6,CMKLR1,TLR7,CX3CL1,TLR3,OSMR,PTN,ICAM2,RARRES2,TLR8,PSMD5,NLRP10,EDN2,SCG2,IL15,VEGFC,LY96,MAPK13,IL18,CYBA,F3,CXCL8,CD74,CXCL10,OASL,MUC4,TMSB4X,FPR2,CD180,CCR1,MUC1,PDGFRB,ADAM8,PTGER4,GAS6,GPSM3,RAET1E,PSMB9,NLRC5,DDX60,SH2D1B,CSF1,NMI,NTF3,SERPINF2,ETS1,PYCARD,CCR2,CCL26,STING1,DHX58,HLA-G,RELB,VAMP8,T…
0.0334832	324	3481	100	0.0287274	0.308642	GO:0050673	GO:BP	epithelial cell proliferation	16592	15304	GO:0008283	IDA,IDA IMP,IDA TAS,ISS,IMP,ISS,IMP,ISS,ISS,IMP,IDA TAS,IBA,TAS,IDA,IDA,IBA,IDA,IGI,IDA,IDA IMP,ISS IBA,IDA,ISS,TAS,ISS,IDA,IDA,IDA IBA,IMP,IDA,IDA,IDA,IMP,IDA,ISS IBA,ISS,IEP ISS,IMP,IGI,IDA,IMP,TAS,IDA,IMP,ISS,IDA IGI,ISS,IDA,IDA,IMP,IMP,IMP,IDA,IMP,IMP,ISS,IGI,IDA IMP IGI ISS IBA,ISS,ISS,ISS,IDA,IMP,IMP,IDA,ISS,ISS,ISS,IDA,IMP ISS,IMP,IDA,IMP,IDA,IDA,IDA,ISS,IMP,IMP,IDA IMP,IBA,IDA,IDA IMP IGI…	TLR4,THBS1,EREG,SEMA5A,SDR16C5,IL6,STAT5A,OSR1,PTN,MIR125B1,SCG2,VEGFC,AREG,FERMT1,F3,FGF1,NOX5,NGFR,TGFA,TGFB2,CAV1,GDF5,EPHA2,TNFSF12,CCN3,BMP4,ECM1,EGFR,LOXL2,CCL26,EGF,MIR130A,CCL2,MIR135B,CAV2,EPGN,SOX9,ATOH8,MIR23B,SERPINB1,PTPRM,NRP1,MIR29A,ZFP36,DUSP10,MIR27B,NKX3-1,CD34,MIR222,ITGB3,KDR,DAB2IP,GATA3,ZFP36L1,PRKCA,ALOX5,PIK3CD,VEGFA,FUT1,SCN5A,NR1D1,B2M,FZD7,CDK6,NODAL,OSR2,NR4A3,MTSS1,BM…
0.0336339	115	3481	44	0.01264	0.382609	GO:0070252	GO:BP	actin-mediated cell contraction	16592	18802	GO:0030048	IDA,ISS IC,IMP IBA,IBA,IMP IBA,IMP,ISS,ISS,ISS,ISS,IC,IMP,ISS,TAS,TAS,IDA,IMP,IMP ISS,IMP,IMP,TAS,TAS,ISS,IMP,TAS,IMP,TAS,IMP,IMP IBA,IMP,TAS,TAS,IMP IBA,IMP,IMP ISS,IMP,IMP,IMP,TAS,TAS,TAS,ISS,IMP,ISS IBA	STC1,CAV1,KCNE3,KCNE1B,KCNE5,LIMCH1,GSN,PARVA,BIN1,NEDD4L,FLNA,SCN5A,PDE4B,TNNT1,TPM2,MYLK2,KCNJ5,CAV3,HCN4,CACNA1D,MYBPC1,DES,CACNA1G,DSC2,GJA1,GJA5,MYBPC2,CTNNA3,KCNQ1,KCNJ8,TMOD1,DMD,SCN3B,CACNA1C,RYR2,SCN4B,KCNH2,KCNJ2,ACTN2,GJC1,TNNI3,FGF13,SCN2B,PDPN
0.0342546	78	3481	33	0.00948003	0.423077	GO:0030282	GO:BP	bone mineralization	16592	7811	c("GO:0001503", "GO:0031214")	IDA IBA,ISS,ISS,ISS,IMP,ISS,IDA,IDA,IBA,IDA IBA,ISS,IDA,ISS,ISS,IMP,IMP IEP,IMP,ISS,ISS,IDA,IBA,ISS,IMP,IMP,IDA,IMP,IMP,ISS,IBA,ISS,IMP,ISS,IDA	SRGN,OSR1,PTN,LTF,CCR1,ISG15,CCN1,BMP4,RFLNA,ECM1,ALOX5,WNT4,PTK2B,OSR2,BCOR,CYP27B1,BMPR1B,ADGRV1,PKDCC,BMP6,PHOSPHO1,FGFR3,GPM6B,CER1,NELL1,DDR2,TWIST1,FZD9,RFLNB,FGFR2,SLC8A1,FBN2,BMP7
0.0343242	62	3481	28	0.00804367	0.451613	GO:1901890	GO:BP	positive regulation of cell junction assembly	16592	25125	c("GO:0034329", "GO:0044089", "GO:0051130", "GO:1901888")	ISS,IDA,IMP,ISS,IMP,IDA,IDA,ISS,IMP,IDA,IDA,IMP,IDA,ISS,IMP,ISS,IDA ISS,ISS,IMP,ISS,IDA,ISS,ISS,IMP,ISS,IBA,IMP,ISS	IL1RAPL1,BDNF,CLDN3,CAV1,EPHA2,COL16A1,SRPX2,AGRN,PTPRJ,NRP1,KDR,CLDN19,VEGFA,NLGN2,S100A10,VSTM5,NLGN1,SEMA4A,ACE2,SFRP1,SLITRK5,CUX2,EPHB1,GRID2,LRRC4B,CLSTN2,CNTNAP2,PTPRD
0.0347469	98	3481	39	0.0112037	0.397959	GO:0045667	GO:BP	regulation of osteoblast differentiation	16592	13441	c("GO:0001649", "GO:0045595")	ISS,IDA TAS,ISS,ISS,IDA,IMP,IDA,IDA,IDA,IMP,ISS,IDA,IMP,ISS,IDA,IMP,IGI,IMP,IDA,IMP,IMP,ISS,IMP,TAS,IDA,IDA,ISS,IMP,ISS,IMP,NAS,IMP,ISS,TAS,IDA,IMP,ISS,ISS,IDA	RIOX1,IL6,MIR138-1,FFAR4,LTF,TP63,CCN1,BMP4,MIR210,RUNX2,SOX9,NOG,CRIM1,RANBP3L,WNT4,IL6ST,WWTR1,HDAC7,CDK6,SMAD6,LRP3,CITED1,BMPR1B,IL6R,BMP6,NELL1,DNAI3,DDR2,GDF10,TWIST1,HGF,CHRD,NPNT,FGFR2,TWIST2,SMOC1,PRKD1,FBN2,BMP7
0.0354282	187	3481	64	0.0183855	0.342246	GO:0010720	GO:BP	positive regulation of cell development	16592	4873	c("GO:0045597", "GO:0048468", "GO:0060284")	ISS,ISS,IDA,ISS,IDA,IDA IMP,IMP,ISS,IBA,IDA IBA,ISS IBA,TAS,ISS,IBA TAS,ISS,ISS,IMP,IMP,IDA IBA,IDA,ISS,IGI,ISS,IDA,IMP ISS,IMP,ISS,ISS,IBA,ISS,IMP,IBA,ISS,IDA,IMP,IBA,IBA,IDA IBA,IGI ISS,IMP,ISS,IBA,IDA,ISS,IBA,ISS,IMP,TAS,IDA,ISS,ISS,ISS,IDA,ISS,IMP ISO,ISS,IBA,ISS,ISS,IGI,ISS,IDA,ISS,ISS	IL1RAPL1,SEMA5A,IL6,CX3CL1,TGM2,PTN,MIR125B1,L1CAM,LIMS2,BDNF,TNFRSF1B,NGFR,CLCF1,NGF,RELN,RASSF10,NEDD9,BMP4,SEMA7A,JADE2,DMTN,IL1B,NIBAN2,DSCAM,NRP1,DOCK5,MIR222,GPER1,PLXNA2,MIR221,BIN1,PLXND1,VEGFA,MACF1,FLNA,PLXNA1,PLXNA4,TRIOBP,CUL7,S100A10,CSPG5,FAIM,MAPT,ZNF365,DCT,FZD3,KALRN,SLIT2,RAC3,NTRK2,TENM4,NKX6-1,ROBO1,NTN1,BCL11A,CUX2,PDE3A,ID2,LRP2,MME,SOX8,ROBO2,PTPRD,HOXA11
0.0354282	187	3481	64	0.0183855	0.342246	GO:0034764	GO:BP	positive regulation of transmembrane transport	16592	10070	c("GO:0034762", "GO:0048522", "GO:0051050", "GO:0055085")	TAS,IDA,IBA,IGI,IDA,IDA,ISS TAS,IDA,IDA,ISS IBA,IDA,IDA,ISS,ISS,IDA IMP,IDA,ISS,IGI,IGI,IDA,IMP,ISS,IMP,IDA,NAS,IDA IGI ISS,IDA,IDA,IDA,IDA,TAS,IMP,TAS,IDA,TAS,IMP,TAS,IDA,IGI,TAS,ISS,TAS,IDA IMP,IDA IMP,ISS,IDA,TAS,ISS,TAS,IDA,IDA,ISS IBA,IDA,IDA,TAS,TAS,ISS,IMP IBA,IDA,TAS,IDA IMP,ISS,IMP,IDA	KCNN4,JPH2,ACSL5,CX3CL1,CEMIP,CXCL11,P2RY6,CTSS,CXCL10,STAC,F2RL3,TMSB4X,RELN,CCR2,IRS1,MIR210,CCL2,ADRB2,CALCR,KCNE5,IRS2,ITGB1,SLC9A1,GPER1,ACTN4,ATP1B1,C3,FLNA,F2,NPPA,KCNJ5,ALG10B,KCNN1,NR4A3,KCNJ10,RHOQ,GNG2,ATP1B2,ACE2,KCNJ4,SORBS1,KCNMB2,CFTR,CD19,ANK3,KCNQ1,KCNMB4,DMD,GABBR2,RYR2,TESC,STAC2,GAL,KCNH2,KCNJ2,KCNN3,HAP1,WNK2,XCL1,KCNJ12,ACTN2,CA2,ABCB1,SNCA
0.036814	41	3481	21	0.00603275	0.512195	GO:0033628	GO:BP	regulation of cell adhesion mediated by integrin	16592	9598	c("GO:0030155", "GO:0033627")	IDA,IDA IBA,ISS,IDA,IDA,IDA,IMP,IDA,IDA,IDA IBA,IMP,IDA,IDA,IBA,IC,IMP,ISS,IMP,IDA,ISS,ISS IBA	SERPINE1,PLAU,CYP1B1,MUC1,TGFB2,EPHA2,LIF,DPP4,CCL5,PODXL,PIEZO1,RAC3,ADA,NEXMIF,PDE3B,JAM3,FOXC2,TESC,RET,EPHA8,SYK
0.0370367	22	3481	14	0.00402183	0.636364	GO:0036037	GO:BP	CD8-positive, alpha-beta T cell activation	16592	10860	GO:0046631	IGI,ISS,ISS,IMP,IBA,IMP,ISS,ISS,IBA,IDA,IDA,ISS,IMP IBA,IDA	HFE,CRTAM,RUNX1,CD274,TNFSF8,VSIR,SOCS1,IRF1,PTPN22,HLA-A,HLA-E,SH3RF1,EOMES,XCL1
0.0370957	7	3481	7	0.00201092	1	GO:2001225	GO:BP	regulation of chloride transport	16592	30368	c("GO:0006821", "GO:0044070")	IDA,IDA,IMP,IGI,IGI,IDA,IMP	GABRE,ANO9,ATP8B1,PRNP,GRM5,CFTR,ABCB1
0.0370957	7	3481	7	0.00201092	1	GO:0035701	GO:BP	hematopoietic stem cell migration	16592	10597	GO:0016477	IDA,ISS,IMP,TAS,IMP,IMP,IMP	GAS6,CCR2,PTPRC,GPLD1,JAM2,JAM3,BCL11B
0.0374174	404	3481	120	0.0344729	0.29703	GO:0071900	GO:BP	regulation of protein serine/threonine kinase activity	16592	19856	GO:0045859	ISS,IMP,TAS,IBA,IMP,IDA,IDA,IDA IBA TAS,IDA,IDA,IDA,IDA IBA,IDA IMP IBA,IDA,IDA IBA,IDA,IBA,IDA,ISS,ISS,ISS,IBA,IDA,IDA,ISS IBA,IBA TAS,IDA IMP,IDA,IDA,IDA,IDA IBA,IDA,IBA,TAS,TAS,IGI TAS,IDA IBA,IMP ISS,IDA ISS,IDA ISS,IDA,IDA IBA,IDA IBA,IDA,IMP,IMP IBA,IBA,IBA,IDA,IBA,IDA IBA,TAS,IDA,TAS,ISS IBA,ISS,IDA IMP,IBA,IDA,IDA,IDA,IDA IBA,IBA,IMP,IBA TAS,IMP,TAS,IDA IBA,IDA,IDA IMP IBA,IBA,IDA,ISS IBA…	TLR4,NRG1,FPR1,SPRY4,THBS1,ARHGEF5,SAA1,DUSP6,CEMIP,EDN1,DKK1,DUSP4,FGF1,LTF,TGFA,CAMK1,MLKL,MST1R,PDGFRB,CAV1,ADAM8,CCNA1,IGFBP6,BMP4,TRIB2,DUSP5,EGFR,NTF3,CBLC,PYCARD,GADD45G,EGF,CCNJL,RGS3,ALK,ADRB2,CCND1,CSF1R,IL1B,EPGN,GDF15,GADD45B,PTPRJ,HEG1,PTPN22,IRAK3,PDGFC,SPRY2,TLR6,SPRED3,DUSP10,RGS4,CDKN2D,C5,SPRED1,SH2B3,DAB2IP,SLC27A1,STK38,LATS2,VEGFA,PDGFA,CCNO,SMPD1,MAP2K3,CD40,MAP3K6,HEXIM1,CD…
0.0378341	112	3481	43	0.0123528	0.383929	GO:0002687	GO:BP	positive regulation of leukocyte migration	16592	1337	c("GO:0002684", "GO:0002685", "GO:0030335", "GO:0050900")	IMP,IMP,ISS,TAS,IMP IBA,IDA,ISS,IMP,IDA,IDA IBA,IMP,IBA,TAS,ISS,IDA,IGI,IDA,IDA,IDA ISS IBA,IDA,IDA,ISS,ISS,IDA ISS,IGI,IDA IBA,IDA ISS,ISS,IDA,IDA ISO IBA TAS,IMP,ISS,IDA,TAS,IDA,ISS,IBA,IMP,IBA,IMP,IDA ISS IBA,IDA,IMP	SERPINE1,RAC2,THBS1,IL6,CMKLR1,CX3CL1,PTN,RARRES2,EDN2,VEGFC,ICAM1,TNFRSF14,CXCL8,CD74,CXCL10,FPR2,CCR1,LGALS3,ADAM8,GAS6,CSF1,SPN,PYCARD,CCR2,CSF1R,CCL5,CCR7,PTK2B,F2RL1,VEGFA,ADAM10,MSTN,THBS4,IL6R,JAM2,RIPOR2,XG,JAM3,XCL2,DOCK8,XCL1,PLA2G7,WNT5A
0.0378753	133	3481	49	0.0140764	0.368421	GO:0060560	GO:BP	developmental growth involved in morphogenesis	16592	17373	c("GO:0009653", "GO:0048589")	ISS IBA,ISS,IDA IBA,IDA,IBA,IDA,IDA IBA,ISS,IBA,IGI,IDA,IBA,ISS,IDA,ISS,TAS,IBA,IDA,ISS,IDA,IDA IMP,ISS,IBA,IDA,IDA,IBA,IBA,IDA,ISS IBA,IDA ISO IBA,ISS,IBA,NAS,ISS,IMP ISS ISO,ISS,ISS IBA,IDA,IBA,IDA,ISS,ISS,ISS,ISS,IMP ISS,IMP,ISS,ISS,ISS	SEMA5A,L1CAM,BDNF,FGF1,NGF,BMP4,SEMA7A,MAP2,SEMA3B,JADE2,CPNE5,SEMA6B,SOX9,DSCAM,NRP1,MAP1B,SEMA4B,NEDD4L,VEGFA,MACF1,CPNE1,IMPACT,SEMA3D,MAPT,SLIT1,SEMA4A,SEMA6A,SLIT2,SEMA3G,SEMA6D,COBL,SEMA3E,NRCAM,NTN1,BCL11A,RNF157,TMEM108,SLIT3,SEMA5B,SYT3,NKD1,FGFR2,OLFM1,FGF13,FLRT3,OSTN,SH3GL2,SALL1,AUTS2
0.0380392	169	3481	59	0.0169492	0.349112	GO:0030072	GO:BP	peptide hormone secretion	16592	7719	c("GO:0002790", "GO:0046879")	IGI,ISS,IMP,IMP,IDA ISS,IDA,TAS,ISS,ISS,IBA,IDA,ISS,TAS,IDA,TAS,IDA,ISS,IMP,ISS,TAS,TAS,TAS,TAS,ISS,ISS,ISS,IMP,IMP,IDA,ISS,IBA,TAS,ISS,IMP IBA,NAS,IMP,IMP,IDA,ISS,TAS,IDA IBA,IMP ISS,TAS,TAS,TAS,ISS,IDA,IDA,ISS,IMP IGI,IDA,IMP,IMP,TAS,IMP ISS IBA,NAS,TAS,IMP TAS,IC	SNX19,FOXA2,PAX8,HFE,IL6,EDN1,ITPR3,FFAR4,CCN3,ANXA1,IRS1,DOC2B,DPP4,IL1B,SLC2A1,CCL5,IRS2,TFR2,GPER1,KCNS3,STX1A,RAPGEF3,PRKCA,ALOX5,MIDN,RAB11FIP5,HLA-DRB1,NLGN2,SLC8B1,NR1D1,NNAT,KCNG2,LRRC8A,GCK,GHRHR,KALRN,ADCY5,BMP8A,GPLD1,CACNA2D2,MAFA,BRSK2,CACNA1D,ADRA2C,RAPGEF4,MYRIP,SFRP1,PDX1,SYT7,CFTR,PRKN,RFX6,NOS2,CACNA1C,SLC30A8,GAL,ABCC8,KCNJ11,ISL1
0.0382541	44	3481	22	0.00632002	0.5	GO:0032835	GO:BP	glomerulus development	16592	9092	c("GO:0048856", "GO:0072006")	ISS,ISS,IEP,ISS,IDA ISS,ISS,ISS,ISS,IEP,ISS,IMP,IMP IBA,ISS,ISS,IMP,ISS,ISS IBA,ISS,ISS,ISS,ISS IBA,IDA	OSR1,BASP1,PECAM1,PDGFRB,BMP4,JAG1,PODXL,NOG,CD34,EGR1,CD24,COL4A4,MTSS1,FOXC1,IL6R,PAX2,SULF2,PDGFRA,RET,ENPEP,SULF1,BMP7
0.0416229	15	3481	11	0.00316001	0.733333	GO:0090189	GO:BP	regulation of branching involved in ureteric bud morphogenesis	16592	21264	c("GO:0001658", "GO:0060688", "GO:0090183", "GO:1905330", "GO:2000027")	ISS,ISS,IDA,ISS,ISS,ISS,IDA IBA,ISS,ISS,ISS,ISS	TACSTD2,PAX8,BMP4,SOX9,NOG,VEGFA,GDNF,LHX1,PAX2,SOX8,SMO
0.0419375	429	3481	126	0.0361965	0.293706	GO:0045936	GO:BP	negative regulation of phosphate metabolic process	16592	13688	c("GO:0006796", "GO:0010563", "GO:0019220")	IMP,IBA,ISS,IDA IBA,IDA,TAS,IDA,IDA IMP,IDA IMP,IDA,IDA,IDA IBA,ISS,IDA,IDA IBA,IC,IMP,IDA IBA,IDA,IDA IMP ISS IBA,IDA,IDA,NAS,ISS,IBA,IDA,IDA IBA,IDA,IMP ISS,IDA ISS IBA,TAS,IDA,ISS,ISS,IDA ISS,IDA IBA,IDA,ISS,IMP,IMP IBA,ISS,IDA IBA,IDA ISS,IBA,IDA IBA,IGI,TAS,IDA,IBA,IDA IMP IBA,IDA IBA,IBA,IDA IMP ISS IBA,ISS,IMP IBA,IDA IMP ISS,IMP IBA,ISS,IDA,IMP,IDA,IDA,TAS,IMP,IDA,IMP,IDA,IMP,IDA,IDA IBA,…	PARP14,SPRY4,FOXA2,DUSP6,MIR138-1,SFN,IGFBP3,FBP1,PID1,MVP,DKK1,DUSP4,GPRC5A,CDA,SH3RF2,LGALS3,SOCS3,GCKR,TGFB2,CAV1,BMP4,PTK6,TRIB2,NIBAN1,DUSP5,NTF3,CBLC,PYCARD,SOCS1,PTPRC,RGS3,SYTL2,DMTN,IL1B,ERRFI1,PTPRJ,HEG1,PRNP,PTPN22,IRAK3,IRS2,SPRY2,NOG,SPRED3,DUSP10,MIR27B,RGS4,CDKN2D,CAMK2N2,PMEPA1,SH2D4A,UBASH3B,SPRED1,SH2B3,ZFYVE28,DAB2IP,SLC27A1,MIDN,STK38,PTPN6,LATS2,PPP1R15A,INHBA,PRR5L,PDGFA,SMP…
0.0419926	275	3481	87	0.0249928	0.316364	GO:0090287	GO:BP	regulation of cellular response to growth factor stimulus	16592	21357	c("GO:0048583", "GO:0050794", "GO:0071363")	IDA,IBA,IDA,IMP,IMP,IDA,IMP,IDA,IDA,ISS,IBA,IDA ISO,IDA,IGI,IDA IBA,ISS,TAS,IDA,IDA,TAS,IDA,TAS,IMP,IC,ISS,ISS,IDA ISS IBA,ISS,IDA IMP ISS IBA TAS,IDA IMP IBA,ISS,IMP,IDA IBA,IDA IMP IBA TAS,TAS,ISS,IMP TAS,IMP ISS,ISS,IDA IBA TAS NAS,IMP,ISS,IMP,IDA IMP ISS IBA,ISS,IBA,ISS,IDA,ISS,IBA,TAS,ISS IBA,ISS,IDA IMP TAS,IDA,TAS,TAS,IDA,ISS,IDA,TAS,IMP,IDA ISS IBA TAS,IBA TAS,IDA IMP ISO IBA,IDA NAS,IMP,…	ADAMTS12,SPRY4,THBS1,ADAMTSL2,ITGA3,CREB3L1,SLC2A10,FGF1,PEG10,NRROS,FST,CAV1,GDF5,CCN1,SOST,BMP4,CHRDL1,CCBE1,VEPH1,NTF3,TGFB1I1,TGFBR2,HSPA1A,IL1B,NIBAN2,HTRA4,SPRY2,FOLR1,NOG,VASN,SPRED3,CRIM1,FSTL3,PMEPA1,ITGB3,SPRED1,SMAD3,DAB2IP,GATA3,SMURF2,MYO1C,LATS2,MIR199A1,NBL1,FBN1,TGFBR3L,SPRED2,ATP2B4,CITED2,TSPAN12,SMAD1,ELAPOR2,FUZ,SMAD6,SEMA6A,CITED1,BMPR1B,SLIT2,DLL1,ADAMTS3,SMAD9,ROBO1,CER1,GR…
0.0470743	79	3481	33	0.00948003	0.417722	GO:0032755	GO:BP	positive regulation of interleukin-6 production	16592	9028	c("GO:0001819", "GO:0032635", "GO:0032675")	IDA IMP,IDA IGI,ISS,IMP,IDA,IBA,IDA,IDA,IDA IBA,IMP,IMP,IDA,IMP,ISS,ISS,ISS,IMP ISS,IDA IMP,IMP,ISS,IGI TAS,IDA,ISS,ISS,IDA,IDA,IDA,IMP,IDA,IMP,ISS,IMP,IMP	TLR4,TLR2,EREG,IFIH1,IL6,TLR7,TLR3,MBP,TLR8,NLRP10,MAPK13,CYBA,CD74,MYD88,TMEM106A,POU2F2,PYCARD,DDX58,RAB7B,TLR1,IL1B,ZBTB20,TLR6,IL1A,F2RL1,IL16,IL6R,TWIST1,NOS2,TSLP,ISL1,SYK,WNT5A
0.0472515	430	3481	126	0.0361965	0.293023	GO:0010563	GO:BP	negative regulation of phosphorus metabolic process	16592	4727	c("GO:0006793", "GO:0031324", "GO:0051174")	IMP,IBA,ISS,IDA IBA,IDA,TAS,IDA,IDA IMP,IDA IMP,IDA,IDA,IDA IBA,ISS,IDA,IDA IBA,IC,IMP,IDA IBA,IDA,IDA IMP ISS IBA,IDA,IDA,NAS,ISS,IBA,IDA,IDA IBA,IDA,IMP ISS,IDA ISS IBA,TAS,IDA,ISS,ISS,IDA ISS,IDA IBA,IDA,ISS,IMP,IMP IBA,ISS,IDA IBA,IDA ISS,IBA,IDA IBA,IGI,TAS,IDA,IBA,IDA IMP IBA,IDA IBA,IBA,IDA IMP ISS IBA,ISS,IMP IBA,IDA IMP ISS,IMP IBA,ISS,IDA,IMP,IDA,IDA,TAS,IMP,IDA,IMP,IDA,IMP,IDA,IDA IBA,…	PARP14,SPRY4,FOXA2,DUSP6,MIR138-1,SFN,IGFBP3,FBP1,PID1,MVP,DKK1,DUSP4,GPRC5A,CDA,SH3RF2,LGALS3,SOCS3,GCKR,TGFB2,CAV1,BMP4,PTK6,TRIB2,NIBAN1,DUSP5,NTF3,CBLC,PYCARD,SOCS1,PTPRC,RGS3,SYTL2,DMTN,IL1B,ERRFI1,PTPRJ,HEG1,PRNP,PTPN22,IRAK3,IRS2,SPRY2,NOG,SPRED3,DUSP10,MIR27B,RGS4,CDKN2D,CAMK2N2,PMEPA1,SH2D4A,UBASH3B,SPRED1,SH2B3,ZFYVE28,DAB2IP,SLC27A1,MIDN,STK38,PTPN6,LATS2,PPP1R15A,INHBA,PRR5L,PDGFA,SMP…
0.0476816	134	3481	49	0.0140764	0.365672	GO:0035725	GO:BP	sodium ion transmembrane transport	16592	10617	c("GO:0006814", "GO:0098662")	IDA,ISS,IDA,IDA IBA,IBA,IBA,IBA,IDA IMP ISS IBA,NAS,IDA IGI ISS IBA,IBA,IDA IBA,IDA,IDA IMP IBA,IBA,IC,IDA IMP,IDA IMP,IDA,IDA IMP,IDA,IBA,IBA,ISS IBA,IDA IBA,IBA,IBA,IBA,IDA IBA,ISS IBA,IDA IBA,ISS,ISS IBA,IBA,ISS,IDA IMP IBA,IDA,IBA,IDA,IBA,IBA,IMP IBA,IDA IBA,IBA,IBA,IDA,IDA,IDA IMP IGI ISO IBA,IBA	PCSK9,NALCN,OSR1,SCNN1A,SLC6A14,FGF14,SLC6A3,SLC9A1,ACTN4,ATP1B1,FXYD5,NEDD4L,SLC8B1,SCN5A,SLC6A6,ATP2B4,HCN2,SLC4A4,CAV3,HCN4,KCNK1,SCN11A,SLC6A4,SLC8A2,ATP1B2,SLC9A9,SLC9A2,SLC6A8,ATP1A3,SCN2A,SLC6A1,ANK3,SLC8A3,SLC6A17,DMD,SCN3B,TESC,SCN8A,SCN4B,ATP12A,FXYD6,WNK2,SCN4A,SLC6A11,FGF13,SLC24A4,SCN2B,SLC8A1,SLC6A15
0.047966	398	3481	118	0.0338983	0.296482	GO:0072503	GO:BP	cellular divalent inorganic cation homeostasis	16592	20361	c("GO:0030003", "GO:0072507")	IBA,IBA,IBA,IBA,IDA NAS,IPI,IDA TAS,IBA,IBA,IGI,IBA,IDA,IMP,IDA IBA,IDA IBA,IBA,IDA,IDA IMP IBA,ISS TAS,ISS IBA,IBA,IDA,IDA IBA,IBA TAS,IDA IBA,IDA ISO,IBA,IDA IBA,IDA IMP,IDA ISS IBA,IBA,IBA,IBA,IMP IBA,IDA IBA TAS,IBA,ISS IBA TAS,IBA,IBA,IBA,ISS,NAS,IBA,IBA,ISS,IGI IBA,ISS,ISS,IDA,IMP ISS IBA,IBA,IBA,IDA ISS,ISS,IBA,IBA TAS IC,IDA,ISS,IDA ISS IBA TAS,IMP IBA TAS,IMP,IDA ISS IBA,IDA IMP IBA,IMP,…	MT1E,CCRL2,CALB2,FPR1,SAA1,GNA15,JPH2,GPR17,CMKLR1,CX3CL1,KISS1,CEMIP,TGM2,EDN1,EDN2,MT1A,CXCL11,PLCZ1,P2RY6,ITPR3,GPR55,CXCL10,STC1,CCR3,F2RL3,FFAR4,FPR2,CCR1,GRIN2B,CAV1,PTGER4,ACKR3,FAM155A,ATP2B2,CCR5,ADRA1B,CCR2,MT1M,FPR3,MT2A,PTPRC,P2RX5,LPAR4,CAV2,RGN,CALCR,CSRP3,PRNP,CCL5,TRPM2,C5AR2,ATP2C2,GPER1,ATP1B1,UBASH3B,CCR7,SMAD3,PTK2B,F2RL1,LPAR1,MIR199A1,SLC39A13,SLC8B1,CD40,DLG4,MICU2,CD24,F2,…
0.0494933	63	3481	28	0.00804367	0.444444	GO:0055123	GO:BP	digestive system development	16592	16865	GO:0048731	IMP,IMP,IEP,ISS,IEP,ISS,IDA,ISS,ISS,IEP,IEP,ISS,IMP,IMP ISS,ISS,ISS,TAS,ISS,ISS,IDA ISS,ISS,TAS,ISS,IMP,ISS,IMP,IMP,ISS	RARRES2,CLMP,CXCL8,AGR2,TGFB2,EDNRB,IL6ST,PKDCC,COBL,FOXE1,WNT11,FOXL1,RARB,PCSK5,PDGFRA,TBX2,RET,DACT1,ID2,GATA4,KIT,GLI1,FGFR2,FOXF1,CDX2,SALL1,ZIC3,SMO
0.0494933	63	3481	28	0.00804367	0.444444	GO:0035148	GO:BP	tube formation	16592	10206	c("GO:0035239", "GO:0048646")	ISS,ISS,ISS,IDA,IDA,IMP,ISS,IMP,ISS,ISS,IMP,ISS,IGI,IDA ISO,ISS,IBA,IMP ISS,ISS,ISS,IDA,ISS,ISS,IDA,ISS,ISS,ISS,ISS,ISS	PAX8,OSR1,TGFB2,BMP4,EGF,MIR210,SOX9,ATOH8,PODXL,FOLR1,DAB2IP,GATA3,PIK3CD,VEGFA,DLC1,VASP,FUZ,BBS4,BMP5,GDNF,COBL,PAX2,FGF2,VANGL2,LRP2,FGFR2,SOX8,BMP7
2.70517e-13	146	1699	74	0.043555	0.506849	KEGG:04514	KEGG	Cell adhesion molecules	8000	295	KEGG:00000	KEGG,KEGG,KEGG,KEGG,KEGG,KEGG,KEGG,KEGG,KEGG,KEGG,KEGG,KEGG,KEGG,KEGG,KEGG,KEGG,KEGG,KEGG,KEGG,KEGG,KEGG,KEGG,KEGG,KEGG,KEGG,KEGG,KEGG,KEGG,KEGG,KEGG,KEGG,KEGG,KEGG,KEGG,KEGG,KEGG,KEGG,KEGG,KEGG,KEGG,KEGG,KEGG,KEGG,KEGG,KEGG,KEGG,KEGG,KEGG,KEGG,KEGG,KEGG,KEGG,KEGG,KEGG,KEGG,KEGG,KEGG,KEGG,KEGG,KEGG,KEGG,KEGG,KEGG,KEGG,KEGG,KEGG,KEGG,KEGG,KEGG,KEGG,KEGG,KEGG,KEGG,KEGG	CLDN4,VCAM1,ICAM2,CD22,NEGR1,CLDN2,L1CAM,ICAM1,NCAM2,CLDN3,CDH4,HLA-DRA,PECAM1,PDCD1LG2,CLDN23,CD274,CLDN7,SELPLG,CLDN9,CLDN14,SPN,ESAM,HLA-DPB1,ITGB2,CLDN11,VSIR,PTPRC,HLA-G,NTNG2,SDC4,HLA-DMA,PTPRM,ITGA6,ITGB1,CD34,CD226,ITGB8,SDC1,CLDN19,HLA-B,HLA-DRB1,HLA-A,HLA-DPA1,HLA-DRB5,NLGN2,CD40,HLA-E,CLDN24,NLGN1,HLA-DOA,ITGAL,NEO1,ITGA9,MPZ,NFASC,JAM2,CD80,NRXN2,NRCAM,JAM3,CLDN10,CDH2,LRRC4B,CD4,VCAN…
8.98294e-12	200	1699	89	0.0523838	0.445	KEGG:04510	KEGG	Focal adhesion	8000	293	KEGG:00000	KEGG,KEGG,KEGG,KEGG,KEGG,KEGG,KEGG,KEGG,KEGG,KEGG,KEGG,KEGG,KEGG,KEGG,KEGG,KEGG,KEGG,KEGG,KEGG,KEGG,KEGG,KEGG,KEGG,KEGG,KEGG,KEGG,KEGG,KEGG,KEGG,KEGG,KEGG,KEGG,KEGG,KEGG,KEGG,KEGG,KEGG,KEGG,KEGG,KEGG,KEGG,KEGG,KEGG,KEGG,KEGG,KEGG,KEGG,KEGG,KEGG,KEGG,KEGG,KEGG,KEGG,KEGG,KEGG,KEGG,KEGG,KEGG,KEGG,KEGG,KEGG,KEGG,KEGG,KEGG,KEGG,KEGG,KEGG,KEGG,KEGG,KEGG,KEGG,KEGG,KEGG,KEGG,KEGG,KEGG,KEGG,KEGG,KEGG,KEGG…	COL1A2,LAMB3,RAC2,THBS1,MYL9,COL6A3,ITGB4,ITGA3,VEGFC,BIRC3,TNC,SHC3,LAMC2,PDGFRB,CAV1,RELN,ITGB6,PAK6,EGFR,THBS2,EGF,FLNC,CAV2,MYLK,CCND1,ITGA2,FN1,FLNB,ITGA10,PDGFC,ITGA6,ITGB1,ACTN4,ITGB3,KDR,COL9A2,PARVA,CAPN2,ITGB8,PRKCA,ITGB5,RASGRF1,PIK3CD,VEGFA,FLNA,PDGFA,ACTN1,TLN1,LAMA3,LAMB2,LAMA2,MYL12A,PAK2,SHC1,MYL12B,CCND3,PAK4,MYLK2,VASP,COL4A4,PIK3R3,CAV3,ITGA2B,COL2A1,SPP1,COMP,RAC3,ITGA9,THBS4,…
8.49098e-11	181	1699	81	0.0476751	0.447514	KEGG:04360	KEGG	Axon guidance	8000	285	KEGG:00000	KEGG,KEGG,KEGG,KEGG,KEGG,KEGG,KEGG,KEGG,KEGG,KEGG,KEGG,KEGG,KEGG,KEGG,KEGG,KEGG,KEGG,KEGG,KEGG,KEGG,KEGG,KEGG,KEGG,KEGG,KEGG,KEGG,KEGG,KEGG,KEGG,KEGG,KEGG,KEGG,KEGG,KEGG,KEGG,KEGG,KEGG,KEGG,KEGG,KEGG,KEGG,KEGG,KEGG,KEGG,KEGG,KEGG,KEGG,KEGG,KEGG,KEGG,KEGG,KEGG,KEGG,KEGG,KEGG,KEGG,KEGG,KEGG,KEGG,KEGG,KEGG,KEGG,KEGG,KEGG,KEGG,KEGG,KEGG,KEGG,KEGG,KEGG,KEGG,KEGG,KEGG,KEGG,KEGG,KEGG,KEGG,KEGG,KEGG,KEGG…	RHOD,RAC2,MYL9,SEMA5A,L1CAM,CAMK2A,SHH,EPHA2,ABLIM3,NFATC2,SEMA7A,SEMA3B,PAK6,RGS3,NTNG2,SEMA6B,RRAS,NRP1,ITGB1,PLXNA2,PRKCA,SEMA4B,WNT4,SSH1,PIK3CD,GNAI2,PARD6B,DPYSL2,PLXNA1,EPHA1,SRGAP1,PLXNA4,MYL12A,PAK2,EFNB2,MYL12B,PAK4,SEMA3D,SLIT1,NEO1,RND1,PIK3R3,SEMA4A,ENAH,FZD3,EFNA3,SEMA6A,BMPR1B,BOC,TRPC3,EFNB3,TRPC4,SLIT2,RAC3,SEMA3G,UNC5A,SEMA6D,EFNA2,RGMA,ROBO1,SEMA3E,SRGAP3,PAK5,NTN1,GDF7,EPHB1,P…
6.1141e-08	88	1699	45	0.0264862	0.511364	KEGG:04512	KEGG	ECM-receptor interaction	8000	294	KEGG:00000	KEGG,KEGG,KEGG,KEGG,KEGG,KEGG,KEGG,KEGG,KEGG,KEGG,KEGG,KEGG,KEGG,KEGG,KEGG,KEGG,KEGG,KEGG,KEGG,KEGG,KEGG,KEGG,KEGG,KEGG,KEGG,KEGG,KEGG,KEGG,KEGG,KEGG,KEGG,KEGG,KEGG,KEGG,KEGG,KEGG,KEGG,KEGG,KEGG,KEGG,KEGG,KEGG,KEGG,KEGG,KEGG	CD44,COL1A2,LAMB3,THBS1,COL6A3,ITGB4,ITGA3,TNC,LAMC2,RELN,ITGB6,THBS2,AGRN,SDC4,ITGA2,FN1,ITGA10,ITGA6,ITGB1,ITGB3,COL9A2,ITGB8,SDC1,ITGB5,LAMA3,LAMB2,LAMA2,COL4A4,ITGA2B,COL2A1,SPP1,COMP,ITGA9,THBS4,ITGA7,COL6A5,LAMA4,COL4A6,FREM2,LAMA1,FREM1,NPNT,LAMC3,ITGA8,ITGA4
8.89049e-08	293	1699	107	0.0629782	0.365188	KEGG:04060	KEGG	Cytokine-cytokine receptor interaction	8000	234	KEGG:00000	KEGG,KEGG,KEGG,KEGG,KEGG,KEGG,KEGG,KEGG,KEGG,KEGG,KEGG,KEGG,KEGG,KEGG,KEGG,KEGG,KEGG,KEGG,KEGG,KEGG,KEGG,KEGG,KEGG,KEGG,KEGG,KEGG,KEGG,KEGG,KEGG,KEGG,KEGG,KEGG,KEGG,KEGG,KEGG,KEGG,KEGG,KEGG,KEGG,KEGG,KEGG,KEGG,KEGG,KEGG,KEGG,KEGG,KEGG,KEGG,KEGG,KEGG,KEGG,KEGG,KEGG,KEGG,KEGG,KEGG,KEGG,KEGG,KEGG,KEGG,KEGG,KEGG,KEGG,KEGG,KEGG,KEGG,KEGG,KEGG,KEGG,KEGG,KEGG,KEGG,KEGG,KEGG,KEGG,KEGG,KEGG,KEGG,KEGG,KEGG…	LTBR,TNFRSF10A,IL31RA,TNFSF10,IL7R,CCL28,TNFSF15,PRLR,CSF2,IL6,CX3CL1,OSMR,TNFRSF11B,CXCL1,IL11,IL24,IL1RL2,CXCL11,IL15,TNFRSF14,IL18,IL32,CXCL8,TNFRSF1B,CXCL10,IL20RA,CCR3,NGFR,CCR1,BMP10,IL22RA1,IL1RN,CLCF1,NGF,TGFB2,GDF5,ACKR3,LIF,TNFSF12,CSF1,BMP4,EBI3,IL17RE,CCR5,TNFSF8,CCR2,TNFRSF12A,CCL26,TNFRSF9,TNFRSF10C,TGFBR2,CCL2,TNFRSF4,CSF1R,IL1R1,IL1B,GDF15,CTF1,TNFRSF21,CCL5,CXCL16,IL15RA,IL1A,CXC…
3.10394e-07	77	1699	40	0.0235433	0.519481	KEGG:05412	KEGG	Arrhythmogenic right ventricular cardiomyopathy	8000	466	KEGG:00000	KEGG,KEGG,KEGG,KEGG,KEGG,KEGG,KEGG,KEGG,KEGG,KEGG,KEGG,KEGG,KEGG,KEGG,KEGG,KEGG,KEGG,KEGG,KEGG,KEGG,KEGG,KEGG,KEGG,KEGG,KEGG,KEGG,KEGG,KEGG,KEGG,KEGG,KEGG,KEGG,KEGG,KEGG,KEGG,KEGG,KEGG,KEGG,KEGG,KEGG	ITGB4,ITGA3,ITGB6,CACNA1F,LMNA,ITGA2,ITGA10,ITGA6,ITGB1,CACNG7,ITGB3,ITGB8,ITGB5,LAMA2,CACNG6,ITGA2B,LEF1,CACNA2D2,ATP2A3,CACNA1D,ITGA9,SLC8A2,DES,ITGA7,DSC2,GJA1,CACNG8,CTNNA3,SLC8A3,CDH2,DMD,CACNA1C,RYR2,LAMA1,CACNG5,ACTN2,CACNA2D3,ITGA8,SLC8A1,ITGA4
3.61125e-06	210	1699	79	0.0464979	0.37619	KEGG:04015	KEGG	Rap1 signaling pathway	8000	229	KEGG:00000	KEGG,KEGG,KEGG,KEGG,KEGG,KEGG,KEGG,KEGG,KEGG,KEGG,KEGG,KEGG,KEGG,KEGG,KEGG,KEGG,KEGG,KEGG,KEGG,KEGG,KEGG,KEGG,KEGG,KEGG,KEGG,KEGG,KEGG,KEGG,KEGG,KEGG,KEGG,KEGG,KEGG,KEGG,KEGG,KEGG,KEGG,KEGG,KEGG,KEGG,KEGG,KEGG,KEGG,KEGG,KEGG,KEGG,KEGG,KEGG,KEGG,KEGG,KEGG,KEGG,KEGG,KEGG,KEGG,KEGG,KEGG,KEGG,KEGG,KEGG,KEGG,KEGG,KEGG,KEGG,KEGG,KEGG,KEGG,KEGG,KEGG,KEGG,KEGG,KEGG,KEGG,KEGG,KEGG,KEGG,KEGG,KEGG,KEGG	RAC2,FPR1,APBB1IP,THBS1,VEGFC,MAPK13,FGF1,F2RL3,NGFR,GRIN2B,PDGFRB,NGF,EPHA2,CSF1,ANGPT4,ITGB2,EGFR,EGF,LPAR4,LPAR5,CSF1R,ARAP3,RRAS,PDGFC,ITGB1,GNAO1,ITGB3,KDR,RASGRP3,RAPGEF3,PRKCA,LPAR1,FGF5,PIK3CD,VEGFA,GNAI2,PDGFA,MAP2K3,TLN1,PARD6B,ADCY7,ADORA2B,VASP,FGF17,ITGAL,EVL,PIK3R3,ENAH,RASGRP2,EFNA3,ITGA2B,ADCY5,FGF8,RAC3,PFN2,MAP2K6,EFNA2,RAPGEF4,FGFR4,FGFR3,VAV1,FGF2,SIPA1L2,RAPGEF5,FGF9,PDGFRA,H…
2.05405e-05	239	1699	85	0.0500294	0.355649	KEGG:04020	KEGG	Calcium signaling pathway	8000	231	KEGG:00000	KEGG,KEGG,KEGG,KEGG,KEGG,KEGG,KEGG,KEGG,KEGG,KEGG,KEGG,KEGG,KEGG,KEGG,KEGG,KEGG,KEGG,KEGG,KEGG,KEGG,KEGG,KEGG,KEGG,KEGG,KEGG,KEGG,KEGG,KEGG,KEGG,KEGG,KEGG,KEGG,KEGG,KEGG,KEGG,KEGG,KEGG,KEGG,KEGG,KEGG,KEGG,KEGG,KEGG,KEGG,KEGG,KEGG,KEGG,KEGG,KEGG,KEGG,KEGG,KEGG,KEGG,KEGG,KEGG,KEGG,KEGG,KEGG,KEGG,KEGG,KEGG,KEGG,KEGG,KEGG,KEGG,KEGG,KEGG,KEGG,KEGG,KEGG,KEGG,KEGG,KEGG,KEGG,KEGG,KEGG,KEGG,KEGG,KEGG,KEGG…	GNA15,PLCZ1,VEGFC,ITPR3,HRH1,FGF1,CAMK2A,CAMK1,MST1R,PDGFRB,NGF,P2RX6,CAMK1G,ATP2B2,HTR7,EGFR,ADRA1B,EDNRB,EGF,GRPR,P2RX5,OXTR,CD38,ADRB2,MYLK,CACNA1F,GRM5,PDGFC,KDR,ORAI3,PLCD4,PRKCA,PTK2B,FGF5,VEGFA,NTSR1,PDGFA,ADCY7,ADORA2B,ATP2B4,MYLK2,TACR2,FGF17,MCOLN3,FGF8,EDNRA,ATP2A3,MCOLN2,CACNA1D,SLC8A2,PTGFR,RYR1,GRIN2C,NTRK2,FGFR4,CACNA1G,GDNF,ADRB1,FGFR3,AVPR1A,SLC8A3,FGF2,CHRNA7,CCKBR,CACNA1B,NOS2,…
2.09423e-05	294	1699	100	0.0588582	0.340136	KEGG:04010	KEGG	MAPK signaling pathway	8000	224	KEGG:00000	KEGG,KEGG,KEGG,KEGG,KEGG,KEGG,KEGG,KEGG,KEGG,KEGG,KEGG,KEGG,KEGG,KEGG,KEGG,KEGG,KEGG,KEGG,KEGG,KEGG,KEGG,KEGG,KEGG,KEGG,KEGG,KEGG,KEGG,KEGG,KEGG,KEGG,KEGG,KEGG,KEGG,KEGG,KEGG,KEGG,KEGG,KEGG,KEGG,KEGG,KEGG,KEGG,KEGG,KEGG,KEGG,KEGG,KEGG,KEGG,KEGG,KEGG,KEGG,KEGG,KEGG,KEGG,KEGG,KEGG,KEGG,KEGG,KEGG,KEGG,KEGG,KEGG,KEGG,KEGG,KEGG,KEGG,KEGG,KEGG,KEGG,KEGG,KEGG,KEGG,KEGG,KEGG,KEGG,KEGG,KEGG,KEGG,KEGG,KEGG…	RAC2,EREG,DUSP6,VEGFC,AREG,BDNF,MAPK13,DUSP4,FGF1,MYD88,NGFR,TGFA,CD14,PDGFRB,NGF,TGFB2,EPHA2,CSF1,DUSP5,ANGPT4,EGFR,NTF3,GADD45G,EGF,TGFBR2,PLA2G4D,HSPA1A,FLNC,RELB,MAP3K14,CACNA1F,CSF1R,IL1R1,IL1B,RRAS,GADD45B,FLNB,PDGFC,PTPRR,CACNG7,DUSP10,IL1A,KDR,RASGRP3,NFKB2,PRKCA,RASGRF1,FGF5,VEGFA,FLNA,PDGFA,MAP2K3,MAP3K6,RPS6KA4,GNA12,PAK2,HSPB1,CACNG6,TNFRSF1A,DUSP16,FGF17,MAPT,RASGRP2,EFNA3,FGF8,HSPA2…
2.40233e-05	90	1699	41	0.0241318	0.455556	KEGG:05410	KEGG	Hypertrophic cardiomyopathy	8000	465	KEGG:00000	KEGG,KEGG,KEGG,KEGG,KEGG,KEGG,KEGG,KEGG,KEGG,KEGG,KEGG,KEGG,KEGG,KEGG,KEGG,KEGG,KEGG,KEGG,KEGG,KEGG,KEGG,KEGG,KEGG,KEGG,KEGG,KEGG,KEGG,KEGG,KEGG,KEGG,KEGG,KEGG,KEGG,KEGG,KEGG,KEGG,KEGG,KEGG,KEGG,KEGG,KEGG	IL6,ITGB4,EDN1,ITGA3,TGFB2,ITGB6,CACNA1F,LMNA,ITGA2,ITGA10,ITGA6,ITGB1,CACNG7,ITGB3,ITGB8,ITGB5,LAMA2,CACNG6,TPM2,PRKAA2,ITGA2B,ACE,CACNA2D2,ATP2A3,CACNA1D,ITGA9,SLC8A2,DES,ITGA7,CACNG8,SLC8A3,DMD,CACNA1C,RYR2,LAMA1,CACNG5,CACNA2D3,TNNI3,ITGA8,SLC8A1,ITGA4
0.000115508	353	1699	113	0.0665097	0.320113	KEGG:04151	KEGG	PI3K-Akt signaling pathway	8000	265	KEGG:00000	KEGG,KEGG,KEGG,KEGG,KEGG,KEGG,KEGG,KEGG,KEGG,KEGG,KEGG,KEGG,KEGG,KEGG,KEGG,KEGG,KEGG,KEGG,KEGG,KEGG,KEGG,KEGG,KEGG,KEGG,KEGG,KEGG,KEGG,KEGG,KEGG,KEGG,KEGG,KEGG,KEGG,KEGG,KEGG,KEGG,KEGG,KEGG,KEGG,KEGG,KEGG,KEGG,KEGG,KEGG,KEGG,KEGG,KEGG,KEGG,KEGG,KEGG,KEGG,KEGG,KEGG,KEGG,KEGG,KEGG,KEGG,KEGG,KEGG,KEGG,KEGG,KEGG,KEGG,KEGG,KEGG,KEGG,KEGG,KEGG,KEGG,KEGG,KEGG,KEGG,KEGG,KEGG,KEGG,KEGG,KEGG,KEGG,KEGG,KEGG…	COL1A2,LAMB3,TLR4,THBS1,TLR2,IL7R,EREG,PRLR,IL6,COL6A3,ITGB4,OSMR,ITGA3,VEGFC,AREG,BDNF,CREB3L1,TNC,FGF1,NGFR,TGFA,LAMC2,PDGFRB,NGF,RELN,EPHA2,CSF1,ITGB6,ANGPT4,EGFR,NTF3,IRS1,THBS2,EGF,LPAR4,BCL2L1,LPAR5,CCND1,GNG11,CSF1R,ITGA2,CREB3L3,FN1,ITGA10,PDGFC,ITGA6,ITGB1,ITGB3,CSF3,KDR,COL9A2,ITGB8,PRKCA,ITGB5,LPAR1,FGF5,PIK3CD,VEGFA,PDGFA,LAMA3,LAMB2,LAMA2,ATF6B,CCND3,CDK6,FGF17,PRKAA2,COL4A4,MYB,PIK3…
0.000141971	95	1699	41	0.0241318	0.431579	KEGG:05414	KEGG	Dilated cardiomyopathy	8000	467	KEGG:00000	KEGG,KEGG,KEGG,KEGG,KEGG,KEGG,KEGG,KEGG,KEGG,KEGG,KEGG,KEGG,KEGG,KEGG,KEGG,KEGG,KEGG,KEGG,KEGG,KEGG,KEGG,KEGG,KEGG,KEGG,KEGG,KEGG,KEGG,KEGG,KEGG,KEGG,KEGG,KEGG,KEGG,KEGG,KEGG,KEGG,KEGG,KEGG,KEGG,KEGG,KEGG	ITGB4,ITGA3,TGFB2,ITGB6,CACNA1F,LMNA,ITGA2,ITGA10,ITGA6,ITGB1,CACNG7,ITGB3,ITGB8,ITGB5,LAMA2,ADCY7,CACNG6,TPM2,ITGA2B,ADCY5,CACNA2D2,ATP2A3,CACNA1D,ITGA9,SLC8A2,DES,ITGA7,ADRB1,CACNG8,SLC8A3,DMD,CACNA1C,RYR2,LAMA1,CACNG5,ADCY1,CACNA2D3,TNNI3,ITGA8,SLC8A1,ITGA4
0.000231092	103	1699	43	0.025309	0.417476	KEGG:04974	KEGG	Protein digestion and absorption	8000	383	KEGG:00000	KEGG,KEGG,KEGG,KEGG,KEGG,KEGG,KEGG,KEGG,KEGG,KEGG,KEGG,KEGG,KEGG,KEGG,KEGG,KEGG,KEGG,KEGG,KEGG,KEGG,KEGG,KEGG,KEGG,KEGG,KEGG,KEGG,KEGG,KEGG,KEGG,KEGG,KEGG,KEGG,KEGG,KEGG,KEGG,KEGG,KEGG,KEGG,KEGG,KEGG,KEGG,KEGG,KEGG	COL1A2,PRSS2,COL8A1,KCNN4,COL6A3,COL12A1,PRSS3,COL16A1,COL17A1,COL13A1,KCNE3,DPP4,COL7A1,ELN,CTRB2,ATP1B1,COL9A2,COL15A1,CTRB1,COL4A4,COL2A1,COL5A2,COL24A1,COL23A1,SLC1A1,SLC8A2,ATP1B2,ACE2,ATP1A3,COL6A5,KCNQ1,SLC8A3,COL4A6,COL3A1,SLC16A10,COL14A1,SLC7A8,COL26A1,KCNK5,COL19A1,MME,SLC8A1,COL25A1
0.000313346	216	1699	75	0.0441436	0.347222	KEGG:04810	KEGG	Regulation of actin cytoskeleton	8000	345	KEGG:00000	KEGG,KEGG,KEGG,KEGG,KEGG,KEGG,KEGG,KEGG,KEGG,KEGG,KEGG,KEGG,KEGG,KEGG,KEGG,KEGG,KEGG,KEGG,KEGG,KEGG,KEGG,KEGG,KEGG,KEGG,KEGG,KEGG,KEGG,KEGG,KEGG,KEGG,KEGG,KEGG,KEGG,KEGG,KEGG,KEGG,KEGG,KEGG,KEGG,KEGG,KEGG,KEGG,KEGG,KEGG,KEGG,KEGG,KEGG,KEGG,KEGG,KEGG,KEGG,KEGG,KEGG,KEGG,KEGG,KEGG,KEGG,KEGG,KEGG,KEGG,KEGG,KEGG,KEGG,KEGG,KEGG,KEGG,KEGG,KEGG,KEGG,KEGG,KEGG,KEGG,KEGG,KEGG,KEGG	RAC2,MYL9,ITGB4,ITGA3,FGF1,TMSB4X,PDGFRB,ITGB6,PAK6,ITGB2,EGFR,EGF,LPAR4,LPAR5,MYLK,ITGA2,GSN,RRAS,FN1,ITGA10,PDGFC,ITGA6,ITGB1,SLC9A1,ACTN4,ITGB3,ACTR3C,WASF2,MYH9,ITGB8,ITGB5,SSH1,LPAR1,FGF5,PIK3CD,MSN,PDGFA,ACTN1,F2,MYL12A,GNA12,PAK2,MYL12B,PAK4,MYLK2,FGF17,WASF1,ACTR3B,ITGAL,PIK3R3,ARHGEF6,ENAH,ITGA2B,FGF8,RAC3,PFN2,ITGA9,FGFR4,ITGA7,FGFR3,VAV1,CYFIP2,FGF2,PIP5K1B,PAK5,ITGAD,PAK3,FGF9,PDGFRA,…
0.000757738	166	1699	60	0.0353149	0.361446	KEGG:04022	KEGG	cGMP-PKG signaling pathway	8000	232	KEGG:00000	KEGG,KEGG,KEGG,KEGG,KEGG,KEGG,KEGG,KEGG,KEGG,KEGG,KEGG,KEGG,KEGG,KEGG,KEGG,KEGG,KEGG,KEGG,KEGG,KEGG,KEGG,KEGG,KEGG,KEGG,KEGG,KEGG,KEGG,KEGG,KEGG,KEGG,KEGG,KEGG,KEGG,KEGG,KEGG,KEGG,KEGG,KEGG,KEGG,KEGG,KEGG,KEGG,KEGG,KEGG,KEGG,KEGG,KEGG,KEGG,KEGG,KEGG,KEGG,KEGG,KEGG,KEGG,KEGG,KEGG,KEGG,KEGG,KEGG,KEGG	MYL9,ITPR3,CREB3L1,ATP2B2,NFATC2,ADRA1B,IRS1,EDNRB,NPR1,NPR2,ADRB2,MYLK,CACNA1F,CREB3L3,IRS2,CNGA1,PDE2A,ATP1B1,GNAI2,GNA12,ADCY7,NPPA,ATF6B,ATP2B4,MYLK2,VASP,RGS2,ADCY5,EDNRA,PDE5A,OPRD1,PRKG1,ATP2A3,CACNA1D,SLC8A2,ADRA2C,CREB5,ATP1B2,ADRB1,PDE3B,ATP1A3,GUCY1B1,GUCY1A2,KCNMB2,KCNJ8,SLC8A3,KCNMB4,PDE3A,CACNA1C,NFATC4,PLCB4,ADCY1,NPPC,GATA4,AGTR1,PIK3R5,GUCY1A1,SLC8A1,PLCB1,IRS4
0.000815554	114	1699	45	0.0264862	0.394737	KEGG:04670	KEGG	Leukocyte transendothelial migration	8000	323	KEGG:00000	KEGG,KEGG,KEGG,KEGG,KEGG,KEGG,KEGG,KEGG,KEGG,KEGG,KEGG,KEGG,KEGG,KEGG,KEGG,KEGG,KEGG,KEGG,KEGG,KEGG,KEGG,KEGG,KEGG,KEGG,KEGG,KEGG,KEGG,KEGG,KEGG,KEGG,KEGG,KEGG,KEGG,KEGG,KEGG,KEGG,KEGG,KEGG,KEGG,KEGG,KEGG,KEGG,KEGG,KEGG,KEGG	RAC2,MYL9,CLDN4,VCAM1,CLDN2,ICAM1,MAPK13,CLDN3,CYBA,PECAM1,CLDN23,CLDN7,NCF2,CLDN9,CLDN14,ESAM,ITGB2,CLDN11,TXK,ITGB1,ACTN4,RAPGEF3,PRKCA,CLDN19,PTK2B,PIK3CD,GNAI2,MSN,ACTN1,MYL12A,MYL12B,CLDN24,VASP,ITGAL,PIK3R3,RAPGEF4,JAM2,VAV1,CTNNA3,MMP2,JAM3,CLDN10,ITGA4,VAV3,PRKCB
0.000983264	88	1699	37	0.0217775	0.420455	KEGG:05323	KEGG	Rheumatoid arthritis	8000	461	KEGG:00000	KEGG,KEGG,KEGG,KEGG,KEGG,KEGG,KEGG,KEGG,KEGG,KEGG,KEGG,KEGG,KEGG,KEGG,KEGG,KEGG,KEGG,KEGG,KEGG,KEGG,KEGG,KEGG,KEGG,KEGG,KEGG,KEGG,KEGG,KEGG,KEGG,KEGG,KEGG,KEGG,KEGG,KEGG,KEGG,KEGG,KEGG	TLR4,TLR2,MMP1,CSF2,ATP6V0A4,IL6,CXCL1,IL11,IL15,ICAM1,IL18,CXCL8,HLA-DRA,TGFB2,CSF1,TCIRG1,HLA-DPB1,ATP6V1G3,ITGB2,ATP6V0D2,CCL2,IL1B,HLA-DMA,CCL5,IL1A,CXCL2,TNFSF13B,HLA-DRB1,VEGFA,HLA-DPA1,HLA-DRB5,LTB,HLA-DOA,ITGAL,CD80,FLT1,HLA-DQB1
0.00132597	109	1699	43	0.025309	0.394495	KEGG:05145	KEGG	Toxoplasmosis	8000	415	KEGG:00000	KEGG,KEGG,KEGG,KEGG,KEGG,KEGG,KEGG,KEGG,KEGG,KEGG,KEGG,KEGG,KEGG,KEGG,KEGG,KEGG,KEGG,KEGG,KEGG,KEGG,KEGG,KEGG,KEGG,KEGG,KEGG,KEGG,KEGG,KEGG,KEGG,KEGG,KEGG,KEGG,KEGG,KEGG,KEGG,KEGG,KEGG,KEGG,KEGG,KEGG,KEGG,KEGG,KEGG	LAMB3,TLR4,TLR2,LY96,MAPK13,BIRC3,HLA-DRA,MYD88,LAMC2,TGFB2,HLA-DPB1,CCR5,SOCS1,BCL2L1,HSPA1A,HLA-DMA,CIITA,ITGA6,ITGB1,GNAO1,ALOX5,LDLR,HLA-DRB1,GNAI2,HLA-DPA1,HLA-DRB5,MAP2K3,CD40,LAMA3,LAMB2,LAMA2,TNFRSF1A,HLA-DOA,IRGM,HSPA2,MAP2K6,LAMA4,NOS2,IL10RA,LAMA1,PIK3R5,HLA-DQB1,LAMC3
0.00239849	101	1699	40	0.0235433	0.39604	KEGG:05146	KEGG	Amoebiasis	8000	416	KEGG:00000	KEGG,KEGG,KEGG,KEGG,KEGG,KEGG,KEGG,KEGG,KEGG,KEGG,KEGG,KEGG,KEGG,KEGG,KEGG,KEGG,KEGG,KEGG,KEGG,KEGG,KEGG,KEGG,KEGG,KEGG,KEGG,KEGG,KEGG,KEGG,KEGG,KEGG,KEGG,KEGG,KEGG,KEGG,KEGG,KEGG,KEGG,KEGG,KEGG,KEGG	COL1A2,LAMB3,SERPINB9,TLR4,TLR2,GNA15,CSF2,IL6,CXCL1,CXCL8,LAMC2,CD14,TGFB2,ITGB2,RAB7B,IL1R1,IL1B,FN1,ACTN4,CXCL2,PRKCA,PIK3CD,ACTN1,LAMA3,LAMB2,LAMA2,HSPB1,COL4A4,PIK3R3,LAMA4,COL4A6,NOS2,COL3A1,LAMA1,PLCB4,GNAL,ADCY1,LAMC3,PLCB1,PRKCB
0.00259369	205	1699	69	0.0406121	0.336585	KEGG:05205	KEGG	Proteoglycans in cancer	8000	435	KEGG:00000	KEGG,KEGG,KEGG,KEGG,KEGG,KEGG,KEGG,KEGG,KEGG,KEGG,KEGG,KEGG,KEGG,KEGG,KEGG,KEGG,KEGG,KEGG,KEGG,KEGG,KEGG,KEGG,KEGG,KEGG,KEGG,KEGG,KEGG,KEGG,KEGG,KEGG,KEGG,KEGG,KEGG,KEGG,KEGG,KEGG,KEGG,KEGG,KEGG,KEGG,KEGG,KEGG,KEGG,KEGG,KEGG,KEGG,KEGG,KEGG,KEGG,KEGG,KEGG,KEGG,KEGG,KEGG,KEGG,KEGG,KEGG,KEGG,KEGG,KEGG,KEGG,KEGG,KEGG,KEGG,KEGG,KEGG,KEGG,KEGG,KEGG	CD44,COL1A2,TLR4,THBS1,TLR2,PLAU,MAPK13,ITPR3,CAMK2A,TGFB2,CAV1,SHH,WNT10A,EGFR,FZD6,WNT9A,FLNC,HBEGF,CAV2,CCND1,SDC4,ITGA2,RRAS,FN1,TIMP3,FLNB,ANK1,PLAUR,ITGB1,SLC9A1,ITGB3,KDR,PRKCA,SDC1,ITGB5,WNT4,PTPN6,PIK3CD,VEGFA,IHH,FLNA,FZD2,MSN,FZD7,PDCD4,WNT10B,PIK3R3,FZD3,CAV3,VAV1,WNT2,WNT3A,ANK3,MMP2,FGF2,WNT11,TWIST1,ERBB4,MIR10B,HGF,FZD9,FZD10,TWIST2,HOXD10,VAV3,WNT5A,GPC3,SMO,PRKCB
0.00314904	102	1699	40	0.0235433	0.392157	KEGG:04064	KEGG	NF-kappa B signaling pathway	8000	237	KEGG:00000	KEGG,KEGG,KEGG,KEGG,KEGG,KEGG,KEGG,KEGG,KEGG,KEGG,KEGG,KEGG,KEGG,KEGG,KEGG,KEGG,KEGG,KEGG,KEGG,KEGG,KEGG,KEGG,KEGG,KEGG,KEGG,KEGG,KEGG,KEGG,KEGG,KEGG,KEGG,KEGG,KEGG,KEGG,KEGG,KEGG,KEGG,KEGG,KEGG,KEGG	LTBR,TLR4,CARD11,PLAU,VCAM1,CXCL1,ICAM1,LY96,BIRC3,CXCL8,MYD88,TRIM25,CD14,GADD45G,DDX58,BCL2L1,RELB,MAP3K14,IL1R1,IL1B,GADD45B,TRAF1,TICAM2,CXCL2,TNFSF13B,NFKB2,CARD10,CD40,LTB,CFLAR,TNFRSF1A,PARP1,BTK,EDA,BLNK,PRKCQ,EDARADD,EDA2R,SYK,PRKCB
0.00433694	93	1699	37	0.0217775	0.397849	KEGG:04350	KEGG	TGF-beta signaling pathway	8000	284	KEGG:00000	KEGG,KEGG,KEGG,KEGG,KEGG,KEGG,KEGG,KEGG,KEGG,KEGG,KEGG,KEGG,KEGG,KEGG,KEGG,KEGG,KEGG,KEGG,KEGG,KEGG,KEGG,KEGG,KEGG,KEGG,KEGG,KEGG,KEGG,KEGG,KEGG,KEGG,KEGG,KEGG,KEGG,KEGG,KEGG,KEGG,KEGG	THBS1,FST,TGFB2,GDF5,BMP4,TGFBR2,FMOD,THSD4,NOG,SMAD3,SMURF2,NBL1,RGMB,INHBA,FBN1,NODAL,SMAD1,NEO1,SMAD6,BMP5,BMPR1B,BMP8A,ACVR1C,BMP6,RGMA,SMAD9,GREM2,GDF7,INHBE,PITX2,AMHR2,CHRD,ID2,ID4,GDF6,CDKN2B,BMP7
0.006562	49	1699	23	0.0135374	0.469388	KEGG:05144	KEGG	Malaria	8000	414	KEGG:00000	KEGG,KEGG,KEGG,KEGG,KEGG,KEGG,KEGG,KEGG,KEGG,KEGG,KEGG,KEGG,KEGG,KEGG,KEGG,KEGG,KEGG,KEGG,KEGG,KEGG,KEGG,KEGG,KEGG	TLR4,THBS1,TLR2,IL6,VCAM1,ICAM1,IL18,CXCL8,PECAM1,MYD88,TGFB2,ITGB2,THBS2,CCL2,IL1B,CSF3,SDC1,CD40,ITGAL,COMP,THBS4,GYPC,HGF
0.00718165	529	1699	149	0.0876986	0.281664	KEGG:05200	KEGG	Pathways in cancer	8000	431	KEGG:00000	KEGG,KEGG,KEGG,KEGG,KEGG,KEGG,KEGG,KEGG,KEGG,KEGG,KEGG,KEGG,KEGG,KEGG,KEGG,KEGG,KEGG,KEGG,KEGG,KEGG,KEGG,KEGG,KEGG,KEGG,KEGG,KEGG,KEGG,KEGG,KEGG,KEGG,KEGG,KEGG,KEGG,KEGG,KEGG,KEGG,KEGG,KEGG,KEGG,KEGG,KEGG,KEGG,KEGG,KEGG,KEGG,KEGG,KEGG,KEGG,KEGG,KEGG,KEGG,KEGG,KEGG,KEGG,KEGG,KEGG,KEGG,KEGG,KEGG,KEGG,KEGG,KEGG,KEGG,KEGG,KEGG,KEGG,KEGG,KEGG,KEGG,KEGG,KEGG,KEGG,KEGG,KEGG,KEGG,KEGG,KEGG,KEGG,KEGG,KEGG…	LAMB3,RAC2,GSTM1,PAX8,MMP1,IL7R,GSTT2B,IL6,STAT5A,MLH1,EDN1,ITGA3,IL15,VEGFC,BIRC3,CXCL8,RUNX1,FGF1,F2RL3,CAMK2A,TGFA,LAMC2,PDGFRB,TGFB2,CCNA1,SHH,PTGER4,WNT10A,BMP4,NQO1,EGFR,ETS1,GADD45G,EDNRB,EGF,TGFBR2,LPAR4,FZD6,JAG1,BCL2L1,WNT9A,LPAR5,ALK,CCND1,GNG11,CSF1R,ITGA2,GADD45B,TRAF1,FN1,SLC2A1,GSTM4,IL15RA,ITGA6,ITGB1,NKX3-1,SMAD3,RASGRP3,NFKB2,PRKCA,WNT4,LPAR1,FGF5,PIK3CD,VEGFA,EPAS1,GNAI2,IL6ST,…
0.00746894	95	1699	37	0.0217775	0.389474	KEGG:04640	KEGG	Hematopoietic cell lineage	8000	313	KEGG:00000	KEGG,KEGG,KEGG,KEGG,KEGG,KEGG,KEGG,KEGG,KEGG,KEGG,KEGG,KEGG,KEGG,KEGG,KEGG,KEGG,KEGG,KEGG,KEGG,KEGG,KEGG,KEGG,KEGG,KEGG,KEGG,KEGG,KEGG,KEGG,KEGG,KEGG,KEGG,KEGG,KEGG,KEGG,KEGG,KEGG,KEGG	CD44,IL7R,CSF2,IL6,IL11,CD22,ITGA3,HLA-DRA,CD14,CSF1,HLA-DPB1,CD38,CSF1R,IL1R1,IL1B,ITGA2,HLA-DMA,ITGA6,IL1A,CD34,ITGB3,CSF3,HLA-DRB1,HLA-DPA1,HLA-DRB5,CD24,THPO,HLA-DOA,ITGA2B,IL6R,CD19,CR2,CD4,KIT,HLA-DQB1,MME,ITGA4
0.0105092	157	1699	54	0.0317834	0.343949	KEGG:04390	KEGG	Hippo signaling pathway	8000	290	KEGG:00000	KEGG,KEGG,KEGG,KEGG,KEGG,KEGG,KEGG,KEGG,KEGG,KEGG,KEGG,KEGG,KEGG,KEGG,KEGG,KEGG,KEGG,KEGG,KEGG,KEGG,KEGG,KEGG,KEGG,KEGG,KEGG,KEGG,KEGG,KEGG,KEGG,KEGG,KEGG,KEGG,KEGG,KEGG,KEGG,KEGG,KEGG,KEGG,KEGG,KEGG,KEGG,KEGG,KEGG,KEGG,KEGG,KEGG,KEGG,KEGG,KEGG,KEGG,KEGG,KEGG,KEGG,KEGG	SERPINE1,AREG,BIRC3,FGF1,TGFB2,GDF5,WNT10A,BMP4,ITGB2,CCN2,TGFBR2,FZD6,WNT9A,CCND1,AJUBA,SMAD3,TEAD3,WNT4,FRMD6,LATS2,FZD2,DLG4,PARD6B,WWTR1,CCND3,FZD7,TEAD1,RASSF6,SMAD1,WNT10B,FZD3,BMP5,NF2,BMPR1B,LEF1,BMP8A,BMP6,CRB1,WNT2,WNT3A,CTNNA3,WNT11,GDF7,CCND2,SOX2,FZD9,NKD1,ID2,FZD10,GDF6,NKD2,WNT5A,AMOT,BMP7
0.0158672	112	1699	41	0.0241318	0.366071	KEGG:04668	KEGG	TNF signaling pathway	8000	322	KEGG:00000	KEGG,KEGG,KEGG,KEGG,KEGG,KEGG,KEGG,KEGG,KEGG,KEGG,KEGG,KEGG,KEGG,KEGG,KEGG,KEGG,KEGG,KEGG,KEGG,KEGG,KEGG,KEGG,KEGG,KEGG,KEGG,KEGG,KEGG,KEGG,KEGG,KEGG,KEGG,KEGG,KEGG,KEGG,KEGG,KEGG,KEGG,KEGG,KEGG,KEGG,KEGG	MMP14,CSF2,IL6,CX3CL1,VCAM1,CXCL1,EDN1,IL15,VEGFC,ICAM1,MAPK13,BIRC3,CREB3L1,TNFRSF1B,CXCL10,MLKL,SOCS3,LIF,CSF1,BCL3,CCL2,JAG1,MAP3K14,IRF1,IL1B,TRAF1,CREB3L3,CCL5,CXCL2,DAB2IP,PIK3CD,MAP2K3,RPS6KA4,JUNB,ATF6B,CFLAR,TNFRSF1A,PIK3R3,CREB5,MAP2K6,IL18R1
0.0160779	98	1699	37	0.0217775	0.377551	KEGG:04061	KEGG	Viral protein interaction with cytokine and cytokine receptor	8000	235	KEGG:00000	KEGG,KEGG,KEGG,KEGG,KEGG,KEGG,KEGG,KEGG,KEGG,KEGG,KEGG,KEGG,KEGG,KEGG,KEGG,KEGG,KEGG,KEGG,KEGG,KEGG,KEGG,KEGG,KEGG,KEGG,KEGG,KEGG,KEGG,KEGG,KEGG,KEGG,KEGG,KEGG,KEGG,KEGG,KEGG,KEGG,KEGG	LTBR,TNFRSF10A,TNFSF10,CCL28,IL6,CX3CL1,CXCL1,IL24,CXCL11,TNFRSF14,IL18,CXCL8,TNFRSF1B,CXCL10,IL20RA,CCR3,CCR1,IL22RA1,ACKR3,CSF1,CCR5,CCR2,CCL26,TNFRSF10C,CCL2,CSF1R,CCL5,CXCL2,CCR7,IL6ST,TNFRSF1A,IL6R,IL18RAP,XCL2,IL18R1,IL10RA,XCL1
0.0227552	62	1699	26	0.0153031	0.419355	KEGG:05321	KEGG	Inflammatory bowel disease	8000	459	KEGG:00000	KEGG,KEGG,KEGG,KEGG,KEGG,KEGG,KEGG,KEGG,KEGG,KEGG,KEGG,KEGG,KEGG,KEGG,KEGG,KEGG,KEGG,KEGG,KEGG,KEGG,KEGG,KEGG,KEGG,KEGG,KEGG,KEGG	TLR4,TLR2,IL6,IL18,HLA-DRA,TGFB2,RORC,HLA-DPB1,IL1B,HLA-DMA,IL1A,SMAD3,GATA3,HLA-DRB1,HLA-DPA1,HLA-DRB5,STAT6,HLA-DOA,RORA,STAT4,IL21R,TBX21,IL18RAP,IL18R1,HLA-DQB1,MAF
0.025577	69	1699	28	0.0164803	0.405797	KEGG:04924	KEGG	Renin secretion	8000	360	KEGG:00000	KEGG,KEGG,KEGG,KEGG,KEGG,KEGG,KEGG,KEGG,KEGG,KEGG,KEGG,KEGG,KEGG,KEGG,KEGG,KEGG,KEGG,KEGG,KEGG,KEGG,KEGG,KEGG,KEGG,KEGG,KEGG,KEGG,KEGG,KEGG	EDN1,EDN2,ITPR3,AQP1,PTGER4,NPR1,ADRB2,CACNA1F,CTSB,GNAI2,NPPA,ADCY5,ACE,EDNRA,CACNA1D,ADRB1,PDE3B,GUCY1B1,GUCY1A2,PDE3A,CACNA1C,PLCB4,KCNJ2,AGTR1,PDE1B,GUCY1A1,PLCB1,ADCYAP1R1
0.0256887	86	1699	33	0.0194232	0.383721	KEGG:04911	KEGG	Insulin secretion	8000	347	KEGG:00000	KEGG,KEGG,KEGG,KEGG,KEGG,KEGG,KEGG,KEGG,KEGG,KEGG,KEGG,KEGG,KEGG,KEGG,KEGG,KEGG,KEGG,KEGG,KEGG,KEGG,KEGG,KEGG,KEGG,KEGG,KEGG,KEGG,KEGG,KEGG,KEGG,KEGG,KEGG,KEGG,KEGG	KCNN4,ITPR3,CREB3L1,CAMK2A,CACNA1F,CREB3L3,SLC2A1,ATP1B1,STX1A,PRKCA,ADCY7,ATF6B,KCNN1,GCK,ADCY5,CACNA1D,CREB5,ATP1B2,RAPGEF4,PDX1,ATP1A3,KCNMB2,KCNMB4,CACNA1C,RYR2,PLCB4,ADCY1,ABCC8,KCNJ11,KCNN3,PLCB1,ADCYAP1R1,PRKCB
0.0268204	56	1699	24	0.014126	0.428571	KEGG:05416	KEGG	Viral myocarditis	8000	469	KEGG:00000	KEGG,KEGG,KEGG,KEGG,KEGG,KEGG,KEGG,KEGG,KEGG,KEGG,KEGG,KEGG,KEGG,KEGG,KEGG,KEGG,KEGG,KEGG,KEGG,KEGG,KEGG,KEGG,KEGG,KEGG	RAC2,ICAM1,HLA-DRA,CAV1,HLA-DPB1,ITGB2,HLA-G,CCND1,HLA-DMA,HLA-B,HLA-DRB1,HLA-A,HLA-DPA1,HLA-DRB5,CD40,LAMA2,HLA-E,HLA-DOA,ITGAL,RAC3,CD80,DMD,LAMA1,HLA-DQB1
0.0279564	231	1699	72	0.0423779	0.311688	KEGG:04014	KEGG	Ras signaling pathway	8000	228	KEGG:00000	KEGG,KEGG,KEGG,KEGG,KEGG,KEGG,KEGG,KEGG,KEGG,KEGG,KEGG,KEGG,KEGG,KEGG,KEGG,KEGG,KEGG,KEGG,KEGG,KEGG,KEGG,KEGG,KEGG,KEGG,KEGG,KEGG,KEGG,KEGG,KEGG,KEGG,KEGG,KEGG,KEGG,KEGG,KEGG,KEGG,KEGG,KEGG,KEGG,KEGG,KEGG,KEGG,KEGG,KEGG,KEGG,KEGG,KEGG,KEGG,KEGG,KEGG,KEGG,KEGG,KEGG,KEGG,KEGG,KEGG,KEGG,KEGG,KEGG,KEGG,KEGG,KEGG,KEGG,KEGG,KEGG,KEGG,KEGG,KEGG,KEGG,KEGG,KEGG,KEGG	RAC2,VEGFC,BDNF,FGF1,NGFR,SHC3,RIN1,TGFA,GRIN2B,PDGFRB,NGF,EPHA2,CSF1,HTR7,PAK6,ANGPT4,EGFR,NTF3,PLAAT3,ETS1,EGF,PLA2G4D,BCL2L1,GNG11,CSF1R,RRAS,PDGFC,KDR,RASGRP3,RASA3,PRKCA,RASGRF1,FGF5,PIK3CD,VEGFA,RGL2,PDGFA,SYNGAP1,PAK2,SHC1,PAK4,FGF17,PIK3R3,RASGRP2,EFNA3,FGF8,RAC3,FOXO4,GNG2,GNB3,NTRK2,EFNA2,FGFR4,FGFR3,PLA2G3,RASGRF2,FGF2,RAPGEF5,PAK5,PLA2G4A,PAK3,KSR2,FGF9,PDGFRA,HGF,GNGT1,GNG4,FLT1,KIT,…
0.0371199	98	1699	36	0.0211889	0.367347	KEGG:04925	KEGG	Aldosterone synthesis and secretion	8000	361	KEGG:00000	KEGG,KEGG,KEGG,KEGG,KEGG,KEGG,KEGG,KEGG,KEGG,KEGG,KEGG,KEGG,KEGG,KEGG,KEGG,KEGG,KEGG,KEGG,KEGG,KEGG,KEGG,KEGG,KEGG,KEGG,KEGG,KEGG,KEGG,KEGG,KEGG,KEGG,KEGG,KEGG,KEGG,KEGG,KEGG,KEGG	HSD3B1,ITPR3,CREB3L1,CAMK2A,CAMK1,CYP11A1,CAMK1G,ATP2B2,NPR1,CACNA1F,CREB3L3,PDE2A,ATP1B1,PRKCA,LDLR,ADCY7,NPPA,ATF6B,ATP2B4,KCNJ5,ADCY5,NR4A1,CACNA1D,KCNK9,CREB5,ATP1B2,CACNA1G,ATP1A3,CACNA1C,PLCB4,ADCY1,AGTR1,CACNA1H,PRKD1,PLCB1,PRKCB
[truncated: 335 more rows]
