# Supplementary material for: Loss of SNAI1 induces cellular plasticity in invasive triple-negative breast cancer cells
Source: Cell Death Dis. 2022 Sep 28;13(9):832. doi: 10.1038/s41419-022-05280-z (PMC9519755; doi:10.1038/s41419-022-05280-z)
Supplement: Supplementary file 6 — Dataset 4 [file 41419_2022_5280_MOESM6_ESM.xlsx]

## Sheet: CCLE_Merged_log_TPM_Cell_lines+
GeneSymbol	AU565	BT20	BT474	BT483	BT549	CAL120	CAL148	CAL51	CAL851	CAMA1	COLO824	DU4475	EFM19	EFM192A	HCC1143	HCC1187	HCC1395	HCC1419	HCC1428	HCC1500	HCC1569	HCC1599	HCC1806	HCC1937	HCC1954	HCC202	HCC2157	HCC2218	HCC38	HCC70	HDQP1	HMC18	HS578T	JIMT1	KPL1	MCF7	MDAMB134VI	MDAMB157	MDAMB175VII	MDAMB231	MDAMB361	MDAMB415	MDAMB436	MDAMB453	MDAMB468	MFM223	SKBR3	SUM102PT	SUM1315MO2
2022-03-01	7.26313	7.07296	7.26641	7.36632	6.90653	6.64184	6.28077	7.74906	6.34572	7.55827	6.91922	6.8748	6.72288	8.00574	8.07826	6.75782	7.56056	7.633	7.09582	6.98778	7.09835	7.55044	5.99413	7.04821	6.90653	7.98704	6.37764	6.9814	7.31079	7.02159	6.47768	8.37565	8.21868	7.88649	7.34536	8.13935	7.5479	6.4489	6.88399	6.81211	8.10182	7.47687	6.7987	7.06415	7.80232	7.74127	6.85362	5.16068	7.26247
2022-03-02	3.62176	3.85997	3.66335	2.90689	2.39232	3.07895	3.80323	3.35332	1.7137	3.82884	4.24869	3.08236	3.62293	3.43029	2.83188	2.91457	2.72901	2.60881	3.14893	2.35896	3.53107	3.32912	2.25096	3.69488	3.0197	2.48285	3.54967	3.16993	2.62059	2.35614	1.88752	3.78241	1.37851	3.0321	2.88362	3.09085	2.56803	2.19849	2.60881	2.97636	3.57894	2.22651	4.44294	3.488	3.21568	2.78869	3.38267	0.722466	2.95791
A1BG	2.51854	2.83592	0.263034	5.22188	5.1469	6.46663	4.57954	4.72955	1.70044	5.26791	0.731183	0.275007	4.0045	5.69349	2.42761	0.650765	3.16511	5.13914	5.29425	5.91672	4.05485	2.01078	6.89615	4.35262	4.02059	4.62176	1.24489	2.91073	5.20711	0.782409	4.10098	0.0976108	5.93263	5.16229	4.33842	4.08151	5.71012	4.91456	3.63227	3.38405	2.43296	0.485427	4.5435	5.23534	2.6893	3.15704	3.39094	1.60881	4.29719
A1CF	0.0143553	0.0285692	0.0703893	0.0565835	0.0143553	0	0.0285692	0.0143553	0	0.0426443	0	0.137504	0	0.0143553	0.238787	0.0143553	0.0143553	0	0.0840643	0.0565835	0.0143553	0.0565835	0.0143553	0	0.0426443	0.0285692	0.0285692	0.0143553	0.0143553	0.0143553	0.0285692	0.0285692	0.0143553	0.0143553	0.0143553	0.0143553	0.0565835	0.0285692	0.0426443	0.0840643	0.0285692	0.0565835	0.0143553	0	0.0143553	0.0143553	0.0143553	0	0.0143553
A2M	1.27501	0.0840643	0.0565835	0.214125	0.15056	0.250962	0.201634	0.575312	0.790772	0.0565835	5.45418	0.722466	0.0565835	0.389567	0	0.201634	3.62527	0.0285692	0.263034	0.111031	10.037	0.0840643	0.0426443	0.0565835	0.275007	0.0703893	3.60526	0.163499	0.111031	0.0143553	0.0565835	0.31034	0.163499	0.0703893	0.31034	0.176323	0.505891	0.163499	4.7761	0.464668	0.956057	0.941106	0.485427	0.238787	3.32912	1.09761	0.15056	0	0.189034
A2ML1	2.45154	1.17632	0.823749	0.9855	0	0.0143553	3.79805	0.713696	3.99729	0.250962	0.678072	0.0143553	0.286881	0.613532	2.81558	0.201634	0.0143553	0.189034	1.66903	0.137504	0.495695	0.238787	1.57046	2.02857	1.24489	0.0976108	0.0143553	0.137504	0.137504	4.87234	1.69599	0	0	0.176323	0	0.0703893	0.411426	0	0.189034	0	0.432959	2.37573	0	0	0.443607	0.201634	3.24945	4.33342	0.0285692
A3GALT2	0.0285692	0.0565835	0	0	0	0	0	0	0	0	0	0	0	0	0	0	0	0.0285692	0	0.0565835	0.356144	0	0	0	0	0	0	0	0.111031	0	0	0.0285692	0	0	0	0	0	0.0285692	0	0.0840643	0	0.111031	0	0	0.0565835	0	0	0	0
A4GALT	0.933573	1.04264	0.137504	4.34979	4.04789	2.30159	0.0285692	3.75168	2.47249	0.400538	0.0143553	2.27798	4.11187	1.3505	4.27947	0.344828	3.97911	2.20163	6.02702	2.24793	2.39232	0.545968	3.35614	3.08236	2.67582	0.0840643	0	0.748461	0.565597	0.815575	2.49313	0.226509	1.9486	2.0635	2.98368	4.95327	1.60407	3.05832	1.54597	3.64155	3.81147	3.44228	4.24717	0	1.57531	0.124328	0.15056	0.298658	2.5008
A4GNT	0	0	0	0.0143553	0.226509	0.0426443	0.0426443	0.111031	0	0.0285692	0	0.0703893	0	0.0143553	0.189034	0	0.0143553	0	0	0	0.0143553	0.238787	0	0.0840643	0.0565835	0	0	0	0.176323	0.333424	0.124328	0	0.367371	0.0426443	0	0	0.201634	0.0143553	0.0703893	0.263034	0.0426443	0	0.0143553	0	0.0285692	0.0285692	0.0143553	0	0.0703893
AAAS	6.0119	5.12226	5.45187	5.56285	5.26303	5.16108	5.71177	6.26285	4.06867	5.21062	4.61471	5.28355	4.95373	5.62322	5.65707	4.72137	5.63952	5.19692	5.30305	5.52168	5.71644	4.98003	4.89142	5.36842	5.28799	4.97315	4.73715	4.9514	5.35156	4.82426	5.17273	5.51254	5.10098	5.17513	6.04985	6.00315	6.52982	5.44294	4.89869	5.15987	5.88387	6.24736	4.97636	5.58466	5.31143	6.54535	5.4941	2.20789	4.7137
AACS	5.56438	4.89336	4.29572	5.15906	3.03034	3.98914	3.98641	3.8748	4.11103	2.38957	2.81352	4.44294	5.26115	4.69209	4.17073	4.19062	4.07211	4.87578	4.86295	5.12184	4.68314	5.20945	4.55949	4.52982	5.02325	4.65076	3.55336	4.17153	5.36527	5.19771	3.29719	3.56316	3.9364	5.13052	5.27314	5.14649	5.72629	3.97085	5.33485	4.09001	4.95559	4.58135	5.07639	4.95977	4.53107	4.03122	4.80323	2.24489	2.05658
AADAC	0.250962	0	0	0.0426443	0.0840643	0	0.0285692	0.0703893	0.495695	0	0	0.0143553	0.0285692	0.226509	0.0285692	0.0565835	0.0285692	0.0565835	0.0426443	0	0.0426443	0	2.96162	0	0.137504	0.111031	0.0426443	0.0285692	0.0565835	0.298658	0.0426443	0.0426443	0.0285692	0	0.0565835	0.15056	0	0.0703893	1.40054	0.250962	0	0.0565835	0.226509	0	0.124328	0.137504	0.163499	0	0
AADACL2	0	0.0143553	0	0	0	0	0	0	0	0	0	0	0	0	0	0	0	0	0	0	0.0143553	0	0.0285692	0	0	0	0	0	0	0	0	0.0426443	0	0	0	0.0143553	0	0.0143553	0	0	0	0	0	0	0	0	0	0.201634	0
AADACL3	0	0	0	0	0	0	0	0	0	0	0	0	0.0143553	0	0.0143553	0.0143553	0.0143553	0	0	0	0.0143553	0	0	0.189034	0.0426443	0	0	0	0.0143553	0	0	0	0	3.08916	0	0	0	0	0	0	0	0	0	0	0.545968	0	0	0	0
AADACL4	0	0.0426443	0	0	0	0	0	0.0703893	0	0	0	0	0	0	0	0.0426443	0.0285692	0.0143553	0	0	0	0	0.0703893	0	0.0285692	0	0	0	0	0	0	0	0.0285692	0	0	0	0	0	0	0	0	0	0	0	0	0	0	0	0
AADAT	1.99639	0.111031	2.23266	2.59694	0.722466	2.43563	0.0426443	4.44029	1.5656	2.65764	4.08321	3.46728	0.0143553	2.66676	2.29278	3.53978	2.50843	1.64155	1.8953	0.0143553	3.77716	2.87184	1.87578	1.93734	1.774	3.57289	3.35473	0.695994	4.29793	0.15056	1.30451	2.38405	2.02148	1.76553	2.14078	2.45681	3.78869	3.05311	1.95606	2.10769	4.41819	2.94298	2.19535	0	2.03562	1.96717	0.695994	0.0426443	2.16672
AAGAB	4.59574	6.52623	4.96763	5.63401	4.89579	4.90545	5.41244	5.30743	4.44029	5.47865	6.15866	5.39438	5.98778	5.30195	5.4941	4.43429	5.58045	5.43529	5.97957	5.26679	4.53792	5.12516	3.2032	5.00585	5.7866	5.06091	4.55643	5.31143	5.6946	5.41312	4.32553	4.64961	4.71589	5.30232	5.97522	6.14384	5.77979	4.88753	5.62702	4.38405	5.97934	5.13011	5.78947	5.87971	5.10643	6.36177	4.67356	1.9855	6.09592
AAK1	3.74201	5.46271	2.43563	2.9486	3.58135	4.01168	2.81147	3.20633	3.29719	3.19062	2.93923	3.94767	3.33771	3.22959	3.9241	3.35896	3.58135	3.57168	2.94673	2.3978	3.3505	3.29425	3.10936	4.42358	4.53481	3.77294	2.88166	2.16027	4.54226	4.27053	3.8268	3.17792	4.6565	4.25852	3.07382	2.67582	2.51096	3.9364	3.66106	4.00988	3.34341	3.48027	4.06264	2.34483	4.4614	2.46728	2.852	1.45943	3.51223
AAMDC	3.60051	4.31904	4.67976	4.43095	5.36877	5.56224	5.53823	5.11187	4.98322	4.86295	4.92125	3.91265	2.97636	3.84298	5.51822	5.84775	5.15866	5.47151	5.2426	6.57077	5.81532	4.90689	5.46565	5.72219	5.57834	5.87578	4.7252	4.02857	6.06221	5.47444	4.76394	4.51286	5.80142	5.25474	4.5292	5.23611	9.2182	6.55275	6.49585	5.59515	4.44626	3.9782	4.69377	5.38163	6.16652	5.80761	4.53294	1.77821	5.18388
AAMP	7.49697	6.93864	6.88301	6.57879	6.031	6.7832	6.85499	6.65091	5.72765	6.93934	7.05159	6.06867	6.63416	6.41227	6.32912	6.32517	6.69195	7.06921	7.87055	7.06706	7.27575	6.20828	5.7658	5.97659	6.68608	6.77768	6.62819	6.34891	7.28272	6.48929	6.26059	6.69961	6.35473	7.12464	7.16631	7.26454	6.42928	6.86505	6.63329	6.3411	7.33494	6.83668	7.11551	7.63081	7.02724	7.47021	6.626	3.45154	7.01714
AANAT	0.0976108	0.111031	0.111031	0.0703893	0.250962	0.111031	0.124328	0.238787	0.15056	0.250962	0.0285692	0.333424	0.0840643	0.0703893	0.978196	0.575312	1.53605	0.275007	1.1635	0.226509	0.250962	0.963474	0.226509	0.526069	0.0976108	0.321928	0.189034	0.15056	0.176323	0.400538	0.613532	0.0976108	0	0.286881	0.464668	0.0565835	0.15056	0.871844	0.0426443	0.0143553	0.871844	0.0976108	0.201634	0.0143553	0.443607	0.176323	0.321928	0	0.536053
AAR2	5.42995	5.07553	4.90352	5.15866	5.15866	4.92932	5.5267	4.54164	3.10098	5.13011	5.06652	3.84197	4.93546	4.83238	5.66874	4.25701	4.67694	5.64559	4.15543	5.15299	5.48639	4.35966	4.41616	4.74308	4.28096	4.10852	4.75007	4.09424	5.20516	4.38957	3.77505	3.98459	4.20945	5.18982	3.8846	4.38197	4.83946	4.75756	4.65878	4.8535	5.25399	4.94064	4.7241	5.09719	4.52231	5.6761	5.92101	1.67807	4.36317
AARD	2.82985	1.02148	0.189034	2.0036	4.07724	1.15056	0.367371	0	0.604071	0.545968	7.18706	0	0.15056	1.02857	5.19338	1.28096	5.18309	0.903038	3.51602	7.19505	8.19751	9.08417	0.124328	3.92695	1.81147	3.6241	8.93793	0.378512	6.65821	4.89579	1.74846	0.124328	0.565597	1.07039	2.96901	4.66959	0.713696	2.72247	0.0565835	0.378512	0.613532	0.137504	1.17632	0.389567	3.47379	0	2.58976	0	2.80116
AARS1	5.58014	7.59865	7.6295	6.81839	6.70722	6.75275	5.28873	6.95908	6.4645	6.804	6.91301	6.5697	6.0936	7.03309	6.41329	6.46761	7.27053	6.87061	7.23324	6.71644	6.08789	6.39609	6.44675	7.44973	7.38767	7.24098	6.27612	5.34234	6.51112	7.89797	6.47005	8.04723	7.75108	7.48325	7.61508	7.70467	5.08958	5.82833	6.40531	5.91886	8.10071	6.6522	6.61868	6.6792	6.74079	7.09519	5.54102	3.88362	7.10234
AARS2	3.51475	4.12433	3.39094	3.80012	2.91648	3.2555	3.76871	4.39985	2.50335	4.39712	3.45943	3.20006	3.28983	3.72683	3.73769	3.76765	3.65878	3.62293	2.95606	2.91456	4.91313	3.62644	2.33056	3.82579	3.7148	3.49313	3.83188	3.21723	3.63923	3.10434	2.61353	3.07211	3.47638	3.44493	3.16511	3.11936	3.06695	3.20477	2.56072	3.17792	3.38957	3.53854	3.0635	3.36317	3.58376	1.62761	3.08236	0.555816	2.86987
AARSD1	4.87873	4.91025	5.39951	5.54751	4.74524	5.3147	5.07938	5.69738	4.36457	5.82502	5.52513	4.79129	4.96532	4.9542	5.07211	4.64155	5.6279	4.57954	5.37365	6.01569	5.44659	6.66448	4.41616	5.84398	5.08194	4.84449	5.63865	4.77452	6.32805	5.10936	5.06609	6.12763	5.71067	3.59574	4.53543	4.90593	5.72192	5.44261	5.05788	5.61824	5.5552	5.77215	6.09403	4.86196	5.38612	5.67694	4.16591	2.7137	4.87774
AASDH	2.70929	2.57046	2.69153	2.70044	2.11437	3.0321	2.774	3.48671	1.62293	2.87774	2.98914	2.43829	3.38267	2.47508	3.78241	2.50589	2.48543	3.44758	2.27501	3.85599	2.50335	3.31759	2.3978	2.97453	3.12763	2.59932	2.51349	1.87578	2.76977	1.52105	1.65076	3.33485	2.16672	2.56072	2.35614	1.97453	2.89918	2.30743	2.28983	2.58737	2.8339	2.13422	3.74631	2.27501	2.29572	1.79494	2.73118	0.815575	3.72247
AASDHPPT	4.50906	4.94158	4.74524	4.2854	5.26604	5.17792	4.31397	5.62556	3.86196	4.34908	5.42895	3.851	3.80941	4.15137	4.03034	4.88166	4.20085	3.85699	4.40259	4.66448	4.56377	3.85499	4.10266	4.6311	4.53232	3.8125	4.59156	4.37504	4.65249	4.23189	3.43962	5.11437	3.74846	4.23419	3.64731	3.60526	3.83086	4.29572	3.15381	4.98094	4.68426	3.45681	4.32697	4.63227	4.93168	5.04876	4.1177	1.63691	5.65277
AASS	0.250962	1.31034	0.545968	1.25096	0.903038	3.34625	0.475085	3.77716	0.201634	0.713696	1.05658	0.0143553	0.0426443	0.443607	0.15056	3.37712	0.321928	0.0840643	0.238787	0.111031	1.16993	0.526069	3.07211	0.15056	0.925999	1.49057	0.910733	0.137504	1.35614	0.0565835	2.91456	2.97636	2.74846	1.18269	1.08406	0.124328	0.9855	2.36177	0.659925	4.16027	2.26604	0.722466	1.58976	0.555816	0.0703893	1.55582	0.189034	0.0565835	3.04789
AATF	5.19062	6.4949	6.36019	5.70099	5.76341	5.72329	6.25645	5.77083	5.45187	6.06803	5.61471	8.96223	6.09571	5.24983	5.1127	5.22458	5.73037	4.53356	5.37504	4.67469	5.93357	5.8775	4.43829	6.04308	6.27668	5.07082	5.39849	4.06264	5.81147	5.29866	5.1631	6.00585	5.27128	5.98071	5.12969	5.16712	4.51349	5.22458	5.10434	6.78083	5.85773	5.5438	5.82247	5.7057	5.74066	5.91289	4.87184	2.14078	5.65907
AATK	0.111031	0.650765	0.298658	3.12928	0.400538	1.13093	0.604071	1.24489	0.31034	1.30451	0.163499	3.94205	2.29866	0.286881	0.722466	1.33914	2.41954	0.704872	0.956057	0.790772	1.30451	0.62293	1.23879	1.03562	0.321928	0.847997	1.85997	0.250962	1.91839	0.565597	1.27501	0.871844	0.443607	0.565597	2.95791	0.505891	1.91839	1.19535	0.536053	0.111031	0.367371	0.286881	0.454176	0.321928	0.903038	0.214125	0.378512	0.111031	1.29278
ABAT	1.5656	4.16672	4.14241	5.76102	0.111031	0.321928	1.83592	1.76129	1.90304	5.74389	0.0703893	1.94486	5.81096	2.19219	2.20789	1.09085	2.63691	3.42626	6.5552	4.10266	1.79077	0.555816	1.68706	3.21257	1.32769	2.66221	0.250962	2.40599	1.28096	1.8953	1.86394	0.722466	0.321928	3.77926	5.17632	5.58616	3.18587	1.1177	3.61235	0.516015	5.49185	3.32912	1.19535	2.85599	1.76129	2.75275	0.748461	0.321928	1.4957
ABCA1	0.367371	0.782409	0.176323	0.201634	0.31034	3.40871	0.0426443	1.79909	0.790772	1.58496	0.0565835	0.0840643	0.432959	0.847997	0.400538	1.63227	1.59932	0.613532	0.214125	1.03562	1.72247	0.344828	0.748461	1.32193	1.07724	0.214125	0.0143553	1.52607	0.505891	1.51096	0.704872	0.895303	1.60407	2.91648	0.389567	0.176323	0.0840643	1.38405	3.65535	3.52607	0.505891	1.1375	4.02326	0.0565835	0.263034	0.124328	0.321928	0	0.137504
ABCA10	0.0143553	0	0.163499	0	1.59932	0.565597	0.0565835	0	0.214125	0.0703893	0.0976108	0.464668	0.0143553	0.137504	1.10434	0.214125	0.226509	0.214125	0.0840643	0.0976108	0.238787	0.189034	1.08406	0.400538	0.137504	0	0.650765	0.226509	0.464668	0.0285692	0.111031	0	0	0.124328	0.526069	0.687061	0.238787	0.910733	0.356144	0.632268	0.565597	0.0976108	0.250962	0.0840643	0.163499	0	0.176323	0.748461	0.432959
ABCA12	3.27798	2.86592	1.60881	2.93357	0.0285692	0.0143553	0.475085	0.594549	1.55582	0.0840643	0.137504	0.739848	0.847997	2.87578	1.54597	0.124328	0.0143553	2.95606	5.19849	4.03298	0.0565835	0.0703893	1.11103	1.21412	2.83592	0.823749	0.0976108	1.02857	0.137504	3.14078	0.516015	0	0	0.422233	2.03562	4.74578	0.15056	0.0143553	2.21412	0.0143553	5.59066	0.85599	0	3.75382	1.98914	1.852	3.83188	2.7137	0
ABCA13	2.91265	0	0.0285692	0.0976108	0.0426443	0	0	0.0426443	0.189034	0.286881	1.10434	0	0.124328	0.0143553	1.65535	0.0565835	0.356144	0.0143553	2.73335	0.0285692	0.163499	0.0143553	0.0285692	0.0426443	0.367371	0.594549	3.51602	0.0143553	0.0285692	0.0143553	0.0143553	0.0143553	0.238787	0.641546	0.0143553	0	0.0143553	0.0285692	2.19219	0.124328	0.422233	0.111031	0.286881	0.0143553	0.0565835	0.0285692	0.0840643	0.0426443	0.124328
ABCA2	5.39541	5.32841	3.67807	7.2074	2.70266	3.99458	5.64414	5.44692	1.72683	6.51175	3.56316	6.48285	6.59231	5.88801	4.50779	5.49249	5.19259	6.17193	5.81224	6.29278	6.10727	5.60851	5.2891	5.50906	5.12928	4.96394	6.19002	4.32048	4.60763	4.15785	2.97636	5.66818	5.6522	6.27202	6.8107	6.08087	7.27984	4.69377	5.70708	4.62527	6.14568	5.54288	5.0027	6.01369	4.17872	4.04527	5.52042	2.53356	3.22342
ABCA3	2.81762	1.5656	3.32912	5.68902	3.53232	3.70377	5.33878	3.16832	0.31034	5.58406	4.20398	5.26941	3.92315	3.48285	4.18982	2.01436	1.85997	4.33128	4.58737	4.67638	1.852	3.32193	0.978196	2.01436	2.26604	3.91934	4.1635	4.7666	2.79909	0.9855	2.49825	4.99005	0.201634	1.62761	4.51286	4.51602	4.48478	1.32769	3.84298	1.40599	3.22342	1.93734	3.68257	6.08236	3.24031	5.02813	3.38405	0.176323	2.13093
ABCA4	1.28096	1.54102	1.20789	3.07382	0.0840643	0.464668	0.0285692	1.9486	0.422233	0.0703893	0	6.20574	0.669027	2.26303	0.176323	4.5601	3.82782	0.250962	3.17632	0.650765	0.454176	6.43996	0.739848	2.32193	1.65076	3.70598	1.97085	0.411426	0.765535	0.367371	4.12433	0.0426443	0.613532	0.275007	0.163499	0.137504	0	0.799087	0.613532	0.495695	0.250962	0.263034	0	0.0565835	1.79494	1.36737	1.57531	0.0143553	0.31034
ABCA5	3.47638	1.65992	1.3505	1.79909	3.49057	4.20711	0.111031	1.23266	2.17951	1.852	2.29866	3.12433	1.77821	1.73552	3.15866	2.81352	2.80323	2.96717	3.30305	4.31107	3.32048	1.60881	3.34483	2.89724	2.91265	0.722466	3.94392	1.3505	4.03298	0.895303	2.51096	0.536053	2.6017	0.863938	3.91934	4.2891	2.59455	3.24945	2.22959	2.03562	1.87184	3.58736	1.68706	1.48543	3.13258	0.0840643	3.93923	3.0321	3.10936
ABCA6	0.0143553	0	0.0426443	0.0143553	0.298658	0.0143553	0	0	0.0143553	0.0703893	0.111031	0.226509	0	0.0565835	0.0840643	0.0840643	0.0285692	0.124328	0.0840643	0.0143553	0.0285692	0.0285692	1.54102	0	0.0285692	0.0143553	0.124328	0.0285692	0.0143553	0.0285692	0.0285692	0	0.0565835	0	0.0426443	0.0840643	0	0.641546	0	0	0	0.0285692	0.137504	0	0.0703893	0	0.0285692	0.0285692	0.0703893
ABCA7	2.81147	4.2555	3.22497	2.90881	2.76977	3.52607	4.18587	4.26003	4.05918	4.43962	1.60407	3.65076	3.73444	3.53978	4.43962	2.07724	2.848	3.72137	4.18982	4.56621	2.15056	2.6893	3.30889	3.97728	4.16591	3.48671	3.45681	1.65077	3.65306	3.81967	3.08236	4.31832	2.07724	3.56072	3.48285	3.11103	5.14609	3.65878	5.33664	3.07382	4.32265	4.41346	3.36317	4.2765	4.28392	2.08406	2.85	1.80736	2.60881
ABCA8	0	0.0143553	0	0	0.443607	1.51602	0	0.0143553	0.0143553	0.0285692	0	0.0143553	0	0.0426443	0	0.163499	0	0.807355	0	0.0703893	0	0	0.15056	0	0	0.0143553	0.0426443	0	0.0143553	0.0285692	0.0840643	0.111031	0.226509	0.0143553	0	0	0	2.01078	0.0143553	0.124328	0	0.176323	0	0	0.176323	0	0.0143553	0	0.111031
ABCA9	0	0	0.0565835	0	0.0976108	0.0143553	0	0	0	0.0143553	0.0565835	0.356144	0	0.0143553	0.0143553	0.124328	0	0.0285692	0	0	0	0	0.214125	0	0	0	0.137504	0.0143553	0.0426443	0	0.344828	0.0143553	0.0840643	0	0	0.176323	0	0.485427	0.0143553	0	0	0	0	0	0	0	0	0.0143553	0.0285692
ABCB1	0.0143553	0.0703893	0.0565835	0.0840643	0.238787	0.0285692	0.0285692	3.64731	0.0703893	0.176323	0	7.38007	0.0143553	0.432959	0.124328	0.925999	0.111031	0.163499	0.443607	0.0976108	0.475085	0.0143553	0.659925	0.0143553	0.111031	0.0565835	0	0.0703893	0.321928	0.0426443	0.0703893	0.0426443	0.176323	0.201634	0.0703893	0.0426443	0.0285692	0.0565835	0	0.0565835	1.46467	0.111031	0.464668	0.0143553	1.36737	0.367371	0.214125	0	0.799087
ABCB10	3.51854	3.17313	2.71589	3.42492	3.28688	3.46074	3.58737	4.08066	3.42358	3.8125	5.50621	4.50843	3.58496	3.6565	2.38957	3.75061	3.16511	3.38267	3.59932	3.38543	5.08661	3.58015	2.87184	3.49185	4.28021	4.31107	4.0268	4.31976	2.93923	3.75168	2.41684	3.78869	2.37016	3.13914	3.06523	2.71809	3.19692	4.18349	3.80735	3.852	3.87971	2.1635	3.71589	3.56682	3.76977	3.47897	3.33628	0.970854	2.91456
ABCB11	0.0565835	0.0703893	0.0565835	0.0426443	0	0	0.495695	0	0.0285692	0	0	0	0	0.0143553	0	0.0143553	0.0143553	0.0143553	0.0143553	0.0426443	0.0285692	0	0.111031	0.0143553	1.22033	0.0143553	0	0	0	0.226509	0	0	0	0	0	0	0.0565835	0	0.176323	0	0.111031	0.124328	0	0	0.0285692	0.0143553	0.0143553	0.0143553	0
ABCB4	1.29866	0.0143553	0.298658	0.367371	0.137504	0.0143553	0.0703893	0.176323	0.0285692	0.189034	0.263034	0.895303	0.0840643	0.863938	0.0143553	0.0840643	0.0143553	0.485427	0.454176	0.321928	0.659925	0.0285692	0.275007	0.0143553	0.250962	1.26903	0	0	0.0426443	0	0.201634	0.111031	0.0285692	0.0285692	0.678072	0.286881	0.189034	0.0565835	0.201634	0.0143553	0.555816	0.963474	0.0565835	0.0285692	0.0285692	0.201634	0.62293	0	0
ABCB5	0.0143553	0	0	0.0285692	0.0143553	0.0285692	0.0143553	0.0143553	0	0.0143553	0	0.0285692	0	0.0426443	0	0.0426443	0	0.0143553	0	0.0426443	0.0285692	0	0.0565835	0	0.0565835	0	4.96993	0	0	0	0	0	0	0	0	0.0285692	0.0143553	0	0	0	0	0	0.0565835	0.0143553	0.0285692	0	0.0285692	0	0.0565835
ABCB6	6.18547	5.07382	4.57652	4.58376	4.44361	2.78031	3.9514	5.30378	3.55582	4.50526	4.61883	4.41007	4.51412	3.39369	3.91361	4.29646	5.68426	5.01078	5.08364	5.89409	5.37678	4.69989	4.78973	3.73444	3.99096	5.46858	5.83314	3.96532	4.8679	4.31252	2.41414	3.19377	5.45746	3.96717	4.96209	5.13996	5.55182	5.09255	4.65478	3.89918	6.77189	4.8515	4.53916	4.67299	4.43095	4.71315	5.34021	2.7137	3.95791
ABCB7	5.20672	3.36036	3.926	3.31179	3.26003	4.67638	3.7148	4.48156	3.77821	4.04264	4.23649	3.89336	4.48027	4.14405	4.44824	4.94953	3.39917	3.21878	4.17552	3.99639	3.80735	3.45154	3.20633	3.85599	4.41684	3.50208	3.64847	3.92505	3.81558	4.18031	3.2032	4.41278	3.49825	3.8339	3.07724	3.45022	3.87086	4.2502	2.87184	4.08831	3.32625	4.55827	4.28096	3.65306	4.19613	3.88947	4.10434	0.545968	3.849
ABCB8	5.82934	4.93734	4.98413	4.91839	4.67016	4.37295	5.41549	5.01346	3.75275	5.24413	3.2765	4.39712	3.96717	5.06005	4.14975	3.59335	5.86022	3.85499	4.23496	5.14282	6.04024	3.33485	2.51601	4.28244	4.81096	4.52607	6.10685	5.04264	3.60644	5.13175	4.11936	4.42559	5.06393	3.91743	4.54597	4.96625	6.23898	4.68874	4.45812	4.18587	4.81301	5.08108	5.38474	4.54164	4.36667	3.99096	5.31034	1.09761	3.89433
ABCB9	3.80632	3.5741	2.82375	4.61412	2.75275	2.28688	3.50589	2.90497	3.81044	3.04614	4.60288	2.14078	4.06005	3.42895	4.03826	2.9782	3.58376	4.29278	4.95652	3.62293	3.98914	4.02414	2.77821	3.12928	3.89627	4.73877	3.61589	3.5373	3.65535	3.33628	1.04963	2.44626	0.516015	2.65992	3.8125	3.904	3.72574	3.08576	3.88362	3.26153	3.90593	3.39917	2.72247	4.05485	3.55459	1.99639	3.39369	0.15056	2.48543
ABCC1	5.28614	3.75596	3.91457	4.76766	4.17553	4.1416	5.36317	5.44659	3.49314	5.10056	3.57894	1.81967	4.27501	4.28614	5.93381	6.41988	5.92647	3.32481	3.96255	4.11686	5.2426	3.12433	3.64501	4.36527	4.5656	3.92884	4.1127	3.69377	4.24869	4.62117	3.98823	4.12184	4.30086	4.69153	4.20555	3.95699	3.31325	4.10434	4.30305	4.73227	5.01436	4.38267	5.97865	3.35191	3.58256	4.29646	4.854	1.13093	3.39232
ABCC10	3.52356	3.86196	4.28762	3.95791	3.40735	3.17153	3.44493	4.03474	3.74739	4.46858	3.22651	3.27352	4.46597	4.07639	4.53854	3.56194	3.9241	3.27053	3.48027	3.853	4.34056	4.70376	3.55459	4.91934	4.55152	4.44626	4.98823	3.5656	3.50462	4.12019	4.2032	3.32625	5.12226	4.14893	3.91839	4.04789	4.4957	3.68032	3.84499	3.81865	4.73823	3.81865	3.34767	3.35755	4.70819	2.11769	3.21568	1.0072	4.03034
ABCC11	0.650765	0.400538	3.98185	0.659925	0.0976108	0.505891	1.49057	0.15056	0.0840643	4.38059	0.15056	0.0703893	0.485427	1.89142	0.137504	0.0840643	0.250962	3.5435	3.73335	6.65435	0.124328	0.344828	0.0703893	1.66448	0.505891	4.11353	1.23266	5.55857	0.238787	0.669027	0.0703893	0.0565835	0.0285692	0.333424	0.731183	0.176323	1.48543	0.111031	5.50048	0.15056	1.83592	3.38267	0.163499	5.5157	0.298658	4.0993	4.10434	0	0.15056
ABCC12	0	0.0143553	1.58496	0	0	0.111031	0	0.0565835	0.0143553	0.748461	0	0.163499	0	0.0840643	0	0.238787	0.176323	0.790772	0.604071	2.14731	0	0	0	0.0840643	0.0143553	1.23879	0.0565835	1.47508	0	0.0426443	0	0	0.0285692	0	0.0703893	0.0143553	0.275007	0.0285692	0.918386	0.0565835	0.15056	0.226509	0.0285692	1.11103	0.0143553	0.0840643	0.378512	0	0.0703893
ABCC2	4.02414	4.26828	3.93168	2.25399	1.41684	0.948601	1.18269	0.739848	1.22033	0.475085	2.70708	4.52356	0.0565835	2.09424	1.31615	0.275007	1.83996	1.0635	3.42626	0.250962	3.01436	0.731183	2.89336	0.963474	3.14893	2.45418	2.61824	4.96763	0.333424	0.15056	0.555816	2.0635	1.23879	1.99639	0.485427	0.863938	0.687061	0.941106	1.92979	0.887525	6.82655	2.99458	3.88947	0.526069	1.10434	0.137504	1.38405	3.20633	0.378512
ABCC3	3.95977	6.23439	5.26454	5.393	3.62293	2.29866	0.641546	3.31325	5.50335	0.910733	0	0.378512	3.32048	7.75114	5.46597	2.15381	6.78921	3.66334	2.69377	1.96347	2.62527	1.88362	4.43962	5.5008	1.92979	8.2914	0.0976108	5.90352	6.93381	5.61206	4.83086	6.77571	2.99277	3.07553	6.70113	3.42492	5.64414	3.7761	8.74903	5.0691	8.43871	6.08831	4.94953	3.44361	4.91648	0.9855	2.72028	3.11437	1.8953
ABCC4	3.70266	0.0976108	0.863938	0.526069	4.05311	3.02326	0.163499	4.76607	0.214125	1.04264	3.21257	1.65535	0.0976108	2.79077	2.78031	0.15056	2.51349	0.15056	0.0976108	0.214125	3.73552	2.83592	0.505891	1.59455	2.82171	0.454176	0.176323	2.45418	2.18903	0.250962	2.55582	3.38819	2.53605	2.65764	1.90689	1.02857	0.0840643	3.5741	3.57168	3.60644	2.22959	1.38957	4.09508	0.565597	3.05832	1.852	0.422233	0.124328	3.06523
ABCC5	5.82146	4.90111	6.12557	6.38059	4.06953	3.69933	3.75489	5.10978	3.83491	6.88509	3.79494	5.54288	5.81634	5.95257	6.09803	4.14078	4.33557	6.28263	7.78653	6.77624	5.42122	5.03474	5.1643	5.36317	5.23764	6.15563	5.33378	5.51223	4.26303	6.00877	4.75328	5.1815	4.22574	3.86691	5.07211	5.17832	3.58135	4.52042	4.91265	3.29278	5.81506	5.59425	3.20163	4.52231	4.24489	5.54226	6.54998	1.39506	3.58616
ABCC6	1.35614	0.163499	0.124328	2.87184	0.298658	2.19535	0.526069	3.16027	0.201634	3.64847	0.0426443	0.0703893	2.30159	3.17313	0.536053	1.86394	0.378512	2.02503	2.30743	3.65421	2.15056	0.389567	1.26303	1.27501	1.94111	2.8339	1.1635	0.189034	2.60644	0.286881	1.56071	0.0143553	0.0703893	1.0635	0.250962	0.0703893	4.17073	1.52607	0.790772	1.4957	4.41143	0.594549	0.565597	3.52231	0.0565835	1.65535	0.992768	0.0703893	0.0840643
ABCC8	0.226509	0.0285692	1.70487	2.94486	0.189034	0	2.34199	0.275007	0.0976108	0.765535	0	0	1.10434	0.918386	0.495695	0.594549	0.163499	0.722466	1.83996	2.69822	0.0143553	0.344828	0.0143553	0	0.124328	2.26003	0	2.64155	1.54597	0	0.0565835	0	0.0143553	0.189034	2.10098	1.53605	6.56986	0.176323	1.54597	0	2.49057	0.31034	0.124328	0.443607	0	2.1635	0.15056	0	0
ABCC9	0.0143553	0.0143553	0.0285692	0.0285692	0	0.344828	0.0143553	0.0143553	0.0143553	0.0143553	0	0	0.0143553	0.0143553	0.0285692	1.61353	0.0426443	0	0.0143553	0.0840643	0.0285692	0	0.201634	0	0.0426443	0.0143553	0	0	0.0143553	0.0143553	0.0143553	0	1.98185	0	0	0	0.790772	0	0.0143553	0.250962	0.111031	0	3.37712	0	0.0285692	0.0565835	0	0	0.163499
ABCD1	5.00809	4.8535	1.83592	3.78136	3.49697	2.85599	3.82579	2.34483	3.26303	3.81147	3.01792	6.5575	2.96347	3.83693	2.94298	3.77505	3.59455	2.66221	4.90785	1.82375	5.2426	2.57773	1.59455	3.37295	4.37365	5.67807	3.4957	2.49313	4.44361	4.63575	2.23573	3.30012	3.26754	5.17792	3.51349	3.69599	2.27501	4.26529	2.488	3.04789	3.89627	2.70266	4.50779	4.58737	4.20398	1.94111	4.95559	0.137504	2.34767
ABCD2	0.0285692	0	0	0	0.0143553	0.0285692	0	0.0143553	0	0	0	0.0565835	0	0	0	0.176323	0	0	0	0.0285692	0.124328	0.0143553	0.0703893	0	0	0.0143553	0.0143553	0	0.0285692	0	0	0.0143553	0	0	0	0	0	0	0	0.0285692	0	0.536053	0.0143553	0	0	0	0.0143553	0	0.124328
ABCD3	5.56834	5.69237	4.45483	5.09635	4.90881	5.12557	4.55827	5.63227	4.47897	5.57954	6.57274	5.46467	4.93734	5.39541	4.70321	5.00315	5.70984	5.60703	6.31306	5.52826	5.38785	5.76633	3.17632	6.1206	5.85275	5.20046	5.17033	4.26379	4.91217	6.22188	4.24869	3.72683	5.13217	3.9364	3.51096	4.76553	5.72492	5.01792	4.59872	5.35156	4.37365	5.36387	3.96625	4.63923	5.87995	5.13504	5.08491	2.05658	5.46532
ABCD4	4.49953	4.29352	4.84649	3.82477	3.848	3.847	4.33342	5.61589	2.86394	4.7021	4.1127	5.11811	4.98641	4.18507	4.9542	5.11603	4.47379	3.38543	4.66846	5.09592	3.73769	4.09929	4.63517	4.90448	4.35614	4.48414	4.10182	3.3799	5.37086	3.89336	4.8166	3.88655	3.81967	3.59455	4.77979	4.44294	5.39335	5.78869	4.46401	5.3875	4.70432	4.65764	4.46989	5.11228	3.91839	4.40939	4.0054	1.67356	4.61648
ABCE1	5.74228	5.48575	5.60081	5.34199	5.74631	5.99684	5.15502	6.17851	4.61883	6.29278	6.57092	5.43829	6.09508	5.3565	5.41312	5.19259	5.81609	5.56285	5.65335	4.82833	5.97361	5.57561	4.71479	6.22593	5.75087	5.6091	5.35014	5.59872	6.40344	5.55704	4.30378	5.86987	5.57682	5.18903	5.26454	5.4219	5.23151	5.50811	4.97039	5.90062	5.74819	5.03606	6.76567	5.16229	5.24374	6.00158	5.56529	2.15381	6.47557
ABCF1	7.03969	6.8732	6.10999	5.83289	6.52763	5.8627	6.37487	6.04286	5.9644	6.93405	6.4121	6.14629	6.21898	6.45072	6.67455	7.22757	6.76646	6.58526	5.86938	5.3107	6.55643	6.58496	5.32733	6.0974	6.59006	6.87455	5.7703	5.79598	6.8775	5.7115	5.7939	6.01748	6.85075	5.94345	5.77637	6.14078	5.22342	6.50399	5.60585	7.21432	6.72683	6.48446	6.02636	6.00293	7.19456	5.1639	6.37539	2.01436	7.072
ABCF2	5.46271	5.54535	5.31107	5.26416	5.78083	5.12101	5.65277	5.37295	3.8268	6.13566	6.05289	4.47119	4.8674	5.39232	4.97636	4.81813	6.5572	4.29866	4.8525	4.82273	6.43296	5.13914	2.20789	4.60051	5.62117	5.59425	5.51885	5.42559	4.85997	4.92363	4.32841	5.47768	4.66903	5.42089	4.75382	4.8339	4.29425	4.83946	4.76713	5.72547	5.2032	4.67638	6.33342	4.96625	5.615	4.86493	5.05007	1.62293	6.29462
ABCF3	6.15745	5.6893	5.94087	6.01948	5.08789	5.04832	5.34837	5.51665	5.33163	5.82807	5.1235	4.63807	5.95163	5.78686	6.03166	5.30305	5.31143	5.86022	6.42475	6.13258	6.26847	6.3386	5.5552	6.50494	6.29976	6.22284	5.86146	5.32984	5.91049	6.34323	5.05137	6.02857	5.72601	5.46891	5.48446	6.05875	4.29866	5.49538	5.49601	5.68173	5.95466	6.14954	5.25777	6.24127	4.84649	5.86096	6.01814	2.01436	4.79649
ABCG1	1.72683	0.111031	2.70708	4.61412	0.0840643	0.111031	4.53543	0.389567	0.378512	4.32553	1.852	2.74631	2.81967	4.01078	0.526069	0.505891	0.111031	4.42626	4.95559	4.69432	0.0703893	0.333424	2.53605	2.03562	1.07724	4.65478	0.111031	4.72901	0.378512	0.978196	2.33914	0.0143553	0.0285692	0.575312	4.15947	3.25096	4.47119	0.263034	5.62498	0.722466	4.23726	3.28983	2.12763	4.20633	1.86394	4.41751	2.90881	1.79077	0.238787
ABCG2	3.9364	3.10266	0.495695	0.0703893	1.41143	1.848	0.0143553	1.26903	2.49057	0.189034	0	0.0143553	0.137504	0.641546	0.847997	0.263034	0.925999	0	2.55336	0	0.0143553	0.0703893	0.584963	0.739848	2.10098	0.464668	0.0143553	0.124328	0.263034	0.321928	2.59216	0.137504	0.613532	4.20085	2.06695	4.41684	0.137504	0.137504	1.52607	3.59216	1.09761	0.62293	1.53605	0	0.15056	0.0426443	0.15056	0.0565835	0.137504
ABCG4	0.15056	0.163499	0.0285692	0.31034	0.286881	0.214125	0.201634	0.124328	0.0143553	0.0840643	0.15056	0	0.505891	0.0703893	0.321928	0.485427	0.495695	0.0285692	0.111031	0.0426443	0.250962	0.389567	0.0840643	0.263034	0.0703893	0.0976108	0.298658	0.0565835	0.344828	0.0426443	0.0703893	0.137504	1.31034	0.831877	0.15056	0.0285692	0.536053	0.9855	0.226509	0.432959	0.0976108	0	0.214125	0.0143553	0.356144	0.0840643	0.124328	0.0703893	0.176323
ABCG5	0.0143553	0	0	0.0143553	0	0	0.0426443	0.0143553	0	0.0840643	0	0	0.176323	0	0.0143553	0.0143553	0.0143553	0.0143553	0.0143553	0.0143553	0.0143553	0.0565835	0.0285692	0.0143553	0	0.0143553	0.0143553	0.0143553	0.0143553	0	0	0	0	0	0.0143553	0.0143553	0.0285692	0.0143553	0	0	0	0	0.0143553	0.0285692	0	0.0426443	0.0143553	0	0
ABCG8	0.0285692	0	0	0.0285692	0.0143553	0.0143553	0.0426443	0.0285692	0	0.250962	0	0.0143553	0.757023	0.0143553	0.0285692	0.0565835	0	0.0426443	0.0426443	0.0426443	0.0285692	0.0976108	0.0565835	0.0143553	0.0143553	0.0426443	0.0143553	0.0143553	0.124328	0.0143553	0.0426443	0.0143553	0	0.0143553	0.0143553	0.0143553	0.0285692	0.0285692	0.0143553	0.0143553	0.0285692	0.0143553	0.0143553	0.0143553	0	0	0.0285692	0	0.0143553
ABHD1	0.847997	0.432959	0.422233	2.23879	0.124328	0.555816	0.9855	0.422233	0.0143553	0.879706	0.847997	1.82782	0.485427	1.27501	1.32769	0.275007	1.09085	0.411426	1.52105	0.0976108	1.55582	0.124328	1.66903	0.678072	0.594549	1.79494	1.87578	0.189034	1.54597	0.321928	0.925999	0.111031	0.83996	0.378512	1.69599	1.13093	2.19849	1.23266	1.21412	0.189034	1.01436	0.516015	0.0976108	0.933573	0.748461	1.80735	0.731183	0	0.176323
ABHD10	4.29793	5.05268	4.53045	4.38957	4.31976	4.70929	4.33985	5.05572	3.16672	4.66676	4.94953	4.55213	4.41481	4.1635	4.53605	3.36597	3.851	5.07553	3.72356	0.189034	5.19653	3.96993	4.10769	4.83086	4.56621	4.12102	4.61883	2.6017	3.70266	5.00809	2.91839	4.80374	5.43329	4.85499	3.47119	3.80529	0.298658	4.43095	4.16832	4.58135	4.84248	4.07468	5.01659	4.07296	4.25475	4.45746	3.95977	1.01436	4.9528
ABHD11	6.98208	4.63285	7.14088	7.52951	4.76924	3.35614	5.97154	5.14609	4.49506	6.33753	6.36615	5.26679	5.8009	7.41354	5.27277	5.19101	5.05181	5.50684	6.626	6.4614	5.76924	5.17473	3.38819	5.57561	6.10224	8.60389	6.83238	5.59604	5.7732	5.44659	5.36702	4.54659	3.34483	4.49249	6.89457	6.29223	6.32229	4.848	7.03529	4.96532	6.93899	5.73254	5.93357	6.50827	4.87971	4.81865	7.46777	1.99277	3.35614
ABHD12	6.972	4.06091	5.50144	6.25871	6.09297	6.81314	6.24241	5.77479	5.73688	5.27352	5.31542	5.05832	4.56925	5.27836	6.59768	5.10811	4.77083	5.47638	5.90159	5.8009	6.85686	4.72083	5.16712	5.86443	4.33842	5.74873	4.68706	5.50589	6.56255	5.51759	2.66448	4.74685	6.37608	5.34518	5.58857	6.64169	4.66221	5.26379	6.65793	5.80967	5.26341	5.97338	4.59991	5.35262	5.59395	4.41549	6.48398	2.40327	4.87578
ABHD12B	0.263034	0.0426443	0.0426443	0.807355	0.321928	0.485427	0.0285692	0.613532	0.298658	0.0143553	0.464668	1.38405	0.250962	0.475085	0.111031	2.47768	0.0976108	2.17951	6.21315	1.37851	0.790772	0.0840643	0.226509	0.137504	0.0840643	0.0285692	0.238787	0.0703893	0.378512	0.163499	0.454176	0.545968	0.214125	0.815575	0.0976108	0.0426443	0.545968	0.695994	1.45943	0.495695	0	0.111031	0.367371	0	0.0143553	0.226509	0.111031	0.0565835	0.250962
ABHD13	2.01792	2.45681	2.1375	2.67129	2.65076	2.37295	2.10434	3.17792	1.75702	3.21878	3.84499	2.22651	2.51096	3.40599	3.46205	2.85997	1.76977	2.28392	1.82375	3.02503	1.78241	2.28983	2.42492	2.58256	1.45943	1.87971	1.23879	2.27202	1.90304	2.53854	2.45154	2.75061	1.73985	2.53107	2.29572	1.72247	2.5656	3.13258	2.63459	2.19219	2.63459	2.21101	1.60881	1.67807	2.76553	2.08406	2.42492	0.584963	2.62527
ABHD14A	1.99639	1.33342	2.40599	3.31034	3.49953	3.21878	3.82985	3.58616	2.64616	1.03562	2.64386	4.54967	3.64847	1.79494	1.95606	2.58256	3.47768	2.21723	2.29572	3.59096	2.93546	2.8339	1.84398	3.81558	0.933573	2.50335	2.91073	3.52982	3.37295	3.0197	2.80735	3.07724	3.48414	3.16511	2.47249	2.99277	2.94486	3.35191	3.31615	4.16591	3.50208	3.04439	3.38819	3.53232	1.74846	2.5435	1.8679	0.263034	3.23879
ABHD14B	5.30159	3.52982	4.33842	5.05181	4.23726	6.13873	5.08831	4.52105	4.57954	4.59872	4.72465	5.82883	4.58496	4.33056	3.74631	2.84197	6.33503	5.17553	4.68201	4.72955	3.62644	4.85599	3.91648	5.8885	4.65993	5.08873	5.98869	5.35966	4.03826	4.46989	5.3512	4.91934	4.46989	6.31994	4.48736	4.09592	3.56803	5.19928	5.51948	5.04832	5.68454	4.64731	4.27575	5.00899	4.21101	5.66106	5.33271	1.40054	5.40565
ABHD15	1.8679	2.82375	2.22959	3.10434	2.26604	2.1635	3.27053	3.15381	2.53605	2.88557	2.58737	2.1635	3.29572	1.79077	3.38405	2.50843	1.31615	0.704872	2.19219	3.08066	2.44361	2.22342	2.1375	3	2.21101	5.95838	1.25701	3.48027	3.51349	2.83996	2.25096	2.16993	1.57046	2.83188	2.98732	2.8679	1.05658	2.21412	3.30597	3.10098	3.78869	1.68706	2.67807	2.854	1.65992	1.64155	2.18587	0.321928	2.75489
ABHD16A	4.8166	4.99549	5.01926	5.7732	5.22882	4.18745	5.40735	5.95861	4.60881	6.11873	4.54473	5.51696	5.26228	5.44095	5.62205	5.78555	5.62205	5.1152	4.11187	5.4614	4.89676	5.04702	4.58916	5.48382	5.3427	5.81353	4.25777	4.97545	5.41785	5.0365	5.18903	4.25927	5.05181	4.95373	5.17872	5.32481	5.81609	5.2589	4.92837	5.53107	5.08534	5.38543	4.39369	5.19298	5.53698	4.93026	4.6605	1.69153	5.00764
ABHD16B	0.226509	0.992768	0	0	0	0	0.238787	0.176323	0.344828	0	0	0.704872	0.0565835	1.25701	0	0.176323	0	0.669027	0.344828	0	1.1177	0.604071	0.163499	0.378512	0	0	0.475085	0.400538	0.389567	0.0565835	0	0.137504	0.275007	0.516015	0.704872	1.18269	0.887525	1.18903	0	0.722466	0.641546	0.485427	0.124328	1.18269	0.526069	0	0.344828	0	0
ABHD17A	4.71204	4.90111	4.85898	4.34837	5.02989	5.19338	5.6837	5.05918	4.08577	5.45516	1.49057	4.853	5.52042	4.93263	4.5267	5.08151	4.62176	5.26941	5.1206	5.57289	3.72028	4.36387	4.10266	4.90207	4.67807	5.61971	4.40871	4.96578	5.46336	4.52857	3.79077	5.09635	5.32876	4.98959	4.49378	4.22419	5.30961	4.26903	5.65019	5.34837	5.21374	4.56438	4.30232	5.11395	5.32805	3.79597	5.25852	1.01435	3.98641
ABHD17B	3.53356	3.38267	3.70155	2.41143	3.93168	3.88069	3.70266	4.48091	2.63227	4.71479	4.56255	3.28836	3.37016	2.89336	3.19535	4.03826	3.0635	3.79077	3.27202	3.854	3.52732	3.78136	2.80941	3.58135	4.57652	3.44228	3.61353	2.87184	3.32049	3.61117	1.51601	3.64386	2.87184	3.03738	2.95977	3.06695	3.6792	3.18903	3.31615	3.47249	3.73769	4.66789	3.77294	2.14405	3.67356	2.79077	3.15704	2.7137	3.22033
ABHD17C	5.08831	4.23113	4.75435	3.28244	3.34908	2.59455	4.0036	2.98368	4.33485	4.01167	3.54473	3.46989	4.91886	4.3978	3.83086	3.65535	3.01436	4.39575	3.92695	3.60407	3.22959	3.03034	2.28688	3.85997	4.72247	0.321928	3.37016	4.63343	3.2854	4.18745	3.06523	2.04264	3.14893	4.12267	5.1297	4.16511	2.91839	1.56072	6.56742	4.77347	5.08534	4.23955	3.30159	2.42761	3.7761	5.34341	3.82375	2.10434	3.63459
ABHD18	3.04789	2.53605	2.43296	2.82579	1.99639	1.98914	2.50589	2.76765	1.50589	3.30743	2.98732	2.89142	2.94486	2.9782	2.78869	2.75489	3.24489	3.49057	2.26604	2.79077	1.8679	2.58496	1.20163	3.1811	2.50335	2.82171	2.46989	2.54102	3.61235	2.66221	1.94111	1.72247	2.12433	1.70044	2.67129	2.90689	3.21257	2.31325	2.40599	2.19849	3.06867	2.25096	1.79909	3.22959	2.91456	2.19219	2.87381	0.422233	2.11437
ABHD2	3.92505	5.07938	3.60763	4.69432	3.80012	3.6017	5.0036	4.03562	3.69599	4.06264	3.7148	7.08874	5.36632	4.50653	5.39985	3.93168	6.02636	3.19377	4.69432	4.70984	4.42358	4.1152	2.35614	3.24031	4.5656	3.79077	4.57289	3.07211	5.65335	4.74093	3.23573	2.78869	4.03474	3.88166	4.71809	4.36107	3.48671	4.17393	4.59216	4.38405	4.26153	3.22651	4.65306	2.48285	3.20477	4.9486	3.4489	0.731183	5.15623
ABHD3	4.36107	4.22419	3.85599	2.98914	3.98914	2.75489	3.36457	4.54535	4.60703	3.96993	4.49697	3.88557	2.46467	2.80323	5.13381	3.96901	4.77716	4.72846	2.58976	5.55244	4.22651	3.33199	3.59216	5.20281	5.08066	2.9542	4.03122	4.18507	4.62469	4.68032	4.0045	4.04002	2.46467	3.71918	2.95047	3.28392	4.45352	4.54411	3.53356	3.87381	4.65764	3.35191	4.16912	3.21413	3.77926	3.85499	4.27724	2.3978	3.46205
ABHD4	4.90977	5.63517	3.3505	4.22805	2.42492	4.30086	3.24945	3.65076	2.33056	2.3978	3.46205	2.26303	3.32912	3.46336	2.47249	4.74254	5.30305	4.21413	3.63692	3	2.39232	2.60881	3.28688	3.99186	4.94158	5.42761	3.60881	2.90881	4.13668	4.19062	3.56925	2.50335	4.08321	3.68257	2.85	3.22497	2.06695	3.2555	3.87184	4.58316	4.47897	3.7939	4.56133	3.64386	3.0018	2.69377	3.99005	1.93734	2.92979
ABHD5	4.28096	4.0321	3.93168	4.03298	3.21878	3.30597	4.63807	4.06867	3.79597	3.84599	4.56925	3.85499	3.94767	4.19456	3.53481	3.54967	4.26303	4.31615	4.07981	4.50335	2.7761	4.78398	2.84398	3.62176	4.73606	4.18349	4.01792	3.64155	4.17313	4.4822	2.42223	2.42492	3.69265	3.82171	3.27053	3.64616	4.59216	2.72901	4.17951	5.17233	4.27724	3.72247	3.74524	4.29719	4.2765	4.01881	4.15623	2.7845	3.68032
ABHD6	2.95791	3.04264	1.53605	1.9855	2.48543	2.72247	3.27501	1.95233	1.85997	0.713696	1.82782	5.89336	2.16027	1.20789	1.81147	1.774	2.07724	2.93734	1.49057	1.852	1.52607	2.0635	1.04264	1.89918	2.58256	2.28688	1.43296	1.02148	1.30451	2.30743	1.18903	1.76977	2.70708	2.19535	1.15704	0.970854	2.27202	1.4957	2.85599	2.69153	2.17632	0.214125	2.74201	1.07039	1.8679	1.25701	1.848	0.356144	1.79909
ABHD8	1.62761	5.83365	1.4489	2.93168	3.33342	3.58856	4.15704	3.9279	2.70487	2.49313	0.757023	2.94673	2.29866	3.0197	3.02857	3.9991	2.44361	3.46989	2.38681	3.20006	1	1.21412	3.488	4.84298	2.47508	3.81762	1.65535	1.94111	3.08066	4.74739	3.12267	2.32769	3.40735	4.5601	2.58736	1.68706	3.18587	1.66448	4.36317	3.45681	1.46467	2.57289	2.87971	2.28392	5.39129	3.28244	1.79077	0.0426443	2.65535
ABI1	4.71973	5.90448	4.76924	5.08831	4.96993	4.62527	4.16269	4.91648	4.56925	4.9514	5.17153	5.01926	4.81353	4.51602	6.40224	5.15462	4.60881	4.87922	5.56651	5.51096	6.14139	4.91886	3.43696	5.11728	5.21568	4.76447	5.32625	4.34127	5.73552	6.283	4.80271	3.98277	4.13996	4.65878	4.68482	4.43896	5.15015	3.72574	4.85449	4.60703	4.4614	4.8505	5.10182	4.16591	4.56316	4.77505	4.75756	2.08066	5.39506
ABI2	4.36737	5.79831	3.65764	5.08873	4.48929	6.06544	4.69655	5.72601	3.6893	4.09001	5.69293	5.91097	4.59395	4.21645	4.12101	4.6565	5.21839	3.94579	6.04941	4.30012	4.90737	4.01346	4.15623	5.88387	4.05398	4.66391	3.55704	3.15381	6.00652	4.09845	3.29572	5.38647	5.2149	5.91049	5.53232	4.8495	4.87381	5.45286	3.77716	4.6865	4.44361	3.64846	5.36562	4.81865	5.25814	4.23189	3.77294	1.12433	5.36597
ABI3	0	0.0285692	0.0143553	0.0143553	0.0143553	0	0.0285692	0.137504	0.0143553	0.0703893	0.0143553	0	0.0976108	0.0976108	0.0565835	0	0.0285692	0.250962	0.111031	0.137504	0	0.0426443	0.0565835	0	0.0143553	0.0426443	0.0426443	0.163499	0.0143553	0	0.0426443	0	0.124328	0	0.0840643	0	0.0565835	0.238787	0.0426443	0	0.263034	0	0.137504	0.0565835	0	0.15056	0.0285692	0	0
ABI3BP	0.275007	0.321928	0.189034	3.34199	5.60555	8.25385	0.0565835	1.1635	0.263034	0.263034	0.0426443	0.378512	0.176323	0.333424	0.333424	0.238787	0.895303	0.0840643	0.879706	2.19535	0.137504	0.111031	4.23802	0.687061	0.286881	0.286881	0.516015	0.111031	0.505891	0.0840643	2.44095	0.454176	7.61007	0.137504	0.0285692	0.0426443	0.189034	4.90014	0.485427	1.81147	1.01436	0.214125	2.61589	0.0143553	0.275007	0.124328	0.189034	1	3.40735
ABITRAM	3.8125	4.61824	2.83996	3.9855	3.05658	3.6241	3.38267	4.28836	3.91552	4.25248	3.96255	3.10601	3.80219	3.73118	3.16511	3.43829	3.03386	4.12763	4.16912	5.32265	3.21413	4.1643	4.12184	3.9486	4.17233	4.07296	3.72792	3.58256	4.36387	3.81557	2.72901	4.06264	3.17473	3.70708	4.38405	4.1152	4.69989	4.18745	3.41414	3.45418	3.9542	3.81455	3.6893	2.89336	3.57531	4.04089	3.65764	2.72465	3.29425
ABL1	3.64501	5.30561	5.82451	5.02503	5.90497	3.79494	5.93475	5.33914	2.97636	5.32481	3.47508	4.30159	4.81967	3.93357	4.37434	5.91982	5.3147	4.01792	4.65363	4.55028	4.33342	4.67186	3.43029	4.27202	5.01792	4.73985	4.37782	3.853	5.30998	4.6241	3.22497	6.52779	5.77689	4.54782	4.41819	4.10936	3.82477	4.62702	4.43829	5.51948	5.15704	3.50589	5.36212	4.32769	4.23189	3.68818	3.65076	0.823749	5.4822
ABL2	2.98732	2.73552	1.85599	3.46205	5.28281	3.9486	3.08236	3.07553	2.75275	3.5435	3.34056	3.18428	2.68257	2.43829	4.05918	3.36877	5.16832	2.35614	2.75061	1.99639	3.08236	5.58706	2.1635	3.58376	3.31904	2.74201	2.9782	2.36737	4.86295	3.70266	2.53605	3.11103	4.60644	4.18982	2.35896	2.1635	2.44626	3.16832	2.94298	5.14486	3.11103	1.68257	5.23381	2.25096	3.70377	2.31325	2.49825	0.659925	4.82273
ABLIM1	5.73118	2.08066	2.08406	4.83946	2.41414	1.81147	5.77056	5.65335	3.1635	5.00405	4.87234	4.99458	3.9607	4.7126	5.01212	6.893	4.13258	5.46728	5.21101	3.29425	4.0365	4.01792	4.78607	4.93404	5.33342	4.73498	5.36142	4.9991	4.37156	5.82731	5.21529	4.2149	0.432959	3.59335	2.87578	2.72901	3.79494	1.54597	5.2724	4.85947	4.76235	6.65335	3.86691	4.76607	5	4.49121	4.3875	3.91073	3.88655
ABLIM2	1.58976	0.214125	1.84398	2.69377	0.0285692	0.0143553	2.19219	0.0840643	0.137504	2.64386	3.9542	4.82273	0.799087	0.992768	3.29278	2.72247	0.137504	0.137504	1.36737	1.54102	0.765535	2.78241	0.575312	1.48543	1.61353	0.0426443	0.807355	1.37295	0.722466	1.97085	1.24489	0.31034	0.111031	0.333424	1.5656	1.40054	2.46728	0.250962	1.28096	0.321928	1.08406	0.137504	2.99458	0.650765	2.51854	1.57531	0.201634	0.344828	0.124328
ABLIM3	1.84398	2.01792	1.28096	3.62761	0.475085	3.82171	0.565597	0.0285692	3.26754	4.53978	0.722466	1.64155	0.722466	1.43296	3.16511	0.604071	1.87971	0.367371	4.82629	3.41414	0.214125	0.201634	1.87971	3.66334	2.13422	2.28096	0.111031	0.933573	4.80632	2.73335	3.85499	0.163499	5.31796	4.47119	2.43563	2.12433	5.53294	0.695994	3.03914	4.5008	3.21412	3.43696	3.70819	3.43429	1.0635	0.0426443	0.871844	4.30451	2.88166
ABO	0.367371	0.0285692	0.0143553	0.0143553	0.0285692	0	0.176323	0	3.36457	0.0143553	1.5656	3.90977	0	0.948601	3.19061	0.485427	0.0143553	0.0143553	0.0285692	0.0143553	0.0143553	0.536053	0.773996	2.57289	0.799087	0.0143553	0.0143553	0.0143553	4.9814	0.871844	1.67356	0	0	0	0	0.0143553	0.201634	0	1.21412	0.0285692	0	1.4957	0	0	0.641546	2.91648	0.0285692	0.0703893	0.111031
ABR	3.49442	5.5373	5.10559	5.45451	4.99503	3.95233	5.8107	5.34696	5.01033	4.58916	5.9279	6.50032	4.81916	4.94954	5.90641	5.41109	6.01569	5.43496	5.04963	4.7845	4.91313	3.92315	3.48543	4.61824	4.57652	4.99549	4.35403	4.19928	5.40871	3.61589	3.38819	5.97177	5.45779	4.90593	6.42223	5.96255	4.82629	5.06609	6.45631	5.83441	4.64328	4.24793	5.97108	3.88069	4.31325	4.25927	2.38128	1.26303	6.12184
ABRA	0	0.0143553	0.0426443	0.0143553	0.0703893	0.0285692	0	0.0285692	0	0	0.0703893	0.137504	0	0	0.0703893	0.0285692	0	0.111031	0.0565835	0.0426443	0.0976108	0.0976108	0	0.0143553	0.201634	0.0285692	0.163499	0.0285692	0.0703893	0	0	0.0143553	0.0285692	0	0.0565835	0.0426443	0.0285692	0	0	0	0.0285692	0.0143553	0.0285692	0.0565835	0	0	0.0143553	0	0
ABRACL	5.84323	6.20516	6.33646	5.39163	6.9991	5.60851	6.89627	5.48156	6.78934	5.749	8.8157	4.32337	6.03166	4.91361	6.14995	6.77096	4.90497	6.19022	4.6011	7.06975	4.7761	7.91415	5.66106	6.51239	7.21965	5.28947	6.90099	5.81429	7.20731	7.07339	6.6327	3.09255	3.83996	6.51901	5.88582	6.14812	6.28725	3.95791	6.62322	4.75007	6.31198	6.03232	6.40973	4.97453	7.54195	7.11842	5.71479	2.29866	5.57471
ABRAXAS1	1	1.60407	1.67356	2.64616	3.18587	3.33199	2.08746	3.23266	1.66448	2.33628	3.43696	0.815575	2.36737	1.56072	2.30451	1.95977	3.38128	1.70487	1.77821	2.25701	1.95233	1.7137	1.65535	1.73552	2.32481	1.44361	2.64386	1.0635	2.70708	2.19219	2.45681	2.59694	1.96717	1.60881	2.35614	2.42492	3.14241	3.05832	1.69153	3.68706	2.15056	1.42223	2.02857	1.848	2.0321	1.41143	0.933573	0.464668	4.96301
ABRAXAS2	3.38405	2.63459	2.59216	3.53978	3.04963	3.30743	3.42626	3.85	2.55336	3.95884	4.0365	3.63575	3.13258	3.56682	3.89627	3.43162	4.22033	3.59694	3.79805	3.35896	3.64501	4.05918	3.15056	4.56621	3.5509	3.48156	3.13914	3.49569	5.5245	3.43296	2.91648	3.07553	3.38405	3.09085	3.13093	3.42492	3.67243	3.38267	3.76765	3.75809	4.1102	3.87578	3.30451	3.45812	3.01257	3.22033	3.14078	1	3.77083
ABT1	3.97361	3.58616	3.83188	4.1127	3.9607	4.10182	4.1102	4.07039	3.95233	4.66221	3.73985	3.66221	5.04089	4.19771	3.16671	4.3427	3.77505	4.41414	3.87578	4.1127	3.99639	4.25248	3.847	4	4.44956	4.02945	3.36597	3.6837	4.87283	3.854	3.32481	3.56316	3.54597	4.09929	3.50589	3.90881	3.89142	4.07724	3.56072	4.61412	3.85798	3.95977	3.19377	3.83895	4.56133	3.75916	4.08491	1.05658	4.22033
ABTB1	3.1811	3.62176	2.56316	3.83491	2.70044	3.36737	3.54967	3.91552	2.90881	3.32337	1.92979	3.94205	3.39643	2.86196	3.9607	2.97085	3.80529	2.59694	3.33485	3.40327	4.51665	3.47119	4.2854	3.52607	2.5656	3.57773	3.09592	2.91073	3.2032	3.59096	4.89336	3.58015	5.27389	3.79805	3.76871	2.45154	5.89409	3.67129	4.28983	3.71809	2.66448	4.12681	2.46728	1.3505	3.15056	3.59813	3.51728	0.495695	2.93168
ABTB2	4.41143	4.59574	2.57046	2.51096	3.3505	1.26903	0.367371	3.13258	1.89918	2.07039	2.32193	0.263034	1.10434	2.21412	3.68818	2.85798	3.45286	2.3505	3.97636	2.68706	3.51096	2.23879	1.63691	3.0635	3.42895	2.3978	2.44626	2.33628	3.66107	2.31904	1.79494	3.83289	0.782409	3.78555	3.29572	3.80116	3.56803	1.94486	3.42761	3.54844	3.07382	2.22342	4.17871	1.79494	4.29572	1.83592	4.16108	0.422233	2.16027
ACAA1	7.99418	5.6014	4.75649	5.57834	4.99367	3.33199	5.41007	5.53325	6.13484	6.23573	5.81686	4.19377	5.39025	5.85325	4.89385	5.70625	5.68566	5.86096	6.16852	5.22689	6.57243	5.5509	4.4121	5.42492	5.96301	5.95373	5.13052	5.12846	6.42811	5.82069	5.24983	5.04439	5.16229	5.62848	5.54659	5.67016	5.07082	6.16892	6.96751	5.30342	5.58676	6.91193	5.41887	5.43962	5.19456	5.4941	8.33949	2.61589	4.87873
ACAA2	6.4949	5.17473	4.62293	4.64674	5.92624	5.28281	4.54102	7.40489	4.73064	5.74712	7.24992	6.44593	5.43496	3.95233	5.04614	7.4733	4.49825	2.29278	3.14241	4.86888	5.8802	5.59932	3.94767	4.68426	3.02857	4.42895	4.80219	5.89288	5.29057	5.3579	4.30012	6.18923	6.19613	3.81455	6.18428	5.03694	4.03738	5.28429	4.40531	5.02414	3.80529	3.65992	5.8802	0.632268	5.25475	5.75355	5.51475	2.04963	5.70929
ACACA	4.81198	4.52231	7.54465	5.14241	5.08449	5.15421	5.7211	5.52199	4.36457	5.27463	5.22651	5.13955	6.03782	5.12763	4.28614	5.37156	4.31687	4.6153	4.59096	4.05311	5.53854	5.36912	4.33342	5.5245	6.29737	4.74147	4.85898	4.42761	6.18229	5.57592	4.09001	5.6097	5.19101	4.71094	4.65478	4.56986	3.53107	4.11103	5.20163	4.69877	4.40327	5.32301	4.82324	4.95931	4.43496	4.1914	4.01525	1.95233	5.10392
ACACB	2.78031	2.35896	2.16993	1.65076	0.970854	1.1177	2.30159	2.79494	0.695994	4.13914	3.12267	1.40054	2.08406	1.26303	0.0285692	1.18269	2.40599	3.43429	2.42761	2.02857	2.43563	1.90689	2.5435	1.90304	1.41684	0.62293	1.33342	5.00675	2.42223	0.0143553	1.31034	2.66221	0.632268	1.76553	2.36457	5.46205	3.50208	1.90689	2.45943	2.10769	1.54102	3.29866	2.48543	1.73552	2.10098	1.25701	1.9222	0.0565835	1.44361
ACAD10	3.99186	3.08576	4.20555	4.44162	3.17792	3.46858	4.1375	4.61058	2.58014	4.18587	4.20242	3.70598	3.86394	3.70266	4.46597	3.61353	3.76128	2.9241	3.57773	4.51538	3.67469	3.75382	3.76765	3.54844	3.41819	4.14893	3.97177	3.13586	3.34767	3.83592	3.25096	4.57228	3.57046	3.77083	4.27575	3.99096	4.21023	3.61235	3.75168	2.81762	4.47249	2.8679	3.97911	3.26153	2.97085	3.94392	3.52356	1.1177	3.16993
ACAD11	2.31325	2.90497	2.75275	1.84398	3.49185	3.71149	0.765535	4.77716	1.17632	2.20477	3.31759	3.3978	3.18903	0.669027	4.29646	1.87184	3.15866	3.26903	2.12433	2.63459	2.82375	2.79909	2.66221	2.63227	2.24184	3.17313	4.04089	1.4489	3.67469	3.79286	2.45154	4.42492	5.43496	3.24336	2.95977	2.4489	3.0018	2.78869	1.21412	2.31615	3.39094	2.92029	3.75702	2.8339	2.52607	3.83086	2.1635	1.79077	5.14323
ACAD8	4.78346	4.42761	4.44626	4.77083	3.9644	4.7703	4.95466	4.6893	3.05832	4.22805	4.36107	4.42559	4.82629	4.27799	3.12101	5.12598	3.4343	3.23113	4.66277	4.28096	4.60881	4.19928	3.64731	5.13791	3.8268	4.27202	4.47379	3.95513	2.80941	3.60999	3.26754	4.31325	3.32049	4.06091	4.04264	4.13996	4.30012	3.92884	3.83693	4.94533	4.61824	4.10014	4.08661	4.57592	4.80941	4.16511	4.39575	1.80323	2.22033
ACAD9	4.95187	5.49442	5.64184	5.02901	5.46303	4.83643	4.87184	5.33842	3.75916	5.38301	4.98869	4.73064	5.53013	4.92553	5.14731	4.40327	5.39985	5.36737	4.67751	4.38059	5.48704	5.09845	4.90833	5.67073	4.97223	4.91791	5.51318	3.5472	5.31904	5.67751	4.45943	5.67751	4.70376	4.55888	4.92932	5.25663	5.28244	4.35755	4.61941	4.54473	5.42257	4.46728	4.41007	4.86196	4.85798	4.25172	4.8166	1.18903	4.99095
ACADL	0.163499	0.0143553	0.137504	0	0.0285692	0.176323	0.0426443	0.0426443	0.0976108	0	0	0	0	0	0.0426443	3.94673	0	0	0	0	0.464668	0.31034	0.454176	0.0143553	0	0	0.0143553	0	2.26903	0	1.12433	0.0143553	0	0.0565835	0.0703893	0.0285692	0.0840643	0.659925	0	0.176323	0.0840643	0.0703893	0.15056	0	0.0143553	0.454176	0.0285692	0	0.0143553
ACADM	6.33485	5.77821	4.94064	4.51159	5.80632	5.39506	5.83441	6.45352	5.00405	4.73823	9.10011	6.57849	5.56986	5.52199	5.12433	5.8846	4.41075	5.57289	4.28762	5.56316	4.926	5.10224	5.02281	5.40837	6.00338	5.30634	5.38301	4.63227	5.33199	7.14394	4.85997	5.33235	4.75435	3.76765	3.24031	4.60822	5.52857	5.58826	4.8495	4.61765	5.01033	6.03232	6.08257	2.85798	5.48317	5.25058	6.16591	0.799087	6.65363
ACADS	0.0285692	0.454176	1.0072	3.78031	1.77821	2.46989	1.74416	4.57652	2.91265	2.56803	0.495695	3.12598	3.58736	3.0268	3.17632	1.57531	3.03386	0.400538	2.74416	2.74631	2.96347	2.63227	3.78031	3.34056	0.400538	0.378512	3.0018	1.17632	3.13422	2.60644	2.76977	2.85997	2.74416	4.10601	2.84197	3.29131	4.69599	3.41549	4.37851	2.53854	1.38405	3.17313	4.62819	0.516015	2.5656	3.30743	0.176323	0.321928	2.01436
ACADSB	1.73552	2.21723	2.96717	4.49633	1.31615	2.79701	1.68257	3.86295	0.632268	3.09592	3.02503	2.01792	2.9982	3.52732	1.29278	1.36737	2.47768	5.12598	3.16993	4.10014	3.68594	2.30743	3.74739	3.64616	2.52105	2.80735	2.14731	6.10852	2.21723	1.64616	1.69153	2.67807	1.848	2.34199	2.73118	3.41007	5.34305	2.12102	3.61117	2.18587	3.0993	4.59932	1.96717	3.20006	1.84398	2.90304	1.58496	1.3505	2.69822
ACADVL	9.14947	8.9416	7.61095	7.42501	8.30743	7.50359	6.5624	8.33154	8.31624	6.85798	7.0975	6.42744	7.59148	7.70383	9.33412	7.50533	8.64025	8.10852	7.01201	7.58248	7.63503	7.12236	8.47865	8.68124	7.86381	7.9521	7.6937	6.96636	8.0927	7.53224	8.57909	7.89942	8.49414	7.46549	8.33356	8.42068	8.04979	8.10628	8.64681	8.19717	9.14769	8.80697	9.1497	6.19081	7.60058	7.09212	8.58575	4.51979	7.1639
ACAN	0.378512	0.238787	0.0143553	0.0703893	0.111031	0	0	0.0285692	0	0.0565835	0.0426443	0	0	0.163499	0.0976108	0.189034	3.15543	0	0.0565835	0.0143553	3.53107	0.0703893	0	0.111031	0.0143553	0.250962	0.903038	0	0.475085	0.0703893	0.124328	0.31034	2.20477	0	0	0.0143553	0	0.464668	0	0	0	0	0.298658	0	0.0840643	0	0.0426443	0	0.0565835
ACAP1	1.38957	2.02857	0.378512	2.06005	1.37295	1.852	0.739848	1.45943	1.27501	0.659925	0.516015	0.678072	0.659925	1.02857	0.722466	1.3505	1.65992	1.25701	1.28096	2.31904	1.73985	1.46467	2	1.45418	0.584963	1.41143	1	0.790772	1.22033	0.238787	1.96347	0.62293	2.9222	1.33342	2.42223	2.03562	2.44626	2.9782	1.22651	2.03914	2.41143	0.422233	1.7866	0.485427	0.422233	0.298658	0.978196	1.85997	2.37016
ACAP2	4.21801	4.40259	3.57046	4.01614	3.54473	3.68145	3.03562	4.58976	3.37016	4.26679	4.69655	4.05137	4.05658	3.29719	4.97911	3.52857	1.80323	4.38128	4.60822	4.50906	3.64155	4.12846	3.97636	5.10182	4.77558	3.86592	3.96532	2.6893	4.01614	4.58256	3.67582	4.06867	4.37851	3.92029	3.83693	4.06178	5.12928	3.41278	3.73118	3.51223	3.39232	3.6241	3.70929	3.87086	3.24489	4.1102	3.79909	1.30451	2.87381
ACAP3	4.6094	4.08236	4.6565	4.98687	4.79129	3.07382	4.78241	4.60822	3.16993	5.58706	2.30159	6.37972	3.6427	5.4446	4.91169	5.54009	4.91839	5.2426	5.72	4.53356	4.29939	5.65793	4.13668	4.21412	4.22882	5.28318	6.23016	3.85599	4.64904	5.26529	2.95977	2.62059	5.51791	3.61353	5.46303	4.70874	6.50112	5.4957	4.29866	4.73281	6.4632	5.41007	4.41346	5.44758	5.09761	3.50208	5.08916	0.773996	3.42358
ACAT1	6.77584	6.01056	5.74308	5.00405	7.05387	7.28475	5.90328	6.37104	5.20242	5.54473	6.48333	4.9528	4.75061	5.22574	4.17313	3.32049	5.23573	5.11728	5.55275	5.20007	6.65105	5.32805	5.49153	5.66676	5.48736	4.93923	7.39951	5.67582	4.93074	5.12143	4.02325	6.81263	6.22458	5.82756	4.46205	4.57531	4.35966	6.00428	3.83289	6.47411	5.57894	5.57501	5.80607	5.43262	5.79727	6.45681	6.29536	2.61824	6.65435
ACAT2	5.4165	6.34891	5.77426	4.14405	6.9855	5.25588	5.03034	5.73064	5.74873	4.79701	5.61971	6.31886	4.78555	3.61824	5.67299	6.10308	6.06242	5.32517	5.15299	5.54967	6.18051	6.81417	4.36247	5.27463	5.79961	4.54905	5.36072	4.25927	5.46205	6.53107	4.96763	4.36737	6.33217	5.28096	5.12846	5.05658	5.9542	5.76977	5.30232	5.77268	5.38785	5.09677	5.52105	5.18428	6.56407	4.52168	4.66107	1.90304	4.73281
ACBD3	5.5741	5.02148	4.72846	5.80632	4.79286	5.06048	4.98641	4.6153	4.87578	5.28207	4.69711	5.06134	4.9458	5.28355	5.23764	5.8716	5.36107	5.58887	4.77083	5.49185	5.70183	4.65191	4.78712	5.27799	5.76739	6.0766	4.97728	5.97269	5.19613	5.60733	4.08236	4.24413	5.56224	5.11686	5.44989	5.13996	4.48864	5.84424	5.91839	4.71479	5.31687	4.70763	5.66959	5.30779	5.19298	4.75114	4.96116	1.90689	5.11936
ACBD4	2.41414	2.61117	1.81147	3.22805	1.48543	3.74631	2.16027	3.33485	1.93357	3.69933	2.18587	1.08406	2.26903	2.36177	3.849	1.32769	2.59694	2.37016	2.80116	3.94017	0.863939	2.36177	3.29278	3.88362	2.81147	3.15056	1.66448	1.58015	3.94486	1.82375	4.49506	4.39025	1.848	1.58976	2.80941	2.66676	3.47638	2.83794	3.82069	2.62293	2.774	3.15056	1.53605	2.98368	2.40327	3.45418	2.13093	0.536053	2.83188
ACBD5	4.5008	5.42492	4.85848	4.60466	4.2817	3.69377	3.72465	4.36947	3.93829	4.62819	4.24184	4.64961	4.10685	4.59634	5.1819	3.84599	4.39438	4.8166	5.56986	5.6499	5.40905	3.78241	2.61589	4.40531	4.41616	4.21568	5.02547	4.32481	4.86641	5.7939	4.12846	3.20006	3.60407	3.28688	4.4121	4.53543	4.35755	2.99277	4.29572	4.50271	4.34908	3.48543	5.08873	4.12681	3.71699	4.65821	4.20867	1.1635	5.42828
ACBD6	6.0706	5.77952	5.10098	6.17473	5.63256	4.99684	6.52356	5.68706	4.20633	6.73782	5.63633	6.59246	5.37539	5.79312	5.09085	5.14119	5.47865	5.15502	6.08406	5.9241	6.07339	5.7301	5.29204	5.85873	5.74147	5.54905	5.60259	5.24793	5.66078	5.52168	4.91886	5.48864	5.19377	5.84097	5.95629	5.91958	5.99141	5.52701	5.61029	5.91695	5.63633	5.01346	6.48349	6.00697	6.10664	6.70058	5.81455	2.59932	5.24603
ACBD7	2.58976	3.03034	1.4957	2.52105	1.50589	3.14241	1.34483	3.24489	1.61353	2.488	2.9782	3.17632	1.75702	2.62527	4.06695	3.75061	1.83592	2.41143	3.14731	1.78241	1.28688	2.27501	4.46336	3.19377	2.1635	0.678072	3.43829	0.0840643	4.49506	1.62761	2.36177	0.879706	1.62293	4.0917	3.28096	3.07895	3.62527	2.88557	1.80323	1.99639	1.85997	0.495695	0.367371	2.37573	2.75916	0.992768	2.52607	0.0143553	3.09761
ACCS	2.24793	2.28688	1.38957	3.28836	2.07382	2.11103	1.93734	3.67469	1.68257	3.5472	2.26903	3.81352	1.8953	3.86888	2.87381	2.29572	3.90593	0.389567	4.6427	3.45286	2.72247	2.78241	3.26754	3.852	2.75702	0.918386	3.13914	0.432959	2.74631	3.16511	3.74953	2.96162	2.51096	3.0993	3.49697	3.35755	1.25701	3.51728	3.78136	2.46728	3.30451	2.85997	2.9542	2.01078	4.38819	2.27202	1.75275	0.505891	4.01703
ACCSL	0	0.0143553	0	0	0	0	0	0	0	0	0	0.0143553	0	0.0143553	0	0	0.0565835	0.0285692	0.0143553	0.0143553	0	0	0	0	0	0	0.0143553	0	0	0	0	0	0	0	0	0	0	0.0285692	0	0	0	0	0	0	0	0	0	0	0.0285692
ACD	3.23266	6.97419	4.66903	4.4489	5.38059	4.76288	3.90497	4.853	4.22188	5.18903	4.16511	5.39025	3.79494	4.23343	4.56864	4.18507	5.478	4.2765	5.75756	5.1643	4.54411	3.79494	4.45483	6.14995	5.53232	5.08194	5.41312	2.87774	4.5509	5.14241	4.11437	4.95047	4.76977	5.0781	5.40054	4.40122	4.46271	3.52982	4.45615	5.14201	6.03122	4.23036	4.8334	5.93993	4.96116	4.90256	3.39917	1.20789	4.81557
ACE	0	0.505891	0.333424	0.970854	1.22651	0.485427	0.111031	0.176323	1.7137	3.16672	0.422233	3.49825	2.40054	2.03914	4.0321	0.163499	0.62293	0.516015	1.88362	0.344828	0.704872	0.516015	0.807355	3.02503	0.62293	3.73769	3.83491	0.15056	2.9241	3.62761	2.30451	0.0285692	1.1635	0.250962	1.33342	0.604071	0.669027	0.0840643	2.852	0.111031	5.1631	4.59515	0.678072	2.01792	0.555816	0.378512	0.111031	0	0
ACE2	1.97085	1.95606	0.298658	0.15056	0	0.0703893	0	3.03914	0.978196	0.0143553	0.0285692	0.0143553	0	0.111031	0.0565835	0.565597	0.0285692	0.0703893	0.0285692	0	0.163499	0	0.641546	6.22728	4.22342	0.189034	1.1375	0.0426443	0.31034	1.44361	2.5435	0	0.0426443	0.422233	0	0.0143553	0.0143553	0	2.43029	0.367371	0.0426443	0.111031	0.0143553	0	1.67356	0.432959	0.0565835	0.0285692	0
ACER1	0.0143553	0	0.0976108	1.28688	0	0	0.0285692	0	0	0.536053	0	0.111031	0.526069	0.0703893	0	0	0	2.22959	1.1375	0.978196	0	0.0143553	0	0.0703893	0	0.516015	0	0.321928	0	0	0.0143553	0	0	0.0426443	0.0703893	0.0426443	2.70044	0	1.77821	0.0285692	0	0.0285692	0	0.0565835	0	0.9855	0.189034	0.887525	0
ACER2	2.0036	1.1635	1.09761	2.22651	1	0.594549	2.05311	1.53605	1.46467	2.16672	0.963474	1.60881	0.695994	0.604071	0.659925	1.16993	0.584963	1.37295	2.65076	1.81558	0.464668	0.594549	0.713696	1.74846	1.48543	2.53854	0.847997	2.0321	0.659925	1.60407	1.04264	0.443607	0.687061	0.584963	2.14405	2.08746	1.76977	0.815575	4.07296	0.411426	1.19535	0.422233	0.678072	0.669027	1.14405	1.5008	0.992768	0.189034	0.613532
ACER3	3.79701	3.81558	2.95047	3.2765	3.83491	2.7866	2.82171	3.19849	3.03738	3.50716	1.60881	1.56072	2.26003	4.98048	3.65191	3.49442	2.9982	2.0036	4.80787	4.62176	3.57289	1.40599	2.51854	3.0036	4.06264	3.0018	2.0072	2.57289	4.39849	2.34483	1.53605	2.66676	3.49185	3.37156	3.05832	3.40735	5.95187	3.56438	3.67694	3.39369	3.11603	2.62994	2.5008	3.72574	4.03826	3.31034	3.33056	0.62293	2.39232
ACHE	2.28096	0.925999	0.189034	2.07039	2.04264	0.176323	0.0285692	1.31615	0.124328	0.0703893	0.0426443	0.176323	0	1.10434	0.584963	0.0285692	1.76977	0.226509	0.799087	0.163499	0.613532	0.575312	0.298658	2.848	4.90256	2.8953	0.124328	1.38957	0.757023	0.15056	0.201634	0.389567	0.464668	0.214125	4.35755	0.731183	0.454176	3.22342	2.66221	0.378512	2.54597	0.163499	1.23879	0.0426443	0.286881	0.163499	0.722466	0.0143553	0.575312
ACIN1	7.05376	7.31479	7.39326	7.39154	5.87971	6.10999	6.81826	7.60036	5.27799	7.31506	5.65535	6.82528	6.4957	7.00473	7.64335	6.93227	7.3818	6.73457	6.71631	6.71699	5.98117	6.21374	5.89603	7.07628	7.13791	7.04909	6.70957	6.1266	6.63329	6.98653	5.92505	7.01781	6.25795	5.43896	7.18696	7.00371	7.38629	6.92671	7.01592	6.70556	7.44973	7.20828	7.15218	7.09381	6.46271	5.58826	6.50494	2.47508	6.26791
ACKR1	0	0.0143553	0	0.0285692	0	0	0.0143553	0	0	0	0	0	0	0	0	0.0703893	0	0	0	0	0	0	0	0.0143553	0.0426443	0	0.0285692	0	0	0	0.0143553	0	0.201634	0	0	0	0	0.604071	0	0	0	0	0	0	0	0	0	0.111031	0
ACKR2	4.69321	4.85947	0.176323	0.0426443	0	0.137504	0.321928	1.87971	0.495695	0.250962	0.201634	0.111031	0.201634	2.93546	0.201634	0.978196	0.0840643	1.14405	0.475085	0.201634	0.0426443	0.454176	0.0840643	3.41684	4.80478	0.286881	0.137504	1.08406	0.0285692	4.59694	0.298658	0.111031	0.0426443	4.48671	0.111031	0.250962	0.367371	0.124328	2.854	0	0.9855	0.757023	0.111031	0.0143553	4.11936	0.443607	4.26003	0.176323	0.137504
ACKR3	0.722466	0.847997	4.0781	7.20574	4.00988	2.28392	0.782409	0.0703893	0.15056	0.495695	3.04963	0.0565835	3.56803	1.62293	0.263034	0.214125	7.26772	4.98003	6.0864	5.92386	0.0426443	0.176323	6.25115	0.15056	0.956057	3.60407	3.5472	1.91456	0.189034	0.0143553	0.0285692	0.0703893	0.613532	2.38128	6.83857	6.84361	0.422233	4.43563	6.24489	1.93734	5.24869	0.31034	3.1811	0.863938	0.137504	1.30451	0.333424	1.38957	2.68482
ACKR4	0.0703893	0.137504	0.0565835	0.0976108	0.0976108	0.226509	0.0703893	1.16993	0	0.495695	0.0426443	0.0976108	0.189034	0.0426443	0.356144	0.201634	0.516015	0.367371	0.321928	0.214125	0.389567	0.632268	0.454176	0.941106	0.321928	0.31034	0.963474	0.0426443	0.356144	0.704872	0.124328	0.356144	0.704872	0.0565835	0.275007	0.201634	0.31034	0.495695	0.0840643	0.189034	0.321928	0.0976108	0.15056	0.137504	0.214125	0.137504	0.0703893	0	0.176323
ACLY	8.08773	6.27501	6.98037	7.10203	6.61073	6.74295	7.25276	6.54767	5.72928	6.96867	8.34939	6.69697	7.63959	5.9486	5.88801	7.09624	6.33378	6.00068	7.09054	6.83162	6.89373	7.21043	4.58976	6.20261	7.19002	6.56148	6.94837	5.88387	7.15694	6.21315	5.27389	6.30159	7.28244	5.26791	6.35244	6.36194	5.16912	6.19692	6.30488	6.77847	6.19554	6.3036	5.9674	6.18666	6.59036	6.33789	7.66448	1.83592	5.70542
ACMSD	0.0565835	0.0840643	0.0703893	0.321928	0	0.0143553	0	0.516015	0.0285692	0.111031	0.0143553	0.344828	0.163499	0.0703893	0.0703893	0.0976108	0	0.0426443	0.0840643	0.485427	0.111031	0.0976108	0.0285692	0.0426443	0.0703893	0.0840643	0.0976108	0.0285692	0.250962	0.275007	0.0565835	0.0426443	0	0	0.226509	0.565597	0.298658	0.163499	0.0143553	0.0976108	0.0426443	0.0565835	0.0426443	0.0426443	0.189034	0.0285692	0.0426443	0	0.0426443
ACO1	2.08066	4.27798	2.58256	2.24184	4.61294	4.52857	0.887525	4.80684	4.04789	3.83996	4.37712	2.22342	3.98094	4.65421	3.26454	3.74201	4.33557	4.10266	3.40599	4.11103	4.22497	2.23266	3.83693	4.03298	4.765	4.51665	4.83188	3.06178	3.41954	4.99322	1.60881	3.86691	5.14568	4.55397	3.39506	3.67469	2.23573	3.56194	3.98459	5.72765	4.77505	3.99639	6.5935	2.40871	3.90014	3.55213	1.28096	0.650765	3.90785
ACO2	6.39985	5.23726	6.0072	5.55919	6.02901	5.49282	5.3512	6.27929	4.87234	6.68426	6.14282	5.55059	5.04352	5.85474	6.11749	5.55459	6.77742	6.18468	6.05268	5.35614	7.12122	5.848	4.74147	6.03474	5.76208	5.87774	6.10014	5.99707	5.33414	6.41498	4.8268	6.28207	6.5146	6.00045	5.62117	5.59723	5.42291	5.60318	6.2267	5.3572	6.33718	7.05918	6.62644	7.03518	5.86864	5.84122	6.24298	2.54597	5.32769
ACOD1	0	0	0	0	0	0	0	0	0	0	0	0	0	0	0	0.263034	0	0	0	0	0	0	0	0	0	0	0	0	0	0.0143553	0	0	0	0	0	0	0	0.0143553	0	0	0	0	0.526069	0	0.0285692	0	0	0	0
ACOT1	4.96347	3.56925	3.80219	2.88947	3.87971	2.59932	0.765535	2.81967	1.3505	3.17313	2.99639	2.64847	3.76977	4.28836	1.45418	2.31034	2.83592	3.39232	4.43029	4.28466	0.0285692	1.9782	0.0285692	3.24336	3.01436	5.3512	3.32337	0.790772	3.66334	1.5509	2.39506	2.76341	0.85599	1.49057	2.66448	2.29278	4.62527	1.92979	3.64501	0.895303	4.04527	5.79727	1.30451	3.34341	4.89191	1.73985	4.26529	0.321928	4.43029
ACOT11	2.9982	3.29572	0.137504	0.83996	0.669027	0.0703893	0.422233	0.765535	3.33914	0.575312	0	3.8125	1.18269	0.9855	2.01078	0.31034	0.137504	1.16993	0.545968	0.124328	1.71809	0.15056	2.33914	3.3147	1.53107	0.0840643	0.226509	0.333424	1.53107	4.22497	2.55582	0.0143553	0.0426443	3.24489	0.526069	0.9855	0.505891	0.765535	2.81352	0.565597	1.02857	0.903038	0.895303	0.0703893	2.38128	0.933573	0.565597	0.344828	1.27501
ACOT12	0	0	0.0143553	0	0.0426443	0.0703893	0	0	0	0.0976108	0	0	0	0.0565835	0	0	0.0840643	0.0565835	0.0426443	0.0426443	0.0565835	0.0565835	0	0	0	0.0565835	0.0565835	0	0.0143553	0.0143553	0	0	0.0143553	0	0.0143553	0.0565835	0.238787	0.238787	0	0.0565835	0.0426443	0.214125	0	0.15056	0	0.286881	0	0	0.0143553
ACOT13	4.48736	3.36036	3.33771	3.50716	4.43028	3.97636	3.7301	4.41549	4.44758	4.81506	4.05485	3.70598	3.25248	4.54102	3.60526	4.02592	4.65478	4.11936	3.37851	4.29204	4.13258	4.0009	3.3147	4.36877	4.5509	4.26078	3.47638	3.41549	3.65878	3.42089	3.58014	3.79077	4.81147	4.46074	3.2032	3.55704	4.47444	3.94204	3.29131	3.76235	3.56072	5.27799	4.13586	2.83794	5.0648	4.19613	4.51223	3.10266	6.02215
ACOT2	4.49825	3.8748	6.28059	5.55857	5.24489	4.86394	2.21412	4.74255	3.08406	5.32048	5.2902	3.99639	6.01145	5.68285	3.774	4.40395	4.53605	4.99729	5.37921	4.96763	4.82985	2.95977	3.7148	4.51538	3.33771	5.49249	3.86592	0.214125	4.92362	3.4957	3.88557	4.80839	4.45352	3.57531	4.66903	4.94064	5.29719	5.21917	4.78973	4.66221	5.61088	6.70819	4.5008	5.36177	5.27426	3.32912	4.67638	0	4.96671
ACOT4	3.48929	3.3799	3.70598	2.88753	1.42223	0.238787	1.65076	1.03562	2.08066	3.54844	1.66448	2.15056	4.16832	3.15866	2.41954	1.18903	0.0565835	3.13586	3.94673	3.52607	0.443607	0.367371	1.08406	2.71149	0.871844	1	1.58496	1.03562	2.17951	1.64155	1.91839	0.0285692	0.400538	2.32769	2.854	3.33771	1.43829	2.22959	0.400538	1.10434	1.5509	4.36737	0.555816	2.3505	1.87578	0	3.38681	0	0.111031
ACOT6	1.926	0.400538	1.30451	0.731183	0	0	0.15056	0.0285692	0	0.475085	0	0	1.43829	1.08406	0.124328	0	0	1.58976	0.263034	0.124328	0	0	0.0285692	0.111031	0	0.722466	0.0840643	0.111031	0.0285692	0	0.238787	0	0	0	0.137504	0.124328	0.137504	0.137504	0.565597	0.0703893	2.14405	2.88166	0.0565835	0	0.0565835	1.54597	0.790772	0	0
ACOT7	5.76686	5.28059	5.62469	5.10852	6.61618	6.36036	4.98094	5.75221	5.87357	6.3087	4.59216	6.90147	3.92695	5.35014	6.4192	4.85748	6.57607	5.86245	6.05333	5.32589	4.89724	3.73227	4.87971	6.72819	6.35826	5.49442	6.03452	4.11686	5.06609	6.49329	4.89191	6.4949	6.3773	7.30195	6.11645	5.53885	6.09677	5.83264	4.08491	7.09434	6.78673	6.24565	7.20085	5.86592	5.83996	6.79598	6.47929	2.68482	5.56072
ACOT8	5.56955	5.59872	4.60644	5.07168	5.11936	5.47929	5.06695	4.17073	3.92695	4.27277	4.0321	3.87774	4.8743	3.91552	4.24031	3.38957	5.19298	6.22593	4.12019	5.14201	5.84398	4.55152	3.79909	5.51538	4.93074	4.70266	4.60703	4.96347	5.4663	4.45022	4.0505	4.45483	4.88557	6.04592	4.42895	4.70708	5.3579	5.2817	5.05355	4.99549	4.55213	4.7301	3.57046	5.04614	4.82426	5.54905	5.82706	2.02503	3.16189
ACOT9	4.71809	4.72574	5.48704	2.76341	6.10455	5.86419	4.0268	5.57713	5.15543	3.9222	4.54659	4.30159	3.51602	4.40871	4.28466	3.63923	5.08534	2.97269	4.51286	4.51602	0.422233	4.32481	4.05658	4.337	6.2636	4.0072	4.89869	4.06867	5.27947	5.32085	4.22188	5.4446	5.71672	6.05355	4.14486	4.26454	3.852	6.44774	4.03386	6.35456	5.63633	5.71534	6.02503	3.70044	4.95327	5.93782	4.20555	1.89918	5.41886
ACOX1	4.8515	5.13011	3.95791	4.98094	3.20789	4.41954	3.88362	4.16591	3.91934	4.40599	3.0635	3.33485	3.32337	3.95047	4.39849	4.64731	4.51159	5.12805	4.7339	4.25096	3.94298	2.73118	3.22342	4.3067	5.02547	5.13463	4.1375	3.7845	6.27594	4.04089	4.26454	4.24793	3.47249	5.09255	4.13175	3.83693	3.54844	4.5008	5.82553	3.55336	6.2032	3.83592	3.09761	4.04963	4.57954	3.41549	4.76447	1.07724	4.6865
ACOX2	2.88753	0.910733	0.275007	4.19692	0.189034	0.722466	0.0565835	2.76129	0	0.505891	0.238787	0.863938	1.41143	2.02857	1.09085	0	1.42761	6.52795	2.26903	1.45418	1.1177	2.26903	0.0143553	0.565597	1.68257	1.55582	0.15056	3.9279	0.124328	0.495695	0	2.65992	0.722466	0.555816	2.03914	1.10434	2.11103	1.3505	5.13832	3.45286	4.20633	0.321928	3.87283	1.09761	1.76553	0.594549	2.3505	0.0703893	1.64616
ACOX3	3.63923	3.50589	3.04439	5.24146	3.74201	2.72028	4.18824	3.77821	2.95233	3.88264	2.90111	2.59455	3.58616	3.1811	2.46989	4.03386	2.09424	4.08661	2.93168	3.7366	3.59813	2.17951	1.90689	3.14893	4.43896	3.93357	4.08576	3.46597	4.53916	3.49442	1.69599	3.73552	4.08066	3.82579	3.27947	3.81044	2.88166	3.54844	3.45418	3.33914	3.30305	3.41954	4.28244	3.22805	3.29425	3.80012	2.41684	0.83996	2.6017
ACOXL	0.263034	0.15056	0.0426443	0.0840643	0	0.0143553	0.0426443	0.0426443	1.46989	0.0565835	0.0426443	4.0798	0	0.678072	0.903038	0.163499	0.0565835	0.263034	0.0143553	0.0976108	0.0143553	1.66903	0.895303	1.94486	0.0840643	0.124328	0.0565835	2.43296	0.815575	1.14405	3.97085	0	0	0.31034	1.42223	0.275007	0.0976108	0.15056	2.42492	1.46989	0.378512	0.0703893	0.0143553	0.333424	0.238787	1.94111	0.0285692	0.0143553	0
ACP1	7.05539	7.80077	6.6659	6.28891	5.83264	6.75435	6.44145	7.04407	6.63923	6.3799	7.93917	7.58082	6.81737	6.72738	6.45599	6.55888	6.96209	5.45681	7.14211	6.57879	6.70363	7.39609	5.81276	6.71836	7.06339	7.07082	6.02813	6.29866	7.60296	6.42122	6.96567	6.15987	6.63416	7.23993	6.86987	6.97682	7.16189	7.22901	6.37799	6.37955	7.11832	6.20183	7.3637	6.65048	7.67744	8.08226	6.79662	3.19219	6.45467
ACP2	5.43363	4.52293	4.03562	5.09466	5.02813	4.21101	4.89772	5.49185	3.93829	3.92125	3.08406	4.82324	3.54844	4.8505	5.1416	6.06199	3.46858	5.69321	5.07553	4.93499	4.44493	3.61471	3.92979	4.6565	4.94017	5.16027	3.20006	4.34696	5.95024	4.80993	4.33199	4.02945	3.94953	4.42156	4.62	4.98778	2.40599	4.17712	5.5741	4.77294	5.07082	4.50906	5.35156	5.38405	4.90881	3.86493	5.57924	0.378512	4.02768
ACP4	0	0.0143553	0	0.0285692	0	0	0	0	0.0143553	0.0703893	0	0	0	0.0143553	0	0	0	0	0.137504	0.0143553	0	0	0.0285692	0.0426443	0	0	0.0285692	0.15056	0	0	0	0.0143553	0.0285692	0.0285692	0.0426443	0.0840643	0.0285692	0.163499	0.0285692	0	0	0.0285692	0	0	0	0	0	0	0
ACP5	0.722466	0.454176	0.831877	1.21412	0.0976108	0.411426	0.250962	0.275007	3.70155	0.475085	0	0.773996	2.64847	2.63923	3.12763	0.443607	0.584963	0.941106	1.24489	0.807355	0.731183	0.641546	3.2032	1.04963	0.400538	1.33342	0.189034	0.356144	0.344828	0.863938	0.713696	0.0426443	2.02503	0.226509	1.02148	0.713696	0.903038	4.0505	1.42761	0.124328	3.04089	0.782409	0.111031	0.604071	1.34483	0.378512	0.464668	0.15056	0.0426443
ACP6	3.54473	4.79701	2.71589	3.22959	1.852	3.45022	4.21801	3.70598	4.05224	4.32697	5.21878	3.08066	3.01257	2.1375	3.47508	3.46336	2.1635	2.6017	1.81557	2.70266	1.59932	3.22033	2.88947	4.04527	4.45943	3.92505	3.63575	3.93263	3.09592	5.12267	3.56438	3.34908	1.03562	2.34767	4.02325	1.926	1.49569	2.48285	3.93263	3.75489	4.14405	3.56803	4.17153	2.1635	4.67976	4.70376	2.88947	1.23266	2.1635
ACP7	0	3.76129	0.0426443	0.650765	0.275007	0.918386	0	0	3.62059	0	0.790772	2.58015	0	0.0703893	2.34483	0.475085	0.0426443	0.0703893	0	0.0703893	0.871844	0.176323	0.485427	3.25096	0.0426443	0.0143553	0	0	2.21101	0.31034	1.52607	0.201634	0.111031	4.22265	0.356144	0.286881	1.97085	0	1.05658	0.275007	0.389567	0	1.94111	0	2.52356	0	0.0285692	0.367371	0
ACR	0	0.176323	0.238787	0.992768	0	0.0565835	0.0143553	0	0	0.0840643	0	0.0426443	0	0.124328	1.20163	0.422233	0.773996	0.0703893	0.0703893	0	0.0976108	0.356144	0.163499	0.176323	0	0	0.111031	0	0.176323	0	0.321928	0.0426443	0.0840643	0.214125	0.0285692	0	0.176323	0.124328	0.124328	0.0285692	0.536053	0	0.0703893	0	0.0840643	0	0	0.0143553	0.0840643
ACRBP	0.432959	0.505891	0.650765	0.83996	0.367371	0.704872	0.214125	0.378512	0.344828	0.250962	0.321928	0.298658	0.495695	0.475085	1.61353	0.389567	0.163499	1.29278	1.09761	0.432959	0.464668	1.37851	0.356144	0.815575	0.604071	1.20789	0.722466	0.124328	0.454176	0.0565835	1.67807	0.201634	0.15056	0.263034	0.526069	0.214125	1.65076	0.475085	0.31034	0.321928	1.79909	0.263034	1.74846	0.286881	0.400538	0.111031	0.443607	0.344828	0.411426
ACRV1	0.137504	0.321928	0.176323	0.124328	0.298658	0.214125	0.333424	0.536053	0.111031	0.163499	0.250962	0.226509	0.555816	0.124328	0.111031	0.275007	0.137504	0.163499	0.238787	0.15056	0.356144	0.286881	0.137504	0.505891	0.226509	0.124328	0.238787	0.0426443	0.137504	0.250962	0.238787	0.0703893	0.0703893	0.0976108	0.214125	0.176323	0.378512	0.275007	0.0565835	0.111031	0.367371	0.0565835	0.286881	0.298658	0.555816	0.0703893	0.111031	0	0.189034
ACSBG1	1.72247	2.11103	0.526069	0.15056	0.163499	0.0426443	0.0703893	0.411426	0.163499	0.137504	0	0.344828	0.226509	0.495695	0.263034	3.64386	0.124328	0.422233	0.214125	0.0840643	0.545968	0.15056	0.189034	1.1635	0.389567	0.238787	0.15056	0.15056	0.641546	0.0565835	0.176323	0.0565835	0.15056	0.0976108	0.604071	0.333424	0.238787	0.0840643	0.176323	0.0703893	0.790772	0.432959	0.0703893	0.378512	0.298658	0.0976108	0.695994	0.263034	0.176323
ACSBG2	0.263034	0.298658	0.189034	0.275007	0.344828	0.0703893	0.137504	0.536053	0	0.659925	0.0565835	0.124328	0.31034	0.275007	0.226509	0.575312	0.0703893	0.214125	0.485427	0.678072	0.286881	0.356144	0.201634	0.464668	0.0976108	0.0565835	0.286881	0.0565835	0.238787	0.0840643	0.0285692	0	0.0976108	0.0703893	0.15056	0.31034	0.659925	0.526069	0.124328	0	0	0.189034	0.0143553	0.163499	0.263034	0.0426443	0.226509	0	0.454176
ACSF2	5.33342	6.13381	7.22391	4.75489	2.9279	4.07211	2.30159	4.93782	4.98596	3.78973	3.11103	0.575312	4.86592	5.89288	6.02658	5.3302	4.33485	4.28318	6.39489	4.59753	6.88362	5.04876	5.44261	6.62308	5.7339	6.69766	2.79077	6.92053	5.78241	5.59962	6.2466	3.01792	4.56864	6.62029	5.51475	5.25096	1.1177	4.95327	5.59932	4.08236	7.07628	5.27612	1.83188	4.60822	5.57984	4.41007	4.41007	2.8679	3.97636
ACSF3	2.08066	4.29939	4.11103	4.5552	3.1127	3.98641	3.82477	3.99639	2.51854	4.43563	2.45154	4.99684	3.69042	4.47249	3.34483	0.475085	3.61353	3.5656	3.41549	4.5472	3.37156	2.89724	3.47768	4.81916	4.57289	3.60999	3.70598	3.19849	4.31904	3.87184	3.10936	3.97085	3.43296	4.72247	4.78764	4.33628	3.19061	2.21412	2.23573	2.98732	4.58856	4.03386	4.73823	3.82579	3.96532	3.87381	2.51349	1.57046	3.1375
ACSL1	7.31243	5.95699	7.21772	4.93405	4.47573	4.20945	5.74524	3.45943	4.25323	5.9607	6.50048	4.66448	5.04832	5.80632	3.91073	4.04614	6.10014	6.88203	4.54844	4.74201	7.05528	6.15441	4.21179	5.95977	6.87688	6.33771	7.79753	6.0648	6.22747	7.12381	4.20945	3.68257	3.62994	4.82579	3.70044	3.20633	4.15381	3.22497	6.48494	4.20398	5.59216	4.06091	5.32157	6.72329	5.70099	4.71534	5.34767	4.35544	3.99277
ACSL3	6.44692	5.46793	7.06555	6.64947	5.6837	6.2791	5.48575	6.62979	5.90545	6.42543	6.20085	6.63764	5.97522	5.90833	6.48671	6.54905	6.26059	8.30287	6.92564	6.99797	6.30615	5.4138	6.31705	6.29866	6.93934	5.53419	6.20301	6.67835	7.08693	6.26191	5.48059	6.32553	6.96486	5.62906	6.47703	6.79792	5.63314	5.18229	7.36955	5.52011	6.92624	7.25927	6.32355	6.50827	6.39438	6.23343	6.3194	2.57289	6.37712
ACSL4	0.15056	4.43429	0.411426	0.226509	6.35614	5.4219	0.565597	3.53481	4.33056	0.910733	1.29278	7.19032	1.94111	1.91839	2.62527	3.04439	5.45022	0.275007	2.0635	2.29278	3.3799	2.24793	1.75275	3.28836	4.04439	0.201634	3.48543	0.201634	4.00809	3.64731	3.16027	3.77716	5.11187	4.926	0.443607	0.263034	0.757023	4.12516	1.44361	5.43162	2.78869	3.26903	5.71864	0.757023	3.97453	2.52857	0.250962	1.20789	5.64126
ACSL5	5.61648	2.82782	0.0426443	0.505891	0.815575	0.526069	5.61824	0.176323	2.31904	0.238787	3.05658	2.05658	0.250962	0.678072	0.201634	3.75168	0.526069	0.226509	0.286881	0.378512	0.31034	2.21101	3.05832	4.18824	4.17871	1.94111	2.91839	0.286881	0.464668	5.50271	3.82782	0.137504	0.526069	4.05398	0.189034	0.0840643	0.163499	0.799087	1.26303	6.1373	1.09085	0.910733	0.378512	0.0840643	1.38957	0.0285692	2.774	0.0285692	0.0285692
ACSL6	0.0426443	0.0976108	0.111031	0.250962	0.333424	0.0565835	0.201634	0.0285692	0.0426443	0.275007	1.54102	6.05181	0.0143553	0.31034	0.333424	0.678072	0.111031	0.124328	0.799087	0.367371	1.53107	0.0703893	0.137504	0.226509	0.321928	0.111031	2.66903	0.0976108	0.545968	0	0.0703893	0.0285692	0.0143553	0.0285692	0.0426443	0.0840643	0.790772	1.32193	0.111031	0.0565835	0.238787	0.189034	0.214125	0.0143553	0.344828	0.0703893	0.0565835	0.0143553	0.124328
ACSM1	0.389567	0.111031	0.695994	1.16993	0	0	0.411426	0.0840643	0	0.263034	0.739848	0	0.0143553	0.389567	0.0703893	0.678072	0	0.782409	0.389567	1.01436	0.0565835	0.0976108	0.411426	0.124328	0	0.992768	0.378512	0.411426	0.565597	0.163499	0.0976108	0	0	0.201634	0.0565835	0.0565835	2.37573	0.565597	0.799087	0	1.14405	0.545968	0	0.201634	0.0285692	1.28688	0.659925	0	0
ACSM2A	0	0	0	0	0	0	0	0	0	0	0	0	0	0	0	0	0.0143553	0	0	0	0	0	0	0	0	0	0	0	0	0	0	0	0	0	0.0143553	0	0	0.0703893	0	0	0	0	0	0	0	0	0	0	0
ACSM2B	0	0	0	0	0.0143553	0	0	0	0	0	0	0	0	0	0	0.0565835	0	0	0	0.0143553	0	0	0	0	0	0	0	0	0	0	0	0	0	0	0	0	0.0703893	0.15056	0	0	0	0	0	0	0.0143553	0	0	0	0
ACSM3	2.15704	1.48543	1.98914	1.65535	0.201634	0.863938	0.739848	5.18943	0.163499	0.475085	0.464668	0.189034	0.201634	2.02857	0.286881	6.34944	0.389567	2.07724	2.44361	1.98185	1.8679	0.389567	2.17313	1.50589	1.08406	0.575312	2.02857	0.604071	1.59932	0.432959	0.632268	0.0426443	0.214125	0.575312	0.485427	0.505891	3.10266	1.97085	1.59932	0.545968	1.42761	2.92979	0.411426	0.201634	0.495695	3.28836	1.62761	0.933573	1.32193
ACSM4	0	0	0	0	0	0.0565835	0	0	0	0	0	0	0	0.0143553	0.0143553	0.0143553	0.0143553	0	0	0	0	0	0	0.0285692	0	0	0	0	0.0840643	0	0	0	0	0	0	0	0	0	0.0285692	0	0	0	0	0	0	0	0.0143553	0	0
ACSM5	0.0143553	0	0	0.0976108	0	0.0703893	0.0285692	0	0	0	0	0	0	0	0	0.250962	0	0	0.0143553	0.782409	0	0	0	0.0285692	0	0	0	0.0703893	0	0	0	0	0.545968	0	0.0143553	0.0143553	0.0426443	3.64155	0	0.0565835	0.0840643	0	0.298658	0	0	0	0.0285692	0	0
ACSM6	0	0.0143553	0.0143553	0	0	0.15056	0.0143553	0.0143553	0.0143553	0.0426443	0	0	0.0703893	0.0143553	0	0.83996	0	0	0.0285692	0.0565835	0.0143553	0	0.201634	0.0976108	0	0	0.0143553	0	0	0	0.0703893	0	0	0.124328	0.0285692	0	0	0.0285692	1.02857	0	0	0	0	0	0	0	0	0	0.0285692
ACSS1	2.26604	0.0285692	5.61765	6.13196	1.23879	0.956057	1.58015	3.10601	0.263034	0.765535	3.57289	3.64501	2.54102	3.50589	3.57046	1.94486	0.356144	5.69349	5.68089	3.9241	5.94275	0.669027	4.45615	1.97085	0.176323	2.92979	1.11103	3.59455	2.43029	0.0976108	0.286881	4.26529	0.83996	0.0840643	3.14405	2.1635	4.08406	3.46205	3.51854	2.69153	3.14568	4.77768	1.48027	0.0565835	1.43296	0.344828	1.96347	0.275007	0.378512
ACSS2	6.64285	5.31542	6.6453	4.30086	3.85	4.27277	4.7137	4.55275	4.08406	4.16993	5.37851	3.63575	3.99186	2.51601	5.3302	4.87627	5.40973	5.07639	4.61648	5.19967	5.73091	4.85599	4.83895	5.30743	5.20984	4.49953	3.45812	4.22651	4.23266	5.35014	4.36807	4.89918	5.20828	5.68706	3.55704	3.91169	4.36597	4.55336	5.62381	4.65764	4.81404	4.87725	4.51412	4.61294	6.04418	4.1235	5.96855	2.99458	3.87676
ACSS3	3.86295	0.176323	1.54597	1.85997	0.238787	1.13093	0.918386	0.0426443	0.575312	0.31034	1.02857	0.0143553	1.9855	2.488	0.713696	2.07382	0.0285692	0.31034	4.8334	3.8885	0	2.99639	3.0018	0.0840643	0.263034	3.5509	2.91839	0.941106	2.3505	0.0143553	2.50589	0.0703893	0.137504	2.57289	3.38957	3.93546	1.91073	0.978196	2.25399	1.61353	0.62293	4.20242	0.790772	0.0426443	0.0840643	0.475085	3.95606	0	0.0285692
ACTA1	0.111031	0.286881	0.15056	0.250962	0.0143553	0.15056	0.0703893	0.0285692	0.871844	0.933573	0.0143553	0.526069	2.28983	5.09339	0.536053	0.275007	0.0426443	0.238787	0.565597	0.344828	0.555816	0.389567	0.0840643	0.163499	0.0976108	0.918386	0.201634	0.286881	6.96463	0.163499	0.0285692	0.250962	0.275007	0.0426443	0.0285692	0.124328	0.238787	0.555816	0.15056	0.124328	1.08406	1.84398	0.0976108	0.400538	1.0635	0.15056	1.39506	0.0143553	0
ACTA2	0.31034	0.176323	0.238787	1.09761	7.15583	0.887525	1.14405	4.09001	1.58976	2.28392	8.44245	1.70929	1.03562	2.98914	1.38957	4.00899	8.44551	0	0.731183	0.887525	4.81147	2.38405	2.68482	2.17313	3.46989	1.16993	0.903038	0.454176	7.73037	1.1177	2.38681	1.54597	11.0744	1.12433	2.65992	1.44361	0.189034	8.04346	1.76129	1.95233	2.42223	4.50144	3.41549	0.0565835	0.948601	1.39506	1.9222	1.15704	5.44593
ACTB	11.4677	11.8043	11.1919	11.5065	12.3941	11.1383	10.9403	11.6662	11.3887	11.4392	11.2933	11.1024	11.255	10.9794	11.1552	11.6733	11.1485	10.9756	11.0991	9.93926	11.3834	9.65406	9.89772	11.2282	12.1505	12.1423	10.6544	10.7671	10.8928	11.7133	10.8398	11.7946	13.0641	11.5468	11.7309	11.0635	9.25588	11.5998	11.6619	11.9827	11.5722	11.4658	12.4744	11.1553	12.2896	11.3591	11.0307	6.9431	10.8845
ACTBL2	0.594549	0.0703893	0	0.0703893	0.0426443	0.189034	0	0.0840643	1.65535	0.0143553	0.0426443	0.831877	0	0.189034	1.73985	0.411426	0.903038	0	0	0.0143553	0.757023	0.298658	0.201634	0.678072	0.748461	0.0703893	1.36177	0.0285692	1.89918	0.536053	0.83996	0	0.124328	0.903038	0.0285692	0.0426443	0.0143553	0.485427	0.0285692	1.34483	1.0072	0.0703893	0.565597	0	1.58976	0.31034	0.176323	0.0565835	0
ACTC1	0	0	0.0285692	0	1.32769	0.887525	0	0.545968	0.422233	0.0976108	0	0	0	0	0.933573	0.594549	0	0	0	0	0	0.0565835	0.0565835	0.0285692	0	0	0.0565835	0	0.189034	0	0.0976108	0.0840643	1.18903	0	0	0	0	0.879706	0	0.0565835	0.0565835	0.650765	0.163499	0	0.0840643	0	0.163499	0	0
ACTG1	8.76514	9.75861	11.0845	11.0608	11.4179	11.8263	11.0857	10.4973	11.1793	10.7072	10.3787	11.0721	10.5562	10.7548	11.0694	11.6857	11.3472	9.43171	11.2869	11.0823	10.9122	10.1321	9.67608	10.0404	11.4261	11.0178	11.4645	10.3587	12.2883	9.76789	10.6922	12.0688	12.1411	10.344	11.3198	11.1076	10.4763	11.6403	10.2768	11.4271	10.9978	10.7956	10.1457	10.6504	11.6688	10.9187	8.9479	4.28021	11.8717
ACTG2	0.286881	4.97957	0.0703893	0.765535	0.0565835	0	0.0426443	1.5509	5.89069	3.04614	8.48639	0.0285692	0.62293	7.01603	0.695994	0.15056	8.09666	0.895303	0.0840643	0.584963	6.22651	0.378512	0.0565835	0.505891	2.02148	0.356144	0.250962	0.970854	4.43696	0.0426443	0.432959	0.201634	10.3407	0.0703893	0.555816	2.36737	0.214125	1.09761	0.895303	0.0565835	4.59694	1.63691	0.356144	0.0285692	1.09085	1.09085	0.978196	0	0.124328
ACTL6A	6.64789	7.30734	7.06985	6.68314	6.6175	6.41278	7.16792	6.54767	7.05853	6.99774	6.88411	7.17123	6.75181	6.35702	7.36641	6.02126	6.83061	6.7703	7.70674	7.86022	7.5172	7.70915	6.36264	7.72171	7.16762	7.05192	6.61383	6.0119	7.7705	7.65957	6.03408	7.43162	6.61618	7.62775	6.32463	6.88313	6.81057	6.63052	6.23534	7.16017	6.80632	6.41007	5.73227	7.38353	6.37851	7.27258	6.53885	2.62059	5.69989
ACTL6B	0	0.275007	0.0285692	0.0565835	0	0	0.0285692	0	0	0.0285692	0	0.286881	0	0.0565835	0	0.111031	0	0	0.0840643	0.0703893	0.0976108	0.111031	0.0143553	0	0	0.0976108	0.0565835	0	0.0426443	0	0.0840643	0	0	0.0285692	0.0840643	0.111031	0.333424	0.111031	0.0285692	0	0	0	0	0	0	0	0.0703893	0	0
ACTL7A	0	0.0565835	0	0	0.0976108	0	0	0	0	0	0	0	0	0	0.0285692	0	0.0285692	0.0143553	0.0143553	0.0285692	0.0285692	0.0143553	0	0	0.0285692	0.0285692	0	0	0.0426443	0	0.0285692	0	0	0.0285692	0.0285692	0.0426443	0.137504	0.0426443	0.0285692	0	0	0	0	0	0.0285692	0	0.0143553	0.0143553	0
ACTL7B	0.0143553	0	0.0285692	0	0.0143553	0	0.0285692	0	0.0143553	0	0	0.0285692	0.0285692	0.0565835	0.0285692	0	0	0	0.0143553	0	0.0285692	0.0426443	0.0143553	0.0143553	0.0565835	0.0143553	0.0143553	0.0143553	0.0285692	0	0	0	0	0	0	0.0285692	0.0565835	0.0285692	0.0143553	0	0.0285692	0.0565835	0	0	0	0	0.0143553	0.0426443	0
ACTL8	1.09085	0.659925	0.214125	0.263034	0.948601	0.137504	0.0565835	0.163499	0.124328	0.970854	7.14934	0.0840643	0.485427	1.31034	0.344828	1.64616	0.823749	0.0426443	0.773996	0.0703893	8.25786	0.189034	0.0285692	0.704872	0.31034	0.111031	5.00405	0.505891	0.111031	3.1177	0	0.124328	0	0.0143553	0.333424	1.04963	0.0285692	0.0426443	0.263034	0	1.16993	0.15056	1.14405	1.04264	0.454176	1.54102	1.24489	0	0.31034
ACTL9	0	0	0	0	0	0	0	0	0	0	0	0	0	0	0	0	0	0	0	0	0	0	0	0	0	0	0	0	0	0	0	0	0	0	0	0	0	0	0	0.0285692	0	0	0	0	0	0	0	0	0
ACTN1	6.22882	8.00972	6.37226	4.8679	7.46303	7.03166	5.80142	6.64501	7.54689	6.30834	6.97957	7.60637	6.47297	6.10119	7.85225	7.06695	8.54867	4.9222	6.10182	5.75168	6.93015	6.78333	5.78999	7.2842	7.97011	5.58646	5.56834	4.851	8.79889	7.4582	6.98482	6.46107	9.9857	7.58233	7.43162	6.87566	5.77373	7.17083	6.09656	7.93811	6.55459	7.03914	6.76739	6.67299	7.81711	6.81775	5.478	1.88752	7.27678
ACTN2	0.0426443	0.0285692	0	0.344828	0.226509	0.0976108	0	0.0285692	0	0.214125	0	0.0426443	0.0426443	0.286881	0.0565835	0	0.0143553	0.0143553	2.53356	0.0285692	0.978196	1.66903	0.111031	0.238787	0	0.0840643	0.137504	0.0143553	4.10434	0	0.0285692	0.201634	0	0.0840643	0.0143553	0	0	0.790772	2.98185	0	0.495695	0.0976108	2.28688	4.69599	0.0703893	0	0.189034	0	0
ACTN3	0.0143553	0.0285692	0	0.0285692	0	0.0285692	0.0143553	0.0565835	0.0143553	0.176323	0.0285692	0.0976108	0	0.0285692	0	0.137504	0.0143553	0	0.137504	0.0285692	0.201634	0.0143553	0.124328	0.0143553	0	0	0.0840643	0	0.0426443	0	0.0143553	0	1.04963	0.0143553	0.0285692	0.0143553	0.0285692	0.0426443	0.0143553	0.0426443	0.0840643	0.0703893	0	0	0.0143553	0	0.0143553	0	0.0703893
ACTN4	7.7449	9.21675	7.55459	8.2396	8.62051	8.28919	7.36282	8.40131	7.87043	7.66739	8.88527	9.79298	7.45343	8.56377	8.95965	8.17363	8.10664	8.02287	7.16561	7.03518	8.16657	8.54859	7.32616	8.43488	8.65148	7.17523	7.69195	6.90689	8.64357	8.40126	7.99249	5.68285	10.1899	9.16797	7.74005	7.44659	7.57954	8.03601	8.42752	9.32551	8.5672	8.51005	8.04385	7.08076	8.82219	8.1875	7.99786	3.91457	7.69432
ACTR10	4.98596	5.40905	5.59991	6.14486	4.86938	5.59335	4.92267	5.52388	4.31832	5.57622	5.61853	4.75916	5.07682	5.70957	5.9493	5.11728	5.81583	4.64846	6.27277	6.04461	3.96993	4.73335	4.50779	5.17233	5.93687	5.04963	4.69098	4.43962	6.56666	5.62877	4.58316	4.73985	4.99277	4.854	4.70266	5.22843	6.18884	5.06738	5.17353	5.60615	4.67807	5.26379	4.62469	5.23688	5.85499	6.853	5.14649	3.93734	5.99299
ACTR1A	4.58135	4.55213	5.94298	5.68594	7.17523	5.49697	6.15015	6.00944	4.96809	5.96116	6.02768	5.28651	4.69877	5.53356	5.13873	5.84273	5.65163	5.53107	5.80529	5.53823	5.19022	4.14405	4.68257	4.89676	5.72301	6.15785	5.26754	5.09635	5.86913	5.27538	4.85649	5.40633	6.03232	5.54195	5.26153	5.63836	6.07189	5.65564	5.65507	6.35843	6.35702	5.21878	5.4002	5.82018	5.44162	6.09845	4.45615	2.20477	6.01659
ACTR1B	5.61353	5.9607	4.68874	5.29499	3.6241	4.98185	5.93405	5.36772	4.47832	4.90062	5.64443	4.99231	5.23112	5.33307	5.20007	4.70763	5.38301	5.10308	5.43496	5.82553	6.15704	6.10559	4.27947	5.09677	5.6476	5.16631	5.12433	3.87774	5.55152	4.85499	4.92742	4.67299	5.67073	5.2075	5.17872	5.21801	6.14853	4.92363	6.12226	5.26228	5.21062	5.03474	5.64155	5.24146	5.45055	4.78816	5.12433	2.27501	3.59932
ACTR2	7.19495	7.73295	6.81353	7.09877	7.23304	7.83251	6.91898	7.11364	6.57773	6.96832	7.42206	7.13976	6.93628	6.68552	6.80349	7.02459	6.75596	6.85087	7.39703	6.4591	6.99966	7.02945	6.01056	7.06803	7.49001	7.64328	7.14934	6.32553	7.61427	7.19643	5.97384	7.46213	8.73268	6.63081	6.96139	6.86567	6.22824	7.95809	6.63154	7.08417	7.26059	6.39403	7.41439	6.80903	7.17532	6.91994	7.04166	3.4343	7.4475
ACTR3	7.67976	8.46324	7.07243	7.43229	7.58225	7.58864	6.15279	7.53737	7.38707	6.97808	7.79071	7.69153	6.53605	7.33735	6.82426	7.38802	1.19535	7.73897	7.65456	7.75201	7.94421	7.62906	6.12453	7.5267	8.28161	7.61773	7.06015	6.64645	8.47452	7.71665	6.09656	7.34634	8.64104	8.03502	7.40421	7.20809	6.53652	7.59828	7.44915	7.81301	7.05832	7.5256	8.14456	7.68881	8.03474	7.13083	7.28577	3.34908	7.25229
ACTR3B	3.0993	3.14078	4.0197	4.06953	3.851	3.61235	4.38405	4.21101	2.9279	3.45154	5.06996	4.33914	4.04177	3.06867	2.34199	3.39643	6.00248	3.12267	2.31904	4.02945	5.21529	3.51349	1.82375	3.71039	3.19692	4.15543	4.79961	3.49185	4.0635	2.94673	3.48543	3.98094	3.42626	3.65992	3.76022	3.59335	3.46858	2.7866	3.52607	3.48929	3.32912	2.69599	4.51728	3.45943	3.5472	2.68706	3.22959	0.956057	4.48156
ACTR3C	1.72683	3.80012	2.62059	3.75489	0.286881	1.22033	2.22342	2.48543	1.5656	2.5509	3.45154	2.40054	2.23879	0.62293	2.53605	2.65764	1.55582	3.1375	2.34199	3.76235	3.74416	0	1.21412	3.42089	3.20477	3.37712	2.62761	2.8953	3.5509	3.73985	3.96532	0.0976108	0	2.49057	2.1375	3.13586	3.52732	1.26903	2.60407	2.10769	2.74846	2.30451	0.704872	2.90689	2.52607	2.25399	1.52607	0	0
ACTR5	4.06695	3.47119	2.08746	3.28836	3.19692	2.7845	3.87873	2.93734	1.852	3.51223	2.9855	4.24565	3.32048	1.95606	4.32121	2.44361	2.85	3.88166	2.8953	3.7126	4.80993	3.71039	2.52857	3.07039	2.59216	2.3505	3.80323	3.08066	3.80116	2.80116	1.93357	2.63923	2.59932	3.36877	2.66676	2.85	3.22805	3.05311	2.61589	3.0036	3.34908	3.22342	2.44361	3.83592	3.06178	3.26303	4.01346	0.669027	2.98914
ACTR6	5.56742	5.63894	4.87971	5.25965	4.59991	4.42559	4.84197	4.55152	5.16752	4.99955	5.17513	4.49057	5.22188	5.01033	5.40973	5.45812	5.23304	5.37434	6.72833	6.51286	6.08873	5.94813	3.65306	4.46074	6.10727	4.57592	4.25626	3.76447	5.28021	5.11103	3.12763	4.73823	4.24793	5.18388	4.33199	4.68986	6.06975	4.59036	4.43962	4.40939	6.07168	4.41751	4.68706	4.30743	5.11686	5.78581	5.04089	1.97453	4.85898
ACTR8	3.96347	3.47508	3.5472	3.52356	4.18824	4.0036	3.88264	4.53107	2.4957	3.47768	3.97545	4.16672	3.65421	2.86394	3.7137	4.42089	3.93546	4.06953	3.13586	3.65764	4.10769	3.96532	2.24489	4.30159	4.05918	3.45022	3.39917	2.52607	3.99095	3.46858	3.51854	2.8953	4.52356	3.95884	3.32481	3.45022	3.08746	4.0036	3.82883	4.32553	4.03826	3.14893	3.65878	3.62994	4.04177	3.45943	3.48414	0.464668	4.20867
ACTRT1	0	0	0	0	0.0703893	0	0	0	0	0	0	0	0	0	0.111031	0	0	0	0	0.0143553	0	0	0	0	0.0976108	0	0	0	0.0285692	0	0	0	0	0	0	0	0	0	0	0	0	0	0	0	0	0	0	0	0.0285692
ACTRT2	0	0	0	0	0.0143553	0	0	0	0	0	0	0	0	0	0	0	0	0	0	0	0	0	0	0	0	0	0	0	0	0	0	0	0	0	0	0	0	0	0	0	0	0	0	0	0	0	0	0	0
ACTRT3	0.400538	1.61353	1.14405	0.226509	0.765535	1.9855	0.650765	2.80529	1.79077	1.43829	0.516015	1.41684	1.81967	1.09085	0.594549	0.604071	1.19535	0.0840643	0.765535	0.799087	0.124328	0.978196	1.05658	2.45681	1.45943	0.275007	0.992768	0.526069	2.35896	1.70487	1.5509	1.44361	0.782409	2.0036	0.713696	1.36177	1.15056	0.536053	1.774	0.933573	0.918386	1.02857	1.65076	0.799087	1.54102	0.0565835	0.847997	0	2.16993
ACVR1	3.5435	3.8268	2.40054	2.93168	3.7761	2.8679	2.28983	2.69822	2.91839	3.12928	3.80735	2.5008	2.47508	3.32337	4.33342	3.46728	4.2555	2.86592	2.72683	2.76553	3.74631	2.97269	2.23573	2.86394	5.0751	3.2854	1.63227	2.488	4.75756	4.56499	2.64616	3.36177	5.47021	2.49057	3.5472	2.98914	2.21723	3.43162	2.70708	3.26003	3.12433	2.92979	3.4489	3.08746	3.49442	3.26754	2.6893	2.03562	4.99095
ACVR1B	4.26828	3.49569	4.15218	4.80168	2.85997	2.34483	4.33914	4.13914	2.07382	4.42626	2.48543	3.26153	3.62527	3.83794	3.52482	4.35473	3	2.95791	4.52732	3.94579	3.82171	4.01346	3.43029	3.19219	3.12101	4.23955	3.08576	3.68032	4.58256	3.30012	2.80941	3.15543	2.78869	3.35896	4.24944	3.9982	4.27128	2.91073	4.06264	2.64846	4.82579	4.45154	2.71809	4.17393	3.0197	4.6792	3.71589	1.4489	2.96901
ACVR1C	0.0565835	0.275007	0.0976108	0.0426443	0.0703893	0.111031	0.0285692	0.321928	0.344828	0.0976108	0.214125	0.669027	0.111031	0.201634	1.28688	0.189034	0.137504	0.0565835	0.298658	0.0703893	0.0703893	0.432959	0.887525	0.0426443	0.263034	0.0565835	0.226509	0.0143553	0.516015	0.422233	0.526069	0.0426443	0.536053	0.0285692	0.0703893	0.0285692	0.163499	0.0426443	0.0285692	0.0840643	0.137504	0.0426443	0.0840643	0.15056	0.536053	0.0285692	0.0143553	0.0426443	0.226509
ACVR2A	2.29572	2.58496	2.37573	1.83592	1.52105	1.84398	1.02148	3.6017	1.61824	2.0072	2.22651	2.85	1.67807	1.79494	2.42223	2.7761	1.77821	2.88557	2.10769	2.42223	2.59216	1.848	1.70044	2.04264	3.19377	2.18587	1.79909	0.773996	2.26903	2.42492	1.95977	2.04614	2.79286	1.27501	1.61824	1.79909	2.64155	1.79494	2.11769	1.69599	2.11103	2.1635	1.86394	2.07039	1.87184	1.5008	1.70044	0.650765	2.70929
ACVR2B	1.84398	1.14405	1.1177	1.852	1.01436	0.823749	1.41143	2.8679	1.15704	1.45418	2.32769	2.0635	1.88362	1.4957	1.75275	1.48027	0.978196	1.63691	1.84398	1.63227	1.43296	2.82782	1.0072	0.748461	1.11103	1.1375	1.78241	0.807355	1.848	0.895303	1.02148	1.28688	1.16993	1.69153	1.81967	1.53107	2.01792	1.73118	1.1635	1.14405	1.47508	0.613532	1.45943	0.659925	1.12433	1.1177	1.4957	0.0976108	0.831877
ACVRL1	0.163499	0.0565835	0.0143553	0.238787	0	0.0565835	0.0426443	1.54597	0	0.0426443	0	0.0976108	0.263034	0.189034	0.475085	0.0565835	0.0143553	0	0.111031	0	0.0565835	0	0.678072	0.111031	0.0285692	0	0.0143553	0.0565835	1.23879	0.0565835	0.238787	0.0143553	0.389567	0.163499	0.0143553	0.0143553	0.659925	0.0285692	0.575312	0.0840643	0.485427	0.0703893	0.0976108	0	0.0976108	0.695994	0.124328	0	0
ACY1	5.93899	5.05355	4.90689	5.79598	3.66221	5.14201	6.27221	5.02592	4.24489	4.86888	5.47216	6.2765	5.19298	5.38267	4.26153	3.63343	5.22072	5.63459	4.08746	4.64789	4.6792	5.00988	3.9607	5.30597	5.01792	6.15765	5.95536	5.31723	4.90207	4.62819	4.68089	6.18487	4.27128	5.37678	4.95	4.29793	4.9991	4.1235	5.73633	4.51096	6.12019	4.22033	4.5656	5.83188	4.71644	6.79233	5.65134	2.35614	5.06091
ACY3	0.367371	0	1.58015	0.0285692	0.298658	0	0.31034	1.02148	0.111031	0.0143553	0	2.29866	0.111031	1.7866	0	1.39506	0.0840643	0.0565835	0.226509	0.263034	4.59395	0.0285692	0.799087	0.536053	0.111031	1	0.378512	0.163499	1.43296	0.189034	0.214125	0	0.15056	0.250962	0	0	0.0285692	0.678072	1.03562	0.0976108	0	1.97085	0	0.333424	1.0072	3.23266	0.495695	0	0.0285692
ACYP1	4.37573	4.80168	3.64155	3.32912	6.0433	5.58616	4.38336	4.91743	4.67186	4.42156	5.81019	6.54442	4.42156	4.51728	5.08449	4.52607	6.29591	3.64501	5.10182	5.22959	3.98185	4.48993	4.18982	5.2902	4.73606	4.37295	4.65993	2.76341	5.48414	5.48414	4.84147	4.10014	4.89385	5.55367	5.15987	4.75114	6.10161	6.40446	3.68482	5.88484	4.50144	4.53978	4.09255	4.58796	5.51791	4.92172	4.05918	2.07724	5.41954
ACYP2	3.23266	4.50653	2.96901	2.39506	3.04963	3.89045	3.49825	3.39232	3.35614	2.774	3.43162	4.30305	2.56316	3.10434	2.68257	2.25701	3.43162	4.32697	2.92029	3.73985	3.04789	4.86196	3.46728	3.93452	2.80116	3.62176	3.7126	2.52105	4.11437	4.13175	2.83188	3.1375	3.58496	3.99729	3.31759	3.70598	4.58737	4.15056	2.53854	3.92315	3.53232	2.32481	3.81557	3.35755	4.9905	3.9542	3.0268	1.67356	3.72137
ADA	2.60881	4.25475	1.4489	3.29425	2.83592	4.99186	3.61706	3.98641	3.91743	1.32769	1.01436	0.189034	2.5435	1.38405	3.59813	4.37086	5.07852	0.0840643	2.37851	1.43829	4.16672	2.8953	3.61471	3.65535	3.51349	0.0976108	4.31252	0.903038	4.33199	4.58916	5.1639	3.86691	3.97177	5.26641	2.59455	2.01436	1.22033	4.69432	3.13422	1.58015	2.5656	0.389567	3.47768	0.0703893	3.57894	3.72683	1.17632	1.02857	3.57652
ADA2	0.978196	0.0703893	0.275007	0.0840643	0.0565835	0.111031	0.137504	1.25096	0	0.678072	0.0143553	0.0703893	4.26454	0.163499	0.0285692	0.0703893	0.189034	0.275007	0.137504	0.31034	0.124328	0.0143553	0.137504	0.475085	0.137504	0.0143553	0.0143553	0.111031	0.275007	0.0426443	0.124328	0.0285692	0.124328	0.344828	0.263034	0.0976108	0.176323	0.137504	1.43296	0.0143553	0.400538	0.823749	0.0143553	0.0143553	0.0840643	0.0565835	0.163499	0.0285692	0.0285692
ADAD1	0	0	0	0	0	0	0	0	0	0	0	0	0	0	0	0	0	0	0.0703893	0	0	0.0285692	0	0	0.0285692	0	0	0.0426443	0	0	0.0143553	0	0	0	0	0	0	0	0	0	0	0.0703893	0	0	0	0	0	0	0
ADAD2	0.111031	0.0285692	0.0565835	0.0285692	0	0	0	0.124328	0	0	0.0976108	4.11353	0.536053	0.0703893	0.0143553	0.0143553	0.0285692	0	0.0703893	0.0565835	0.0840643	0	1.10434	0.0976108	0.0285692	0	0	0.0565835	0.0976108	0.0285692	0.0703893	0	0.0143553	0	0.0285692	0.201634	1.11103	0	1.41143	0	0	0	0	0	0	0	0.0143553	0.15056	0.0285692
ADAL	3.1375	3.50589	2.16993	2.25096	2.44361	2.88166	2.56071	2.69377	1.77821	3.88264	3.42223	3.09085	2.67129	2.31034	3.57894	2	3.25852	2.48543	2.10098	2.64386	2.57773	1.27501	1.86394	3.65992	0.238787	2.84599	2.14078	1.60407	3.47508	3.05137	2.63691	0.0143553	2.3978	2.62994	2.57289	2.63459	3.36177	3.34341	2.0321	2.07039	2.35896	2.73335	3.29278	3.36737	2.89724	3.96347	2.97453	0.536053	3.46205
ADAM10	6.70224	7.94028	5.42324	5.70321	6.1639	5.41007	5.62673	7.52576	6.77597	6.05615	4.81813	6.8431	5.99277	5.56499	7.14313	6.69111	7.40625	5.8495	5.77742	4.86245	6.6575	5.78503	5.24336	7.44369	7.59649	6.00383	5.20281	6.75235	6.56224	6.85237	6.82985	5.2032	7.14965	6.76766	5.82095	6.09085	5.29168	5.87332	6.42475	7.11249	6.18329	5.34483	6.08172	6.24241	6.7939	5.93334	5.75782	1.20163	5.71287
ADAM11	0.748461	0.298658	0.799087	0.613532	0.918386	0.887525	0.575312	2.53356	0.0840643	1.52105	1.02148	0.799087	1.25096	0.62293	1.98914	1.42223	1.37295	0.422233	1.58496	0.83996	1.47508	2.81967	1.42761	1.17632	0.333424	0.356144	1.04264	0.321928	1.65535	0.137504	0.422233	2.12102	0.731183	0.31034	1.98914	1.56071	1.46467	2.44095	0.565597	0.454176	1.28096	0.137504	1.46467	0.555816	0.15056	0.594549	0.443607	0	0.411426
ADAM12	0.226509	0.214125	0.0285692	0.201634	5.57713	1.09085	0.0703893	0.0143553	2.16672	0.0426443	0.933573	0.0565835	0.0285692	0.0840643	4.17393	2.14405	7.15066	0.0703893	0.0565835	0.0565835	0.0285692	2.852	0.321928	1.39506	0.286881	0.15056	1.5509	0.0143553	4.09339	3.55949	2.22342	0.0703893	7.49217	3.32193	0.0976108	0.0285692	1.11103	1.49057	0.111031	1.5008	0.356144	0.189034	3.89821	0.0143553	0.124328	0.0143553	0.124328	0	6.48462
ADAM15	7.88893	7.50597	6.63532	7.60666	6.05246	5.51948	8.63572	5.81788	7.54998	7.05257	7.28503	6.33468	6.65935	7.11364	6.42492	6.17732	5.98048	6.01168	7.84034	6.54952	7.21072	7.38517	5.58165	6.37487	8.08295	8.25503	7.71473	8.32395	6.11707	8.34283	5.95884	5.06307	5.48736	7.22949	6.77834	6.25908	5.08789	4.76075	7.13299	6.77241	6.57259	6.08385	6.09929	7.34837	7.06609	6.11332	7.43921	4.69766	4.67016
ADAM17	4.47573	5.29829	3.91934	3.81352	4.5472	3.3978	3.30012	5.14323	4.13422	3.98277	4.74254	4.21023	3.89918	3.66562	4.97315	4.71094	4.95931	3.6893	3.93734	3.34483	5.34767	4.32769	3.72901	4.55459	4.8485	4.80116	4.04614	3.26003	4.32409	4.46597	4.50779	4.13668	4.92267	5.12184	3.9782	3.65191	3.60644	5.69488	3.2854	4.05918	4.0063	3.51349	5.09381	3.32481	4.93216	3.75596	3.35332	1.49569	5.24374
ADAM18	0	0	0	0	0	0.0143553	0	0	0.0143553	0.0143553	0	0	0	0	0.0976108	0	0	0	0.0703893	0	0	0	0.0143553	0	0	0	0	0	0.0565835	0	0	0	0	0.0703893	0	0.0143553	0	0.31034	0	0	0	0	0	0	0	0.111031	0	0	0
ADAM19	3.47897	0.0565835	0.137504	1.1177	3.85798	2.96162	0.0426443	0.263034	4.26679	0.226509	1.49057	7.00304	1.01436	1.32769	4.56803	1.71809	4.04439	0.0426443	0.111031	0.0703893	1.46989	2.16027	1.18269	0.505891	3.35614	0.0565835	0.0426443	0.0976108	2.88166	2.0036	2.76553	1.18269	5.45154	5.91958	0.137504	0.137504	0.485427	3.28836	2.56071	3.61235	3.07382	3.70929	1.89918	0.0426443	0.584963	0	2.81762	0	3.03738
ADAM2	0	0	0	0.0143553	0	0	0	0.0565835	0	0.0285692	0	0	0	0	0	0	0	0.111031	0	0.575312	0	0	0	0	1.24489	0	0	0	0	0	0	0	0	0	0.0143553	0.298658	0	0.31034	0	0	0	0	0	0	0	0.536053	0	0	0
ADAM20	0.0565835	0.163499	0.0565835	0.0565835	0.0143553	0.0285692	0	0.163499	0	0.0285692	0	0.0285692	0.163499	0.111031	0.0703893	0.0285692	0	0.0840643	0.0565835	0.0976108	0.0285692	0.0703893	0.0285692	0.0426443	0.0565835	0.0285692	0.0143553	0.0285692	0.163499	0.163499	0.0565835	0.0143553	0.0426443	0	0.0143553	0.0703893	0.321928	0.0143553	0.0976108	0.0285692	0.0840643	0.0285692	0.0143553	0.0426443	0.0703893	0	0.0285692	0	0.0143553
ADAM21	0.176323	0.0840643	0.15056	0.111031	0.0143553	1.18269	0.584963	0.238787	0.163499	0.286881	0.214125	0.731183	0.422233	0.495695	0.678072	0.275007	0.275007	0.189034	0.0703893	0.238787	1.05658	0.15056	0.137504	0.238787	0.176323	0.15056	0.333424	0.214125	0.275007	0.0143553	0.411426	0.0840643	0.454176	0.464668	0.0840643	0.0426443	0.584963	0.226509	0.516015	0.0565835	0.0285692	0.286881	0.485427	0.0565835	0.62293	0.887525	0.0703893	0	0.263034
ADAM22	0.0703893	1.41684	0.887525	0.713696	0.871844	1.79077	0.443607	2.79077	0.176323	2.02503	2.29572	3.8166	1.81558	0.333424	2.16027	1.37851	0.918386	0.895303	0.669027	2.27798	0.604071	1.09761	0.400538	0.536053	0.464668	1.66903	1.63227	0.0703893	2.43563	0.0426443	1.07724	2.32769	0.111031	0.555816	2.02148	1.53107	3.58135	1.01436	1.82782	1.05658	1.32193	0.495695	2.1177	1.76129	0.941106	0.757023	0.0565835	0	2.11437
ADAM23	0.163499	0.214125	0.0143553	0.201634	0.111031	0.863938	0.0426443	0.0565835	0.650765	0.0285692	1.8679	0.378512	0.0143553	0.111031	0.250962	1.18269	0.0703893	0.0143553	0.0426443	0.0840643	1.16993	0.757023	0.176323	0.0565835	0.275007	0.0285692	0.0143553	0.0285692	0.214125	0.0426443	0.594549	2.66448	3.64501	0.687061	0.0976108	0.0976108	0.0976108	2.14405	0.124328	0.250962	1.34483	0.111031	3.8268	0.0285692	0.137504	0.0143553	0.124328	0.731183	3.36737
ADAM28	0.15056	0.15056	0.0285692	0.214125	0.773996	0.0976108	0.0840643	0.333424	2.12102	0.124328	0.367371	0.0285692	0.0840643	0.111031	0.650765	0.356144	0.367371	0.0565835	0.0285692	0.0703893	0.748461	5.89676	0.555816	0.0703893	0.298658	0	0.111031	0.0840643	0	2.22033	0.575312	0.250962	0.226509	0.214125	0	0.298658	1.0635	0.163499	3.21257	2.04963	0.389567	0.31034	0.432959	0.0565835	0.799087	0.176323	0.0565835	0	0.641546
ADAM29	0.0143553	0	0	0	0.0143553	0.0143553	0	0	0	0.0143553	0	0	0	0.0143553	0	0	0	0	0	0.0285692	0.0143553	0	0.0703893	0	0.189034	0.0285692	0.250962	0.0143553	0.0285692	0	0.0143553	0	0	0	0.0976108	0.0426443	0.0285692	0	0.0143553	0.0143553	0.0285692	0.176323	0	0	0	0.0285692	0.0143553	0	0.0143553
ADAM30	0	0	0	0	0.0143553	0	0	0	0	0.0143553	0.0285692	0	0	0	0	0.0285692	0	0	0	0.0143553	0.0143553	0.0143553	0	0	0	0	0	0	0.0143553	0	0	0	0.0285692	0	0	0	0	0	0	0.0285692	0	0.0143553	0.0285692	0	0.0143553	0	0	0	0
ADAM32	0.189034	0.31034	1.16993	0.594549	1.1375	1.15056	0.163499	0.704872	0.31034	0.831877	1.0072	0.575312	0.0703893	0.250962	0.992768	1.65076	0.176323	0.0285692	1.30451	3.02326	0.454176	1.88753	0.176323	0.189034	0.495695	0.137504	0.903038	0.344828	1.52607	0.137504	0.422233	0.432959	0.378512	0.137504	1.32769	1.69153	1.74846	0.799087	0.137504	0.238787	0.545968	0.0976108	0.214125	0.189034	0.432959	1.78241	0.111031	0.389567	0.0840643
ADAM33	0.0143553	0	0	0.0703893	0.111031	0	0.0565835	1.20163	0.0143553	0	0	0.0285692	0.226509	0.0143553	0.0143553	0.0565835	0.0285692	0	0.111031	0	0	0	0.411426	0.15056	0.0143553	0.0285692	0.0976108	0.0143553	0.516015	0	0.0976108	0.0285692	3.54102	0	0	0.0285692	0.189034	0.0143553	0.0143553	0.0143553	0	0	0.0143553	0.0143553	0.0703893	0	0.0143553	0	0.0143553
ADAM7	0	0	0	0	0	0	0	0	0	0	0	0	0	0	0	0	0	0	0	0	0	0	0	0	0	0	0	0	0	0	0	0	0.0426443	0	0.0143553	0	0	0	0	0	0	0	0	0	0	0	0	0	0
ADAM8	1.09761	1.58496	1.3505	1.91456	0.356144	0.992768	1.65535	0.903038	4.80993	1.43296	0.238787	4.337	1.18269	2.61353	2.62761	1.23879	2.49313	1.81558	2.50589	2.11437	0.378512	2.87971	2.99277	2.62293	1.63227	2.32481	1.43296	1.70929	3.38957	1.9782	1.69153	1.11103	0.0976108	4.20006	3.29131	1.81967	1.74846	2.34767	6.31052	6.00607	1.95977	3.61117	1.52607	2.41954	1.94486	1.10434	0.378512	0.298658	1.1375
ADAM9	6.36317	7.89712	4.7339	6.14201	8.76941	8.11312	4.12019	7.40344	7.20379	6.12619	6.43329	4.21645	3.78031	5.13832	7.06275	4.91121	6.39661	5.83744	5.04221	5.23879	7.83308	6.00405	5.90207	6.11645	7.04745	5.37051	4.44626	5.03826	7.36999	5.47962	5.76235	7.44228	8.67839	8.31375	4.73877	4.70321	6.67751	6.50764	6.7039	7.66619	6.23515	5.2604	5.7021	4.05658	5.95559	7.89942	5.97016	3.01614	7.33011
ADAMDEC1	0	0	0.0143553	0	0.0143553	0	0	0	0	0	0	0	0.0143553	0	0	0	0	0	0	0	0	0	0	0	0	0	0	0	0	0	0	0	0	0	0	0	0	0.0703893	0	0	0	0	0	0	0	0	0	0	0
ADAMTS1	0.275007	0.163499	2.09085	4.05745	4.40122	4.61589	1.33914	5.64386	0.669027	0.9855	2.42761	0.0426443	0.0426443	0.411426	2.91265	6.27761	3.78973	0.722466	6.07446	5.59515	5.52857	1.11103	1.69599	0.948601	0.782409	1.73118	2.76129	0.0976108	6.93369	1.24489	0.704872	0.594549	8.23821	5.38405	0.344828	0.201634	0.344828	3.09255	0.389567	3.03386	3.64616	2.86987	1.54597	3.08916	2.84197	3.46467	0.15056	0.389567	3.35896
ADAMTS10	0.0285692	0.575312	0.0426443	2.40054	3.16993	0.400538	2.47249	2.1375	0.0565835	0.298658	0.432959	0.31034	0.226509	1.30451	5.27202	0.163499	4.13668	0.0143553	0.422233	0.0143553	3.0993	1.62761	0.83996	1.3505	0.970854	0	2.41684	0.0143553	0.903038	5.13955	1.27501	0	2.3978	0.782409	0.632268	0.111031	0.545968	5.50811	0.516015	0.0565835	0.31034	0.201634	0.757023	0	0.389567	0.263034	0.0703893	0	0.678072
ADAMTS12	0.422233	0.0143553	0.201634	0.536053	4.88411	4.80529	0.0976108	0.0565835	3.29425	0.15056	1.84398	0.464668	0.124328	0.0976108	0.0565835	3.49313	0.189034	0.0285692	0.963474	0.713696	0.516015	0.0285692	1.52607	4.85649	0.0703893	0.201634	1.53107	0.0143553	1.27501	1.45943	5.75168	0.163499	5.56377	0.137504	0	0.0426443	0.831877	0.565597	0.15056	4.0009	2.79077	0.773996	2.50843	0.0285692	0.275007	0.367371	0.0426443	0	0.0143553
ADAMTS13	0.545968	1.09085	2.25701	2.92029	0.604071	0.731183	2.0072	3.04089	0.15056	3.0197	1.43829	2.53107	2.27202	0.9855	2.04614	1.58496	1.89918	1.93734	0.782409	2.14405	2.58015	2.91073	1	2.43829	1.4489	1.54597	4.03122	1.07724	1.24489	1.0635	3.13258	1.09085	0.704872	1.12433	2.16672	1.75275	3.55704	2.90111	2.9222	0.201634	1.23879	0.565597	1.87578	0.956057	0.807355	2.16672	0.956057	1.60881	1.69153
ADAMTS14	0.263034	0.0840643	0.0143553	0.0703893	2.43563	0.0565835	0.0976108	0.163499	0.0143553	0.0143553	0.0143553	2.18903	0.0426443	0.333424	1.05658	0.31034	1.09761	0	0.0426443	0	0.0703893	0.250962	0.176323	0.536053	0.263034	0.0143553	0.782409	0	0.565597	0.454176	0.464668	0.0143553	2.848	0.333424	0.137504	0.0285692	0.0840643	0.678072	0.0840643	1.5509	0.0840643	0.238787	0.847997	0	0.137504	0.0565835	0.0703893	0.124328	2.5435
ADAMTS15	0.0143553	0.505891	0.238787	2.82579	2.91648	1.02857	0.163499	3.5373	0.422233	1.42761	0.584963	2.87381	0.378512	0.263034	2.64616	2.0036	2.37573	2.42761	1.88362	2.29278	0	0.879706	0.176323	0.632268	1.40599	0.0426443	0.137504	3.71699	0.263034	2.02503	0.0426443	0	1.48027	0.0426443	0.0840643	1.0072	2.91839	3.95606	0.9855	5.51633	2.24793	0.799087	1.63227	0.214125	0.214125	0.475085	0	0	0.464668
ADAMTS16	0.0285692	0.970854	0.0143553	0	1.16993	0	0	0.505891	0.565597	0.0143553	0	0.0565835	0.0143553	0.0143553	0	0	0.669027	0.0143553	0.0143553	0	0	1.1375	0.815575	0.0565835	1.65535	0.863938	0.0703893	0	1.25701	0.0285692	1.774	0.594549	2.58976	0.659925	0.0143553	0	0.0285692	0.739848	0	2.70487	0.298658	0.0285692	0.978196	0	0.111031	0.0143553	0.0426443	0	0.575312
ADAMTS17	2.53854	0.378512	1.37851	1.52607	0.411426	0.516015	0.411426	0.815575	0.910733	1.76553	2.95233	2.84197	1.16993	1.14405	1.46467	1.73552	1.1375	1.81147	0.226509	1.49057	0.594549	0.0285692	0.0976108	1.58496	0.214125	0	0.584963	1.57531	0.85599	0.275007	0.0426443	0.0565835	0.0840643	0.0565835	0.782409	0.847997	2.10434	0.176323	1.02857	0.432959	2.06695	0.400538	0.941106	0.0143553	2.62994	0.790772	1.80735	0.238787	0.321928
ADAMTS18	0	0	0	0.0426443	0.0976108	0.0143553	0	0.137504	0.0285692	0	0	5.11645	0	0.0840643	0.0285692	0.0703893	0	0	0	0.584963	0	0	0.137504	0.0976108	0.0143553	0	0	0	0.333424	0	0.0565835	0	0	0.0143553	0	0	1.22033	0	0.0143553	0	1.52607	0.0143553	0.238787	0	0.0143553	0	0	0	0
ADAMTS19	0	0	2.04264	0.0143553	0.0565835	0.0565835	0.0143553	0.0703893	0.0143553	3.98094	0.0840643	1.8953	0	0.214125	0	0.176323	0	0.731183	0.378512	2.22342	0.0565835	0.0703893	0.0143553	0	0.0143553	0.226509	0.263034	0.0143553	0	0	0	0	0	0	3.0018	4.83491	0.411426	0.0565835	2.15704	0	0.214125	0.941106	0.0143553	0.189034	0.0285692	0.0976108	0.400538	0	0
ADAMTS2	0.0426443	0.0565835	0.0285692	0.124328	4.99005	0.0426443	0.0143553	0.0703893	0.0285692	0.0143553	0.111031	0	0.0143553	0.0840643	0.475085	0.0703893	2.13422	0	0.432959	0.0143553	0.0426443	0.485427	0.0565835	0.189034	0.0285692	0.201634	0.0703893	0.0143553	0.31034	0	0.214125	0.250962	7.51798	0.378512	0	0.0285692	0.0143553	5.74443	0.0285692	0.0285692	0.176323	0.0143553	2.9222	0.0143553	0.0976108	0	0.0285692	0.31034	2.22342
ADAMTS20	0.137504	0.432959	0	0	0.0143553	0.0143553	0	0.0143553	0	0	0	0	0.485427	0.0143553	0	0.0426443	0.0143553	0	1.38405	0.887525	0	0.0426443	0.0285692	0	0.189034	0.422233	0	0	0	0	0.83996	0	0	0.475085	0.0143553	0.0285692	0	0.0285692	0	0.0143553	0.495695	0.632268	0	0	0.0143553	0.411426	0.0143553	0	0
ADAMTS3	1.48027	0.0143553	0.0143553	0.0426443	2.10434	0.201634	0.111031	1.36177	0.124328	0.0565835	0.367371	0.0426443	0.0426443	0.176323	1.36177	1.60881	0.9855	0.0285692	0	0.31034	1.85997	0.454176	0.400538	0.0143553	1.73985	0.815575	0.0976108	0.0285692	2.64616	0.0840643	0.321928	0.0426443	0.432959	0.124328	0.0426443	0.0143553	0	0.632268	0.201634	0.263034	0.687061	0.0703893	0.895303	0.0285692	0.275007	0.163499	0.411426	0	2.76129
ADAMTS4	0.0426443	0.0285692	0.0143553	0.298658	2.61117	0.0143553	0.443607	0.201634	0.0426443	2.13093	1.4489	0.214125	0.0840643	0.0565835	4.0635	0.15056	1.18269	0.0285692	0.201634	0.748461	3.46728	0.0285692	0.124328	0.0285692	0.0285692	0.176323	0.918386	0.0285692	0.137504	0.748461	0.0143553	0.0143553	4.49442	0.0426443	0	0	0.632268	0.286881	0.0143553	0.0143553	0.0426443	0.176323	0.137504	0.790772	0.475085	0.163499	0.0285692	0.0143553	0.111031
ADAMTS5	0.0143553	0.0143553	0	0	0.356144	0.575312	0	0.432959	0.0565835	0	0	0	0	0	0.0426443	3.49185	0.286881	0	0	0.0143553	0.0285692	0.0143553	0.0426443	0	0.0285692	0	0	0	5.05007	0.124328	0.238787	0.0143553	3.53107	0	0	0	0	3.53232	0.0143553	0	0.0143553	0.0143553	0.238787	0	0.0285692	0.0143553	0.0143553	0	0.0285692
ADAMTS6	0	0.176323	0.0840643	0.0426443	3.90881	4.42021	0.124328	0.111031	0.847997	0.0703893	0.124328	0.475085	0.0143553	0.464668	0.584963	0.189034	0.432959	0.0285692	0.0840643	0.422233	0.0703893	0.124328	1.15704	0.214125	0.0976108	0.15056	0.176323	0	1.48543	0.0285692	1.28688	0.400538	5.0063	0.0976108	0.0703893	0.0703893	0.344828	1.68706	0.0565835	1.80735	1.60407	0.263034	1.85599	0.0565835	0.0285692	0.378512	0.0426443	0	1.38957
ADAMTS7	0.536053	0.321928	0.111031	0.536053	0.15056	0.214125	1.22651	4.47444	0.85599	0.15056	0.0285692	5.87627	0.0565835	0.176323	2.72247	3.72028	0.765535	0.31034	0.0565835	0.0143553	2.02857	1.51602	1.01436	1.51096	0.495695	0.0426443	0.111031	0.137504	2.90497	0.0143553	0.678072	0.238787	4.0781	2.84398	0.389567	0.214125	0.0565835	3.59335	0.669027	0.389567	1.91456	0.0285692	1.36177	0.0426443	0.31034	0.454176	0.111031	0.464668	1.54102
ADAMTS8	0	0	0.0565835	0.0426443	0.124328	0	0.0565835	2.57289	0	0.0143553	0.15056	3.8339	0	0.0565835	0.0565835	1.28688	0.189034	0.0565835	0.0426443	0.0143553	0.0285692	0.137504	0.0426443	0.0976108	0.0143553	0.0143553	0.0285692	0.0143553	0.0565835	0	0	0	0.0285692	0.0565835	0.0143553	0.0285692	0	0.0976108	0.0143553	0.0143553	0.0703893	0	0.464668	0	0.0426443	0.0976108	0.0143553	0	0.137504
ADAMTS9	0.0143553	0.163499	0.111031	0.137504	0.0703893	0	0.0565835	5.51822	0.378512	0.0426443	1.48027	0.687061	0.0143553	0.0143553	2.59932	2.45681	0.298658	0	0.0285692	0.0703893	0.584963	0.887525	0.0426443	2.05311	1.61824	0.0565835	0.15056	0.0565835	0.933573	0.0703893	3.62176	0.0565835	0.485427	0.790772	0.201634	3.38267	0.15056	3.08236	0.214125	2.83996	0.137504	0.189034	3.93452	0.0426443	0.137504	0.0703893	0.0703893	0.0285692	1.1635
ADAMTSL1	0.0426443	0	0.0285692	0.0565835	2.82579	0.124328	0.0426443	0.367371	0.0565835	0.137504	0.0143553	0.298658	0.201634	0.275007	0.0143553	0.526069	0.111031	0.0565835	0.0285692	0.0426443	0.189034	0.0565835	0.0976108	0.124328	0.0565835	1.09761	0.0840643	0.0703893	0.0565835	0.0565835	0.0840643	0.201634	5.60999	0.0285692	0.0565835	0.0565835	0.0565835	1.70487	0	3.97177	2.68032	0.321928	0.201634	0.250962	0.0285692	0	0	0	0.367371
ADAMTSL2	0	0	0	0.0285692	0.0143553	0.0143553	0	0	0.0143553	0	0	5.61147	1.88362	0.0703893	0.0143553	0	0	0	0.0285692	0.0143553	0.0143553	0	0.0143553	0.0143553	0.0426443	0	0	0	0	0	0.0143553	0	0	0	0	0	0	0.0426443	0.321928	0.584963	0.0285692	0	0.0426443	0	0.0143553	0	0	0.0143553	0
ADAMTSL3	0.0565835	0.238787	0.669027	0.485427	0.0143553	0.871844	0.604071	3.69822	0.0426443	0.454176	2.29572	0	1.24489	1.774	2.78241	0.0143553	0.0285692	0.214125	0.189034	1.59455	0.0426443	1.1635	0.687061	0.678072	0.0565835	0.0565835	2.01792	0.970854	3.22342	0.594549	2.23879	0	0.0143553	0	0.62293	0.722466	1.61824	0.226509	1.81558	0	1.96347	3.28688	0.773996	0.722466	0.0143553	1.28688	0.516015	0.0143553	0.0840643
ADAMTSL4	3.99458	2.44095	0.555816	1.93357	1.40054	3.88655	0.356144	2.56803	4.11936	1.18903	0.0143553	0.782409	1.45418	2.14405	2.62994	1.99277	1.57531	0.941106	1.35614	1.04963	0.464668	3.51979	3.10434	3.73877	1.55582	1.63227	0.748461	2.04264	1.8953	1.80735	6.779	2.21412	4.46009	7.81954	1	0.956057	0.641546	1.90689	2.06695	2.61353	1.59932	1.0072	3.89239	0.62293	2.90497	0.298658	3.48285	1.1375	0.903038
ADAMTSL5	1.26903	3.63923	0.613532	2.43296	0.545968	2.37295	0.344828	2.9855	0.464668	2.52857	0.124328	0.799087	4.43229	2.29866	2.33056	0.189034	2.43029	1.82782	2.90497	2.56803	1.36737	1.48027	2.68032	3.21257	1.05658	0.536053	0.0426443	1.13093	0.176323	0.31034	2.53356	2.82171	4.57833	2.56071	2.59216	1.62293	1.09085	1.82782	1.74416	3.11936	2.58976	1.67807	2.46989	1.52105	1.15704	1.20789	0.238787	0.333424	3
ADAP1	3.93829	4.36247	4.21335	4.83744	1.70044	1.43829	0.422233	3.29278	3.55213	2.99639	0.0143553	7.37626	3.13422	3.02326	2.36737	3.72137	1.44361	2.17632	2.75275	0.286881	1.02857	1.80735	4.32481	5.50843	4.02503	1.5008	1.5509	1.75702	3.32625	2.64155	4.25927	1.48027	0.344828	5.86641	4.62585	4.5373	3.76553	3.31179	5.70846	2	4.30524	3.17792	3.02326	0.613532	3.5509	5.12681	2.1635	1.17632	0.555816
ADAP2	0.0426443	0.475085	0.918386	0.887525	0.0285692	0.748461	0.0840643	3.08576	0.0143553	1.18903	0.0703893	0.321928	0.695994	0.807355	0.137504	0.454176	0.286881	0.765535	1.12433	1.01436	0.298658	0.555816	0.970854	0.378512	1.67807	0.275007	0	0.516015	1.20163	0.111031	0.650765	0.124328	0.137504	1.23266	1.21412	0.536053	0.15056	0.831877	0.978196	0.925999	0.495695	0	0.516015	0.176323	0.15056	0.903038	0.111031	0.831877	0.464668
ADAR	7.47168	6.84486	6.48688	7.33154	6.1014	5.49697	7.39575	6.57531	5.41549	7.62914	7.18597	7.08629	6.42038	6.36824	6.87197	7.55949	6.50494	5.76766	6.76248	6.16772	6.71891	6.3345	5.09887	6.34802	7.68832	7.00101	6.46483	7.00315	6.58916	7.49097	6.40344	6.28151	5.29682	5.82985	6.38163	5.92029	5.8071	5.98299	6.7451	5.82247	6.08704	5.78477	6.66732	6.21374	6.52779	5.45022	6.76607	1.64616	6.29149
ADARB1	2.80529	3.41278	3.25248	2.30451	2.26003	4.91886	3.02857	2.488	1.57531	2.27798	2.9279	4.57228	2.18587	2.7137	5.21723	3.96255	2.99458	2.14078	2.91456	2.33056	3.68257	2.52857	2.0036	2.55582	3.19219	1.61353	2.10769	2.5509	3.6017	1.45943	2.01792	2.19535	4.67299	3.79909	3.25399	4.04439	1.28096	3.74739	2.57289	2.65535	2.60644	0.790772	2.55336	2.19219	3.36457	1.38405	1.15704	0.432959	2.15056
ADARB2	0	0	0.0840643	0.15056	0.0426443	0	0	0	0	0.214125	0	3.83188	0	0.15056	1.15056	0	0	0	0.389567	0.333424	0	0.0285692	0.823749	0	0.0426443	0	0	0.137504	0	0	0	0	0.0285692	0	1.0072	0.15056	0.443607	0.0426443	0.286881	0	0.0426443	0	0.137504	0	0.0840643	0	0.0143553	0	0
ADAT1	4.44095	6.98743	5.14119	5.31615	4.78503	4.27501	4.95	4.97039	3.66903	5.97865	4.74953	5.52763	4.2211	5.25134	5.23534	4.71204	5.53947	4.95513	5.19259	5.80116	4.6792	4.44956	3.48929	6.28077	6.17193	6.23093	3.89142	3.62994	5.70708	6.56758	4.33485	5.0072	3.76447	4.76766	5.90424	5.47929	3.98368	5.18943	5.02148	4.37365	6.01703	4.20242	4.55459	3.82273	5.38681	4.26454	4.12101	1.5509	4.89627
ADAT2	3.62527	2.24489	1.62293	1.84398	3.0635	2.74201	2.0321	3.61706	1.31034	2.56072	2.26303	3.61117	3.16993	2.21412	3.65535	1.99277	3.44758	1.89918	1.72683	3.45812	3.29719	3.64962	2.37573	2.69153	3.03562	0.790772	3.41143	2.37851	3.09255	2.55827	2.32769	3.15543	2.66903	2.01078	2.0036	2.53107	1.96717	3.07553	1.23879	2.51349	2.26604	3.80426	4.15623	2.20477	2.62527	3.78869	3.02503	0.992768	3.16511
ADAT3	3.0197	2.25096	1.43296	1.62761	2.93734	2.17951	3.21568	2.82782	1.37851	3.02326	0.111031	3.16672	1.9222	2.64155	2.12102	2.63459	1.31615	4.14812	2.73335	2.38681	1.19535	1.45418	1.40599	2.32481	2.26003	2.40054	2.13422	1.5509	1.95977	2.32481	0.978196	1.75275	1.25096	1.31034	2.23266	1.72683	2.09424	1.78241	1.70929	2.40327	2.95233	1.38957	2.47508	2.71589	2.83592	1.1375	3.48543	0.137504	1.29866
ADCK1	3.27352	2.55582	3.39917	2.47508	2.46467	2.0635	3.22497	3.51728	1.36177	2.62293	3.11103	2.23879	2.81352	2.6017	3.80323	2.774	3.48414	2.72683	1.90689	2.89724	2.65992	1.42761	1.46989	3.07895	3.0072	2.6893	2.05658	2.56316	2.91839	3.48027	1.76553	2.42223	1.63227	2.13422	3.61941	3.29719	1.96347	2.77821	3.36457	0.992768	2.8339	3.08746	3.22805	2.77189	3.04963	3.61824	2.97085	0.333424	2.4489
ADCK2	4.84248	4.39712	4.24565	5.26228	3.4343	3.52356	6.00473	4.26153	2.77189	5.11061	5.02059	4.9855	4.1635	4.39849	3.85699	4.32553	4.56316	3.87184	4.43696	4.66789	4.36247	3.6565	3.15543	4.03562	4.1334	5.19574	4.51033	4.78503	5.11811	3.90111	3.8885	3.70487	2.9279	4.15137	4.21101	4.02059	4.30012	4.74631	4.95606	3.47119	4.15866	3.18745	4.92695	4.20555	4.24793	5.24374	4.25777	1.53605	4.11936
ADCK5	3.05658	3.16832	3.89239	4.76977	3.33628	2.09424	3.71809	3.74201	3.15543	3.86987	1.34483	3.71699	3.44626	2.67582	4.79181	3.78136	4.21645	4.56621	1.90304	4.71918	4.34056	4.09508	3.8268	5.24907	3.07039	4.25777	4.5373	3.97361	2.32769	3.66676	4.46858	2.80735	3.55459	3.56925	3.62527	4.17632	4.51286	3.62994	4.13668	2.7845	3.79597	3.34199	4.32553	4.15381	3.01078	1.62761	2.9982	0.722466	1.83996
ADCY1	0.0143553	0.0426443	1.39506	2.91073	0.31034	0.0840643	3.59335	0.604071	0.0285692	2.26003	0	0.0565835	2.62527	0.15056	1.37295	3.81967	2.68706	0.0426443	0.344828	3.04264	0.263034	0.0143553	0.555816	2.15704	0.687061	0.0285692	0.0285692	1.48027	0.678072	0.201634	0.650765	1.50589	0	0.0565835	2.21101	3.02148	3.85798	2.88166	3.28983	0.0285692	1.44361	0.238787	4.8166	0.0285692	0.432959	0.201634	0.0285692	0.0143553	0.641546
ADCY10	0.0976108	0.0143553	0.400538	0.0426443	0.201634	0.0143553	0.163499	0.0703893	0.0285692	0.214125	0.15056	0.163499	0.0703893	0.0565835	0.137504	0.275007	0.0426443	0.0840643	0.0426443	0.111031	0.0565835	0.0143553	0.0703893	0.201634	0.0285692	0.0565835	0.333424	0.0840643	0.111031	0.0143553	0.0143553	0	0.0976108	0.137504	0.0143553	0.0143553	0.124328	0.0143553	0.0565835	0.0840643	0.0565835	0.189034	0.189034	0.0426443	0.189034	0.298658	0.124328	0.0143553	0.275007
ADCY2	0	0	0.815575	0.214125	0	0	0.831877	0	0.0426443	3.0072	0.604071	0.0143553	0.565597	0.0703893	0.189034	0	0.0426443	0.0426443	0.0143553	1.15056	1.32193	0.0426443	0	0.0703893	0.0703893	3.68594	0	3.95327	0.0426443	0	0	0	0	0	0	0	0.0143553	0.15056	1.62761	0	0.0143553	1.74846	0.0565835	3.09592	0	4.24413	0	0	0
ADCY3	5.49185	5.72874	2.54102	3.18745	4.66106	4.7845	5.1177	4.73715	4.96394	4.77083	6.10559	6.33056	5.19731	4.46074	5.76474	3.43829	4.10769	3.24031	5.36877	4.42694	6.20222	4.82579	3.78555	5.23649	5.88264	5.62585	6.27258	3.75596	5.35685	6.32265	4.80271	4.49185	4.25172	6.44576	5	4.12681	3.63807	5.68285	3.07553	4.85599	4.84499	2.53605	4.92695	4.06178	5.78162	4.56316	5.01123	1.9222	3.9279
ADCY4	0.422233	0.0143553	0	0.0976108	0	0.0143553	0.321928	0.163499	0.111031	0.163499	1.86394	0.214125	2.71589	0.505891	0.422233	0.176323	0.226509	0.163499	0.356144	0.0285692	0.0143553	0.0565835	0.659925	0.0703893	0.0143553	0.367371	0.0703893	0.0703893	0.545968	0.286881	0.495695	0	0	0.505891	0.263034	0.0703893	1.47508	0.0143553	2.22959	0.0840643	0.0703893	2.94486	0.0565835	0	0.0703893	0.214125	0.722466	0	0.0426443
ADCY5	5.46663	0.432959	0.575312	1.07039	0.226509	0.0426443	0.0703893	1.77821	0.0703893	0.536053	0.0285692	1.85997	2.42492	1.04963	1	0.15056	0.189034	3.33914	0.163499	0.0426443	0.189034	0.321928	0.238787	0.275007	0.799087	0.0976108	0.189034	5.39266	0.344828	0.111031	0.411426	0.0840643	0.0840643	0.918386	5.07468	4.38612	0.704872	1.46989	7.10915	0.0976108	0.263034	0.286881	0.201634	0.111031	0.31034	0.0285692	0.584963	0.0143553	0.575312
ADCY6	6.62073	5.22188	4.93074	6.69711	3.35332	3.14241	5.57046	6.42643	3.55827	6.4019	4.2817	3.96809	5.43329	5.52356	4.19298	4.61824	3.50716	5.01123	5.18943	5.85325	4.66391	4.90448	3.26903	4.98231	4.84449	5.28281	5.18824	5.55888	4.89821	4.60407	4.45746	2.52356	4.30451	5.08534	4.79701	3.85699	6.86839	3.95977	6.42139	3.51853	5.80941	6.38007	3.87578	5.86096	4.54102	4.97545	6.04221	1.04264	2.98185
ADCY7	1.25701	2.81762	0.400538	3.69933	0.238787	2.04264	1.4957	3.8679	3.11936	0.0703893	2.93923	2.87184	1.73552	1.37851	4.49953	3.5435	4.58856	1.01436	1.86394	1.38405	4.13996	3.9241	3.34199	4.65134	3.28244	1.53605	3.25701	0.286881	3.70155	4.89482	3.86096	4.05918	4.82934	3.61824	1.30451	0.584963	0.887525	1.70044	1.69153	3.86096	3.58135	0.516015	4.94251	0.400538	3.34767	0.238787	0.925999	0.201634	1.19535
ADCY8	0	0	0.0143553	0.0426443	0.214125	0.485427	0.0285692	0	0	0	0	0	0	0	0	0	0.0426443	0	0	0.0285692	0.0143553	0	0	0	0.137504	0.0143553	0	0	0.613532	0	0	0	0	0	0	0	0	0	0	0	0	0.0143553	2.15381	0	0	0	0	0	0.0565835
ADCY9	3.17951	1.64616	2.46989	4.07468	2.59932	2.22033	3.24184	3.0072	0.963474	3.88947	2.27202	1.38405	4.51602	3.40735	2.99458	0.0976108	3.23266	2.852	5.10308	4.07382	2.98003	2.20477	2.44361	2.98185	2.854	3.08066	2.31325	2.3505	3.15704	3.57652	2.35896	2.53605	4.39849	3.17951	2.98732	4.04963	3.08576	3.62527	2.37573	3.61235	3.15056	2.72683	3.29719	2.62293	2.35614	2.68032	3.0054	0.516015	1.88362
ADCYAP1	0.0285692	0.0285692	0.0143553	0.0565835	0.0143553	0.925999	0.0143553	0.0285692	0	0	1.12433	0.0285692	0.0143553	0	0.0976108	0.111031	0.0426443	0	0.0143553	0	0.0565835	0.163499	0	4.13996	0.111031	0.0143553	0.0143553	0	3.90689	0	2.21412	0	0.31034	0.0143553	0	0	0.137504	1.96717	0.321928	0	0.201634	0	0.0840643	0	2.49825	0.0426443	0	0	0
ADCYAP1R1	0	0	0	0.0143553	0	0	0	0.0285692	0	0	0	0	0.0143553	0.0143553	0	0.0143553	0.0143553	0	0.0143553	0	0.722466	0.0426443	0	0	0.0426443	0	0.0143553	0	0.0285692	0.0143553	0	0	0.0426443	0	0	0	0	0.163499	0.0143553	0	0.0143553	0	0.189034	0	0	0	0	0	0
ADD1	5.80684	6.72738	6.11437	6.88081	6.01033	7.01703	6.51586	6.82617	5.18587	6.72178	5.79675	6.22149	5.34376	6.08916	5.87873	6.74712	4.54597	6.22207	5.70929	5.89603	5.55305	5.60377	4.8485	4.83491	6.36615	5.66306	5.36772	4.43095	7.10413	5.67101	5.26341	6.14037	6.24413	5.98162	5.94556	5.43929	6.9956	6.41109	5.70929	6.84587	6.77834	5.94954	6.44211	5.53512	5.71589	6.38595	5.01837	2.79909	5.48768
ADD2	0.0976108	1.78241	0.124328	0.137504	0.111031	2.22959	0.765535	0.831877	0.659925	0.0840643	4.14078	0.250962	0.0143553	0.0426443	2.44095	4.94205	5.1102	0.15056	1.774	0.0976108	0.575312	5.1014	2	3.25096	1.0635	0.0285692	0.389567	0.0426443	4.92362	0.495695	3.3505	4.45681	0.0285692	1.23266	0.0976108	0.0976108	0.344828	0.189034	0.0840643	0.286881	2.33342	0.0285692	4.71315	0.0143553	0.201634	0.565597	0.0565835	0	0.226509
ADD3	4.60288	3.76871	4.64904	3.41819	0.970854	3.81044	0.356144	6.53792	4.59216	5.56773	2.85798	7.41583	1.50589	5.54257	3.8125	3.52356	3.63343	2.18269	4.60703	5.42526	4.90929	4.488	6.12267	4.40395	4.81558	1.70487	2.43829	4.0027	4.74147	6.18249	5.20945	0.918386	4.64789	4.44427	0.687061	1.42761	3.72465	5.23151	2.70708	4.75007	5.45648	6.72819	4.46467	0.189034	3.99186	2.71809	3.0054	0.321928	5.33628
ADGB	0	0	0	0.0703893	0.613532	0.0285692	0	0	0.0143553	0	0	0	0	0.0143553	0	0	0	0	0	0.0285692	0	0.0565835	0	0	0	0	0	0	0.0143553	0	0.0285692	0	0	0	0	0	0.356144	0.0976108	0.0285692	0.0143553	0	0	0.0143553	0	0	0.111031	0	0	0
ADGRA1	0.0143553	0	0	0.0285692	0	0	0.0143553	0.0143553	0	0	0	0	0	0.0143553	0	0	0	0	0.0703893	0	0.0143553	0	0.0285692	0	0	0	0	0	1.47508	0	0	0	0	0	0	0	0.0143553	0	0	0.0143553	0	0.0143553	0	0	0	0	0.0143553	0	0
ADGRA2	0.163499	0.214125	0.0976108	1.97453	0.356144	1.58976	0.176323	1.9855	0.163499	0.124328	0.263034	0.344828	0.992768	0.536053	1.0635	0.214125	2.51349	0.163499	0.516015	0.344828	2.73335	0.992768	0.226509	0.62293	0.176323	0.124328	0.15056	0.0565835	0.910733	0.367371	0.485427	0.85599	6.11207	2.926	0.62293	0.137504	0.659925	5.83441	1.50589	0.0976108	0.378512	0.411426	3.07211	0.0565835	1.03562	2.46728	0.124328	0	0.565597
ADGRA3	0.505891	4.02768	3.77294	3.92125	4.10769	3.84699	4.70487	5.09255	4.20789	3.88947	4.12102	2.67129	2.98732	3.82171	5.21956	5.15137	3.67356	3.86888	3.11603	4.0321	4.60229	4.40395	3.7126	2.88753	4.31179	0.15056	3.56316	2.30159	2.91265	4.76235	3.66107	4.50716	3.88753	2.19219	3.33628	3.05137	3.57773	3.6837	2.83592	4.58436	4.81096	3.15218	5.71425	2.81762	3.51349	3.3799	0.933573	2.01436	3.57894
ADGRB1	0.31034	0.62293	0.111031	3.24945	0.0426443	0.0426443	0.9855	0.367371	0	1.07724	0	6.20984	1.72683	0.0703893	0.0976108	0.0703893	1.54102	0.0143553	0.62293	0.678072	1.4957	0.263034	0.31034	1.29866	0.163499	0.124328	6.40003	0.910733	0.321928	0	0.0285692	3.15056	0.0143553	0.298658	1.73118	1.03562	2.24793	2.75916	1.81147	0.163499	0.555816	0.189034	2.27501	0.790772	0	0.0976108	0.0143553	0.0143553	0.31034
ADGRB2	2.60881	2.21412	1.97085	4.53419	3.88069	1.03562	2.40871	3.53605	1.66903	4.41007	1.37295	4.72301	3.08236	2.18269	3.85	4.88557	3.57652	2.79077	4.75542	5.32841	1.79494	0.83996	2.11769	2.30159	1.22651	1.17632	1.63227	2.33628	2.91073	3.70377	2.34767	1.65992	3.76235	2.60881	1.63691	1.43829	4.13258	3.69599	2.37295	0.887525	4.75809	4.7761	4.61824	4.69544	2.07039	1.84398	1.43829	0.15056	3.03914
ADGRB3	0	0.0143553	0	0.0143553	0.0285692	0	0	0.0143553	0.0143553	0	0	0	0	0	0.0143553	0.0976108	0	0	0	0.0426443	0	0.0285692	0.0565835	0	0.0703893	0	0.0426443	0	0.0703893	0	0.0143553	0.0143553	0.0565835	0	0.0143553	0	0	0.790772	0	0.0143553	0.15056	0	0	0	0	0	0	0	0.111031
ADGRD1	0.443607	2.90881	0.0285692	0.189034	0.0143553	0	0.0143553	0.226509	0	0.0426443	0	2.06005	2.10434	0.137504	0.137504	0	0	0.0143553	0.124328	0.0285692	2.02857	0.0285692	3.41819	0.0285692	0.263034	0.0703893	0.111031	0	0.0976108	0	0.0143553	0.0285692	0.0976108	0.0285692	0.62293	0.782409	0.0143553	0.0565835	1.65535	2.79909	0.250962	0.201634	0.475085	0	0.0143553	0.0565835	0.0565835	0	0
ADGRD2	0.389567	0.0426443	0	0.0565835	0	0	0	0.0285692	0	0.0143553	0	0	0.0976108	0	0	0.0285692	0.163499	0	0	0	0	0	0.286881	0.321928	0.0565835	0	0	0	0.367371	0	0.526069	0	0	0	0.545968	0.0840643	0.555816	0	0.0426443	0	0	0	0.137504	0	0.321928	0	0.15056	0	0
ADGRE1	0.0426443	0.0143553	0	0.0143553	0.0285692	0	0.0143553	0.0143553	0.0143553	0.0143553	0	0	0.0285692	0.201634	0	0.0143553	0.124328	0	0.356144	0.0143553	0	0	2.63227	0	0.389567	0.0426443	0	0	1.76977	0	0.790772	0	0.124328	0.0426443	0.0840643	0.0143553	0.0143553	3.99458	0.0426443	0.0565835	1.68706	0.0426443	0.0703893	0	0.0565835	0.0285692	0.0285692	0	3.59096
ADGRE2	1.79494	0.389567	0.214125	0.137504	0.0976108	0.0143553	0.0143553	0.214125	2.30159	2.38128	0.124328	0.0840643	0.0143553	0.226509	2.95606	0	0.485427	0.0426443	0.263034	0.0565835	1.40599	0.356144	0.831877	2.45943	1.28688	0.0840643	1.87184	2.50843	0.226509	1.69599	1.87184	0.176323	0	0.0426443	0.321928	0.275007	0.0285692	0.189034	0.978196	0.163499	1.5656	0.250962	2.24489	0	3.02148	0.847997	1.32193	0.422233	0
ADGRE3	0	0	0	0	0	0	0	0	0	0	0	0	0	0	0	0	0	0	0	0	0	0	0	0.0143553	0	0	0	0	0	0	0.0143553	0	0	0	0	0.0143553	0	0	0	0	0	0.0143553	0	0	0	0	0	0	0
ADGRE5	5.03034	5.42895	2.01792	2.91648	2.69377	4.83238	1.18269	3	4.83744	2.88362	1.848	4.12019	3.75382	3.85599	6.13155	1.31615	5.21878	2.24184	2.09424	2.61589	4.10601	0.933573	4.40803	6.84599	4.76818	3.86592	5.2384	2.94298	5.14893	6.57425	5.6605	4.68706	5.88996	5.62965	3.25701	3.65421	1.58976	2.81558	3.81865	7.66938	4.15137	2.59694	6.41768	0.918386	5.50016	2.8953	5.14241	0.0976108	0.367371
ADGRF1	2.96162	6.07296	0.163499	0.422233	0.298658	1.926	0.356144	1.25096	6.45878	0.189034	0.0285692	0.0426443	0.286881	2.48285	4.91121	0.992768	0.176323	0.344828	1.22651	0.189034	2.62527	4.90256	5.15462	6.05961	6.43146	1.59455	0.411426	0.124328	0.0840643	7.21655	5.71946	0.0565835	0.111031	3.32625	0.0426443	0.0285692	0.137504	0.111031	7.39977	4.93026	0.545968	4.73715	0.0426443	0.226509	5.75168	0.748461	2.69822	0.137504	0
ADGRF2	0	0	0	0	0.0285692	0	0	0.0840643	0.0426443	0	0.0143553	0	0.0285692	0.0143553	0.367371	0	0	0.0565835	0.0143553	0.0426443	0.201634	0.0143553	0	0.0703893	0.0426443	0.0143553	0	0.0143553	0.0143553	0.536053	0	0	0.0426443	0.432959	0	0	0	0.124328	0.0143553	0.0143553	0	0.214125	0	0	0.0285692	0	0.0285692	0.263034	0.0143553
ADGRF3	0.400538	0.641546	0.176323	0.201634	0.250962	0.201634	0.250962	0.226509	0.214125	0.189034	0.604071	0.333424	0.124328	0.15056	0.411426	0.62293	1.12433	0.731183	0.389567	0.163499	0.613532	0.575312	0.367371	0.516015	0.226509	0.111031	0.748461	0.163499	0.464668	0.286881	0.536053	0.124328	0.124328	0.0703893	0.163499	0.137504	0.632268	0.925999	0.31034	0.31034	0.464668	0.411426	0.226509	0.0840643	0.378512	0.124328	0.356144	0.0565835	0.0285692
ADGRF4	1.21412	2.71589	0.137504	0.189034	0.124328	0.15056	0	0.15056	3.64039	0.0976108	0.0285692	0.0143553	0.137504	0.176323	2.93923	0.214125	0.250962	0.0565835	0.565597	0.0285692	0.0840643	0.0565835	0.454176	3.12267	3.75061	1.53605	0.0143553	0.298658	0.0840643	4.97545	2.7845	0	0.0703893	2.69377	1.23266	2.49313	0.0143553	1.02857	0.659925	1.47508	1.65535	0.731183	0.956057	0.0143553	3.32912	0.0285692	0.632268	1.90689	0
ADGRF5	0.378512	0.238787	0.0143553	0.0285692	0.0143553	0	0.214125	0.124328	0.0565835	0.0143553	0.0285692	0.0285692	0.0565835	0.298658	0.333424	3.19535	0.0143553	0.0285692	0.0565835	0.0285692	1.12433	0.0565835	0.0840643	0.704872	1.03562	0.214125	1.07039	0	0.0426443	0.0285692	0.0703893	0.0143553	0.0840643	0.0976108	0	0	0.0143553	2.46989	0.887525	6.04614	0.15056	0.815575	0.0703893	0.695994	0.356144	0.250962	0.124328	0	0
ADGRG1	7.64451	6.84298	6.35526	7.1467	2.38681	4.07125	4.82528	0.604071	7.34979	6.48043	7.44037	4.79181	6.29976	7.28586	7.18031	6.80465	6.2948	6.49474	7.30889	4.749	2.19849	6.17732	4.9542	7.39017	8.16184	6.55995	6.45796	5.17513	7.81641	7.6271	5.0018	2.67807	2.35896	5.51317	6.73593	4.99232	5.08704	3.27352	6.99977	4.39985	7.79572	7.20016	4.53916	6.52356	7.96075	6.79714	6.91528	3.63575	5.5157
ADGRG2	0.0703893	0.321928	0.214125	0.111031	0.226509	0.0840643	0.0143553	0.111031	0.0840643	0.111031	2.86394	0.0703893	0.0143553	0.475085	0.555816	0.189034	0.124328	0.137504	0.0976108	0.111031	4.81762	0.378512	0.0426443	0.15056	0.918386	0.0143553	5.95652	0.0143553	0.250962	0.0703893	0.250962	0.0285692	0.0285692	0.0565835	0.378512	0.0840643	0.378512	2.40599	0.124328	0.910733	0.722466	0.565597	0.536053	0.0143553	0.344828	0.895303	0.0565835	0.176323	0.0143553
ADGRG3	0.545968	0.201634	0.214125	0.0703893	0.0143553	0	0.176323	0	0.275007	0.0840643	0.137504	0.333424	0.263034	0.0840643	0.176323	0.111031	0.422233	0.201634	0.389567	0.0426443	0.0285692	0.367371	0.124328	0.226509	0.250962	0.0426443	0.0426443	0	0.356144	0.0565835	0.485427	0.0285692	0	0.0565835	0.0840643	0	0.0565835	0.0285692	0.0285692	0.0143553	0.505891	0.432959	0.124328	0.0426443	0.275007	0.594549	0.15056	0	0
ADGRG4	0	0	0	0	0.0143553	0.0143553	0	0	0	0	0	0	0	0	0.0143553	0.0426443	0.0143553	0	0	0	0	0	0	0.0285692	0	0	0	0	0	0	0	0	0	0	0	0	0	0	0	0	0	0	0.0143553	0	0	0	0	0	0
ADGRG5	0.0143553	0.0285692	0.0565835	0.0565835	0.0143553	0.163499	0.0285692	0.0285692	0.713696	0.250962	0	2.09761	0.163499	0.0703893	1.85599	0.0840643	0.0143553	0.0143553	0.0426443	0.250962	0.0143553	0.0285692	1.24489	0.0976108	0	0.0285692	0.0143553	0	0.0143553	0.782409	0	0.0143553	0	0.0285692	0	0.0285692	0.0703893	0.0143553	0.137504	0	0.464668	0.485427	0.0285692	0	0.0426443	0.111031	0	0	0.0143553
ADGRG6	4.78083	4.01792	2.51096	3.66903	3.42492	3.3978	2.68706	0.933573	3.97361	3.03738	4.17712	4.40122	4.08746	3.91552	5.86691	3.20789	0.765535	3.29131	3.17951	4.13258	5.16591	4.81711	4.02148	4.0027	4.49185	2.56071	2.31034	3.0635	6.53263	5.13627	3.84499	0.0285692	0.604071	3.38957	4.64039	4.98413	2.7866	2.50335	3.66903	4.05745	3.7148	2.76553	1.18903	2.39506	4.38543	3.91361	4.17951	1.53107	1.73118
ADGRG7	0	0	0.0703893	0.0143553	0.0285692	0.0143553	0	0	0.0143553	0	0	0.0840643	0	0.0426443	0	0.0143553	0.0143553	0.0143553	0.0285692	0.0976108	0.0976108	0	0.0840643	0.0426443	0.111031	0.0143553	0	0.189034	0.0143553	0.0143553	0.0565835	0	0.0426443	0.176323	0	0	0.0143553	0.0565835	0.111031	0	0	0.298658	0	0	0.0285692	0.189034	0	0	0.0143553
ADGRL1	3.72028	4.58976	4.49953	5.00899	3.90111	3.63343	5.50462	4.70929	2.22651	5.36422	3.70044	4.38336	5.41481	3.93734	4.98868	0.992768	5.02326	4.51916	3.71149	4.62469	5.77505	4.77136	2.79909	5.87603	4.35896	5.42526	5.04571	4.72738	3.70598	4.46467	4.19456	3.49825	3.76553	4.65134	5.08406	4.10852	5.38336	4.59574	5.66078	2.22033	4.75702	0.941106	4.39094	5.30342	5.29425	4.03034	4.12928	1.1375	3.65421
ADGRL2	2.52857	1.22651	2.33914	2.64386	5.36912	4.76607	4.01436	7.71136	3.38543	0.367371	4.72574	0.124328	0.226509	0.226509	3.94673	6.1467	4.14405	1.9222	3.0993	4.92837	0.111031	3.15866	0.773996	2.19849	1.82782	2.37295	1.50589	0.189034	3.1177	5.38957	3.10266	3.81967	5.23228	0.321928	1.68706	0.594549	2.08746	5.27947	0.15056	3.91073	3.86493	0.226509	3.90689	1.1375	4.36177	2.38957	2.26604	2.7761	4.53419
ADGRL3	0.238787	0.0285692	0.0143553	0.0976108	0.526069	1.89918	0.0143553	0.0143553	0.0703893	0	0.0285692	0.111031	0.238787	0.485427	0.0565835	2.25701	0.111031	0	0.226509	1	0.0285692	0.0565835	1.10434	0	0.485427	0.201634	0.0143553	0	0.731183	0.0285692	0	6.82985	0.298658	0.0143553	0.400538	0.0426443	0.0285692	3.0054	0.0976108	0.0143553	0.411426	0.214125	0.526069	0	0.0143553	0.0143553	0.0143553	0	0.485427
ADGRL4	0	0	0	0.0143553	0.0143553	0.0143553	0	0	0.0143553	0.0143553	0	0	0	0.0703893	0	0.0143553	0	0.0143553	0.0143553	0	0.0143553	0.0143553	0.0426443	0.0143553	0	0.0143553	0	0.0143553	0.0143553	0	0	0	0	0	0	0	0	0.443607	0	0	1.61824	0	0.0143553	0	0	0	0.0143553	0	0.0143553
ADGRV1	3.21568	1.67807	2.93546	3.12102	0.0976108	2.20163	3.67243	0.475085	0.422233	2.54844	2.70044	0.0143553	2.81558	3.86196	2.20477	0.863938	0.432959	4.66391	3.28983	4.17632	0.344828	2.35332	1.57531	0.214125	2.15056	2.49313	1.31034	2.70487	4.14078	2.11103	0.669027	0.176323	1.852	0.111031	3.03914	1.848	0.226509	0.15056	2.68257	1.12433	4.51159	7.07211	0.641546	0.0426443	2.01436	4.08831	2.55827	0.0285692	0.238787
ADH1A	0	0	0	0	0	0	0.0565835	0	0	0.0285692	0	0.0285692	0	0	0.226509	0	0.214125	0.0285692	0	0.0143553	0.0976108	0.0143553	0	0	0.176323	0.0285692	0	0	0	0.0285692	0	0	0	0	0	0	0	0	0	0.0565835	0	0	0	0.124328	0.0426443	0	0	0	0
ADH1B	0	0	0	0	0	0	0	0.0703893	0	0	0	0	0	0	0.111031	0	0	0	0	0	0	0	0	0	0	0	0.0143553	0	0	0.0143553	0	0	0.773996	0	0	0	0.0143553	0	0	0	0	0	0	0	0	0	0	0	0
ADH1C	0.0426443	0.0143553	0	0	0.0565835	0	0	5.44062	0.0840643	0.0143553	0	0.0426443	0.422233	1.20163	0	0	0.0143553	0.214125	0.0285692	0.0285692	0	0	1.74416	0.137504	0.831877	0.333424	0.0426443	0.0143553	0.0703893	2.49313	0	0	0.641546	0.0840643	0.0703893	0.0426443	0	0.0840643	3.06005	0.594549	0.650765	3.57894	0.0565835	0.0976108	0.238787	0.189034	0.687061	0	0
ADH4	0	0	0	0	0	0	0	0.163499	0	0.0143553	0	0.0565835	0	0	0	0.0285692	0.0840643	0	0.0143553	0	0	0.0143553	0	0.0143553	0	0	0.0143553	0	0.0703893	0.0976108	0	0	0	0.0703893	0	0	0.0143553	0	0	0	0	0.0703893	0	0	0.124328	0	0	0	0
ADH5	6.07938	5.18982	6.59783	6.39575	7.32472	6.97877	5.18785	7.57365	5.58737	6.6686	7.95315	6.27165	6.09149	6.15664	5.86022	6.98925	7.56872	6.36545	7.22766	6.52152	6.9318	5.75569	6.16128	6.08151	7.4307	7.0247	5.8495	5.23036	6.80697	5.78424	5.66192	6.31994	7.80954	6.37608	6.23112	6.15279	6.55459	7.00506	5.2211	6.70044	6.82833	5.33521	6.87308	6.40207	6.5694	6.72301	6.33807	2.62293	6.91922
ADH6	0	0.0840643	0.0565835	0.0143553	0.163499	0	0	2.50589	0.214125	0.321928	0.124328	0.298658	0.0565835	0	0.526069	1.28688	1	0.111031	0	0.163499	0.400538	0.0840643	0.0285692	0	0.495695	0.111031	0.0703893	0	0.201634	0.286881	0.333424	0.0426443	0.704872	0	0.201634	0.189034	0.226509	0.0565835	0	0.189034	0	0.263034	0.400538	0.137504	0.163499	0.0703893	0	0	0.0143553
ADH7	0	0	0	0	0.0565835	0	0.0143553	0	0	0.0143553	0	0	0	0.0143553	0.0143553	0.0143553	0	0.0565835	0	0	0	0	0.454176	0	0.0143553	0.0840643	0	0	0	0	0	0	0	0	0	0.0703893	0	0	0.0565835	0.0840643	0	0.0285692	0.0565835	0.0976108	0.0143553	0	0	0	0
ADHFE1	0.201634	2.18587	2.09085	2.56071	1.85599	1.0635	0.344828	0.378512	0.575312	0.485427	0.887525	1.25701	0.807355	0.659925	1.74846	1.73985	1.08406	2.45943	3.01078	1.91073	1.08406	1.26903	3.28983	1.61824	1.74416	0.263034	2.31615	1.37295	3.32769	1.5008	2.60644	0.443607	0.739848	1.79077	1.73118	2.23573	3.46728	1.1177	1.17632	0.713696	2.04614	3.07553	1.91073	2.07382	1.36177	0.238787	0.475085	0.238787	2.37851
ADI1	5.89506	7.05669	4.36947	3.74953	5.56864	5.25965	5.78241	5.99977	5.2407	4.18269	4.77558	5.42593	4.7241	5.89118	5.39575	5.45943	4.81198	6.28281	4.45154	5.21062	5.56651	4.94017	4.3512	6.03474	5.26866	4.59813	5.0387	4.849	5.80941	5.5373	5.00675	4.80116	4.92742	4.67469	5.8679	6.04111	4.8268	5.50653	4.28392	5.77479	5.8235	3.61941	4.86839	6.0676	6.30998	4.31397	5.32589	2.43296	5.43529
ADIG	0	0	0	0	0	0	0	0	0	0	0	0	0	0	0	0	0	0.0840643	0	0	0	0	0	0	0	0	0	0	0	0	0	0	0	0	0	0	0	0	0	0	0	0	0	0	0.189034	0	0	0	0
ADIPOQ	0.124328	0	0.0840643	0.321928	0	0	0	0	0	0.0426443	0	0	0.0426443	0.124328	0	0.333424	0	0.0703893	0.0143553	0	0	0.0143553	0	0	0	0	0	0.0143553	0	0.0143553	0	0	0	0	0	0	0	0	0.0565835	0	0.263034	0	0	0	0	1.67807	0.201634	0	0.0143553
ADIPOR1	7.28983	7.04352	5.83819	7.05767	5.68986	5.99413	6.55765	5.48414	5.96786	6.02215	6.31687	7.37408	5.99752	6.8282	6.00966	6.21043	6.53013	6.73457	7.41287	6.73281	7.08523	6.58496	6.06996	6.72014	6.85112	6.83124	5.9855	6.61809	6.4814	7.2183	5.02813	6.18607	5.89045	6.06005	6.37886	7.10664	6.55013	6.86047	7.32247	6.05897	6.85947	6.43763	6.64573	6.98231	7.01	6.74322	6.61941	3.88753	5.50557
ADIPOR2	6.47508	5.34447	5.75114	6.29389	5.06695	6.13627	4.77505	5.19731	4.89724	4.99141	6.04439	5.06091	5.40429	4.6605	5.27389	5.86344	5.04832	5.40054	6.83971	5.83542	5.48704	4.93026	4.42828	5.67044	5.93216	4.43296	4.09929	4.66448	5.17911	5.02059	4.79545	4.96255	4.63575	6.48736	6.16108	5.53138	4.63285	3.60999	5.0027	4.81762	5.79494	4.99684	5.96209	4.33414	4.76553	5.66221	5.82909	2.5509	5.45121
ADIRF	7.41844	2.98185	9.26604	8.47302	4.0054	6.38405	5.4219	0.485427	6.69738	8.75041	1.37295	6.54921	8.41181	9.2662	5.29719	2.59216	0.62293	10.2419	8.18978	7.25389	0.704872	1.23879	10.3978	0.344828	3.0018	8.26045	0.226509	9.22569	6.50557	5.92244	7.05387	0.226509	1.14405	8.66423	2.9982	3.42358	9.84276	0.505891	11.0067	6.95606	9.91489	9.48599	0.918386	5.49889	5.95536	9.23427	8.1577	3.05658	0
ADK	6.86901	5.61353	5.45976	4.55888	5.6279	7.41295	5.05615	5.19338	4.88704	5.80761	6.39472	5.50144	7.10622	5.12101	5.99684	5.27463	4.85649	4.86443	6.58346	5.1235	4.75489	5.57592	5.13381	5.58316	5.79181	5.24527	6.77136	4.6837	5.1635	6.21898	5.12722	5.16752	5.00854	6.61839	6.04242	6.14016	4.31904	4.63459	4.18269	5.80271	5.28983	5.34696	5.67214	5.09212	6.15927	8.36392	6.64746	2.7115	5.67016
ADM	4.66391	5.18745	2.12433	1.02148	4.89579	7.78888	0.956057	3.36737	4.48091	1.73985	2.56803	1.97453	4.51223	2.24184	5.61471	2.93546	4.89966	0.83996	5.25814	1.76553	4.33842	2.37295	5.46401	5.76182	5.30378	4.58195	1.19535	0.333424	3.28983	3.00899	2.854	2.88947	8.53512	3.99095	0.584963	0.704872	1.20163	4.853	2.15381	5.2032	3.67469	6.19042	6.09908	0.356144	4.23879	0.956057	3.24336	3.66562	5.45022
ADM2	1.91456	1.29278	0.790772	4.89918	1.0635	1.99639	1.77821	3.23419	1.70487	3.06867	2.40327	2.35614	2.21101	2.88557	3.10098	2.24793	4.43763	3.37295	1.28688	2.81762	2.36177	3.04614	2.08746	2.01436	1.58976	2.94673	0.765535	2.82579	3.06005	3.54226	1.61824	2.79701	4.38405	3.35614	1.68257	2.37295	2.49313	2.16672	1.56072	0.739848	2.488	2.06005	1.63691	3.07382	3.60407	3.69822	2.44626	0.321928	0.678072
ADM5	0.687061	2.64847	0.594549	1.46467	0.344828	2.30159	1.02857	2.21101	1.03562	1.93357	0.263034	1.82375	1.87578	2.28983	3.36737	1.43829	1.53107	1.60407	1.18269	1.71809	2.16027	2.96162	1.37295	1.73118	1.69599	1.95606	2.82375	1.22651	1.81147	0.731183	1.39506	1.28688	0.432959	2.11769	2.07724	1.73552	2.08066	1.14405	1.02148	1.03562	2.93357	2.41414	0.464668	2.15381	1.02857	1.82782	0.910733	0.137504	0.321928
ADNP	6.27109	6.09719	6.17712	6.2621	5.42727	5.56529	6.22901	6.16048	4.24108	5.972	6.15684	5.35544	5.63865	5.47379	5.63023	5.62848	5.75087	6.91719	5.24451	5.99977	6.10852	5.06393	4.9486	5.21023	6.06717	5.71232	5.80916	4.91361	5.73498	5.71315	4.3512	4.43229	4.91456	5.93664	6.11853	5.91385	5.74228	6.19751	5.5744	4.86592	6.04045	5.20046	5.32697	5.77215	5.64126	5.56377	6.20359	3.26003	4.50271
ADNP2	3.56682	3.02857	4.1102	3.62527	3.86493	3.51854	4.12928	4.44294	2.19219	4.14893	4.96532	3.65878	3.4957	3.06178	4.58916	4.30305	2.93923	2.83794	3.59455	4.01436	3.34767	3.75382	2.48027	2.49313	3.48156	3.25852	3.05658	3.02326	4.36387	3.56925	2.32193	3.99458	3.20163	2.77821	3.23726	2.88362	3.37851	2.926	3.38957	3.5472	3.49442	3.10601	3.69711	3.95513	3.46336	3	3.30743	0.847997	3.4957
ADO	3.31034	3.40599	3.77189	3.68482	3.70708	3.72792	3.93829	3.81967	2.34483	3.45681	4.18745	4.82934	4.09085	3.18903	3.9644	4.91025	2.96532	2.9782	4.0781	4.0036	2.89142	3.60051	2.60644	2.23266	3.05658	3.08406	3.63227	3.02148	3.71589	3.02857	2.40054	3.20163	3.03034	3.35614	3.3147	3.37851	3.30889	2.63459	2.9782	3.69377	3.90785	2.52857	4.54597	3.06178	3.33056	4.99232	3.75168	0.765535	3.73118
ADORA1	4.48156	3.67243	1.42223	3.30597	0.263034	0.0143553	3.17473	2.83996	0.31034	1.59455	3.03738	1.21412	4.78607	2.02503	3.07895	3.63575	3.06178	0.137504	4.88899	1.28096	1.25701	3.63691	0.739848	2.93734	4.29057	1.0635	3.4019	4.79857	2.59455	2.47768	0.176323	0.0143553	0.659925	4.86938	3.86096	2.23573	3.35614	1.88753	4.51916	0.443607	2.64616	1.30451	2.27202	4.91456	4.62352	1.97085	4.59276	0.0565835	0
ADORA2A	4.65076	2.80323	0.925999	2.03562	4.53419	2.59694	1.89918	1.65535	1.98914	2.62761	1.08406	3.76871	1.79494	1.89142	4.66562	2.04963	2.93168	3.82782	4.59395	5.08831	1.36177	1.90304	1.42761	1.09761	1.91073	4.5735	1.64155	3.3978	2.4957	3.10098	0.85599	0.356144	3.91648	0.992768	0.765535	2.55827	1.72683	1.89142	2.58976	2.17313	2.22342	3.95606	2.94486	2.1375	3.51728	0.956057	6.90485	0.0703893	3.80941
ADORA2B	2.46467	4.337	0.176323	1.20163	5.48349	5.04002	1.25096	1.76977	4.55827	1	4.27501	0.879706	1.01436	2.97269	5.69432	1.80323	5.20984	4.71149	2.40327	0.485427	4.37504	4.2854	3.99005	4.6427	4.96671	2.59932	1.25701	2.37573	5.56529	3.8953	3.17951	3.43296	5.24184	3.63691	2.02857	1.37295	0.422233	5.69321	3.3978	6.32733	2.77189	1.32769	4.29425	0.321928	4.28983	0.863939	2.34199	0.378512	3.83794
ADORA3	0	0.0426443	0	0	0	0	0.0565835	0	0	0	0	0	0	0.0426443	0.111031	0	0	0.0840643	0.0976108	0.0285692	0	0	0	0.0840643	0	0.0426443	0	0	0.0703893	0.111031	0.0840643	0.0426443	0	0	0	0.111031	0.0703893	0.0565835	0.0565835	0	0	0	0	0	0	0	0	0	0
ADPGK	5.07852	5.66704	4.92695	4.42626	5.37539	4.68426	5.17433	5.53916	5.36071	5.2211	4.96023	4.51538	5.29499	4.32193	6.28114	5.31216	6.11666	4.42962	4.12019	4.72574	6.56925	5.16752	3.89433	4.98505	5.1643	4.39575	4.21956	4.32553	5.45055	4.93546	4.19692	5.15015	4.44361	5.24108	5.51759	5.78895	4.85997	4.59634	4.69877	4.9528	5.46238	5.16631	5.18309	3.41278	4.44559	4.00988	4.96255	2.13093	6.10559
ADPRH	0.0426443	1.4489	0.389567	0.124328	0.201634	0.526069	0.189034	0.0285692	1.43296	0.137504	1.25701	2.54844	0.669027	0.773996	1.18269	1.85599	0.0840643	0.748461	1.58496	0.15056	0.641546	0.505891	1.22033	3.58135	1.28096	0.0285692	2.44626	0.0143553	3.48414	1.37295	1.32193	0.0143553	2.07382	2.06005	0.454176	0.948601	0	0.422233	1.1635	0.422233	1.15056	0.555816	2.01792	0.0143553	1.08406	0.464668	0.0285692	0	0
ADPRHL1	0.85599	2.62059	3.92029	2.68482	1.42223	3.44493	2.67807	3.27947	1.9782	3.21257	3.09592	2.21101	2.04614	4.23879	2.84197	2.59455	1.31615	3.64501	2.7137	2.94298	1	1.69599	1.20163	3.62176	3.17473	4.9458	1.48543	2.81762	0.62293	2.3978	3.20789	2.66903	0.505891	4.13175	3.83188	3.71918	2.07039	4.28021	3.53232	2.96532	2.9782	1.4489	3.15543	2.14731	3.55459	5.34873	2.40871	0.163499	3.66107
ADPRM	1.74846	2.26604	2.31325	1.70929	3.01257	2.98002	2.95791	2.57773	3.29131	1.74416	2.55336	1.94111	1.96347	1.7137	2.68032	2.82171	2.47249	1.95233	1.93357	2.79285	1.57046	2.18269	2.80116	2.7137	2.37574	2.24793	2.09424	2.07382	2.53356	1.70487	1.90689	2.32481	2.90881	2.40599	2.06695	2.12101	2.70929	3.37156	1.77821	3.4019	2.33628	2.65076	3.72465	1.22651	2.5008	3.42358	2.02503	1.0635	2.60881
ADRA1A	0	0	0	0.0285692	0.0285692	0	0	0.0285692	0	0.0285692	0.0565835	0	0	0.163499	0.0143553	0	0	0	0	0	0	0.0976108	0	0	0.0426443	0	0	0	0	0	0	0	0	0	0	0	0	0	0.0143553	0	0.0565835	0	0	0	0	0	0	0	0
ADRA1B	0.189034	0.0426443	0	0.0976108	1.28688	1.09761	0.0426443	1.40599	1.13093	0.0976108	0	0.356144	0	0.250962	3.41819	0.124328	1.99277	0.0143553	0.0703893	0	0.400538	0.0565835	0.111031	0.0143553	0.389567	0	0.584963	0.0143553	0.137504	0.604071	2.24489	0.189034	1.5656	0.0143553	0.0703893	0.176323	1.58015	0.475085	0.0285692	1.59455	0.367371	0.201634	0.941106	0	0.575312	0.0703893	0.189034	0.0143553	3.11103
ADRA1D	0.0565835	0.214125	0	0.111031	0.454176	0.0285692	0.0285692	0.0426443	0.298658	0	0	0.678072	0.0840643	0.422233	0.124328	0.0703893	0.201634	0	0.0143553	0.0143553	0.0285692	0.0143553	0.0426443	0.85599	0.378512	0	0.0143553	0.0143553	0.15056	0.0285692	0.0143553	0.0143553	0.903038	0.124328	0	0.0840643	0	2.30451	0.0426443	0.0426443	0.0565835	0	0.823749	0	0.214125	0.111031	0.0143553	0	0.0840643
ADRA2A	0	0	1.33914	2.79286	0.0565835	0.0285692	0.286881	0.0565835	0	4.20006	0.275007	0.0840643	1.852	0.0565835	0.0143553	0.454176	0.111031	0.0143553	0.321928	0.263034	0.0143553	0.0143553	0.0285692	0.0143553	0.0285692	0.238787	0.286881	0.238787	0.201634	0	0.0143553	0.0143553	0.790772	0	0.0285692	0.85599	0.0840643	0.495695	0.0143553	0	0.124328	2.70708	0.189034	0.613532	0.0285692	0.0976108	0	0	0
ADRA2B	1.42223	0.0976108	0.0426443	0.0976108	0.0285692	0	0.650765	0.0703893	0.0285692	0.83996	0.298658	0.250962	0.505891	0.275007	2.26003	0.731183	0.15056	0.0565835	0.432959	0.367371	1.29866	0.263034	0.137504	0.250962	0.0703893	0.124328	0.432959	0.111031	0.400538	0.226509	0.124328	0.0143553	0.0285692	0.0703893	0.0703893	0.0703893	0.632268	0.298658	0.970854	0	0.0703893	0.584963	0.201634	0.0285692	1.20789	0.137504	0.454176	0	0.0285692
ADRA2C	0.15056	3.11103	2.29572	4.4363	0.111031	0.298658	0.847997	0.443607	0	4.78973	0	5.26566	1.18269	2.45943	0.163499	0.0703893	0.15056	0.389567	3.40054	2.82579	1.83592	0.941106	0.0426443	2.79077	1.852	1.42761	2.17951	0.863938	2.40327	0.111031	0.0285692	1.95233	0	1.48543	3.45681	3.08406	3.59216	3.26454	3.32481	0.516015	4.42291	2.63459	3.55827	1.93357	0.0703893	1.69599	0.0285692	0.0976108	0.641546
ADRB1	1.88753	0.163499	0.263034	0.443607	0.344828	0.321928	0.0565835	0	0	0.475085	0.485427	0.0143553	0.344828	0.815575	0.83996	0.124328	0.0143553	1.28688	1.04963	0.0143553	2.66903	0.201634	0.275007	1.1375	1.02857	0.286881	0.632268	0.411426	0.0143553	0.189034	0.333424	0.0143553	0	0.526069	0.263034	0.201634	0.0703893	0.0565835	1.36177	0.0143553	0.565597	2.30451	0.356144	0.0143553	1.7866	0.378512	0.250962	0.163499	0.0565835
ADRB2	0.31034	0.0565835	0.250962	0.0976108	1.46989	1.75275	0.0426443	0.0976108	1.18903	0.250962	0	0	0.0143553	0.214125	1.61824	0.0565835	0.847997	0.0143553	0.0143553	0.0840643	0.0426443	0.0285692	2.81147	0.238787	0.903038	0.411426	0.0143553	0.226509	0.823749	0.275007	1.88362	0.0143553	0.263034	2.26604	0.0143553	0.0143553	0.176323	1.80323	0.0840643	4.39712	1.1177	1.77821	0.0285692	0.0426443	3.30159	0.176323	0.263034	1.848	0.0143553
ADRB3	0	0.0143553	0	0.0143553	0.0143553	0	0.0143553	0	0	0	0	0	0	0.0285692	0	0.0285692	0	0	0.0143553	0	0	0	0	0	0	0	0	0	0.0143553	0	0	0	0.0143553	0	0	0	0.0565835	0.0840643	0	0	0	0	0	0	0.0285692	0	0	0	0
ADRM1	7.60095	7.67589	6.48236	7.17901	7.27603	6.80387	7.15553	6.66249	6.82222	6.79429	5.13052	6.54458	7.44178	6.35085	6.58586	6.57046	7.67433	9.0273	8.62026	6.99118	7.76726	6.72874	5.90256	7.54682	7.09128	7.50478	7.33932	6.893	7.6978	7.10884	6.89373	6.7226	6.56163	7.99611	8.13093	8.2074	6.2681	7.47573	6.9216	8.02481	8.7708	7.37287	7.72982	7.31904	7.21704	7.12877	7.62666	3.08576	6.6605
ADSL	5.45549	5.58887	5.64184	4.78293	6.39763	5.5552	4.60051	6.66306	4.93026	5.91839	6.25039	5.20711	5.02768	4.6792	6.53993	5.33735	6.44178	5.46401	5.37016	5.22843	6.36685	6.51822	4.55152	5.54659	5.49697	6.60896	5.51759	5.27314	5.78372	5.63459	5.13791	6.46467	6.14016	5.34305	5.07852	5.19849	6.28077	6.76911	5.36807	6.55919	6.18309	5.90256	6.14507	6.55704	6.06996	6.51254	4.93593	1.09761	6.05853
ADSS1	2.24793	2.57046	3.4957	3.12102	1.42761	1.29866	3.74846	2.20477	0.739848	1.53107	0.782409	4.37921	3.19849	4.08491	4.97911	5.27128	3.84197	1.51602	3.48671	2.43296	1.23266	1.51602	2.07382	3.98277	1.87184	4.57652	0.948601	2.64386	3.34341	2.31325	2.94298	3.42626	3.37851	1.1177	4.99413	4.01703	2.01078	3.58496	3.94953	0.83996	4.58676	1.92979	2.29278	1.57046	2.80323	2.28983	1.57531	2.27202	2.36457
ADSS2	5.16108	5.53107	5.96394	5.88557	4.54473	5.88728	6.28799	5.22959	4.70099	4.916	5.75087	5.90665	5.50271	5.73498	5.84147	5.01659	4.85848	5.33842	5.44923	6.34447	5.79545	5.53232	4.55827	4.9364	6.24622	5.36422	5.94509	5.82782	6.17373	6.13361	4.20867	4.65191	4.52231	5.28244	5.09128	4.59872	4.91409	5.63081	6.35438	5.47994	5.6279	4.56072	5.18309	5.73769	5.86096	5.83971	5.04352	1.92979	4.95187
ADTRP	0.263034	0.443607	0	0.604071	0.933573	1.46467	0	0.111031	1.9855	0.0703893	0	0.124328	0.0703893	0.163499	0.765535	5.05137	1.89142	0	0.111031	0	0	0	0.9855	2.27501	0.432959	0	0	0.0285692	0.411426	0.321928	3.06178	0.0976108	0.321928	1.79909	0.0426443	0.0285692	0	1.44361	0.15056	0.879706	0.933573	0.0426443	2.81352	0.0426443	1.61353	0	0.0703893	1.83592	1.29278
AEBP1	2.06695	0.163499	0.378512	0.584963	1.67807	0.356144	0.189034	4.9364	0.422233	0.238787	0.176323	0.575312	0.189034	0.495695	0.526069	0.863938	0.31034	0.176323	1.28688	0.400538	0.378512	0.432959	2.62293	0.400538	0.238787	0.389567	0.189034	0.0143553	2.98914	0.263034	4.59991	0.298658	5.04133	0.0840643	0.910733	0.704872	0.214125	0.411426	0.536053	0.0840643	3.15543	0.422233	0.495695	0.687061	0.443607	0.0285692	1.31615	0	0.214125
AEBP2	3.6792	3.63807	3.43162	3.95791	3.94486	4.85499	3.36177	4.52732	2.79494	3.19692	4.45812	3.31325	4.39917	2.90881	3.74416	4.46532	4.28096	4.25626	3.44361	2.62527	4.28466	2.31904	4.63575	4.50526	3.39506	2.93168	3.11769	3.2032	4.23419	3.854	3.61824	4.393	3.57531	3.63923	3.51728	3.15704	3.47249	3.02503	4.47638	3.53481	4.12101	3.38681	4.41143	3.39094	2.98368	4.40395	3.06695	1.67807	4.56621
AEN	3.74953	4.25626	3.68818	4.04352	3.76553	3.98914	4.83946	4.80632	3.38681	4.36667	4.38474	4.83895	4.30961	3.8953	5.12143	3.34625	5.12019	2.89918	4.2032	4.94673	5.61294	5.09677	1.48026	2.66676	3.87676	3.64386	3.61706	4.69265	4.40871	3.32481	2.45943	4.04439	3.45681	4.55213	5.0018	5.36702	3.50335	3.68257	4.30232	4.30743	5.25172	3.64039	5.01257	4.2426	3.93452	6.56879	3.88166	1.33914	5.1469
AFAP1	3.86493	4.14241	3.54967	4.47379	4.43496	4.76394	3.848	2.28983	3.65992	4.06953	3.2032	1.22033	2.926	2.62293	5.33628	4.44228	3.21101	3.0036	3.38819	3.08066	3.95327	3.68482	2.91456	4.5656	5.18031	3.61941	2.73552	2.53356	4.94439	3.19692	4.13996	1.95606	5.41819	4.67525	3.14405	1.87184	4.13504	4.23189	3.05137	5.29057	4.29278	1.53107	5.77558	0.584963	3.5097	3.35614	2.82782	0.31034	2.68257
AFAP1L1	1.21412	1.73118	0.495695	0.475085	1.5509	1.16993	0.137504	2.72901	2.24489	0.0703893	3.44626	0	0.0143553	0.400538	3.8339	1.56071	3.26754	0.163499	0.575312	0.15056	0.669027	0.847997	1.42761	4.75649	0.687061	0.0426443	0.176323	0.0426443	2.74631	0.970854	2.28983	0.226509	4.14812	2.45943	0.0703893	0.0426443	0.0285692	2.34767	0.226509	3.21101	1.80735	0.201634	3.43029	0.0565835	2.99639	0.124328	0.201634	1.0072	4.83441
AFAP1L2	0.722466	0.321928	0.238787	1.67807	2.29866	0.333424	0.176323	2.60881	3.47119	0.879706	1.11103	5.02237	3.56925	0.250962	3.29278	4.904	0.722466	0.0703893	2.74631	2.85997	0.176323	0.275007	4.0365	2.04264	1.60407	1.82782	2.72901	0.31034	1.83996	4.17792	4.14893	0.0143553	0.214125	3.97728	2.71809	3.72137	3.75596	2.49057	1.02148	5.13709	0.526069	0.613532	0.378512	0.0426443	3.13093	0.378512	0.887525	0.189034	2.57289
AFDN	6.93298	6.0648	5.27501	6.14078	4.56925	4.62702	5.51665	6.56621	4.86295	5.42459	5.75782	5.04789	6.37573	5.7832	7.80826	6.47005	5.44526	6.16631	5.71425	6.26716	5.83693	7.43646	4.50144	5.3906	6.53838	4.3875	6.07382	5.11145	5.6985	6.40497	5.6907	5.21101	1.19535	4.63981	5.10056	4.64846	5.9644	3.98368	6.35191	6.05615	6.45828	5.18903	5.19022	5.51191	5.87553	4.05224	6.21956	1.25701	4.54226
AFF1	2.74416	3.73227	3.32481	3.67129	2.43029	3.01614	4.07125	4.35614	2.70487	3.91934	2.52607	2.56072	3.17473	3.13422	2.52857	2.54102	3.3978	3.91648	3.27202	3.51096	3.72247	1.89918	2.74201	3.71918	4.20555	3.10266	2.09424	2.83794	3.41278	3.93357	2.52607	2.79909	3.12763	4.20789	2.64155	2.64155	3.18269	2.61117	3.15704	3.46074	3.67807	3.51223	2.89336	3.18269	2.90689	1.28688	2.84599	0.731183	3.0635
AFF2	0	0.0703893	0.0285692	0.0426443	0.0143553	0	0.226509	2.68706	0.0143553	0.0143553	0.0565835	0.0285692	0.0143553	0.0285692	0.0426443	1.83996	0.226509	0	0.15056	0.111031	1.17632	0.176323	0.0976108	0	0.0840643	0.0285692	0.15056	0	1.12433	0	0	0.31034	0.333424	0.333424	0.0285692	0.0565835	0	2.22651	0.0143553	0.0143553	0	1.72683	0.214125	0	0.0285692	0.124328	0.0143553	0	0.176323
AFF3	0.0565835	0	3.22651	4.43696	2.48543	0.0565835	0.378512	0.0143553	0.0285692	4.74416	0.163499	2.82579	1.13093	0.0840643	0.0565835	0.0840643	1.7866	1.08406	2.99095	5.63459	0.925999	0.422233	0.0143553	0.124328	0.0285692	0.189034	0.0703893	3.853	0.15056	0.0143553	0	0.0840643	3.42089	0.0143553	1.72683	1.33342	6.81596	1.4489	0.263034	0.555816	3.6017	2.64155	1.58015	0.389567	0.0976108	3.34767	0.0285692	0	2.89918
AFF4	3.33199	4.69766	3.92505	5.09297	5.25852	5.01346	4.04614	4.97269	3.15056	5.67948	4.70763	4.72629	4.12516	4.65935	4.62235	4.91743	4.27426	4.56255	4.37086	4.97682	4.13093	3.76553	3.24184	4.87086	5.19417	4.50144	4.53169	4.37643	5.46401	4.55765	3.72247	3.9855	5.15785	3.98002	4.29278	4.32121	4.57894	4.65478	4.39712	4.93499	4.3147	3.98094	4.53543	3.72683	4.6427	3.81557	2.854	2.11769	5.38509
AFG1L	1.40054	2.67582	1.64155	1.18269	1.54102	1.51096	1.48543	2.22959	1.20163	1.53107	1.49057	1.09085	1.35614	1.31615	2.14731	1.44361	1.81147	1.60407	1.26303	1.22033	1.10434	1.41684	0.847997	1.852	1.93734	0.85599	1.81558	1.22033	1.23879	1.40599	1.50589	1.49057	1.03562	1.25701	1.25701	1.07039	1.60881	1.62293	1.46989	1.81147	1.80323	2.05311	2.81967	1.75275	2.0635	1.774	1.33342	0.189034	1.81967
AFG3L2	6.16269	5.76208	6.65607	4.65363	5.55367	6.15178	5.46924	5.79857	5.15178	5.60526	7.20897	4.9644	3.66789	4.765	4.76022	6.27314	6.16712	5.36107	4.77189	5.48156	5.67073	5.86171	4.29057	5.61058	5.93192	5.91552	5.57924	5.62381	6.63677	5.09761	5.89579	5.92932	4.85549	5.40224	5.21062	4.92837	3.8953	6.03254	4.46009	5.24717	5.60999	4.81762	5.80503	5.56468	6.30323	5.01792	5.58406	1.93357	7.08683
AFM	0	0	0	0	0	0	0	0.0703893	0	0	0	0	0	0	0	0	0	0	0.0143553	0.0285692	0	0	0.0285692	0	0	0	0	0	0.0285692	0.0143553	0	0	0	0	0	0	0	0.0285692	0	0	0	0	0	0	0	0	0	0	0
AFMID	5.05702	4.30816	4.3067	4.8485	3.67243	5.64472	5.30816	5.06005	3.49569	4.6605	5.34483	6.02215	5.75916	5.26228	5.4192	4.0045	5.09381	4.27202	5.28429	5.30779	4.1334	4.75862	4.67129	5.01703	4.50906	5.44659	4.99141	5.50112	5.43863	4.36247	3.86295	5.35332	4.19456	4.95931	4.90062	5.08873	5.22033	5.28983	3.74201	4.44758	5.72165	4.30816	4.53107	4.79545	5.03694	4.80426	6.34961	1.74846	5.66106
AFP	0	0.124328	0.238787	0.0565835	2.22033	0.137504	0	0.378512	0.765535	0	0	0.0143553	0	0.0703893	0.565597	0.0565835	0.650765	0.111031	0	6.6946	0	0	0.0285692	0.333424	2.17313	0.505891	0.526069	0.176323	0.454176	2.99458	0.389567	0.31034	1.42223	0.214125	0.356144	0.111031	1.30451	0.948601	0.367371	0.678072	0.454176	0.432959	0.333424	0.495695	0.773996	0.604071	0.0143553	0	1.20163
AFTPH	4.96255	5.09845	4.68762	4.77347	2.82985	4.18269	4.80219	4.32553	4.14568	4.80168	4.68032	4.14731	4.50843	4.73118	4.56255	3.85898	3.67469	5.09339	4.91361	4.57652	3.61824	5.2211	4.32265	4.40531	4.92172	4.9279	4.05311	4.0917	4.8495	4.848	3.81147	3.93546	4.07039	3.74631	4.12846	4.25096	5.19062	3.56194	4.32481	3.91457	4.72083	5.09424	4.04963	4.65306	4.91695	4.38474	4.60999	2.64155	3.78241
AGA	3.62761	3.78031	6.33038	5.31723	3.53481	3.54473	4.42358	4.93168	4.0197	4.06867	4.21179	4.14405	2.79285	4.32984	4.01168	4.43496	5.04221	5.47086	2.73985	5.99367	5.77162	3.47768	3.91552	5.1639	4.43496	5.49025	4.35544	4.31107	5.86938	4.63343	3.8846	4.36317	4.83188	2.21101	5.13545	5.91025	3.37295	4.03298	4.10936	4.99955	5.08704	4.67807	4.89821	4.84298	5.15987	3.71809	3.75061	1.34483	3.91073
AGAP1	4.38681	4.61353	4.337	5.06652	3.51854	3.70598	4.40259	3.30597	2.774	3.97361	1.37295	4.48736	3.76235	3.62176	4.53792	3.97636	4.29719	4.23726	4.71425	4.19219	4.49953	3.57289	2.35896	0.263034	4.44956	3.91265	3.47379	3.37434	5.36036	4.05572	2.9486	3.14568	3.77083	3.66789	4.05832	3.46597	3.77189	3.99005	4.44427	3.5472	4.51349	3.15866	5.91433	4.5008	4.06523	3.3978	4.12184	0.669027	3.08576
AGAP2	2.21101	3.28392	0.163499	1.32769	1.49057	1.1635	0.137504	1.20163	1.01436	0.238787	0.773996	2.37573	0.321928	1.69153	3.12598	0.594549	0.238787	0.85599	1.5008	0.85599	0.0703893	0.15056	0.526069	0.0976108	0.641546	0.485427	0.214125	0.0703893	0.495695	0.378512	1.48027	0.526069	0.910733	1.13093	1.18269	1.72683	2.28688	1.49057	2.37851	0.163499	2.04963	0.15056	0.124328	1.01436	0.189034	0.111031	1.31034	0.555816	1.24489
AGAP3	5.71754	5.63343	5.99503	6.45055	5.70294	4.96116	6.59231	6.31325	4.13093	5.94111	5.05615	7.06566	5.80323	5.53388	4.76818	5.92339	6.23955	5.18943	5.70404	6.29517	7.30488	5.85898	4.19062	5.07039	5.62936	5.85175	6.832	5.39025	4.72792	6.09128	5.14078	4.81967	5.98527	5.65907	6.07232	5.4941	7.22043	6.21529	6.11728	6.12184	6.07724	5.68706	6.15967	5.55704	5.82604	4.93876	3.89239	3.32912	5.12474
AGAP4	3.25248	3.55949	3.70377	4.07724	3.22959	3.35473	2.81147	4.28244	2.09424	4.1334	2.72247	4.50208	4.12516	3.01436	4.93546	4.27798	3.94486	3.31615	3.91839	4.12516	4.07211	4.32984	3.36317	4.27575	3.10266	3.46597	4.26078	3.0054	4.29646	2.76553	3.36877	2.76977	2.94486	3.03034	3.7126	3.39232	4.61353	3.27352	3.38681	3.55582	4.53294	4.15462	3.63227	3.56194	3.62527	2.40599	3.28836	0.948601	1.99277
AGAP5	2.88362	2.3505	1.90304	2.60407	2.14405	1.91456	1.62293	3.29572	1.23266	2.75916	1.07724	2.8339	3.73118	2.53605	4.01078	3.14241	2.08746	2.61353	3.22342	2.51854	2.22033	2.6893	2.46728	1.41143	2.02148	2.69822	3.98641	2.50843	3.28392	2.17951	2.11437	2.08746	1.99277	1.51602	2.66676	2.51602	3.28392	2.29572	2.41143	3.12598	2.96717	3.33485	2.5656	2.96532	2.33342	1.14405	3.01257	0.575312	1.0635
AGAP6	3.75382	4.31252	3.89724	4.07553	3.75489	3.97728	2.98185	4.8125	2.28983	3.77716	3.03914	4.31759	4.20711	3.83289	4.82018	4.33771	3.94486	3.45418	4.82833	4.88655	3.24489	4.29499	3.03386	2.95233	3.22497	4.01346	4.10182	3.63923	5.37469	2.94673	3.17792	3.45286	3.17473	2.70044	3.75275	3.51979	5.46173	3.39094	3.78764	3.55336	4.77979	4.62819	4.03034	4.20555	4.03826	3.10769	3.87774	1.1375	2.83996
AGAP9	3.58014	3.61824	2.93168	3.50716	2.96347	2.65076	2.32193	4.45615	1.83188	3.08406	0.722466	3.04089	3.54967	3.72247	5.20046	4.2032	3.59932	3.0268	3.5509	2.74201	3.34483	3.85898	3.22497	3.23113	2.10434	2.0036	3.1811	3.27053	5.18031	3.10098	2.97269	2.45943	3.28392	2.46728	3.21413	3.15381	4.34696	1.48543	1.65535	4.15866	2.82375	4.68762	3.8885	3.60999	3.47897	1.1375	3.40871	0.790772	1.68706
AGBL1	0	0	0	0	0.0565835	0	0	0	0	0	0	0	0.0143553	0	0.0143553	0.0143553	0.0565835	0	0.0565835	0	0.0143553	0	0	0	0	0	0	0	0	0	0	0	0	0	0	0.111031	0	0	0	0	0	0.0143553	0	0.189034	0	0.0143553	0	0	0.0840643
AGBL2	0.879706	0.895303	0.0976108	1.10434	1.83188	1.79494	0.176323	0.411426	0.422233	0.918386	0.111031	0.978196	0.432959	0.378512	2.82171	0.903038	1.49057	0.722466	2.18269	2.23266	0.903038	0.790772	2.04963	1.89918	0.0840643	1.39506	0.0840643	0.411426	2.18269	0.669027	2.54844	0	0.367371	0.978196	2.26604	1.87971	1.59455	1.65992	0.659925	1.46989	0.863938	1.54597	1.64155	0.536053	0.739848	0	0.389567	0.0565835	1.5656
AGBL3	0.613532	1.42223	1.5656	1.26303	1.15056	1.29278	1.29278	2.48027	1.72683	1.90304	1.47508	1.83592	0.895303	1.76553	1.14405	1.07039	1.29278	0.863939	1.56072	0.722466	1.1375	1.26903	1.08406	1.76553	1.17632	1.52607	1.33914	0.918386	1.9222	1.18269	1.55582	1.18269	1.04264	0.978196	0.933573	0.790772	1.04264	1.23879	0.83996	1.65076	2.16027	0.863939	1.22651	1.05658	1.22033	1.25096	0.903038	0	0.863939
AGBL4	0.0976108	0	0.0703893	0.992768	0	0	1.0635	0.0565835	0	0.263034	0.765535	0.970854	0.333424	0.333424	0.0285692	0.356144	0.0143553	0	0.0565835	1.43829	0.400538	0	0.0285692	0	0.0565835	0.432959	0.163499	0.137504	0.275007	0	0	0.0565835	0	0	0.0426443	0	1.46989	0.275007	0.31034	0	0.298658	0.594549	0.0703893	0.286881	0	0.879706	0	0	0
AGBL5	4.2032	5.15785	3.04439	4.61941	3.79181	4.82782	4.57652	5.50748	3.70819	4.62585	5.41853	4.75596	3.1635	3.85898	3.95513	3.9542	5.32085	5.19377	4.89966	4.18428	5.93711	4.12598	5.75275	4.8485	4.14731	5.26903	5.05007	2.15704	5.05485	4.44361	4.79546	3.59813	4.81404	4.83996	4.65478	4.2426	5.44692	5.71672	3.41414	3.73769	4.1914	3.58976	3.11103	3.81967	5.04439	5.15947	3.63807	0.871844	4.15704
AGER	1.37295	2.8679	1.83188	2.17313	2.43563	1.87971	1.36737	3.42089	1.54597	2.32481	1.57046	2.30451	2.78869	1.80735	2.99277	3.06178	2.88753	1.41684	1.59932	2.60644	2.79077	2.41954	2.12102	2.35614	2.24184	1.97085	2.82579	1.25701	2.13422	2.06005	2.88362	1.9486	2.24184	1.67356	2.65992	2.51854	3.99639	3.08406	2.57046	1.55582	2.32193	3.42089	0.963474	2.56072	1.95233	1.82375	1.18903	1.75275	2.57289
AGFG1	5.9279	6.99966	5.8936	5.67214	6.0813	5.55643	4.87184	5.56468	5.06005	5.39985	4.80168	4.73552	5.26791	4.92125	6.01881	6.03804	6.28707	5.09929	5.89263	6.22882	5.27314	5.10014	4.33842	5.09803	6.70901	5.22651	5.58376	4.56803	6.77479	6.27184	4.28688	6.07788	5.49378	5.53294	5.05485	4.70929	5.56712	4.96255	5.45286	5.10392	6.12371	5.06695	6.70058	6.4614	6.30797	5.33985	5.30305	2.07382	4.69544
AGFG2	3.97545	3.75061	2.21101	3.15866	2.70044	2.38681	2.53605	2.60407	2.1635	2.72683	1.42223	1.82375	1.65992	2.88362	2.51096	2.82985	3.26604	2.76553	3.10266	2.66448	3.24641	1.4489	2.03914	4.92695	4.21101	3.62877	1.81558	2.25096	3.53107	3.88655	4.05745	1.36737	3.29425	2.51854	2.83794	2.73769	2.5509	2.88753	3.23266	3.27947	2.80735	3.33771	3.67129	2.04264	4.21956	2.69599	3.97911	0.495695	1.70487
AGGF1	3.41143	3.52607	3.13093	4.27426	4.09085	3.96993	4.0798	4.41684	2.67356	4.33414	4.01525	4.4363	3.96993	3.93734	4.15056	3.80941	3.04089	3.67807	3.69488	5.39266	3.39917	3.06695	2.26303	3.17792	3.60288	3.89239	3.09592	3.94767	3.44758	3.33914	2.84599	3.42895	3.1127	1.99639	3.8846	3.93074	3.98732	3.31759	3.73985	3.45022	3.7137	3.58015	3.38267	3.99458	3.52982	3.67356	3.20006	0.978196	3.79077
AGK	5.21023	4.76871	5.06996	4.84649	5.72574	5.07253	4.83542	4.88753	3.45549	5.30049	6.6893	4.78555	4.26679	4.54597	4.69988	4.58796	5.1635	3.98459	4.31832	4.1635	5.62556	4.29866	3.70708	3.83086	5.08023	5.29315	4.78816	4.71425	4.0993	4.86443	3.56682	4.59753	4.56682	4.89385	4.82171	4.54535	3.60407	5.08789	4.2032	4.92742	4.87873	4.92077	5.50653	4.48285	4.66221	4.66334	4.66164	0.910733	5.44791
AGL	3.46858	3.64847	2.30743	3.0268	1.96717	2.81147	2.18269	3.6427	2.12763	3.84398	4.29352	3.2032	3.41143	2.96532	3.11769	2.17951	2.31904	3.72247	3.66903	3.67807	3.27202	3.81352	2.4957	3.73444	3.57773	2.69377	2.55336	1.70929	3.98732	4.41751	2.22033	2.15704	2.24184	2.20477	2.31615	2.31034	2.73769	2.64847	1.60407	2.46989	2.59932	3.14893	2.27202	2.68032	3.78346	4.82629	3.11769	0.584963	3.34625
AGMAT	0.0703893	0.0143553	0.0976108	0.879706	1.31034	1.04264	0.475085	1.32193	1.01436	0.925999	1.54102	3.07553	2.67129	0.31034	0.807355	0.941106	0.0840643	1.48543	0.831877	1.5656	2.26003	0.0285692	0.790772	2.09424	0.163499	1.10434	1.83592	0.807355	2.63923	2.14405	0.545968	0.0565835	1.0072	2.39232	2.42761	2.32769	0.443607	0.0565835	0.536053	1.82375	0.333424	1.79077	1.51096	1.91073	0.85599	0.0703893	0.189034	0.0565835	0.0703893
AGMO	0.0703893	0.0565835	0	0	0	0.0143553	0.0703893	0.584963	0.0703893	0	0	0.189034	0	0.0426443	0	0.0143553	0.0143553	0	0.163499	0.0143553	2.64155	0.575312	2.39506	0.565597	0.111031	0.226509	0.0703893	0	2.58496	0.0143553	0.344828	0.0703893	0	0.650765	0.0703893	0	0	0.0143553	0.0565835	0	0.189034	0.0565835	0.15056	0	0.83996	0.0143553	0.0143553	0	0
AGO1	3.86394	3.13586	2.59694	3.38819	2.52105	3.19692	3.66448	3.47638	1.97453	3.24793	3.33771	3.68145	2.46467	1.98914	2.96162	5.08023	2.87381	3.02503	3.60881	3.32337	4.13011	2.85599	2.18587	3.13422	3.28688	3.07211	2.75489	1.88753	4.04963	3.70819	2.90689	2.44626	3.34908	2.76553	2.8953	2.23879	3.00899	3.12598	2.64616	2.29278	3.45154	2.14405	3.59335	2.93357	3.74308	2.64616	2.53605	0.286881	3.48414
AGO2	2.22342	5.03386	3.9486	4.79286	4.0798	2.89724	3.69488	4.19061	3.52231	4.45943	2.97453	3.774	4.50016	3.97269	5.29278	4.5552	4.17632	5.23611	5.50779	4.23726	5.3906	5.39917	3.77926	4.69321	3.90689	4.35614	5.41143	3.57531	4.23955	4.03386	3.38128	3.91934	4.47832	4	3.88166	4.0027	3.79077	3.93734	3.68594	3.83592	4.13504	3.18428	4.97407	4.29131	3.94111	2.63227	2.28688	0.713696	2.76341
AGO3	2.43563	3.40327	1.69153	2.62761	2.21412	2.89142	2.21101	2.50843	1.95977	3.12433	1.5008	2.1375	1.98914	1.65992	2.852	3.98732	3.78764	2.04963	3.5373	3.20477	3.66562	2.90881	2.11103	3.25248	2.78031	2.81967	2.73118	1.54102	3.65878	3.38405	1.61353	2.852	3.9607	2.6017	2.65076	2.46205	2.38681	3.14893	1.56072	2.72901	3.1811	2.68257	3.70044	1.9782	3.94579	1.4957	1.90689	0.263034	3.06005
AGO4	2.89336	2.16672	2.926	2.926	3.01792	2.90304	3.33056	3.852	2.5509	2.68482	3.25399	3.21878	2.82375	2.12102	2.51854	4.32048	2.61353	2.84197	3.07039	3.47897	3.61471	3.63807	3.07724	2.69599	2.95606	2.97453	3.0072	1.78241	3.58737	3.88655	3.10769	3.13258	2.95606	2.25701	2.72028	2.15381	3.20945	4.13093	1.9782	2.26303	2.67356	2.66448	3.94486	1.16993	3.63923	2.63459	2.15704	0.201634	3.30597
AGPAT1	3.11936	6.01748	4.71754	5.58857	6.25852	6.57198	5.86913	5.81762	5.55121	6.31234	5.42324	6.7301	4.70487	6.00068	5.22149	6.45368	6.1817	4.62527	5.00225	5.22882	5.3067	4.37712	5.02414	5.8535	5.68004	6.08321	5.44062	4.61058	5.71397	5.30889	5.67469	5.40871	6.31651	5.94275	4.5267	4.54905	5.12557	5.81429	5.58646	6.85474	4.95513	5.42257	5.46761	4.83794	5.74093	5.11562	3.86691	2.02148	6.39215
AGPAT2	5.57077	6.60955	4.91169	5.95791	5.42492	5.04745	5.8071	5.51001	5.62088	4.97545	2.91648	6.26097	5.73769	5.04133	4.29793	6.28374	5.49153	4.69042	5.73985	5.67016	5.94252	6.23074	4.90641	6.3644	5.37365	5.4851	5.06996	4.94626	5.32876	5.92505	4.35403	5.1014	5.44361	5.96	6.09403	5.64126	3.82884	5.32012	6.29039	6.04089	5.337	4.47638	5.74093	6.14119	5.72765	4.38128	5.63488	2.62527	3.31759
AGPAT3	5.32085	4.96532	4.61235	4.97865	4.393	4.35473	5.35438	5.14323	4.54782	4.79338	3.99186	4.94533	4.66903	4.74362	4.81813	6.00921	3.37851	5.32984	5.18388	5.24489	3.20006	4.37573	4.04701	4.57954	4.9607	6.44361	4.75489	4.852	5.19417	4.96023	4.04264	2.98732	4.97911	5.12887	4.99367	4.98413	4.2854	4.81813	5.55244	5.25323	4.51791	4.0063	4.51475	4.55213	5.17592	4.52293	4.9472	0.765535	2.12102
AGPAT4	1.58015	0.0703893	0.0565835	0.0703893	2.83592	0.0285692	0.0285692	3.33342	0.970854	0.163499	2.07724	2.68706	0.594549	0.641546	2.96347	2.6893	2.07382	0.0976108	0.0285692	0.124328	2.22342	2.62059	1.88362	0.275007	1.34483	0.782409	2.17632	0.214125	1.66448	0.400538	1.43829	1.78241	3.04089	2.07724	0.0976108	0.0426443	0.85599	2.65076	0.85599	1.85997	0.389567	0.15056	3.28392	0.0840643	0.0976108	0	1.05658	0.124328	2.43296
AGPAT5	4.06264	3.22651	3.25248	3.04089	5.74739	4.34554	3.36597	4.86295	3.11603	3.10769	5.34979	4.73498	3.20477	3.80012	4.29499	4.3978	4.40122	3.37434	3.67694	3.76022	3.82883	3.8885	3.36877	3.58616	3.64616	2.43829	3.76341	3.41007	5.43763	2.64616	3.29131	4.30378	5.0492	3.84197	3.25399	3.51475	3.36597	4.17552	3.07211	4.27798	3.51475	2.44361	5.08194	3.10434	4.19219	4.68089	3.90785	0.992768	4.13258
AGPS	1.26303	6.13052	2.12763	2.14405	3.15218	4.42761	2.24184	4.29572	3.99095	3.26604	4.03298	4.02059	4.1819	4.53107	4.765	3.96255	4.62117	3.7126	3.73985	4.39985	3.35614	4.27501	4.85449	5.05007	3.41954	2.01436	2.97453	1.94486	5.73877	4.74308	3.70708	5.0036	4.66164	3.95884	0.111031	0.0976108	4.02148	5.76049	3.25399	5.1823	3.71039	3.94298	5.29352	1.9855	4.92695	3.7845	1.7866	0.765535	5.33771
AGR2	9.04696	0.879706	9.21885	9.31209	0.464668	1.67356	6.02104	9.0487	5.19417	6.58135	0.214125	1.5509	10.5209	7.0954	2.35896	2.12433	1.23879	10.0466	4.34483	10.7852	1.17632	0.823749	7.33074	4.65992	6.99299	9.40827	0.176323	11.2625	0.871844	8.24189	4.40463	0.400538	0.367371	0.613532	7.63285	8.11343	1.29278	0.526069	10.3591	4.40463	8.88255	10.4186	0.704872	8.73518	4.72192	11.4806	7.36387	1.80323	0.214125
AGR3	0.344828	0.0426443	6.42291	5.9607	0.0426443	0	0.0840643	2.93734	0.124328	0.201634	0	0	4.61235	1.852	0	0	0.176323	7.47598	0.238787	9.15279	0	0.0703893	0.286881	0.226509	0.263034	0.15056	0.333424	0.748461	0	3.88557	0.15056	0	0	0	0.443607	2.41143	0.263034	0	6.0798	0	1.93734	5.24717	0	0	0	9.3052	0.389567	0	0
AGRN	6.92053	7.43104	5.67948	7.11988	4.82833	6.2407	6.52215	7.86981	6.39985	7.37243	3.15866	5.04963	5.27575	6.06113	7.5267	7.25229	6.50335	4.67242	7.15076	5.39025	7.10696	6.70625	7.96578	7.30369	6.87603	6.01369	5.83996	4.95652	6.71273	8.0387	6.94146	3.82985	7.50295	7.1373	6.81801	6.19338	5.55919	6.17153	6.0009	7.15178	6.94755	6.64674	6.33932	6.27594	7.64465	4.36877	7.37791	2.7137	2.45681
AGRP	0	0.189034	0	0.0426443	0	0	0	0.189034	0	0	0	0	0	0	0	0	0.0565835	0	0	0.0840643	0	0	0	0.0976108	0	0.0565835	0.0426443	0	0	0	0	0	0	0	0	0	0.0703893	0	0	0	0	0	0	0	0	0	0	0	0
AGT	0.226509	0	0.0285692	0.163499	0.0565835	0.124328	0.0976108	0.124328	0.0840643	0.0976108	2.19219	1.81967	0.613532	0.485427	0.275007	1.29278	0.0426443	0.344828	0.0976108	0.400538	4.38128	4.89821	0.0565835	0.0976108	0.85599	4.81813	0.321928	0.286881	0.485427	1	0.0976108	0.0426443	1.57531	0.0143553	0.0840643	0.0426443	0.189034	0.584963	0.367371	0.0840643	0.0426443	0.214125	0.495695	0.0703893	0.422233	0	0.0565835	0	0.0703893
AGTPBP1	2.30743	2.36177	2.19535	2.5008	3.81558	3.2854	2.30743	4.20867	2.33056	3.60407	4.89579	2.53605	3.2555	3.01078	2.774	2.90304	3.06523	3.27053	2.18269	3.20163	2.70708	4.15623	1.44361	2.46989	2.81558	2.6017	3.77716	1.72683	2.48543	2.83188	2.30743	3.74093	3.42223	2.65306	2.0036	2.33914	3.73227	2.25399	1.64155	3.87676	2.14405	2.14731	4.0635	1.73118	2.36177	3.17632	2.52356	0.948601	3.29866
AGTR1	0	0	0.250962	0.0143553	1.81147	4.0018	0	3.19535	0.378512	0.0285692	0	0	0.0976108	0.0143553	0	0	0.454176	0.0840643	2.46989	4.91217	0.163499	0.475085	0.0143553	0	0.0840643	0.0143553	0.0143553	0	0.0703893	0	0.137504	0	5.04177	0.214125	1.852	0.344828	0	0.275007	0	0	0.111031	1.25096	0.62293	0	0.0285692	2.60644	0	0	1.1635
AGTR2	0	0	0	0	0.0143553	0	0	0.0703893	0	0	0	0	0	0	0.0426443	0.0143553	0	0	0	0.0143553	0	0	0	0	0.0143553	0	0	0	0	0	0	0	0	0	0	0	0	0	0	0.0143553	0	0.0143553	0	0	0	0	0	0	0
AGTRAP	5.01748	5.19692	4.28021	5.33557	5.68117	4.49249	5.53574	5.88411	5.80555	4.88655	3.11769	6.43896	4.78293	4.45418	5.91217	4.94205	5.77795	5.33127	5.65392	5.82731	5.9528	2.854	5.47021	5.49729	6.2211	4.83542	6.56056	5.12101	4.39575	6.95617	5.29719	5.78869	5.25134	5.46858	5.3579	4.82528	5.6343	5.98048	4.36177	4.91121	5.49185	4.66619	6.05203	5.53419	4.92932	5.52105	4.39643	2.73985	5.2817
AGXT	3.9607	0.344828	0.847997	1.79909	0	0	0.0426443	0.0143553	0	0.0143553	0	0	1.43829	0.847997	0	0.0426443	0.0143553	0.0976108	0	0.0565835	0.0143553	0	0	0.250962	0.111031	0.250962	0	0.632268	0.0143553	0	0.0285692	0	0	0.0143553	0.0565835	0.0565835	0.0426443	0.0143553	0.226509	0	0.333424	0	0.15056	0.0285692	0.0840643	0.0426443	1.29278	0	0
AGXT2	0.0285692	0	0.163499	0.124328	0	0	0.0143553	0	0	0.0285692	0.0976108	0.0143553	0	0.0143553	0.0285692	0	0	0.0426443	0.0565835	0.0285692	0	0.0143553	0	0	0	0.0565835	2.88557	0.0426443	0	0	0	0	0	0	0	0.0143553	0.0976108	0	0	0	0	0	0	0	0	0.0426443	0	0	0
AHCTF1	4.39849	5.50589	5.72356	4.83592	5.02636	4.99413	4.4121	4.80993	3.58616	4.75489	5.66562	5.17991	5.27984	4.44095	5.47411	5.33949	4.63923	4.51791	4.5741	4.91839	5.45746	5.23841	3.86592	4.32193	5.16952	4.51159	5.81147	4.76394	5.66704	5.0197	2.81762	4.66221	3.95791	4.07296	4.70321	4.33842	3.94486	5.35896	4.53978	4.60051	5.05572	3.78973	5.2407	5.33628	5.09424	4.38888	3.75809	1.42761	4.43962
AHCY	7.33994	8.15162	5.79909	7.30652	7.8261	8.26139	8.18205	7.7879	6.0197	7.10329	7.97739	6.84461	7.07146	6.52607	7.90887	6.81545	7.3565	8.0523	6.95373	7.3336	7.97705	7.42291	7.02824	7.66285	6.45976	6.57168	8.69108	7.75435	7.44774	6.35544	6.40224	8.30195	6.18229	8.46757	7.27025	7.1638	7.63118	6.67568	6.9542	7.2937	7.65535	7.46181	7.47857	8.0698	6.51743	8.99808	7.2879	3.12763	7.90075
AHCYL1	6.96636	7.66669	5.57471	6.09529	5.26115	5.75862	5.61412	6.60155	4.73281	7.62695	5.92908	5.97499	6.56925	6.59066	5.49185	5.44327	5.465	6.37208	6.851	5.47054	5.93569	5.81276	5.1206	6.69516	6.7786	6.13955	5.47444	5.78293	6.48462	6.94158	5.36001	5.37434	7.0268	5.23764	6.07318	5.52294	6.34554	5.67751	5.9364	5.82579	6.05723	6.27557	5.43062	6.40616	6.87676	5.76128	6.21354	2.1375	6.1177
AHCYL2	2.43296	3.37573	3.14568	3.54597	2.48543	3.02857	3.24945	4.17073	2.58976	3.65306	4.46074	1.4489	2.53854	3.60407	2.30451	3.37156	3.31325	4.0009	3.84097	3.60881	3.72901	1.86394	2.19535	3.31904	3.62761	3.23879	4.05745	4.50016	3.57289	3.87184	2.13093	2.02503	2.848	3.12928	3.07895	3.49953	3.94392	2.91265	3.97177	2.70044	3.52857	3.98003	3.5656	2.35332	3.55704	4.14975	2.04963	0.773996	2.49825
AHDC1	4.01078	2.47249	3.23879	2.84599	4.22805	2.54102	4.58857	4.12681	2.38681	3.60881	1.28096	3.05137	3.38128	3.0635	4.46467	4.90497	4.04614	3.5472	3.0635	2.75275	3.27352	3.51223	2.46728	3.76235	3.65992	3.75809	3.78869	2.79077	3.76341	4.93357	3.56316	1.30451	4.37851	4.08321	3.49697	2.926	3.12101	4.1235	2.53854	4.32048	4.0045	3.7115	4.27724	3.40463	3.1811	2.89142	3.96809	1.43829	2.30743
AHI1	3.42761	3.21568	2.64616	2.70266	4.44824	3.59813	2.70929	4.03562	4.72028	2.80941	5.4219	4.05832	3.72028	3.46728	4.29719	2.82375	3.1375	3.94017	2.63923	3.67582	2.30159	2.37016	3.26454	3.44228	3.58014	1.90689	3.01792	2.55827	3.62293	2.77821	3.35614	3.57531	3.83491	2.98368	3.16027	3.65535	4.15543	3.59813	3.06695	3.4019	3.89239	4.09424	4.10601	3.24793	4.47703	2.92979	3.2854	1.13093	4.40667
AHNAK	6.45467	6.33324	6.51302	7.32903	6.26754	7.03463	3.34625	6.96047	5.21451	5.62936	4.70432	0.536053	6.40956	5.69488	7.32724	6.03958	6.74376	5.87627	7.92748	6.67384	5.06048	5.71864	5.94416	7.08375	7.22323	6.58286	4.74416	6.65707	7.26613	6.84172	6.0045	6.63633	8.05761	7.95588	6.15157	5.73145	6.6632	5.95768	5.51728	7.55167	6.60511	6.44012	6.86022	5.85773	6.33557	5.81044	6.16952	4.18587	6.17832
AHNAK2	0.15056	1.70929	0.62293	1.33914	5.53263	4.89482	2.31904	2.31034	2.81352	3.19535	2.40599	0.124328	1.97453	2.38405	6.68032	1.74846	5.4941	1.03562	3.43829	0.970854	1.0635	2.24184	3.5008	3.43563	4.0798	0.286881	2.68706	2.9782	3.55582	5.26828	3.90881	6.71163	4.6017	1.40054	1.07724	0.9855	0.659925	3.27352	3.29425	4.62994	2.22959	0.799087	5.81686	0.0976108	3.39917	1.22033	0.214125	4.62	7.03254
AHR	2.95977	2.50589	3.29572	1.84398	5.51001	4.03474	1.11103	5.08279	3.19377	2.4957	2.42492	2.52105	2.9782	2.44626	5.25512	5.60288	5.68089	3.48285	2.41684	3.20633	0.970854	5.2075	3.52857	3.33199	5.06005	4.37156	0.782409	4.7241	3.84599	6.63851	3.58256	1.852	5.25323	2.34767	3.24184	4.04789	1.65076	3.94392	5.46074	4.74201	3.5435	3.58015	3.88557	2.17632	5.35368	3.53481	2.91648	2.15704	3.94579
AHRR	2.4489	3.3147	4.20398	1.9222	5.34589	2.33056	1.24489	2.69599	0.443607	0.757023	0.378512	3.05658	3.35191	2.79286	2.78031	3.58376	3.14731	2.36457	1.87971	1.51602	1.76553	0.799087	1.07724	0.978196	0.879706	1.77821	1.30451	0.111031	1.3505	0.536053	1.69153	0.226509	5.46009	0.918386	1.68706	1.1375	0.790772	3.13093	1.40599	0.992768	3.30159	2.82579	2.13422	0.526069	1.10434	2.99639	2.38957	0.0703893	0.799087
AHSA1	8.4253	7.65735	7.61021	6.18349	7.19515	6.93805	7.00697	7.24317	6.59231	7.56094	7.31796	5.80993	7.08693	7.81999	7.46679	6.76368	8.03996	7.9169	7.18319	7.06512	7.35279	6.78477	6.03166	7.42257	7.80084	7.82439	7.27994	6.94427	7.1057	7.09645	6.21276	7.62051	7.07103	7.59716	7.71905	7.61036	6.97097	7.9151	7.13371	7.15462	7.79649	6.83453	7.69174	8.00461	7.04363	7.68468	7.78097	3.58496	7.90743
AHSG	0.0426443	0	0.0285692	0.0143553	0	0	0.0143553	0.536053	0.0285692	0	0	0.124328	0	0	0.0285692	0	0	0.0976108	0.111031	0.0143553	0	0	0.0143553	0.378512	0.321928	0.111031	0.124328	0.0565835	0.238787	0	0.163499	0.214125	0.124328	0.15056	0.0976108	0.0840643	0.275007	0.111031	0.124328	0.275007	0.163499	0.111031	0.124328	0.0426443	0.594549	0.0565835	0.0143553	0	0
AHSP	0	0	0	0	0	0	0	0	0	0	0	0	0	0	0	0.992768	0	0	0	0.475085	0	0	0	0	0	0	0	0	0	0.111031	0	0	0	0	0.0840643	0	0	0	0.15056	0	0.226509	0	1.07039	0	0.495695	1.1177	0	0	0
AICDA	0	0	0	0.0285692	0.0565835	0	0.137504	0	0.0565835	0.0976108	0	0.163499	0	0.0426443	0	0	0	0.0703893	0.0285692	0.0143553	0.0703893	0.0143553	0.0703893	0	0	0	0	0	0	0	0	0.0143553	0	0	0.0285692	0	0.0285692	0.0565835	0	0.0143553	0	4.70984	0.321928	0.0285692	0	0	0.0285692	0	0.189034
AIDA	4.55643	5.88874	4.57954	4.96394	5.62322	5.34092	5.47021	5.51065	5.20438	4.90448	5.31976	5.97039	5.35509	4.49249	6.73782	5.18388	5.5598	4.75435	5.06566	5.22612	5.23917	4.393	4.06091	5.15826	5.88679	5.10811	5.26153	4.98641	5.50526	5.80064	4.55213	5.19062	6.0072	5.01168	4.79753	4.39712	5.1416	6.50938	4.69766	5.82807	5.23802	4.58014	5.97315	5.20085	5.36071	4.48993	4.54597	1.81147	6.51869
AIF1	0	0.0703893	0.0976108	0.163499	0.0703893	0.111031	0.250962	0.189034	0.454176	0.275007	0	0.0976108	0.238787	0.0565835	0.124328	0.321928	0.189034	0.0976108	0.189034	0.400538	0	0.0703893	0.15056	0	0.356144	0.0840643	0	0	0	0.111031	0.0426443	0	0.124328	0.189034	0.250962	0	0.124328	0.201634	0.214125	0.111031	0.15056	0.0976108	0.189034	0	0.137504	0	0.15056	0	0
AIF1L	5.05268	6.22458	5.77426	5.77162	0.226509	1.1177	6.1373	3.72683	2.99095	5.80064	6.87603	0.879706	5.16551	4.61941	4.08236	5.94017	3.38543	4.97591	4.96023	5.71342	6.04985	5.27947	3.10601	4.57471	5.82451	5.23764	5.06824	4.63807	5.26941	4.66959	3.99005	0.903038	0.687061	4.33557	5.86146	5.43363	4.50653	2.98732	4.73335	1.08406	4.69988	3.09592	2.95977	3.94392	5.65421	3.50716	4.21645	0.83996	0.124328
AIFM1	6.22033	6.96278	5.85947	5.98596	7.13761	5.83618	5.82604	5.98254	5.07039	5.98299	5.77558	4.80736	5.90569	6.36352	5.57743	5.3512	5.73931	6.18051	6.23821	5.7301	5.44725	5.64443	4.22651	6.37972	6.59857	4.9782	5.30305	5.8802	5.44956	5.4019	4.0063	5.96947	4.61648	5.7832	6.53636	6.41041	4.44758	5.80038	5.52325	5.05918	5.78895	6.3579	7.24451	5.95094	6.488	5.75275	5.99367	1.52105	5.1235
AIFM2	5.08789	3.9222	2.39232	1.81558	3.81147	3.87774	2.26303	1.22651	3.86096	1.15704	2.0321	5.23802	2.06695	2.50335	3.8953	3.51475	3.7301	2.34483	2.69153	2.22033	0.871844	2.33628	3.65878	3.30159	2.11437	2.11769	4.63343	1.35614	4.84046	3.69377	3.66221	3.44095	3.18587	4.4522	3.48414	4.16591	2.35614	1.94111	2.68257	4.40122	3.95977	4.27724	5.64674	0.739848	2.90304	3.17951	3.68818	0.464668	0.464668
AIFM3	0.163499	3.12433	0.925999	2.62293	0.475085	0.321928	0.31034	0.263034	0.584963	1.30451	0.0840643	2.70266	2.3978	0.389567	0.422233	0.895303	0.0565835	0.970854	0.226509	0.389567	1.33914	0.0143553	1.81967	3.23419	0.201634	1.94111	1.25701	0.238787	1.22651	2.1635	2.41414	0.632268	0.333424	1.94111	1.98914	1.95606	1.25701	1.36737	2.76553	0.678072	1.92979	0.941106	0.823749	0.15056	1.63691	0.0703893	0.687061	0	0.613532
AIG1	4.46336	4.97728	3.904	3.84097	4.05137	4.70929	5.1639	5.37434	5.03298	4.15462	5.86344	6.44012	4.89433	5.02813	4.92695	3.06005	4.73118	3.96162	4.10182	6.11187	3.34199	4.59216	3.97361	5.56621	5.43363	2.67807	4.02237	4.23649	5.7447	5.11811	5.23343	4.72901	5.16671	4.50016	4.74792	5.12722	7.1126	5.71094	5.15137	5.46532	4.04439	5.71809	4.42425	4.8495	5.49953	8.07071	4.21335	2.51853	5.47314
AIM2	0	0.941106	0	0.111031	0.0565835	0.111031	0.0143553	0.0976108	3.14568	0.189034	0	0.0840643	0.0703893	0.0285692	0	0.0840643	0.0840643	0.0426443	0.0143553	0.0703893	0.0426443	0	2.24489	0.0426443	1.82375	0.0426443	0.0143553	0.0565835	0	4.48478	0.678072	0.214125	0.0285692	0.782409	0.0285692	0	0.0565835	0.443607	0.895303	2.94486	0.111031	0.321928	0.214125	0	0.0976108	0.0285692	0.0143553	0	0
AIMP1	5.39506	5.74228	5.12557	5.24641	5.58256	5.87357	4.93026	5.83819	4.72301	5.54257	5.82069	4.64904	4.96763	5.35226	5.33628	4.67129	5.82095	5.05745	6.08979	7.32607	5.54411	5.19574	4.82018	5.77637	5.96347	5.19417	5.03078	4.74416	4.15056	5.95745	4.20555	5.0018	5.40224	4.55398	5.06005	4.89385	5.55888	5.26866	4.83289	5.46205	5.87848	4.77505	6.29002	4.53481	5.26153	5.6314	5.94252	2.10098	5.1102
AIMP2	5.93074	6.30469	6.13689	5.20594	6.24089	5.35332	5.94743	5.40395	4.48607	5.55336	5.68061	5.34908	4.93499	4.749	6.0581	5.43162	6.00113	4.79909	5.49217	4.64789	5.29829	5.22997	4.39232	6.31143	5.74551	5.83289	5.24831	5.25739	4.49249	6.36089	5.43196	5.34589	5.22612	5.28059	5.854	6.16148	4.47573	6.07489	4.64674	5.89724	6.0063	4.54102	7.30597	5.16189	6.84587	6.16028	5.8999	2.34483	5.48864
AIP	5.77663	5.73579	6.09445	5.85	6.06458	6.62308	6.04221	5.82909	5.2724	6.32175	4.34696	6.56209	6.11998	5.60229	5.82299	5.99005	7.14068	6.84524	6.39352	6.05333	6.7707	4.92553	5.78424	6.09403	5.26941	6.52215	5.82273	4.66846	6.09614	6.12081	6.44361	5.84624	6.50383	6.49761	6.5472	6.19002	8.41426	6.49825	6.31958	5.84097	6.39951	5.69209	5.84147	6.73809	7.04909	8.60829	5.36842	1.91457	4.8475
AIPL1	0	0	0	0.0285692	0	0.0143553	0	0	0.0840643	0	0	0	0	0	0	0	0.0565835	0	0.0143553	0.0565835	0.0285692	0.0285692	0.0426443	0.0840643	0	0.0285692	0	0	0	0	0.0143553	0	0	0.0285692	0	0	0	0.124328	0	0	0	0.0703893	0	0	0.0976108	0	0	0	0
AIRE	0	0	0	0	0	0.0143553	0	0	0	0.0285692	0.0143553	0	0	0	0.0143553	0.0143553	0.0143553	0.0143553	0	0.0143553	0.0143553	0.0143553	0.0285692	0	0.0143553	0.0143553	0	0	0.0565835	0	0.176323	0	0.0426443	0	0	0	0.0285692	0.0285692	0	0	0	0	0	0	0	0	0.0143553	0	0.0285692
AJAP1	0	0.0143553	0.0143553	0.189034	0.189034	0.0143553	0	0.0426443	0	0.0143553	0	0.0285692	0	0	0	0.0426443	0.111031	0	0.0143553	0	0	0	0.31034	0.0143553	0.0143553	0	0	0	1.77821	0	0	0	0	0	0.0840643	0.0565835	0.895303	0.389567	0.411426	0	1.23266	0.0143553	0.356144	0	0	0	0.887525	0.0976108	0.250962
AJM1	2.87184	2.28983	1.28688	2.70929	0.903038	1.20789	2.50843	1.43296	0.443607	2.63691	0.111031	2.21723	2.28983	2.48027	0.739848	2.42223	1.31615	1.63227	1.88362	2.6893	1.66448	2.10769	1.19535	2.15056	1.12433	2.44626	2.43563	1.72247	1.79077	1.65535	0.970854	1.46989	3.18428	1.37295	2.25701	2.47249	1.7866	1.96717	1.62761	1.9222	1.95977	1.31615	2.08406	2.45943	1.44361	0.992768	2.89142	0.250962	0.454176
AJUBA	4.28614	3.75489	4.7845	4.54597	5.43496	5.88947	2.64386	5.5008	3.53481	4.8334	4.03914	0.713696	5.85649	4.83996	4.94533	3.848	4.6837	2.41143	5.50875	3.79701	4.82477	3.26454	5.10727	5.73227	5.53169	5.74927	1.93357	2.9782	5.12516	3.83289	4.54411	2.32769	5.33664	5.08789	4.27873	3.89918	0.594549	4.75596	3.9542	6.27612	4.34696	3.41954	5.02237	4.2891	4.83744	3.78555	4.55643	1.64155	3.1811
AK1	6.12226	5.69599	6.17991	6.45467	5.7939	5.06178	6.87615	6.30104	6.09866	6.95431	5.26115	5.50589	5.87036	5.88191	6.15725	6.33628	6.39951	5.17951	6.34056	6.87283	6.17373	6.47395	4.19928	7.1983	6.32445	7.06921	6.13525	4.85848	6.44675	6.79012	4.16671	6.72315	5.59365	5.44327	5.82756	5.14486	6.62425	5.51633	6.14119	7.00405	6.38612	4.93405	7.22872	6.54628	5.84775	5.09128	6.48414	3.7126	3.57168
AK2	7.83251	7.91785	7.23218	7.26332	8.08417	7.85829	7.57486	7.2949	6.95942	7.38509	7.96342	7.40718	7.27081	7.1471	7.09929	7.64645	8.2166	7.3608	8.08725	8.01296	9.46775	7.82826	6.30925	7.77446	7.57818	7.76938	7.9414	7.67596	8.359	8.55071	6.78254	7.84292	8.10758	7.80935	7.29627	7.43196	7.11332	8.0359	6.71012	7.76746	7.54705	7.30095	8.66438	7.70266	8.3249	7.89936	7.2651	2.71809	8.33802
AK3	3.45681	4.96023	3.03914	3.8748	5.23419	5.48639	4.37365	5.51665	5.41819	5.56041	7.14405	4.88899	4.2211	3.28096	3.07382	4.1635	4.22805	3.32912	2.14731	3.48027	3.49057	3.78555	2.83188	4.50526	5.61088	4.08491	5.38922	2.82579	5.75542	5.35544	3.74524	4.77294	3.83693	4.26679	4.77241	4.56682	4.13258	4.48607	4.69933	4.07039	4.1127	3.93829	5.30998	3.32048	2.96717	0	3.34056	1.82375	5.1375
AK4	0.62293	3.88069	3.93734	4.46989	3.42089	3.68482	4.78607	0.823749	3.9222	3.78241	5.18785	2.08066	4.96763	2.70044	3.88264	5.45319	4.89336	5.36772	5.20124	1.81558	1.73985	4.45812	3.17951	3.53854	6.15826	4.60585	5.93452	4.18031	1.64616	6.13463	3.24489	4.0036	6.10622	4.01436	4.02591	4.56803	3.34767	3.35614	1.43829	5.39951	3.5656	0.687061	4.71973	4.3512	6.08916	4.79442	0.263034	1.19535	5.2075
AK5	0.0426443	0.83996	0.0143553	0.163499	3.19692	5.27053	4.84348	1.57046	0.124328	0	4.28096	0.0143553	0.0143553	0.0565835	0.505891	0.443607	1.7866	0.176323	0.226509	0.978196	0.356144	0.454176	0.250962	0.464668	0.594549	0.0703893	2.03914	0.137504	1.26903	3.27947	0.910733	0.31034	5.05355	0.516015	0.201634	0	1.41143	2.11103	0.0143553	1.22651	0.695994	0.137504	1.90304	0.0976108	3.15056	0.0976108	0.176323	0	2.58736
AK6	6.10936	5.93593	6.07296	5.61912	7.12701	5.17513	5.38716	6.17473	5.36912	6.7305	5.73606	6.2116	5.25172	6.64314	5.82553	5.31759	5.22226	6.05875	5.67863	7.72935	6.5575	6.42122	4.45812	5.50811	5.91886	5.23917	6.01056	5.49506	5.80168	5.32948	5.44526	6.05983	6.05485	5.46532	5.66903	5.90352	6.85262	6.34607	6.18448	6.23554	6.13402	6.62629	6.25115	6.23036	6.06523	6.06738	5.72383	1.83996	4.94533
AK7	0.545968	0.189034	0.263034	1.69599	0.367371	1.774	1.29866	2.7866	0.575312	0.485427	0.378512	3.47249	0.613532	0.443607	0.604071	0.137504	0.879706	1.22651	1.07724	0.678072	1.8679	0.378512	1.1177	0.831877	0.790772	1.11103	1.05658	0.250962	0.565597	0.632268	0.879706	0.411426	0	0.669027	4.03914	4.33842	1.82782	1.60881	0.575312	0.176323	0.757023	0.214125	1.64155	0.0285692	0.773996	0.933573	0.286881	0.189034	2.33342
AK8	0.0565835	0.799087	0.0703893	2.54597	0.15056	1.28688	2.05658	0.464668	0.124328	0.83996	0.275007	4.45022	0.485427	1.04264	0.454176	0.400538	0.15056	1.19535	1.67807	1.29866	0.475085	0.201634	0.669027	1.04264	0.669027	1.48543	0.485427	0.963474	0.799087	0.0565835	1.32193	0.226509	0.0976108	2.68032	1.16993	0.782409	1.33342	0.641546	1.21412	0.124328	0.545968	0.124328	0.475085	0.15056	0.485427	2.1177	0.0840643	0.526069	0.286881
AK9	1.25701	3.13422	1.80323	2.17632	0.495695	1.09761	2.93357	2.45154	1.89142	1.5008	2.80735	1.4957	2.70929	2.01436	1.52607	0.910733	2.65076	2.33056	1.8953	3.32193	0.687061	0.799087	1.51096	3.04789	2.58015	1.01436	1.81558	1.71809	1.76129	2.79494	2.29866	1.21412	0.83996	1.20789	1.96717	1.8953	3.80839	0.722466	2.29866	1.35614	2.15381	2.49057	2.32769	1.87578	3.06005	2.29866	1.52607	0.378512	2.0072
AKAIN1	0	0	0	0	0	0	0	0	0	0	0	0	0	0	0	0	0	0	0	0	0	0.0703893	0	0	0.15056	0	0	0	0	0	0	0	0	0	0	0	0	0	0	0	0	0	0	0	0	0	0	0	0
AKAP1	5.82043	4.83794	5.53978	5.11478	4.24489	4.0321	7.65578	4.90689	4.9644	5.01525	6.12226	5.07895	6.30998	5.49665	6.27445	5.29241	4.51791	4.01346	5.49889	4.44294	6.19397	6.12743	3.96532	5.76871	5.73498	5.92315	5.7811	5.90905	5.91145	5.30122	5.29168	5.28466	3.04439	4.79545	5.67271	6.01123	4.03122	4.26679	5.60288	5.04702	5.77109	4.0197	4.47832	4.27947	5.02813	4.80219	5.13627	1.63227	4.7761
AKAP10	3.43563	5.0237	3.43162	3.11603	4.08831	3.79909	2.9222	4.26679	3.35755	3.31615	3.1375	3.78031	3.95513	4.4489	4.1643	3.32193	3.60644	5.21607	3.04614	3.42223	3.5509	2.60881	3.60051	4.25475	3.93168	3.41278	2.83996	2.52105	4.11603	3.39506	3.72901	3.48156	4.4121	3.15543	3.99005	4.11437	3.64962	4.28983	2.80529	4.10601	3.82985	3.25096	3.70487	3.64155	3.84398	5.97842	3.01436	0.956057	3.61824
AKAP11	2.74846	3.69711	2.58496	3.66789	3.35755	2.59694	2.20163	3.27501	2.28688	3.78973	3.05485	3.64731	3.72574	3.43029	3.04963	3.19219	3.78031	2.82375	2.63459	3.01436	2.72683	2.74416	2.50843	3.21412	3.47508	2.774	1.93734	1.9782	4.36527	3.6241	2.46989	3.17792	2.96717	2.48027	3.31759	2.95606	2.81147	2.42223	3.61353	3.10769	2.98185	2.35896	2.90689	3.30743	3.09592	2.35896	2.67807	0.887525	4.59634
AKAP12	0.176323	1.63227	0.250962	1.24489	2.14731	6.03166	0.0976108	5.25626	2.25399	0.163499	1.81967	2.45418	0.137504	1.17632	2.25399	2.06005	0.887525	0.0703893	1.76129	0.422233	0.15056	0.678072	1.71809	1.96347	1.29278	0.0703893	0.111031	0.0285692	4.08916	0.286881	4.8334	1.19535	4.59753	1.82375	0.443607	0.226509	0.137504	4.15056	0.695994	2.69822	3.19535	0.238787	5.26679	0.0703893	0.565597	0	0.275007	0.0143553	1.15056
AKAP13	4.07296	5.10894	3.50208	3.75596	4.64443	3.9991	4.24413	4.39506	3.72792	3.55213	2.93546	3.66903	3.99367	3.52482	5.47086	4.44692	4.99141	3.94673	3.89336	4.60585	4.67129	4.70542	3.24641	3.14568	4.70984	3.42492	3.82069	3.0036	5.22265	5.23611	4.13668	2.53605	4.6311	4.45943	4.21878	4.29352	3.62644	4.74254	3.76128	3.51979	4.49825	4.84599	4.59455	2.38405	4.30524	3.12598	3.68145	2.21413	4.92125
AKAP14	0.0426443	0	0	0.344828	0	0.189034	0.15056	0	0.0840643	0.0976108	0	0	0.176323	0	0	0.124328	0.176323	0.0426443	0	0.111031	0.0426443	0.111031	0	0	0	0	0.226509	0	0.137504	0	0.286881	0.111031	0.0703893	0	0.15056	0	0.356144	0.124328	0	0	0	0	0.321928	0	0.536053	0.238787	0.0976108	0	0
AKAP17A	5.34518	3.64386	4.852	5.08789	4.30524	4.15462	4.96993	5.24184	2.73985	4.37226	2.27799	5.23993	3.64961	4.97407	3.50843	3.91934	5.64559	3.80219	5.22805	4.57713	4.43296	2.92979	3.98002	4.67299	5.06437	4.71754	4.49057	4.26754	3.74093	2.25701	4.67186	3.60051	4.67582	3.70155	4.22882	4.00809	5.1334	5.8711	5.22997	4.68314	5.90135	5.67242	4.54288	4.851	4.36807	5.0009	5.02459	1.60881	3.7866
AKAP3	0.0840643	1.17632	1.1635	0.604071	0.189034	1.18269	1.84398	0.695994	0.432959	0.748461	1.91073	0.485427	0.0840643	0.0565835	0.887525	1.52607	1.53107	0.526069	0.432959	0.863938	1.16993	0.83996	0.214125	1.05658	1.04963	0.226509	0.495695	0.15056	0.739848	0.545968	2.14731	0.526069	0.367371	0.613532	0.137504	0.31034	1.80323	0.0976108	0.790772	0.137504	1.82375	0.189034	2.15056	0.505891	0.731183	1.37295	0.443607	0.0143553	1.59455
AKAP4	0	0.0143553	0	0	0.0426443	0	0	0	0	0	0	0	0	0	0	0	0	0	0	0	0.0143553	0	0	0	0	0	0	0	0	0	0	0	0	0	0.0143553	0	0	0.0426443	0	0	0	0	0.0143553	0	0	0	0	0	0
AKAP5	0.344828	0.678072	1.10434	1.39506	0.992768	0.485427	0.475085	2.15056	0.704872	1.31034	1.26903	1.79909	0.887525	0.799087	1.33342	1.32769	0.226509	1.78241	0.321928	3.14568	0.226509	0.704872	0.333424	0.555816	0.847997	0.978196	0.111031	0.650765	1.81147	1.10434	0.910733	0.275007	0.214125	0.163499	0.411426	0.847997	2.22342	1.64155	0.669027	0.918386	0.748461	0.443607	0.214125	1.37851	0.773996	1.43829	0.137504	0	0.516015
AKAP6	0.887525	1.42761	0.31034	0.189034	0.0426443	0.432959	0.321928	0.356144	0.356144	0.263034	0.464668	2.07724	0.137504	0.495695	1.07039	0.443607	0.713696	0.925999	0.226509	0.400538	0.263034	0.669027	0.411426	1.75702	2.84398	0.83996	0.454176	0.226509	1.1635	1.21412	0.321928	0.887525	0.485427	0.111031	0.214125	0.0565835	0.464668	0.263034	0.613532	0.536053	0.594549	0.536053	1.04963	0.443607	1.61824	1.05658	0.367371	0.0426443	0.389567
AKAP7	0.333424	1.21412	1.1375	0.516015	1.1375	1.32193	1.32193	2.53107	1.02857	0.378512	2.82782	1.25096	1.04264	1.80323	1.73985	1.52607	2.35332	2.01436	0.748461	0.948601	1.43829	1.28688	1.67807	0.516015	1.28096	0.85599	1.36177	0.137504	3.23879	0.0426443	1.85997	1.89142	1.09085	2.20789	0.545968	0.722466	0.545968	2.33056	1.05658	1.72247	1.69153	2.25701	3.06867	0.454176	1.4489	2.42492	0.163499	0.124328	2.41954
AKAP8	4.44361	4.70819	5.07168	3.70044	4.51349	4.14975	4.30961	4.83845	3.27798	4.83289	3.2032	4.31615	3.98185	3.75596	7.37313	5.0648	5.25777	4.44029	3.66676	4.52293	4.14568	4.45615	3.91169	5.24413	4.40599	3.8679	4.61412	4.09085	4.53605	4.82629	4.92457	3.86394	3.98823	3.73769	4.35966	4.17473	4.51159	4.18666	4.7021	4.41886	4.52293	3.97728	5.06738	4.42559	4.80787	3.67243	4.19298	0.879706	3.87381
AKAP8L	5.42223	5.21062	6.53559	5.83238	5.1375	5.25739	5.77952	6.07575	4.07296	6.32463	5.99887	5.52325	6.01837	5.25361	8.19899	6.50478	6.36317	5.95861	5.80116	6.08577	5.38991	5.31143	5.41481	6.42089	5.19495	5.36667	6.01145	5.48993	5.75168	5.55121	6.15623	4.88069	5.82579	5.41819	5.93263	5.57713	7.30615	5.60674	6.23955	5.393	6.34572	5.06781	5.90183	6.59231	5.94252	5.21257	5.35226	2.93546	5.80323
AKAP9	5.80038	4.20945	4.96347	5.20672	3.65878	3.7761	4.45746	4.6893	4.11187	4.59694	4.92172	5.08661	3.57894	5.25286	4.0505	5.46924	5.24451	5.51223	4.95327	5.30743	4.27277	4.78816	3.9542	4.1375	4.81557	4.90785	4.36177	3.74739	6.32553	4.92363	3.83491	3.57894	4.19062	2.61353	4.56133	4.82477	5.06264	4.75649	6.07168	4.54597	4.49313	5.74174	4.52544	5.59036	4.20163	4.62235	5.32409	2.81967	3.58616
AKIP1	4.74685	5.96278	5.08406	5.02104	5.62059	6.21354	5.71342	5.40361	4.22033	5.07553	3.66106	5.89724	4.12846	4.25927	5.55582	4.44095	5.46336	4.49442	5.46826	5.91121	4.32337	4.48864	4.91409	5.28281	5.3579	5.34305	4.14731	4.02857	4.47444	5.08321	4.37226	5.19535	5.36597	4.34696	4.02237	4.03474	5.69794	5.52888	5.21839	5.80555	4.96162	4.42492	6.21062	3.84197	5.17513	5.6279	4.86096	1.18903	4.47119
AKIRIN1	4.78398	5.49793	4.63459	5.25399	5.19101	5.79051	5.14853	5.80452	4.47962	5.16631	5.53045	5.74174	4.90929	4.14812	5.10601	6.36982	4.46728	4.70874	5.37504	6.0321	5.88362	5.07767	4.1416	4.84449	5.36527	5.08534	5.10518	4.75809	6.4614	5.82018	4.07468	5.23036	5.1416	5.1815	4.80684	4.6094	4.79805	5.50875	4.06695	5.08789	5.58014	4.59634	6.62775	4.65707	6.41346	5.10476	4.44162	1.73552	5.43996
AKIRIN2	3.75489	5.1014	4.80941	4.39025	5.40122	4.60051	5.07211	4.9855	4.46271	4.12267	4.61706	4.48478	5.24641	4.71094	5.09887	4.71094	3.99548	4.30305	3.50843	3.96532	4.40054	4.32912	4.26679	5.05572	4.9364	3.15543	4.9486	3.78241	4.3875	4.64039	4.24184	4.59216	4.65707	4.80219	4.82985	4.99413	4.62585	4.72137	4.1635	4.38059	5.06566	4.96301	5.6792	4.89336	5.15462	4.12433	3.47768	2.29572	4.87332
AKNA	2.18903	2.31615	1.70044	2.38957	1.89918	0.799087	3.46336	2.74201	2.21412	1.5656	0.367371	3.93263	3.44493	1.42761	3.11103	2.56803	3.41278	2.28096	2.72683	2.92979	1.34483	2.36177	2.18903	1.7866	1.84398	2.0072	1.74846	1.33342	2.42761	3.28983	1.50589	2.94298	1.68257	3.35332	2.77189	1.85599	2.23879	1.51096	1.70044	2.79909	3.02148	1.83592	2.91648	2.19849	1.72247	2.96717	1.77821	0.214125	1.7866
AKNAD1	0	0.432959	0.0840643	0.176323	1	1.46989	0.0426443	0	0.250962	0.0565835	0.0426443	0.933573	0.176323	0.137504	0.321928	0.0703893	0.0840643	0.669027	1.07039	1.03562	0.163499	0.0565835	0	0.879706	0.400538	0.632268	0.0840643	0.475085	0.124328	0.15056	0.15056	0	0.0840643	0	0.163499	0.189034	1.27501	0.925999	0.124328	0.910733	0.948601	0.137504	0.454176	0	0.176323	1.44361	0	1.73118	1.72683
AKR1A1	7.29517	5.79338	6.73444	6.29994	6.16932	6.10245	7.21228	7.20877	5.35544	6.12557	6.97579	6.00473	5.99186	5.81019	6.65335	7.6962	6.81801	7.26688	7.28623	8.0735	5.46434	6.61765	6.55459	6.98778	7.39806	7.13186	6.66434	6.67807	6.6295	7.70058	6.12805	5.97246	6.73037	7.0268	5.93452	6.21723	6.6241	5.98823	5.65249	5.86419	6.43429	7.50629	6.9384	7.46377	6.46875	7.72267	7.73268	3.10936	7.40259
AKR1B1	1.96717	11.1667	0.765535	1.24489	7.50024	7.23554	1.16993	6.90953	10.4683	0.659925	7.65735	0.400538	1.02148	1.32193	1.25096	5.60259	10.2818	0.495695	5.24717	0.970854	5.75782	4.68874	5.62498	8.72996	2.4489	2.3505	0.505891	0.344828	8.11894	9.02843	7.93015	6.62965	7.72955	1.77821	0.918386	0.238787	0.704872	7.54388	3.83188	7.7077	5.66562	2.95791	10.8088	0.356144	8.34948	0.286881	0.963474	4.37573	7.3637
AKR1B10	6.14139	9.60964	0.594549	1.58976	1.56071	0.389567	0.15056	0.286881	4.40395	0.214125	0.189034	0.799087	0.356144	2.36457	0.963474	2.17951	9.82388	0.992768	0.286881	0.176323	0.641546	1.64616	2.78031	3.52732	7.21548	2.58976	0.263034	0.831877	1.46989	5.57984	1.03562	0.495695	1.45943	0.526069	0.722466	0.400538	0.536053	1.4957	5.48896	1.70929	0.918386	1.90689	2.3505	0.189034	5.3147	0.695994	1.03562	5.49825	1.66448
AKR1B15	3.26153	5.49601	0.0426443	0.0285692	0.0703893	0.0426443	0.0426443	0	4.46205	0.0285692	0.0426443	0.0565835	0.201634	1.13093	0.0976108	0.815575	4.24108	0	0	0.0285692	0.137504	1.25096	1.09761	1.33914	4.15462	0.163499	0	0.238787	0.400538	4.02414	1.56071	0	0.475085	0.895303	0	0.15056	0	1.02857	1.66903	0.0840643	0	0.0976108	0.963474	0	3.26303	0.0143553	1.02148	1.95977	0.0426443
AKR1C1	1.97085	3.91361	0.163499	0.847997	3.50716	2.88753	0.275007	5.98823	2.43029	0.356144	0.0426443	1.7866	0.275007	1.7137	5.36387	4.78712	9.56485	0.356144	0.823749	1.97453	1.50589	1.57046	6.82807	2.96901	6.84549	0.903038	2.5656	0.0285692	4.55459	4.44029	3.19377	2.20477	6.33753	0.669027	1.8679	1.70044	1.43296	3.45549	1.99277	2.82985	1.09761	8.0031	7.83807	0.189034	4.49442	0.15056	1.02857	4.9472	0
AKR1C2	4.80529	8.99927	0.298658	0.978196	1.61824	1.68706	0.189034	4.72846	3.77083	0.226509	0.0143553	0.823749	0.367371	4.02059	7.26566	6.39335	10.9786	1.1177	0.411426	1.73552	0.695994	0.516015	8.73454	5.32697	6.07682	0.659925	0.214125	0.201634	4.1635	5.34696	2.54597	8.45455	3.09592	0.536053	1.59932	4.65191	0.650765	1.73985	7.13289	2.09085	3.34341	7.36484	3.74308	0.545968	6.13873	0.176323	0.367371	5.25172	0.0840643
AKR1C3	2.17632	6.91815	0.400538	1.47508	2.28392	2.38681	0.485427	2.59694	4.18666	1.0635	0	1.5509	1	2.48285	4.9814	2.34199	9.08204	3.37156	0.815575	2.81558	0.731183	1.23266	7.21849	5.20359	5.85175	0.871844	1.02857	0.298658	3.33056	8.76756	5.42391	9.39949	4.15381	0.545968	1.02857	1.15056	1.24489	4.09001	5.79286	6.2294	3.32048	7.56079	3.58256	0.321928	2.1375	0.263034	0.275007	3.92505	0.0976108
AKR1C4	0	0	0	0	0	0	0	0.137504	0	0	0	0.584963	0.0565835	0.0565835	0	0	0.275007	0	0	0	0	0	0.111031	0	0.0426443	0.0285692	0	0	0.176323	0.0565835	0.0285692	0.226509	0	0	0	0.0285692	0	0.275007	0	0	3.83693	3.09424	0.0285692	0	0.0426443	0.0285692	0	0	0
AKR1C8P	0	0	0	0	0	0	0.0143553	0.263034	0	0.0565835	0	0.111031	0	0.137504	0.464668	0.0143553	0.536053	0.0840643	0	0.0703893	0	0	0.0565835	0	0.111031	0	0	0	0	0.0143553	0	0.176323	0.0143553	0	0.0285692	0	0.0426443	1.29866	0.0285692	0.0426443	0.0840643	0.124328	0.189034	0	0.0565835	0	0	0	0
AKR1D1	0.485427	0.0143553	0	0.0565835	0.0285692	0	0	0	0.0143553	0.0143553	0.0143553	0	0.0426443	0	0.163499	0.226509	0.0285692	0	0	0.0285692	0.0143553	0.0976108	0	0.0285692	0.15056	0.0976108	0	0.0426443	0.0285692	0.0285692	0	0	0	0	0.0285692	0	0	0	0.0143553	0	0	0	0	0	0.0285692	0.0285692	0.0143553	0	0.0285692
AKR1E2	1.16993	3	0	0	2.03914	0.344828	0.0285692	0	1.75275	0	0.275007	2.40871	0	1.66903	5.08066	0.298658	0.189034	0.0426443	0.0426443	4.55152	0.0976108	2.96532	3.37156	4.49825	2.43029	2.65992	4.54782	0	4.49057	4.28021	2.61589	2.20477	2.14078	1.25096	3.61353	3.10434	1.25701	4.20163	0.111031	1.94486	0.286881	1.31034	0	0.0426443	2.43563	0	1.59932	0	0.0976108
AKR7A2	5.2709	5.26716	5.05918	5.15987	4.93405	5.57803	5.488	5.68257	4.64674	6.57954	4.54844	5.45121	4.86987	5.36877	4.48671	4.15543	5.01837	6.12681	6.64458	6.51538	4.11353	4.59036	4.49889	5.49889	5.0457	4.84348	5.45746	3.60288	4.62	6.10748	4.6017	5.15421	5.91432	5.28688	5.56072	5.32769	6.0555	5.36036	4.65764	5.46532	6.07553	6.1811	4.98413	5.86493	4.59515	5.93475	5.17513	1.79494	4.63633
AKR7A3	3.35755	0.83996	0.863938	2.15381	0.659925	0.903038	0.731183	1.29278	0.238787	2.91839	0.163499	1.15704	3.48027	1.28096	0.748461	1.5656	0.757023	6.8485	3.71039	2.77189	0.555816	1	0.432959	0.505891	0.298658	1.41684	3.68594	0.367371	0.526069	0.650765	0.356144	0.176323	0.695994	0.238787	1.0072	0.739848	4.81455	1.22033	0.863938	0.815575	1.73552	5.14037	0.298658	4.65019	0.495695	0.659925	3.99367	0.0426443	0.298658
AKT1	7.71452	6.80012	7.80974	7.13165	6.76739	6.00877	7.92867	6.27966	5.52513	7.24802	6.60452	7.38983	7.17453	8.06237	8.04849	7.63807	7.38197	7.49529	7.9851	7.37903	6.80568	6.27799	5.55796	6.60674	6.80645	7.87271	6.51759	7.67511	7.04909	6.91409	5.31796	6.00742	6.85075	5.85424	8.6453	7.51901	7.62593	7.478	7.68713	7.03804	7.92855	7.06577	6.34731	8.42366	6.83112	6.26115	7.00641	1.85997	6.31252
AKT1S1	5.65019	6.41718	5.57471	4.84248	5.44592	5.40054	5.93381	5.16712	5.16872	5.84147	3.70929	4.09424	6.39455	6.51885	5.14078	5.41176	5.34447	5.53232	6.14812	5.62994	5.26941	3.47379	4.88509	5.49057	5.14323	6.27352	5.49506	5.77057	5.36562	6.76726	4.43763	5.66704	5.4363	5.59813	5.5744	5.61765	4.93452	3.72683	5.13545	5.98596	6.43763	5.86344	5.39712	5.68314	5.79623	5.87529	6.0955	1.82782	4.40939
AKT2	5.7832	6.17832	6.26078	6.29866	6.00135	5.88728	6.26097	6.55566	5.25399	6.61545	5.89118	6.15158	6.02303	6.77808	6.63488	6.32427	5.17951	6.74376	5.7021	6.91982	5.99299	7.95797	4.72846	6.69167	6.82845	5.72765	5.53138	5.38716	6.76262	6.36247	5.36317	5.63778	5.93876	5.93852	6.05832	6.02037	6.13525	4.71644	5.84449	6.13299	6.11041	5.63314	5.26379	5.86542	6.35368	6.20535	6.11645	1.60881	4.78188
AKT3	0.15056	3.95513	0.238787	0.298658	4.03826	5.6314	0.0703893	0.815575	2.57773	0.0426443	4.30305	5.37573	0.454176	0.0976108	4.6017	0.111031	2.91648	0.0426443	0.0703893	0.189034	5.04571	4.72901	1.3505	3.55459	0.367371	0.0565835	1.68706	0.0426443	0.475085	0.0840643	3.45681	4.14241	5.49921	4.67807	0.201634	0.0703893	0.0976108	4.74524	1.22033	3.69377	2.9782	0.124328	4.09001	0.0426443	3.38957	0.584963	0.0703893	1.18269	0.464668
AKTIP	5.72547	5.64184	5.19417	5.46858	3.21568	3.41414	3.52356	4.60466	3.87971	5.95443	4.88801	3.17951	8.96162	5.45943	4.04702	4.12019	3.57773	5.68061	6.27947	5.82579	3.41143	4.95559	4.60348	6.11728	6.05268	5.24641	4.21568	4.02059	5.63865	5.0343	4.12433	4.01614	3.8679	4.48607	4.20398	4.69989	4.00988	2.76128	5.10476	3.87086	5.43329	4.47897	4.33914	5.43028	5.87061	4.82171	5.41853	2.37295	4.5435
ALAD	4.41549	5.02015	3.73877	6.06199	3.85499	3.83491	4.38888	5.71479	3.19535	5.75995	4.61883	3.14731	5.09845	4.9542	4.25323	3.99095	3.9514	4.68426	5.52513	5.38198	4.46271	4.91791	3.66903	4.81301	4.7241	5.70155	5.03562	5.10936	4.25626	4.56499	3.56682	3.88069	4.15218	4.04876	5.0781	4.6792	4.91504	3.85499	4.66789	4.12598	4.94064	4.95093	3.9222	4.21568	4.20633	4.11603	4.853	0.956057	3.27798
ALAS1	5.62877	5.67525	5.12887	5.36702	6.22805	5.19062	5.45385	5.45154	4.78503	4.54782	5.42861	5.24755	5.27501	4.77558	5.56986	5.58225	6.40139	5.59991	4.55643	4.32337	5.76818	5.15462	3.95791	6.0847	3.73227	5.04876	5.64126	4.749	4.62994	5.07211	4.12433	4.98687	5.70846	6.3411	4.16912	4.03298	3.70044	5.10894	6.47946	5.61618	5.98914	4.52544	6.1416	5.11145	5.15704	6.04374	4.79338	1.43829	5.48704
ALAS2	0	0.0285692	0	0	0	0	0.0426443	0.137504	0.0565835	0.0565835	0.0143553	0.0840643	0	0.0143553	0	0.124328	0.0840643	0.0426443	0.0976108	0	0.0143553	0.0565835	0.111031	0	0.176323	0.0426443	0.0143553	0.0976108	0.0426443	0	0.0840643	0.0143553	0.0976108	0.176323	0.0703893	0.0285692	0.163499	0.0565835	0.0840643	0.0426443	0	0.0143553	0.0565835	0	0.214125	0.275007	0.0840643	0	0
ALB	0	0	0.389567	0.163499	0.400538	0	0.124328	0.454176	0.214125	0.948601	0.298658	0.555816	0.83996	0.344828	0.378512	0.632268	0.0426443	0.536053	0.124328	9.15317	0.432959	0.0976108	0.124328	0.632268	0.226509	0.956057	0.739848	0.454176	0.584963	0.163499	0.422233	0.941106	0.782409	0.344828	0.495695	0.298658	1.07039	0.422233	0.632268	0.584963	0.443607	0.62293	0.475085	1.01436	1.69153	1.04963	0.0976108	0	0.526069
ALCAM	3.17632	1.89142	5.58676	4.59276	7.66406	7.41591	5.7126	6.21471	5.55336	6.99797	3.32193	3.16993	2.70044	3.73552	6.98334	6.18507	3.63227	6.22516	5.23458	5.67356	0.356144	2.59216	6.0398	2.50335	6.30232	6.0009	4.49121	6.08172	2.64155	6.41363	4.89239	5.20359	8.11676	5.57137	5.36807	3.88557	4.41886	3.926	5.79961	6.86381	5.50367	5.67835	3.06867	5.07425	5.30597	6.68257	3.11603	3.96717	6.80813
ALDH16A1	4.18428	5.62117	4.42156	4.40871	3.72247	5.36772	4.22342	4.74201	4.35755	4.95466	0.879706	3.70377	4.62644	5.43463	5.24945	4.34625	3.64616	5.13299	4.33628	5.07382	4.59515	3.6837	4.54659	4.65076	4.74201	4.65992	3.6792	4.48156	4.11103	4.29866	2.90497	3.50843	2.67356	4.98459	4.45812	4.35966	4.74201	3.70708	4.71589	4.82273	5.17393	4.90641	4.18587	5.45055	5.01525	4.6017	4.42089	0.933573	2.56072
ALDH18A1	4.94813	4.6011	6.06221	5.66221	6.71699	5.46761	6.54272	6.94216	4.61117	5.91193	5.8071	6.3906	5.6453	5.83996	5.04658	5.97315	5.65277	5.71534	5.66988	4.87283	5.35297	4.99548	5.35297	4.83491	5.50938	5.5404	4.38543	5.69265	4.99684	5.1815	3.76765	5.59365	6.38076	5.87504	5.71644	5.96023	5.34589	4.75061	5.59783	5.81019	6.17712	5.60999	5.18547	5.68314	5.23573	5.615	4.74416	0.823749	5.69711
ALDH1A1	3.0993	0.594549	3.48671	0.344828	0.613532	0.555816	0.333424	9.5538	0.422233	0.344828	0.443607	0.238787	0.389567	0.15056	1.29278	1.33914	1.38405	2.0321	0.298658	0.526069	0.757023	1.85599	5.52607	3.57046	2.37573	0.575312	0.641546	0.189034	0.748461	6.24565	0.400538	0.978196	0.871844	0.62293	0.526069	0.286881	0.933573	0.687061	0.9855	2.09085	0.565597	6.74846	1.84398	0.15056	2.94486	1.39506	1.56071	0.536053	0
ALDH1A2	1.21412	2.02503	0.201634	0.0976108	0.0565835	0.0976108	0.238787	1.4957	0.565597	0.0840643	0.0426443	5.0365	0.15056	0.0143553	0.918386	2.78031	1.38405	0.887525	0.0703893	0	0.263034	1.43296	0.250962	1.59932	3.75489	0.594549	0.545968	2.06695	0.0976108	1.9486	1.4489	0.0840643	0	0.443607	1.04963	2.83794	0.124328	3.68594	0.545968	0.505891	1.73985	0.659925	1.38957	0.0143553	3.8885	1.01436	0.879706	0.163499	1.81558
ALDH1A3	5.01436	8.60722	0.978196	1.02857	5.73742	3.81558	0.367371	0.641546	8.26388	1.58015	5.17073	10.1952	4.05745	5.36247	8.85583	8.21038	6.6372	7.54489	1.52607	0.632268	1.38405	7.94334	6.57153	8.6171	9.28151	4.99277	8.00433	1.5656	9.88588	7.30314	8.97997	0.344828	4.33342	8.81215	2.13093	0.879706	0.536053	2.95606	6.99424	3.12433	4.17871	2.93923	8.06178	0.575312	8.3535	1.5509	4.9364	0.879706	1.08406
ALDH1B1	3.80529	4.23036	2.82985	3.94486	5.47184	4.32337	4.48736	4.10014	4.52042	4.56742	5.60229	4.9982	4.38405	4.09677	4.57046	4.20242	4.67412	2.21723	3.22651	1.76977	4.97591	4.10266	3.21878	3.854	4.38405	2.64386	5.49089	3.85599	5.06005	4.66732	2.70708	4.5373	6.16651	4.749	4.22959	4.29205	1.46467	3.48929	3.14405	4.59574	4.15704	3.46858	5.62819	3.774	4.39712	3.56072	2.93357	0.526069	4.07468
ALDH1L1	4.44824	5.57198	0	0.124328	0.0703893	0.85599	0.111031	1.04264	0.464668	0.0285692	2.63691	0.286881	0.201634	0.111031	0.565597	0.454176	0.0976108	0.0143553	0.0285692	0.189034	0.887525	0.0143553	3.24489	0.895303	0.0426443	0.0285692	1.29278	0.0976108	0.333424	0.321928	2.0321	0.0285692	0.604071	5.04045	0.0565835	0.163499	0.0565835	0.0703893	4.04614	0.545968	0.941106	0.250962	0.0703893	0.0143553	0	0.124328	3.06178	0.201634	0
ALDH1L2	1.18269	0.584963	0.298658	0.214125	2.45154	3.33199	0.189034	1.27501	1.5656	0.15056	0.0703893	0.321928	0.978196	1.75702	2.10769	4.43896	4.32553	0.124328	0.321928	1.62761	3.08236	2.87381	2.91648	1.69153	1.56071	0.790772	2.84398	0.0976108	2.60644	4.24489	1.88753	0.0840643	5.37191	4.91982	0.201634	1.19535	0.214125	2.55336	0.176323	0.516015	1.39506	0.0565835	1.75275	0.0426443	3.15543	0.0285692	2.10098	0.0143553	4.55827
ALDH2	8.03188	0.250962	7.58826	6.50906	3.08746	0.722466	7.02813	6.17832	4.37921	7.44915	5.17871	0.367371	5.54195	4.46728	0.823749	3.80529	3.98368	7.65635	2.09761	5.31143	5.94416	6.05788	5.57289	0.238787	0.773996	6.85686	0.367371	5.69404	5.07082	4.89239	4.55643	0.201634	0.443607	5.82299	0.765535	0.344828	3.56925	3.66562	3.57894	5.37469	7.32715	6.2466	4.33199	0.367371	4.16993	1.31615	8.08799	0.263034	3.24489
ALDH3A1	0.189034	1.83188	0.321928	0.286881	2.1635	0.367371	0.286881	0.910733	0.555816	0.356144	0.356144	1.41143	0.298658	0.941106	1.16993	0.918386	2.81558	0.485427	0.713696	0.214125	0.189034	0.124328	7.11666	5.89506	1.98185	0.799087	0.201634	0.15056	0.594549	1.91073	2.22959	0.124328	0.389567	0.238787	0.432959	0.111031	0.432959	0.176323	5.24907	1.28688	0.298658	2.16672	0.613532	0.275007	2.0072	2.68032	0.505891	1.17632	1.66903
ALDH3A2	5.45055	6.90243	5.38612	4.85499	4.67863	4.12184	5.13299	5.47054	4.4121	4.69042	5.20203	5.14812	5.63023	5.8235	5.60437	5.93239	6.24451	6.41971	5.49185	4.59096	4.07553	5.4851	6.40514	6.41633	6.21801	5.62644	4.42425	3.55827	5.29609	5.4851	4.59455	5.79077	3.64616	4.65878	5.15218	5.29462	4.07382	4.49506	5.83137	5.17832	4.92647	5.22149	5.51948	5.13873	5.12969	7.76547	4.45483	4.13258	4.31759
ALDH3B1	4.63865	3.88753	1.95977	1.95977	2.35614	6.30396	0.678072	3.58856	3.66903	1.47508	0.545968	1.82375	3.64731	3.41819	4.49633	2.22342	6.67143	1.30451	2.6017	1.42223	3.81044	1.18269	3.78031	5.94883	4.11437	2.76765	2.15056	1.25096	4.86245	3.97728	6.78149	1.24489	3.5509	5.15218	1.852	1.76977	2.75061	4.81762	4.96763	4.39369	3.10266	1.56072	3.90111	1	3.91169	2.89142	4.35826	0.641546	2.90689
ALDH3B2	6.07617	5.21684	8.38007	6.18745	0.0143553	0.0840643	5.21607	0.0976108	2.62761	6.16148	2.95233	0.0703893	2.59216	5.88484	2.36177	4.35473	0.0703893	6.78581	5.29499	6.52529	4.49378	3.13093	0.226509	2.77821	4.13832	7.09677	3.0072	7.72151	1.83996	0.321928	0.275007	0.0143553	0	1.18903	5.55888	5.33878	9.08937	0.0565835	5.71205	0	8.14252	6.12784	0.111031	6.99582	7.04264	9.98755	5.75302	2.98003	0
ALDH4A1	5.15097	4.34908	6.6837	5.07724	3.19692	4.56499	6.38647	3.47119	2.98185	5.5008	2.76129	6.56712	4.36807	3.7666	3.37851	3.28096	2.74201	5.60081	4.77241	4.67864	3.76341	3.0268	3.20945	4.26379	4.02857	5.00225	4.79701	5.53574	3.49442	4.1235	2.81558	3.02503	3.61706	3.93546	4.71809	4.72137	4.46597	2.49825	5.09466	3.00899	5.26341	3.79909	0.669027	7.4302	4.43296	5.86071	5.77663	0.903038	2.27501
ALDH5A1	2.16993	2.92979	2.95606	3.66334	0.632268	1.87971	1.71809	4.06091	0.15056	4.23573	3.85699	5.70293	3.71149	3.51475	3.51223	4.01614	1.20789	2.48027	3.1635	2.4489	2.61117	2.11103	3.13093	3.71699	3.6893	0.250962	2.30743	2.22342	2.56072	2.92029	2.31904	2.62059	1.58976	3.34767	3.45943	3.70044	1.74416	1.98185	3.50589	1.07724	3.32912	1.19535	1.53605	2.08406	4.21023	2.06005	0.367371	0.124328	3.8268
ALDH6A1	4.06264	2.15056	3.73877	3.80426	1.57046	2.96347	4.33771	3.45418	1.61353	3.75916	2.86394	2.4957	3.40327	4.22959	2.27202	3.7126	1.88753	3.58616	3.13914	3.96901	2.15056	1.67356	2.79909	3.04789	2.76765	4.02503	2.37573	3.848	2.58976	2.99458	2.23266	1.82375	3.05485	2.65764	4.38059	4.08916	3.58256	2.69599	4.10852	2.5509	3.29719	3.57046	1.58976	4.6427	2.68706	3.4957	3.43962	0.443607	2.32193
ALDH7A1	6.5509	0.214125	6.07103	4.95652	6.98003	6.01837	5.65421	7.3837	4.92125	5.98299	7.07799	5.62029	3.46074	6.85499	6.20945	6.90207	5.824	4.26078	5.36527	6.48575	6.79077	5.17273	6.93345	7.47671	7.13965	6.00652	6.80993	5.79597	6.83479	5.83238	5.63285	5.2791	6.65449	6.23573	6.00562	5.96209	5.82451	6.67638	6.33789	5.95629	6.5097	6.33735	4.65935	6.98516	6.40207	5.30122	5.37608	3.1375	5.98391
ALDH8A1	0.0976108	0.632268	1.0072	0.0703893	0.545968	0.432959	0.0976108	0.275007	0.613532	0.15056	0.748461	1.61353	0.0840643	1.19535	1.78241	0.536053	0.137504	1.04264	0.650765	0.422233	0.201634	0.226509	0.250962	0.250962	0.333424	0.124328	0.422233	0.163499	0.275007	0.0426443	0.0143553	0.85599	0.0703893	0.978196	0.201634	0.111031	1.03562	1.07724	0.0285692	0.565597	0.286881	1.38957	0.367371	1.23266	0.695994	0.464668	0.0703893	0.137504	0.400538
ALDH9A1	6.08916	5.84248	6.66889	6.63575	5.22843	5.15462	6.86975	6.03694	4.73064	6.72424	6.09255	6.15785	6.01525	5.76155	5.20085	5.7252	5.66334	5.58014	6.40684	6.38612	6.34394	5.61677	4.86691	6.21296	6.37069	5.43763	5.53947	5.88557	5.19771	5.35614	4.19613	5.40259	5.90014	6.74066	5.16792	5.07682	5.85599	5.07425	6.23381	6.21257	5.90761	5.88606	6.5489	6.49921	5.90929	6.20692	5.59156	2.14078	6.26978
ALDOA	10.8467	10.1819	9.91985	10.5418	10.1028	10.488	10.3074	9.85322	9.63517	9.82445	9.42551	9.46105	9.88539	10.2595	10.0467	8.99515	11.1668	11.5715	11.2709	9.53111	10.8488	8.99749	8.49454	10.8816	10.7226	11.061	9.09671	10.6684	9.31327	10.9885	8.9888	10.0129	10.605	9.83259	10.6076	10.6876	8.85755	9.63269	10.5248	10.1977	10.9088	10.2989	10.716	11.1984	9.90448	10.3917	10.9302	6.71754	10.6228
ALDOB	0.0285692	0.0143553	0.15056	0.124328	0.0285692	0.124328	0.0426443	0.0285692	0.0143553	0.0976108	0.214125	0.0285692	0.111031	0.0565835	0.0976108	0.176323	0.0565835	0.0143553	0.0976108	0.0285692	0.201634	0.0840643	0.0143553	0.0565835	0.0143553	0.189034	0.464668	0.0840643	0.0976108	0	0.0285692	0.0143553	0	0.0285692	0.0143553	0	0.137504	0.163499	0.0143553	0	0	0	0.0285692	0.0285692	0	0.0565835	0.0143553	0	0.0426443
ALDOC	5.54844	2.43029	1.69599	4.82069	3.96532	4.92125	1.24489	2.02857	4.17153	2.07724	0.903038	5.48285	2.18903	0.807355	5.22728	1.4957	1.53107	2.21412	2.68257	3.10936	6.40412	1.5008	5.12433	2.97636	4.48671	5.10476	6.69794	4.17313	1.74416	0.85599	4.74039	5.72329	0.594549	5.35191	3.43162	5.87086	3.65878	1.80323	3.77505	2.45418	4.23879	2.54844	4.13504	0.831877	1.22651	5.3427	5.65535	2.5509	3.14241
ALG1	5.49153	3.92505	4.30086	4.45418	5.15218	3.92884	5.39094	4.23343	3.849	4.82171	3.53481	3.68706	4.90833	4.10601	5.28392	3.52607	4.68201	5.01033	4.2817	4.89191	5.1918	2.75702	2.81147	5.05658	4.46074	3.87184	4.40463	4.4522	4.8515	5.4545	3.35332	4.56986	3.61471	4.16511	4.51602	4.5008	4.14893	4.9644	3.9514	4.82883	5.25285	4.78764	4.848	5.27873	3.76447	5.17473	5.20085	0.650765	4.09592
ALG10	2.46467	3.51475	2.22959	2.43563	1.60407	3.05658	2.05311	3.04614	2.0036	2.36457	2.70487	2.36457	1.94486	2.38681	3.25701	2.94298	2.79909	2.60881	2.71149	2.82579	2.21412	2.36457	2.80323	2.41954	3.21101	2.61353	1.54102	1.58015	2.41414	2.56072	2.18587	2.23573	1.59455	2.68032	3.40463	2.68706	3.01792	1.59932	2.52105	2.04264	2.83794	2.20477	2.94298	2.0036	2.02503	3.32769	1.82375	0.31034	2.27798
ALG10B	1.99639	3.48156	1.58496	3.02148	1.30451	2.24489	1.67356	2.82375	1.54597	2.62994	2.35896	2.13422	1.58496	2.18903	3.19535	1.42761	2.3978	2.94298	2.43296	3.06695	2.18903	2.488	1.74846	2.22033	2.83794	2.72683	1.04963	1.18269	1.66903	1.76553	2.02503	1.7866	1.46989	2.80323	1.848	1.94111	4.57107	2.32769	2.22651	1.11103	1.97085	1.88753	2.41143	1.32193	1.848	2.86196	1.68257	0.536053	1.61824
ALG11	3.45943	4.45812	3.41684	4.68482	3.61706	3.63459	3.23266	4.08151	2.7761	4.85449	3.57773	2.85599	3.9982	3.67016	3.87873	4.34767	3.90785	4.16993	3.88264	4.1235	4.16511	3.5656	3.06178	2.79494	4.01614	3.7845	2.19849	2.94486	5.47508	3.66221	3.72901	3.90111	3.9644	3.1635	3.69265	3.59932	3.11936	3.19535	3.92125	3.28096	4.04963	3.1635	3.61589	3.8953	3.35755	3.20477	3.20633	1	4.15381
ALG12	4.70266	3.01436	3.70266	5.07125	3.22188	2.83996	3.7939	4.20633	3.27352	4.36527	1.76977	2.71589	3.41007	3.28244	4.22342	3.10769	4.37712	3.78764	3.11103	2.9982	5.18666	2.55336	3.79077	3.56194	2.81558	2.76129	2.45681	3.58135	3.82477	4.45418	2.73118	2.88947	3.74953	3.04089	3.34767	3.14241	3.75489	2.74416	4.86295	3.48285	3.93546	5.1152	3.09592	4.51665	3.65191	2.77189	4.49825	0.765535	2.25096
ALG13	5.02237	6.26978	3.54473	4.34483	5.76128	5.00495	4.24944	4.97591	4.59991	4.91504	3.91073	5.03078	4.64961	4.50335	4.20555	4.70487	4.90881	5.18785	5.28614	5.94228	4.89869	3.65535	3.52607	4.50843	5.00045	4.0197	3.39369	5.51128	4.1643	5.16792	3.77926	4.89336	3.82884	4.03914	5.74389	5.98413	5.78083	4.99684	4.82782	5.21257	5.11853	5.65134	4.90593	4.66676	5.39985	4.26978	4.58075	2.67356	4.21801
ALG14	3.60763	1.62761	1.3505	1.98914	2.48027	2.62293	2.97453	2.18269	2.22033	3.70266	3.80012	2.28392	2.9782	3.37434	1.36177	2.58976	3.89821	3.25096	2.67356	2.64847	3.56803	2.05658	1.69153	2.36737	1.42761	2.88947	2.79286	2.70929	3.1375	1.61824	1.89142	2.20789	3.13586	1.88362	2.07724	1.60407	3.69153	2.76129	1.57531	3	3.07724	2.63459	2.5509	2.15381	3.41549	1.58496	3.41143	0.0976108	1.10434
ALG1L	0.189034	3.08406	0.443607	3.83086	0.0565835	0.765535	4.7137	0	0.0285692	2.57531	0.0426443	0.111031	4.81916	4.2765	0.0840643	0.0976108	0.214125	2.07382	2.83794	0.555816	0.704872	0.124328	0.15056	3.15218	0.0976108	0.799087	0.604071	0	0.495695	0	0.0426443	0.111031	0.0703893	0.275007	4.42021	4.58736	2.21723	0	3.89045	0	3.0072	2.45154	0.536053	0.0840643	0.0976108	6.24279	0	0.0976108	0
ALG1L2	0	0.31034	0.238787	0.176323	0.275007	0	0.0285692	0	0	0.464668	0.0703893	0.0426443	0.137504	0.163499	0	0.0426443	0.0565835	0.695994	0.189034	0.31034	0.333424	0.0976108	0.0840643	0.321928	0.250962	0	0	0.0565835	0.163499	0.111031	0.275007	0.189034	0.0976108	0.286881	0.124328	0	0.454176	0.411426	0.659925	0.214125	0.526069	0.298658	0.0565835	0	0.0703893	0.111031	0	0	0.333424
ALG2	4.77294	5.35332	3.73227	4.63285	4.68426	4.74093	3.99458	4.60051	3.96532	5.00854	4.17073	3.57894	4.37365	4.74685	4.49121	4.66277	4.82782	4.1177	4.33485	5.0781	4.20163	4.26153	3.853	5.23611	5.33342	4.10182	4.18587	4.393	5.15704	4.35685	3.55582	4.62936	4.51728	5.46467	4.56925	4.74953	3.91839	5.04789	4.95884	5.0237	4.59515	4.13093	4.21723	3.53978	4.81557	5.16591	5.18824	2.59216	4.84348
ALG3	6.60452	6.04745	5.85873	5.76421	6.4031	5.86691	6.00809	5.60081	6.07639	6.07254	4.94064	4.69599	5.71315	6.44609	6.37851	4.92695	5.67497	5.97384	6.34359	6.06652	6.92172	6.49073	5.24413	7.11873	6.2116	6.37886	6.28596	6.26247	5.70321	6.6295	5.20242	6.48382	6.4614	6.22574	5.63836	6.59544	3.59694	5.25172	5.64357	5.82426	6.18011	6.11166	5.74093	6.09845	5.71232	6.80903	6.76951	1.70044	4.43763
ALG5	5.41447	5.08279	4.70376	4.96209	6.20301	4.97499	5.0751	5.46826	4.15462	5.74093	5.62936	5.51696	5.31252	6.01324	4.76447	5.12516	4.87824	5.1815	4.03034	4.93499	4.63692	4.37712	4.76022	5.56682	5.26153	4.7241	5.12226	4.95652	5.87012	5.13709	3.88557	5.31216	4.40463	4.49185	5.32841	5.79207	5.34199	4.37156	5.56529	5.07895	5.13873	5.28133	4.66619	5.7021	4.55582	5.79545	5.58496	2.95791	6.49761
ALG6	3.8846	2.95606	3.54102	3.0268	3.87774	3.66789	3.82273	4.79857	3.12433	3.71589	4.9331	3.08066	3.42358	3.46467	4.59872	4.1819	3.0018	3.6893	3.42358	4.41075	2.79701	3.58496	2.70487	3.23113	3.64616	3.87283	3.70044	3.22959	3.488	4.44294	2.84197	3.47249	2.71589	2.81762	3.43696	3.22188	4.49953	2.87578	3.08066	3.67356	3.18428	3.92315	3.7115	2.57773	4.38128	3.5097	4.01168	1.24489	3.6241
ALG8	6.04155	5.1807	4.79909	4.89191	5.97384	5.83415	5.83264	5.8679	4.89191	4.5472	5.37678	4.51916	4.65076	5.82528	5.393	5.08406	4.79753	3.89918	5.40599	6.5127	6.1813	4.21801	5.01168	5.75141	5.8334	5.75942	5.77373	4.8846	5.36212	5.09339	4.50526	5.63081	4.83946	5.28873	5.83996	6.22226	7.5806	5.56834	6.03342	6.32193	5.31687	4.53481	5.08236	5.70404	6.0676	5.17353	5.80349	2.0635	4.65363
ALG9	5.08279	4.13504	3.86394	3.86888	4.56499	4.13011	4.30378	5.22188	3.98823	3.48671	4.50335	3.46074	3.3799	4.1152	3.46858	4.56682	3.76022	2.84398	3.926	3.55704	4.64155	2.70266	4.10014	4.45615	4.13996	3.73877	4.0635	3.77821	4.83441	3.58857	3.19377	4.54102	4.71479	4.37295	3.41143	3.55213	3.12928	4.04527	3.0197	5.17313	3.85499	3.43829	3.94017	4.03386	4.4614	4.46728	4.45418	1.81557	4.21645
ALK	0.0285692	0.111031	0.0285692	0.0565835	0.0565835	0.0703893	0.0285692	0	0.275007	0.0143553	1.5509	1.82375	0	0.0285692	0.238787	0	0.0703893	0.0426443	0.0840643	0	0.0285692	0.15056	0.0703893	0.176323	0.0976108	0	0.15056	0.0143553	0.275007	0.137504	0	0.495695	0.0143553	0.0143553	0.0703893	0.0426443	0.0285692	0.422233	0.15056	0.0565835	0.400538	0.0285692	0.286881	0.0285692	0.0565835	0.111031	0	0.0703893	0.0143553
ALKAL1	0.0285692	0	0.0285692	0	0	0	0	0	0.0143553	0.0143553	0.0426443	0	0	0	0	0.555816	0	0	0	0	0	0.263034	0	0.0285692	0	0	0	0	0.0565835	0	0.0285692	0.0285692	0	0	0	0	0	0.226509	0	0.0976108	0	0	0.15056	0	0.0426443	0	0	0	0
ALKAL2	0	0.0840643	0.0840643	0	1.43296	0.83996	0.0565835	1.02857	0.0565835	0.0976108	2.24793	0.111031	0.0143553	0.124328	2.63923	5.01436	1.05658	0	0.214125	0	0.400538	3.88069	0.62293	0.731183	0	0.0426443	0.0976108	0	0.0703893	0.201634	0.594549	0	1.70044	2.93357	0.0426443	0.189034	0.238787	0.485427	0.111031	0.0285692	0	0.0840643	0.176323	0.0976108	0.545968	0	0.0143553	0	0
ALKBH1	3.39917	2.94673	3.32337	2.45681	3.0268	2.78031	2.75489	3.22033	2.33628	3.36036	3.25248	2.44095	3.23879	3.21257	3.25701	3.06523	3.40054	2.90689	2.7137	3.14568	2.68257	2.80529	2.33914	3.49697	3.00899	3.49442	2.37573	2.59455	3.31179	2.96347	2.36177	2.61117	2.56316	2.57046	3.76553	3.35473	2.68032	3.94673	2.84599	3.07724	3.10601	3.26754	2.57289	3.94486	2.82782	3.48929	2.95791	0.933573	3.5373
ALKBH2	6.01703	4.21335	4.51159	4.70155	5.32301	5.04264	5.74578	5.95047	4.48091	5.73498	6.01391	4.42223	5.13258	4.90737	6.13299	3.65306	4.9542	4.49121	4.92647	5.48543	5.83289	6.03518	4.20242	4.83238	4.41346	5.32301	5.57107	5.68566	5.30012	4.60051	3.64961	6.04854	3.57894	5.06005	4.9542	6.17672	6.05637	4.84699	4.34625	3.75596	5.0457	5.3572	3.43829	5.76341	5.05615	6.5818	5.63836	1.28688	4.88753
ALKBH3	4.83946	4.70377	0.201634	3.84599	4.26454	4.79181	4.37782	0.613532	2.66903	0.0976108	4.57107	4.18745	4.32553	4.59335	4.30597	4.853	4.488	4.86047	5.77426	5.29756	0.111031	0.555816	3.15704	4.60229	4.53792	4.08151	1.88362	3.64731	3.52482	2.58015	3.71149	4.3875	4.32553	5.3906	3.14893	3.02857	3.85599	4.94626	4.77716	4.84197	4.13093	4.62352	5.08066	4.54164	5.87823	5.30268	4.40667	2.12102	4.04963
ALKBH4	3.93734	3.02148	3.51602	4.22033	3.40871	3.04439	4.47314	3.71918	2.5435	4.1152	3.35191	3.14241	2.90881	3.69042	2.81558	4.43162	4.21023	3.1127	3.53605	3.78764	4.47249	3.60051	2.68482	2.88557	3.26153	4.56499	3.32625	3.47897	4.19849	3.30012	2.85798	2.92029	2.74416	2.9486	3.98003	3.80735	3.24336	4.0009	3.40327	3.26303	3.30597	3.15543	3.71039	2.88166	3.37016	2.72247	4.04352	0.773996	2.74201
ALKBH5	5.21645	5.59694	5.40122	4.83441	5.7115	4.90207	6.45138	5.43596	5.12805	4.96671	4.94158	5.36877	5.60229	6.75489	5.5438	5.39163	5.44592	6.6314	5.14975	5.34944	5.24793	3.77505	4.92029	5.17752	5.39712	5.02414	4.78607	3.65306	5.75676	5.0072	4.39917	4.3512	6.41312	4.93168	5.3978	5.54689	5.39815	5.49729	4.17951	5.70155	5.5404	5.9331	5.28133	5.94883	4.94205	4.51033	4.88606	1.9486	4.99141
ALKBH6	4.56682	5.21568	4.30889	4.80632	3.87086	4.3978	4.53916	4.11936	3.94204	5.39815	4.35544	4.71644	4.39985	5.01703	5.08577	4.74685	5.2709	5.19338	5.8679	5.51191	4.23649	5.19653	2.82375	5.04963	4.86047	5.67666	3.99367	3.60407	4.6893	5.12763	4.09845	4.06005	4.47703	5.0072	4.95373	5.19022	4.62702	5.57531	4.49506	4.2765	4.46597	4.86592	4.08577	4.83592	4.50589	4.42089	4.62761	1.44361	3.44758
ALKBH7	3.94579	4.89385	4.64559	4.14078	5.09677	5.32912	5.32481	5.21413	3.65535	4.31397	2.87971	4.57107	4.6094	4.20085	4.23112	5.56102	4.52607	5.48575	4.07553	5.76075	4.96809	5.24374	5.1981	5.39438	4.17632	4.63227	5.7241	5.54288	4.95791	3.99458	4.19456	4.48414	5.36422	5.0072	4.43028	4.74578	6.58556	6.2737	5.08873	4.59991	4.61235	3.95977	4.25096	5.50335	4.47897	5.21917	4.39712	1.28096	5.06996
ALKBH8	2.80116	3.12928	2.20477	1.99639	2.16672	2.82375	1.60407	2.87184	2.49057	2.50843	2.85798	1.76977	2.42492	1.88362	2.78869	2.89724	0.0703893	2.20163	2.68257	1.926	3.0036	1.91073	2.20789	3.07382	2.48027	1.8679	2.52356	2.37016	3.17473	2.95791	2.28688	2.38128	2.55827	1.82375	1.78241	1.8953	1.90689	1.61353	1.68706	3.49825	2.89142	1.774	2.54102	2.44095	3.03738	2.20477	2.15381	0.15056	3.13914
ALLC	0	0.0285692	0.0565835	0	0	0	0	0	0.0143553	0.0143553	0	3.18745	0	0.0143553	0	0	0.0703893	0.0285692	0.0143553	0	0	0.0285692	0.0143553	0.0565835	0	0	0.0426443	0	0	0	0.0426443	0	0	0	0	0	0	0.0285692	0	0.0703893	0.0426443	0	0.137504	0	0	0.0143553	0	0	0
ALMS1	2.65764	3.84699	3.54967	3.33056	3.54473	2.7137	3.49825	4.13668	3.03386	3.54473	3.904	3.66107	3.49185	2.84398	3.62293	3.26604	2.96162	3.42223	4.12267	4.43896	3.02857	3.83289	3.13258	2.65535	3.19535	3.03034	3.4489	1.41684	3.95884	3.20477	2.57289	3.29131	3.47768	2.78869	3.45681	3.35191	3.904	3.51728	1.66903	3.33199	3.43829	2.87971	4.51602	3.36457	3.65421	2.54844	1.85997	0.378512	3.0018
ALOX12	0.238787	0.464668	0.0426443	0.238787	0.250962	0.485427	0.201634	0.250962	0.111031	0.238787	0	0.31034	2.40054	0.238787	0.137504	0.176323	0.464668	0.356144	0.250962	0.454176	0.263034	0.111031	2.32481	0.722466	0.238787	0.15056	0.214125	0.0285692	0.201634	0.0840643	0.485427	0.389567	0.238787	0.0703893	0.344828	0.275007	0.464668	0.910733	0.201634	0.137504	0	0.298658	0.443607	0.0565835	0.176323	0	0.201634	0.0565835	0.367371
ALOX12B	0.31034	0.0703893	0.0703893	0	0	0.378512	0.0976108	0.545968	0.0840643	0.879706	0.286881	0.739848	0.722466	0.226509	0.918386	0.0285692	0.201634	0.454176	0.111031	0.0703893	0.214125	0.713696	1.72247	0.378512	0.15056	0.0565835	0.321928	0.201634	0.378512	0	0.333424	0.799087	0.163499	1.49057	0.0976108	0.137504	0.124328	0.505891	0.0840643	0.0285692	0.400538	0.925999	0.604071	1.44361	0.0426443	0.565597	0.226509	3.62293	0.378512
ALOX15	0.823749	5.66249	0.238787	3.09424	0	0	0.739848	0	0.201634	3.83693	0.0143553	0	1.81558	1.99277	0.678072	2.65992	0	0.238787	2.38681	0.704872	0.0426443	1.73118	2.11103	0.545968	4.23266	1.67356	2.89918	0.137504	0.933573	0.575312	1.20163	0	0	1.42223	3.23266	4.71918	1.14405	0.0426443	0.739848	0.226509	1.20163	0.0703893	0.0143553	2.38957	1.11103	0.0143553	0.765535	0	0
ALOX15B	0.0143553	0.226509	5.48961	0.0285692	0.0143553	0	0.124328	0	0.0426443	0.0565835	0	0	4.14241	0.0143553	0	0.0143553	0.111031	1.19535	0.0143553	0.0143553	0.0143553	0	0.124328	1.04264	0.0703893	0.286881	0.0143553	0.0703893	0	0.0285692	0.124328	0	0.15056	0.0703893	0.0426443	0.0285692	0.137504	0.137504	0.189034	0.124328	7.22786	6.67892	0.0565835	0.0143553	0.0565835	0.163499	0.0143553	1.01436	0
ALOX5	0.201634	4.27724	0.0703893	0.443607	0.0703893	0.0143553	0.0285692	0.201634	3.29425	0.0703893	0.83996	0	0.0143553	0.536053	0.201634	2.57531	0.111031	0.15056	1.46467	0.111031	0.0976108	1.52105	5.24146	4.08066	1.51096	0.15056	0.201634	0.815575	0.0426443	2.15056	5.9222	0.111031	0	2.26903	0.0565835	0.0840643	1.27501	0.0143553	4.60703	1	0.250962	1.1375	1.46989	0.0143553	3.10266	2.4489	0.432959	0.367371	0.0426443
ALOX5AP	0.0703893	0.526069	0.0426443	0.575312	0.584963	0.0840643	0.321928	0.201634	0.584963	0.739848	0	2.02857	0.678072	0.411426	0.286881	0.411426	1.16993	0.15056	0.124328	0.214125	0.0426443	0.0703893	0.176323	0.189034	1.05658	0.773996	0.137504	0	1.04264	0.263034	0.286881	0.0703893	0.111031	0.704872	0.15056	0.0285692	0.111031	0.356144	0.0426443	0.137504	0.464668	0.790772	0.584963	0.275007	0.536053	0.238787	0.367371	0	0
ALOXE3	0.62293	0.422233	0.124328	1.04963	0.0426443	0.111031	0.214125	0.0143553	0.298658	0.565597	0.189034	0.0703893	1.41684	0.941106	0.773996	0.0285692	0.536053	0.632268	1.40599	0.495695	0.137504	0.321928	0.757023	0.739848	0.15056	1.89918	0.687061	0.722466	0.238787	0.124328	0.0565835	0.565597	0.0565835	1.25701	1.33914	0.887525	0.432959	0.0426443	0.790772	0.163499	0.790772	1.20163	1.55582	0.871844	0.765535	2.53107	0.475085	2.78241	0.0840643
ALPG	0.713696	0.722466	0.0976108	0.124328	0	0.0565835	0.0565835	0.0703893	0.575312	0.0565835	0	1.44361	0.111031	0.286881	0.941106	0.0565835	0.0703893	0.0143553	0.124328	0.0143553	0.15056	0.0840643	1.22651	5.22651	0.214125	0.0143553	0.0143553	0.0143553	0.879706	0.31034	3.88069	0.0143553	0.0143553	0.201634	0.0285692	0.0143553	0.0143553	0.0285692	0.226509	0.0143553	0	0.378512	0.0565835	0	2.62761	0.0703893	0.189034	0	0
ALPI	0	0	0	0	0.0143553	0	0	0.0143553	0	0	0	3.2555	0.0143553	0	0.0143553	0.0976108	0	0	0.0426443	0.0976108	0.15056	0.0143553	0	0	0.0285692	0.0143553	0.0143553	0	0	0	0	0	0	0	0	0	0	0	0	0	0	0.0143553	0.0143553	0.0143553	0	0	0	0	0
ALPK1	2.83996	2.21412	2.0635	2.63459	0.432959	2.74416	0.584963	2.81147	1.99639	0.678072	1.0635	0.356144	1.45943	2.11437	2.88753	2.70266	4	1.40054	1.87971	2.62761	3.08406	2.02857	3.13258	3.51602	3.59574	2.73552	1.84398	0.695994	1.79909	3.47379	2.7761	2.6017	2.3978	2.38128	2.38681	1.70044	1.95233	2.13093	2.7845	1.22651	2.67807	1.14405	3.14405	1.80735	2.49825	2.26303	2.9542	0.565597	2.7137
ALPK2	0.0285692	0.545968	0.0426443	0.0143553	6.23573	0.389567	0.0143553	0.604071	0.0143553	0.0143553	0	0.0143553	0.0426443	0.0143553	0.389567	0.604071	4.60585	0.0426443	0.0143553	0.0143553	0.176323	0.0143553	0.0143553	0.863938	0.111031	0.0840643	0.111031	0.0285692	0.163499	0.15056	0.238787	0.176323	5.21257	3.20789	0.0840643	0.0426443	0.0703893	4.03562	0.0703893	0.604071	1.48027	0.111031	2.91265	0.0143553	0.879706	0.0703893	0.0143553	0	4.17951
ALPK3	1.86394	2.43829	0.799087	0.594549	0.378512	0.189034	0.214125	0.321928	1.45943	0.163499	0.536053	0.31034	1.11103	1.90689	2.74846	4.47703	0.298658	0.713696	1	0.464668	0.356144	0.443607	0.454176	2.11437	1.95233	0.948601	1	0.62293	0.748461	0.807355	1.90304	0.0426443	0.137504	1.31034	0.687061	0.695994	0.378512	0.31034	2.31615	0.0426443	2.43296	1.04264	0.0285692	0.124328	3.26303	1.05658	1.67356	0.0143553	0.963474
ALPL	0.124328	0.201634	0.321928	0.0976108	0.495695	0.0285692	0.0840643	4.54535	0.0565835	0.238787	0.201634	0.505891	0.0426443	0.0840643	5.3345	1.88362	1.55582	0.773996	1.22033	1.01436	0.545968	1.68706	0.807355	0.765535	0.0285692	0.0840643	0.536053	0.0426443	0.31034	3.53605	0.298658	0.0143553	6.45992	0.0565835	0	0.0285692	1.14405	2.22342	0.111031	0.0703893	0.163499	0.565597	0.485427	0.0703893	0.0703893	0.687061	0.238787	0	0.400538
ALPP	3.46205	7.46516	0.941106	0.0565835	0.0565835	2.14731	0.0703893	0.163499	6.18982	0.0285692	0	3.32625	3.15866	0.9855	3.16189	0.201634	0.238787	0.0285692	1.33342	0.15056	0.163499	0.0976108	3.0036	8.01703	3.60763	0.201634	0.0565835	0.111031	0.632268	4.11603	7.58706	0.163499	0.15056	3.30159	0.0565835	0.0426443	0.214125	0.214125	1.68706	1.63227	0.443607	0.0703893	0.0976108	0.0143553	7.06437	0.0703893	3.36317	0.226509	0
ALS2	3.38543	4.55582	3.07895	3.67469	3.81455	4.14649	3.72356	4.14975	2.87184	3.43296	3.7115	3.58976	3.32337	2.80735	4.13504	3.76341	4.02503	3.75489	4.20007	3.48156	3.39506	3.47249	2.85798	3.82884	2.98185	3.30597	2.79077	2.82171	4.88117	3.07895	3.27501	4.09508	4.38474	3.70044	3.49057	3.68818	3.62527	3.51601	3.01078	4.28466	3.85997	3.10601	4.41887	3.27202	3.5472	2.91265	3.49569	1.15056	4.30889
ALS2CL	5.18229	3.22651	1.80323	3.91552	0.189034	3.80219	1.33914	4.37573	3.33914	0.871844	0.545968	1.30451	4.01346	3.36177	4.06609	2.36737	3.11103	1.48027	3.97453	1.78241	2.77189	3.01614	5.08236	6.34323	4.54905	3.69711	2.22342	2.56072	3.50462	3.86987	5.24146	1.22651	5.57773	4.72955	1.87184	2.02503	1.49057	0.925999	5.56163	3.69488	3.67356	2.59932	2.33914	1.48543	3.46074	2.42761	4.49249	3.86493	0.163499
ALX1	0	0.0143553	0.0285692	0.0285692	1.43296	0.275007	0.0285692	0.137504	0.594549	0	0.536053	0	0	0.0143553	0.0840643	0.250962	1.85997	0	0	0	0.0285692	2.38681	2.11103	0	0.0285692	0.0285692	0	0	1.39506	0	0.713696	3.16993	0	0	0	0	0	2.79286	0.0426443	0.0285692	1.49057	0.0285692	0.0285692	0	0.0426443	0	0.0143553	0	3.6427
ALX3	0.0703893	0.0285692	0.0703893	0	0	0.367371	0.0285692	0	0.0426443	0.163499	1.59455	0.0565835	0	0	0.15056	0.0426443	0	0	0.0426443	0	0.0565835	0	0.124328	0	0.124328	0	0.0426443	0	2.4957	0	2.22342	0.0565835	0	0	0.0840643	0	0	0.0426443	0	0	0	0	0	0	0.933573	0	0	0	0.0565835
ALX4	0.0703893	1.15704	0.748461	1.78241	0.0143553	0.0426443	0.0143553	0.15056	0	0.0285692	0.0976108	0	1.29278	0.0840643	0.163499	2.70487	0.933573	0	0.731183	0.0976108	0.298658	0.948601	0.389567	0.226509	0.124328	0.0143553	2.40871	0.0143553	2.36737	2.36457	0.475085	0.0143553	0.356144	0.0143553	0	0.111031	0.0703893	3.24793	0.137504	0.0285692	0.15056	0	1.79077	0.0426443	0.137504	0.941106	0.0285692	0	0.0426443
ALYREF	6.68986	7.11093	7.53807	6.91073	7.16972	7.51767	7.46981	7.33396	6.47103	7.46263	6.45828	7.13822	6.30725	7.15613	7.54605	6.80129	8.23252	6.44841	7.89409	7.86888	7.38802	7.15937	5.5549	7.26407	7.07885	7.54759	7.63517	5.67073	7.92065	6.81634	4.84248	7.52199	5.76553	6.95722	7.50843	6.84248	6.22381	8.27989	6.20945	7.57637	7.38059	6.27873	6.74967	7.26632	6.84273	6.56514	7.39403	2.36177	7.25946
AMACR	3.93734	4.77873	4.76713	2.96532	3.58496	3.59096	3.4489	4.60822	3.0036	4.37434	3.21257	3.65306	3.05485	4.1035	2.63459	3.35614	4.06695	5.31832	2.34767	3.63227	2.91839	2.64847	2.54102	4.21723	4.26228	4.30232	3.05485	3.54102	3.70377	3.77294	4.0268	4.10434	4.08746	2.57289	2.69599	3.52982	3.43029	3.23113	3.57046	3.42089	4.89918	3.45549	3.28096	3.5435	3.33628	4.31687	3.47119	0.298658	2.87578
AMBN	0	0.0143553	0	0	0.0143553	0.0143553	0	0.0565835	0	0	0	0.0840643	0	0	0	0.0285692	0.0426443	0	0	0	2.08746	0	0.0143553	0.0426443	0	0	0	0	0.0285692	0	0	0	0	0.0285692	0.0143553	0	0	0.0840643	0.0285692	0	0	0.0285692	0	0	0.0285692	0	0	0	0
AMBP	2.01078	0.0703893	1.13093	4.52419	0.0565835	0	1.26303	2.28096	0.0840643	2.06005	0.201634	0.0976108	5.55796	2.11103	0.275007	0.189034	0.0976108	1.32769	1	0.918386	0.275007	0.189034	0.0976108	0.226509	1.01436	1.69153	0.31034	0.378512	0.422233	0.0976108	0.15056	0.344828	0.378512	0.333424	0.378512	0.495695	3.43563	0.137504	1.72247	0.176323	7.51783	2.02503	1.56071	2.30743	0.464668	2.1635	1.14405	0	0
AMBRA1	4.18269	4.10769	3.89045	3.89336	3.62877	3.78346	4.40463	4.21956	2.48285	3.59574	3.44493	3.57168	3.3799	3.39506	4.52669	4.94064	3.78136	4.27873	4.78136	3.78973	4.31252	3.23113	2.71149	4.26228	3.73877	3.39643	3.09761	3.49697	4.81558	3.90593	3.19535	3.82273	3.18745	4.52982	4.05485	4.1334	2.75489	3.85898	3.86987	3.78346	4.05918	3.8679	4.80271	4.0054	4.33271	3.16511	3.75809	0.555816	3.71918
AMD1	5.65048	6.50557	5.84975	3.8953	5.8953	5.52105	5.45121	6.99944	5.37782	6.21199	6.24869	4.89142	6.51743	5.43429	6.05637	5.64357	5.49474	5.84449	4.86047	5.64645	6.49506	6.12536	4.19062	5.68762	6.39695	4.2032	5.615	5.40088	5.3345	5.67553	4.72083	5.47314	4.71918	4.73281	4.9905	5.40905	5.38059	6.08916	4.24717	5.3978	5.66732	5.85773	5.82069	5.50208	6.20457	5.93829	5.38716	2.37574	5.73227
AMDHD1	0.389567	0.545968	0.176323	0.344828	0.422233	0.422233	0.226509	0.298658	0.0143553	0.695994	2.0635	2.26604	0.238787	0.0976108	5.30232	0.176323	0.163499	0	1.81558	0.443607	2.96532	0.356144	0.189034	1.4957	0.0285692	0.0143553	0.0143553	0.0976108	3.33199	0.454176	1.01436	1.94486	0.0426443	0	0.176323	0.0840643	1.69599	0.555816	0.536053	0.731183	0.731183	0.400538	0.31034	0.0976108	1.29278	0.695994	0.263034	0.163499	1.41143
AMDHD2	5.15381	4.46793	4.12184	5.26228	4.92077	4.43763	4.40531	4.55949	3.4019	5.48059	3.30597	3.90593	3.79077	3.57773	4.71425	3.67356	4.92932	5.45976	4.75702	5.31433	4.71918	4.52544	3.46205	5.03342	4.25626	4.92695	5.73633	4.45483	4.31687	4.66846	4.5656	1.97085	3.19219	4.29572	5.07767	5.10266	5.85549	4.88264	4.3427	4.24336	5.51696	4.87036	5.58045	5.27799	4.2502	4.84147	4.76447	1.58014	4.853
AMELX	0	0	0	0	0.0426443	0.124328	0	0	0	0	0	0	0	0.0426443	0	0	0.0565835	0	0	0	0	0	0	0	0	0	0	0	0	0	0	0	0.0703893	0	0	0.0426443	0	0	0	0	0	0.0565835	0	0.201634	0	3.19535	0	0	0
AMELY	0	0	0	0	0	0	0	0	0	0	0	0	0	0	0	0	0	0	0	0	0	0	0	0	0	0	0	0	0	0	0	0	0	0	0	0	0	0	0	0	0	0	0	0	0	0	0	0	0
AMER1	2.41954	1.91073	2.18587	1.81967	1.88753	2.53107	2.65306	2.28688	0.847997	2.62761	1.95606	1.1375	2.47249	1.58976	3.0197	4.60703	1.24489	1.15704	1.85599	1.83592	3.10266	2.94486	1.61824	1.71809	2.33914	1.15056	3.36177	1.62293	1.80323	2.40054	0.85599	1.66903	1.32193	2.6893	1.59455	1.31034	1.76977	2.09424	1.19535	1.41143	1.38957	0.713696	1.97085	1.46989	2.15381	2.20789	1.75275	0.0703893	0.9855
AMER2	0.0143553	0	0.0426443	0	0.0143553	0	0.0143553	0.0143553	0.0143553	0	0.0285692	0	0.0143553	0.0426443	0	0.0426443	0.0143553	0	0.0285692	0.475085	0	0.0143553	0	0	0.0285692	0	0	0	0	0	0.0143553	0	0	0.0143553	0.0143553	0.0285692	0	0	0.0143553	0.0143553	0.516015	0	0.0426443	0	0	0.0143553	0	0	0
AMER3	0	0	0	0.137504	0	0	0	0	0	0	0	0	0	0	0.0143553	0.0143553	0	0	0.0426443	0.0143553	0	0	0	0	0	0	0	0	0	0	0	0	0.0840643	0	0	0	1.04963	0	0	0	0	0	0	0	0	0	0	0.0143553	0
AMFR	5.35297	6.35421	5.63952	6.06523	5.58857	5.0036	4.36737	5.57319	4.85848	7.31669	4.54597	4.60999	5.5549	5.33807	4.97039	4.66106	5.34021	5.49729	7.15056	7.1471	4.99955	4.337	5.13832	6.93864	6.50128	5.07639	4.31107	3.96625	5.77452	6.68902	4.91982	5.32841	5.53263	5.78895	4.95931	5.80658	4.6094	5.17113	6.11811	5.27501	5.98368	5.8125	3.85699	5.72274	6.09929	5.18745	5.04002	2.40871	5.38474
AMH	0.176323	1.9782	0.189034	3.06695	1.70929	1.76977	2.88166	4.95699	0.226509	2.68706	0.214125	4.23266	4.78031	0.411426	4.80839	0.400538	2.56072	0.83996	4.765	1.852	4.04002	4.47638	0.713696	3.17951	3.43296	3.15704	2.61589	3.36877	3.20789	3.42492	2.87184	1.24489	2.33342	2.52607	3.81558	3.28836	5.05311	1.86394	3.08576	2.70487	4.1375	3.40327	0.871844	3.44228	3.87381	3.43029	0.344828	0.0976108	3.03914
AMHR2	0.0426443	0.0285692	0.0285692	0.0143553	0.0143553	0.0703893	0.0703893	0.0426443	0.0143553	0	0.0143553	0.163499	0.0143553	0.321928	0.0426443	0.0143553	0.0285692	0.0285692	0	0	0	0	0.0285692	0.0143553	0.0703893	0.0840643	0.0143553	0	0	0	0	0.0565835	0.0976108	0	0.0285692	0	0.0143553	0.0426443	0.0285692	0	0.111031	0	0	0	0.0703893	0.565597	0.275007	0	0.0285692
AMIGO1	2.81967	1.81558	2.10434	2.91648	1.67807	1.79077	2.55582	2.29866	0.695994	3.70155	3.27202	2.08746	1.85599	2.08746	0.0976108	0.378512	0.298658	1.15704	2.5509	1.25701	2.77821	2.31325	0.748461	1.96717	1.70929	3.06867	2.60881	1.926	1.27501	1.68257	0.847997	0.516015	0.731183	0.879706	2.55336	1.96717	1.28688	1.852	2.03914	1.94111	1.25096	0.495695	1.29278	0.695994	2.82375	1.28096	2.91839	0.0840643	0.137504
AMIGO2	4.60348	3.47897	2.07039	6.36317	4.51412	4.03034	1.45418	6.50112	5.27947	0.565597	0.823749	0.163499	0.176323	2.62059	4.47508	4.86592	6.85649	3.82579	3.3147	5.72356	0.422233	2.18903	4.82579	2.99639	4.4822	2.82375	0.516015	1.71809	5.93145	3.78555	6.6686	0.201634	3.60881	3.6241	3.80632	5.18468	1.64155	5.40531	6.18903	5.35191	5.96347	1.1635	3.52482	4.15543	3.58976	3.95047	2.69599	0.495695	6.75114
AMIGO3	0	1.70487	0.918386	0.555816	0.978196	1.14405	1.71809	1.43296	0.773996	1.10434	0	1.62761	1.7866	1.31615	1.31034	2.07039	1.93357	1.49057	0.887525	0.807355	1.64616	2.04264	0.613532	1.59932	0.400538	1.88362	0	0.757023	0.815575	1.76129	0.879706	0.757023	0.765535	0.669027	1.48027	1.94486	0.464668	2.13093	0.565597	1.48543	1.74416	0.895303	0.0703893	1.20789	1.10434	0.485427	0.201634	0	0.189034
AMMECR1	3.51853	4.24565	3.19377	2.89142	5.17951	3.82477	2.26604	3.03914	3.28688	2.69377	2.8679	3.05658	3.09255	3.06867	3.06523	2.52857	4.57531	2.96901	2.94673	2.56316	2.60407	2.07039	1.24489	3.7666	4.17153	1.95233	1.49057	2.45418	2.96162	4.20945	1.81967	2.70266	3.32912	3.28244	3.63575	3.6311	2.70044	1.39506	2.8679	2.79701	2.65306	3.47508	3.65992	3.64961	4.2891	3.3147	3.4343	1.19535	3.22651
AMMECR1L	4.06781	4.46074	3.93452	3.98368	3.55827	3.71699	3.06005	3.95327	2.41143	4.24336	4.66789	3.43296	3.58014	4.0009	4.66619	4.08406	3.20789	3.30305	4.17233	4.33628	4.07382	4.08236	2.67807	4.10601	4.18824	3.75168	4.12184	3.54597	4.42291	3.69377	2.77189	4.18507	3.90304	3.848	3.86691	3.66448	4.29793	3.55949	3.47897	3.56682	3.7301	4.09929	4.30012	3.33342	4.18903	3.32049	3.95606	1.36737	4.28021
AMN	0.0703893	0.594549	0.0976108	0.137504	0.321928	0.970854	0.124328	0.823749	0.933573	0.344828	0.0426443	0.0426443	3.48285	0.757023	1.61353	1.72247	0.201634	0.137504	0.367371	0.137504	0.176323	0.344828	1.98914	3.16189	0.124328	0.189034	0.0976108	0.298658	0.176323	2.87381	3.41143	0.0976108	0.111031	0.0285692	0.263034	0.137504	0.378512	1.29866	0.15056	0.847997	0.454176	0.495695	0.176323	0.137504	0.495695	0.15056	0.443607	0.0143553	0.137504
AMN1	1.60881	2.08066	3.13258	3.34625	2.97453	3.49697	2.89142	3.21878	1.65076	2.37573	3.80426	3.05658	2.74416	1.43296	2.58015	2.21723	3.22188	2.7845	2.35614	5.34376	2.80735	3.06695	1.46989	2.53854	1.91073	2.21723	2.07382	2.17632	2.31034	2.28983	2.12433	2.58737	3.14078	3.14078	2.04614	2.75916	5.14486	2.12763	2.7866	1.926	3.61353	3.11603	4.1152	2.29866	2.88362	3.854	0.918386	0.704872	2.58737
AMOT	2.58496	4.53792	2.02857	1.57046	1.26903	1.35614	2.36177	0.847997	2.80116	0.903038	3.43296	6.50016	0.15056	1.55582	2.31904	3.79077	3.55582	0.687061	2.47768	2.50843	2.94486	2.16027	0.0565835	2.91648	4.54535	0.948601	3.81558	1.73552	2.91839	4.99684	0.0143553	0.505891	0.0143553	0.970854	1.45418	1.67807	2.70929	3.13586	3.89724	0.0703893	2.33056	3.11603	2.68032	0.422233	5.51159	1.73985	0.0976108	0.0426443	1.87184
AMOTL1	4.86592	4.40667	4.68482	3.57289	3.852	3.72683	2.70266	4.49249	4.09001	3.09085	5.00495	0.263034	3.10434	3.08576	2.79701	5.37886	1.69599	3.19219	3.52356	1.36177	0.432959	2.03562	4.65878	5.27128	5.19613	3.48929	3.84599	0.333424	4.25248	3.62527	3.83592	1.76129	4.51349	5.46009	2.69377	1.46467	0.0285692	2.91839	2.37016	4.7845	3.82273	4.19456	3.1375	3.17313	4.30889	1.71809	4.60763	1.34483	0.659925
AMOTL2	5.55213	6.29223	4.31832	5.57894	6.12102	6.24963	2.52607	5.41075	4.8802	5.29389	4.30086	0.226509	6.67511	5.25096	5.83264	4.48543	5.79883	4.63169	5.68622	2.32481	5.86567	5.28947	5.57107	5.43496	5.67497	6.02104	4.48285	2.54102	6.52105	5.71342	5.35014	3.45549	6.66121	6.0217	5.1334	4.59455	1.23879	5.39266	5.95699	5.67835	5.20906	5.55643	5.3726	4.28762	6.54797	4.58737	5.75061	2.44626	5.1235
AMPD1	0.0840643	0.0703893	0	0.0426443	0	0.0143553	0	0.0143553	0.0285692	0	0.189034	0	0	0.0285692	0.0285692	0.0143553	0.0285692	0.124328	0.0426443	0	0.0565835	0	0	0	0.0426443	0.0426443	0.0285692	0.0426443	0	0	0	0	0	0.0143553	0.62293	0.400538	0.0565835	0.0565835	0	0.163499	0.0285692	0.0426443	0.0143553	0.0143553	0.226509	0.124328	0.0143553	0	0.124328
AMPD2	5.51065	6.90014	1.41143	4.40054	5.50779	5.63546	4.66448	5.6879	3.67016	6.9185	5.03078	4.17313	5.13299	4.90881	5.2589	4.15462	5.90183	3.22805	4.88899	4.13011	6.26716	5.65564	4.81506	5.56864	5.27501	4.83946	5.57743	4.83895	4.54226	5.91624	4.15785	5.35403	7.20897	4.13914	5.53761	4.75061	5.67384	5.60466	3.9607	5.13422	4.94205	5.1206	5.29866	5.0072	5.56986	4.5601	4.96486	1.50589	5.67976
AMPD3	0.516015	1.04963	1.774	0.62293	0.189034	1.67807	0.910733	0.782409	1.75702	0.632268	0.956057	2.66903	2.37016	0.704872	2.11769	2.11103	0.713696	1.02857	0.739848	1.26303	0.454176	0.632268	1.31615	1.73985	0.948601	0.970854	0.963474	0.555816	1.53605	1.15056	1.29866	0.189034	1.56072	2.39506	0.263034	0.286881	0.669027	0.464668	1.14405	2.63923	1.58015	1.4489	2.25399	0.0976108	1.32769	1.04963	0.286881	1.58976	0.31034
AMPH	0.0426443	0	0.722466	4.15056	0.124328	0.0143553	0.584963	0.0565835	0	0.124328	0	0	0.0143553	0.111031	0.0285692	1.26303	0.85599	0.0143553	0.0976108	5.08151	0.0840643	0.333424	0.0565835	0	0.238787	0.0143553	0	1.24489	0.0426443	0.0976108	0.0285692	0	4.19771	0.0143553	1.7137	0.137504	0.378512	1.29278	0.85599	0.298658	0.124328	0.0565835	3.9514	0.0565835	0.15056	0.0976108	0.0143553	0.0143553	0.956057
AMT	0.505891	0.443607	0.575312	1.9782	0.963474	1.08406	0.613532	1.83188	0.970854	1.13093	1.5656	3.95791	1.52105	1.13093	2.31615	1.95606	2.44626	1.18903	1.30451	1.75275	1.32769	1.39506	2	1.87184	1.30451	1.95977	1.58496	0.807355	0.970854	1.774	2.5435	0.863939	2.1635	1.63227	0.948601	1.02148	3.39643	1.83996	2.15056	1.9782	1.70044	1.53605	0.613532	1.29278	1.5008	1.13093	0.400538	0.495695	1.32193
AMTN	0.992768	0	2.12102	0.0426443	0	0.111031	0	0	0.15056	0.31034	0	0	0.226509	0.189034	0	3.75061	0.111031	0.0565835	0	1.09085	0.15056	0	0.163499	0.0976108	2.27798	1.57531	0	0.333424	0.0426443	0.111031	1.40599	0	0	0	0.485427	0.0285692	0	0.0285692	2.08406	0.0565835	0.137504	0.15056	0.238787	0.0426443	0.111031	0.137504	0.111031	0	0.137504
AMY1A	0	0	0	0	0.0143553	0	0	0	0	0.0565835	0.0840643	0	0	0	0	0	0	0	0.124328	0.0143553	0.275007	0	0.0143553	0	0.176323	0	0.0426443	0	0	0	0.0285692	0	0	0	0	0	0	0	0	0	0	0	0	0	0	0	0	0.367371	0
AMY1B	0	0	0	0	0.0143553	0	0	0	0.124328	0.0565835	0.0840643	0	0	0	0	0.9855	0	0	0.124328	0.0143553	0	0.0840643	0.0143553	0	0	0	0.0426443	0	0.111031	0.176323	0	0	0	0	0	0	0	0	0	0	0	0	0	0	0	0	0	0.443607	0
AMY1C	0.863938	0	0.0143553	0	0	0	0.137504	0	0.443607	0	0.613532	0	0	0	0	3.42089	0.0285692	0	0	0	1.63227	0.400538	0	0	0.604071	0.163499	0.0285692	0	0.263034	1.19535	0	0	0	0	0	0	0	0	0.0285692	0	0	0.298658	0.0426443	0	0.0565835	0.15056	0	0.0426443	0
AMY2A	0.124328	0	0.321928	0	0.0565835	0.15056	0	0	0	0.321928	0	0	0	0	0	0	0	0.163499	0.0143553	0	0	0.0565835	0	0	0	0	0.0143553	0	0	0.111031	0	0	0	0	0	0	0.0426443	0.0143553	0	0	0	0.0285692	0	0	0.0285692	0.0426443	0	0	0
AMY2B	0.722466	0.526069	4.09424	0.992768	1.30451	1.14405	0.887525	2.09761	1.20163	4.6153	1.87578	3.65076	1.04963	4.10518	1.9855	0.895303	1.07039	2.47249	0.641546	1.21412	1.43829	2.52105	0.879706	1.82782	1.5656	2.38957	2.93357	0.704872	1.40054	1.01436	0.956057	1.94486	0.214125	0.124328	0.516015	0.176323	4.01703	1.20789	1.79077	0.903038	1.46989	2.52356	0.201634	2.33056	0.83996	1.35614	1.39506	1.68706	1.56072
AMZ1	1.59455	0.275007	0.757023	4.02945	0.111031	0.124328	0.201634	0.275007	0.895303	0.298658	0.0426443	1.85599	3.68706	0.823749	0.201634	0.613532	0.321928	1.62293	4.7845	3.15704	0.516015	0.201634	1.75702	1.39506	0.201634	0.389567	0.111031	0.189034	0.555816	0.137504	0.695994	0.0143553	1.79909	1.85997	2.65764	2.28392	3.64731	0.298658	3.48027	0.250962	2.50589	0.201634	1.23879	0.214125	0.0703893	0.807355	2.13422	0	1.9222
AMZ2	6.39934	5.81737	6.50255	6.05918	6.19554	7.23888	6.29682	6.18864	5.03298	5.84549	6.44095	6.78188	4.85449	4.20242	6.15441	5.26641	7.32112	5.77742	7.0433	7.34775	5.97292	5.3579	5.78267	7.38535	6.70473	6.78594	6.18963	5.49217	6.58931	5.46369	5.38888	5.8535	5.64616	5.90207	6.74106	7.07211	6.62512	7.48824	5.30049	6.19436	6.87418	5.3906	5.20867	7.27901	5.66391	6.51617	6.42727	3.66562	7.61853
ANAPC1	4.90881	5.05398	4.21335	3.8748	4.23419	4.92884	3.47768	5.19377	2.7115	4.38612	5.09001	4.43363	4.03034	3.82782	4.58436	3.90785	3.34056	4.00988	4.82222	4.52105	4.77083	4.14405	3.58737	4.89676	4.66391	4.33271	4.74093	3.74093	5.06566	4.69711	3.52356	5.02325	4.5267	5.5735	4.84046	4.59515	3.67807	3.55582	3.56316	4.39232	3.8679	3.05137	5.10601	4.16108	4.38543	3.75916	3.89918	1.20163	4.47897
ANAPC10	3.68032	4.37365	3.79077	3.69265	3.68706	4.25172	3.57289	4.79286	3.48285	4.35473	4.8475	4.62293	4.01881	4.14893	3.6241	3.71809	3.87774	4.33985	4.24108	4.29866	4.28244	4.15056	3.69933	5.13217	4.09592	3.47638	3.58496	3.4343	5.01792	4.2211	3.41954	4.6017	4.09001	4.37573	3.92979	4.04702	4.99729	4.46336	3.51349	4.8268	4.39643	3.9279	4.82426	3.8885	4.16993	4.95094	3.39917	1.7137	4.47832
ANAPC11	7.00079	6.824	8.03072	7.70598	6.69947	8.46095	7.98874	7.623	7.49697	7.48261	5.58616	7.72758	7.14078	8.04936	7.5809	6.81839	8.33338	7.3014	8.61905	8.71308	6.66676	7.7286	7.13627	7.72588	7.33405	8.8302	7.72608	7.21975	8.18001	7.11884	5.43262	7.59343	7.25588	8.09249	7.68117	7.98578	7.19702	8.68503	7.26332	7.97985	7.32346	7.02192	6.53434	7.67094	7.56818	7.79747	7.56369	3.53107	7.07296
ANAPC13	4.72901	5.8089	5.94322	5.78057	6.06523	7.26407	5.71973	5.92315	4.59036	5.78764	5.49538	5.64155	6.73295	5.6476	5.66277	4.5472	6.9814	6.24869	5.55213	5.82171	5.85624	5.38716	5.17033	5.20046	5.13011	6.29774	5.54875	4.24717	6.23132	6.12226	4.29204	6.04614	5.79181	5.97522	6.05246	5.65621	5.804	5.79077	4.60407	5.59246	5.98596	6.02768	6.69613	5.08577	5.92172	6.84336	4.59753	2.92979	6.28965
ANAPC15	6.68243	5.98823	6.81839	5.08916	6.42911	6.77215	6.47897	7.03507	6.45681	5.03694	5.67525	5.69321	5.1469	5.86047	4.3978	5.93405	6.42727	6.0917	6.38457	7.3733	6.45763	5.21607	6.08598	6.63822	6.75689	6.60881	5.85125	5.45681	5.90833	5.34908	5.26454	5.7301	5.6659	6.53496	6.74739	6.39043	5.43962	6.98128	6.36842	6.893	6.24031	5.44427	4.68145	5.56407	6.99628	6.84235	6.20945	1.75702	4.83946
ANAPC16	6.47476	6.32823	6.58631	5.88777	6.18408	5.62322	6.33092	6.81237	5.50176	5.88191	6.69725	7.16481	5.31361	6.30779	5.8632	6.60851	6.00809	5.70349	6.60999	6.0063	6.47994	6.00338	6.26529	5.93145	5.95884	5.82043	8.14552	5.15218	6.44311	6.42828	6.26435	5.75462	4.81506	6.19908	6.45006	6.22593	7.03232	5.52544	6.2182	5.71397	5.74846	6.51475	5.54936	5.81967	6.95652	6.89651	6.65907	3.6427	6.10266
ANAPC2	5.22997	6.39626	5.01033	5.92339	4.65076	4.33127	5.87995	5.36877	4.08577	6.5359	3.26903	4.93923	5.81327	5.53356	5.31361	5.62469	5.51159	6.5281	5.90014	5.66249	5.48543	6.12184	4.4019	5.60999	5.29352	6.62702	5.22033	4.60822	5.22535	5.3107	4.30012	5.00988	4.53543	4.89676	5.70957	5.60763	5.88704	5.23112	5.57652	5.21762	5.71039	5.29204	5.27836	6.34607	4.84649	4.1819	5.55612	2.08066	3.48027
ANAPC4	3.31325	4.10685	3.9782	4.21801	4.46401	3.81044	3.47508	4.97085	3.46858	4.50843	3.60881	4.61589	3.8268	3.96809	4.90785	4.25777	4.90207	3.98914	3.20163	3.79077	3.68145	4.64328	3.21101	4.17553	4.17393	3.74416	3.95233	2.67356	3.13914	4.23573	3.50208	3.88362	3.51601	2.09424	4.30743	3.98641	4.53916	3.96347	3.29719	4.09677	4.22651	3.6311	4.57228	3.80529	4.17313	4.48285	3.04439	1.4489	3.29131
ANAPC5	5.66334	5.99413	6.61161	6.59932	6.60748	6.14507	6.3773	6.91791	5.78843	5.67186	6.48188	5.91169	6.92944	6.77558	7.00708	6.4596	6.45352	6.68356	6.95571	7.0045	6.43329	6.37851	6.16571	6.09592	6.19081	6.58556	6.03804	5.97108	6.29756	6.40905	4.88899	6.52074	6.01992	6.08066	6.61147	6.96093	7.52607	6.23343	5.92339	6.28522	6.93003	6.95163	7.041	6.40514	5.59902	6.66078	5.40837	3.08236	6.11894
ANAPC7	5.91217	6.00473	6.374	6.41126	5.81583	5.01346	5.97154	6.25607	5.24944	6.59395	6.17053	6.06307	6.73863	6.71383	6.12681	5.62527	5.55643	5.93734	6.09592	6.42055	6.20555	6.25946	4.9905	5.87676	5.45714	5.95815	5.77768	5.57682	6.30159	5.47994	4.26303	5.93923	5.21257	5.50335	5.51318	5.65907	6.74564	5.615	5.83643	5.75942	6.87688	6.82921	5.3147	6.24831	5.53885	5.67779	5.72329	1.79909	4.9458
ANG	1.51602	2.42761	1.852	1.31615	2.40327	1.84398	2.70487	0.790772	3.9644	2.17951	1.5509	0.356144	1.52607	2.72683	1.34483	1.98914	3.30597	1.73118	2.02503	3.47508	1.57046	1.28688	3.73335	1.64155	2.81558	0.823749	1.7137	2.37573	1.20789	2.49313	1.49057	1.80735	4.39712	2.30159	1.28096	1.41684	2.76765	1.09761	3.61353	1.95606	1.09761	4.73931	2.49057	1.03562	1.27501	2.488	1.31615	0.895303	2.45154
ANGEL1	3.88947	3.12102	4.2817	3.50335	2.81762	2.80735	4.1914	4.35403	1.57046	4.33414	3.10936	3.29866	3.98732	4.28244	3.82883	2.9279	3.75702	3.71918	3.60526	3.42895	3.45812	3.38405	2.52105	3.70266	3.6427	3.48543	3.6017	3.32481	4.07296	3.44758	2.14731	3.12928	1.48543	3.40327	4.5552	4.31179	4.17233	3.75702	4.10182	2.11437	3.26604	2.92029	2.926	3.97911	2.70487	3.68594	3.50208	0.575312	3.51979
ANGEL2	4.24489	4.18428	4.38059	4.66789	3.87873	3.78555	4.9855	5.01837	2.62293	4.35262	4.41007	5.15502	4.53667	4.15299	5.20594	4.6011	4.17792	3.82273	3.58737	4.76182	4.81865	4.25248	3.30889	3.77716	4.19692	4.15137	4.18349	3.60644	4.12846	4.27799	3.02857	3.99548	3.26303	3.53232	2.98002	2.88362	4.57471	4.87676	4.848	4.01525	4.33557	4.30889	4.17872	4.78293	4.53605	4.38197	4.1914	1.32193	4.79286
ANGPT1	2.31615	0.0426443	0.0285692	0.0565835	0.669027	0.0565835	0.0840643	0.704872	0.0143553	0.0285692	0.0143553	0	0.0426443	0.0565835	0.0565835	2.80323	3.6311	0.0565835	0.863938	0.594549	1.13093	2.92029	0.594549	0.31034	1.58976	0.0426443	0.0426443	0.0426443	4.53294	1.95233	0.0565835	0.0703893	5.15826	0.0143553	0.31034	0.367371	0.0565835	2.91456	0.0565835	1.4957	1.64616	2.3505	0.0840643	0	0.0703893	0	0.238787	0.111031	0.124328
ANGPT2	0.0285692	0.0426443	0.0565835	0.0285692	0.0565835	0.15056	0	0.0840643	0.0143553	0.0426443	0.0426443	0.0565835	0.0285692	0.15056	0.0426443	0	0.0426443	0.124328	0.0285692	0.0703893	0.0285692	0.0426443	0.0285692	0.0426443	0.0426443	0.0565835	0.0143553	0.0143553	0.189034	0.0143553	0.0285692	0.15056	0.0840643	0.0143553	0.0426443	0.0143553	0.0703893	0.189034	0.0143553	0.0840643	0.163499	0.0703893	0.0426443	0.0285692	0.0426443	0.0285692	0.0285692	0	0.0285692
ANGPT4	0.0143553	0.0143553	0	0.214125	0	0.0143553	0.0143553	0	0	0	0	0.526069	0.0565835	0	0.0565835	0.0285692	0.0703893	0.0285692	0	0.124328	2.65306	0	0	0.0703893	0.0703893	0.0143553	0	0.0426443	0.0285692	0.0143553	0	0.0285692	0.0285692	0.0285692	0.0426443	0.333424	0.0703893	0.0143553	0.137504	0.0426443	0.0285692	0	0.0285692	0.0143553	0.111031	0.0565835	0.0143553	0	0
ANGPTL1	0.0565835	0.0703893	0.0143553	0.238787	1.45418	0.0976108	0.0285692	0.15056	0.0143553	0.0703893	0	0.0565835	0.0703893	0.0703893	0.0143553	0.0426443	0.0143553	0.111031	0.176323	0.31034	0.0565835	0.0426443	0.0426443	0.0703893	0.0426443	0.0976108	0.0285692	0.0565835	0.0426443	0.0565835	0.0285692	0	0.111031	0.0143553	0.0143553	0.0143553	0.298658	0.15056	0.189034	0.111031	0.0976108	0.475085	0.0285692	0.0143553	0.0703893	0	0.0143553	0	0
ANGPTL2	0.0565835	0.0565835	0.124328	0.0426443	0.0703893	0.137504	0.0143553	1.88362	0.0703893	0.0703893	0	1.39506	0.807355	0.0426443	0.124328	0.163499	0.0703893	0.0565835	0.0426443	0.344828	0.0143553	0.0703893	0.250962	0.124328	0.176323	0.0565835	0.0426443	0.0143553	0.83996	0.0143553	0.443607	0.111031	2.79286	0.0143553	0.0426443	0.0143553	0.250962	0.0285692	0.0840643	3.60288	1.49057	0.0565835	0.475085	0.0426443	0.0565835	0.604071	0.0285692	0	0.0285692
ANGPTL3	0	0.0143553	0.0703893	0.0426443	0.226509	0.286881	0	0.263034	0	0.0565835	0.0703893	0.0285692	0.0285692	0.0703893	0.0143553	0.0565835	0.0426443	0.0703893	0.275007	0.250962	0.163499	0.0703893	0.163499	0.0703893	0.0976108	0.111031	0.111031	0.0143553	0.176323	0.0976108	0.0285692	0.137504	0.0565835	0	0.0426443	0.0143553	0.15056	0.0565835	0.0565835	0.0703893	0.0285692	0.0285692	0.0143553	0.0143553	0.124328	0.0285692	0.0143553	0	0
ANGPTL4	0.176323	2.59216	0.0703893	1.23266	3.84197	0.704872	0.584963	1.56071	2.38957	1	0.0285692	0.111031	1.65992	0.432959	0.879706	1.20163	0.226509	1.01436	0.432959	0.443607	4.0365	0.0565835	2.38405	3.38681	1.36737	1.41684	0.454176	1.99277	1.81967	1.7137	0.659925	0.411426	3.01792	0.0840643	3.64155	3.2032	0.389567	1.62293	5.853	3.27202	3.95513	0.333424	3.43696	0.111031	0.536053	0.0426443	2.96532	0.613532	4.6153
ANGPTL5	0.0143553	0.0285692	0.0143553	0	0.0143553	0.0285692	0.0143553	0	0.0143553	0.0143553	0	0	0	0	0	0.0143553	0.0143553	0.0285692	0.0285692	0.0703893	0.0143553	0	0.0143553	0.0285692	0.0703893	0	0	0	0.0426443	0	0	0.0285692	0.505891	0.0143553	0.0143553	0	0.0565835	0.176323	0.0143553	0	0	0.0703893	0.0840643	0	0	0	0	0.0143553	0.0143553
ANGPTL6	0.0143553	0.15056	0.0976108	0.422233	0.0426443	0.263034	0.250962	0.201634	0.111031	0.298658	0.263034	3.35191	0.0565835	0.275007	0.389567	0.250962	0.669027	0.226509	0.422233	0.333424	1.83996	0.454176	0.111031	0.545968	0.0565835	0.176323	1	0.0703893	0.201634	0.137504	0.454176	0.275007	1.04264	0.15056	0.443607	0.400538	1.22033	1.01436	0.443607	0.176323	0.201634	0.0840643	0.263034	0.613532	1.10434	0.214125	0.124328	0.0143553	0.584963
ANGPTL7	0.0143553	0.0426443	0	0	0	0.111031	0.0426443	0.0565835	0	0.0143553	0	0.0143553	0	0.0565835	0	0.124328	0.0285692	0.0426443	0.0565835	0.0285692	0.0143553	0.0703893	0.0143553	0.0143553	0.0143553	0.0703893	0.0143553	0	0.0143553	0.0143553	0.0426443	0.0285692	0	0	0	0.0285692	0.0426443	0.0143553	0	0.0426443	0.0426443	0.0285692	0	0.176323	0	0	0.0143553	0	0
ANGPTL8	0.163499	0	0	0.454176	0	0	0.0703893	0.298658	0	0.263034	0	0	0.176323	0.0285692	0	0	0.137504	2.22033	0	0.0976108	0	0.250962	0	0.226509	0.0703893	0.344828	0	0	0	0	0.137504	0.0426443	0.201634	0	0.933573	0.176323	0.189034	0	0.124328	0	0	0.124328	0.137504	0	0	3.18903	0.0976108	0	0
ANHX	0	0	0	0	0	0	0	0	0	0	0	0	0	0	0.0285692	0	0	0	0	0.0285692	0	0	0.0143553	0	0	0	0	0	0.0976108	0	0	0	0	0	0	0	0.0143553	0	0	0	0	0	0	0	0	0	0	0	0
ANK1	1.4957	0.111031	0.163499	0.286881	3.69933	5.9507	0.15056	4.64212	0.189034	1.26903	0.0703893	0.124328	0.0143553	1.03562	1.42223	0.790772	3.0268	0.298658	0.163499	1.77821	0.124328	0.189034	1.96717	2.85798	0.286881	0.0426443	0	0.0840643	1.08406	0.137504	0.189034	0.250962	2.96532	2.93546	0.432959	0.464668	4.84499	2.17951	0.895303	3.16027	0.722466	0.226509	0.85599	0.0426443	1.4957	0.214125	1.60881	0	3.45418
ANK2	0.0285692	0.263034	0.0143553	0.863938	0.545968	3.26903	0.0143553	1.36177	0.124328	0.0703893	0.485427	1.54102	0.0143553	0.0840643	0.669027	0.773996	1.5008	0.111031	0.464668	0.0426443	0.545968	0.887525	0.367371	0.111031	0.378512	0.124328	0.903038	0.0703893	1.11103	0.0285692	0.422233	2.8953	2.31034	1.79909	0.124328	0.238787	0.201634	1.24489	0.823749	1	0.367371	3.04089	3.9514	0.0143553	0.356144	0.137504	0.454176	0.0703893	2.57289
ANK3	5.44593	3.9991	5.76315	5.52105	0.526069	2.54102	4.19298	5.20163	4.09761	5.04089	5.89554	0.918386	4.68986	5.38405	4.22188	5.40361	0.62293	5.71452	6.26735	4.35614	5.21568	5.02724	4.09845	3.32769	4.64559	4.84197	4.32912	4.67807	6.2182	3.96162	3.04789	0.201634	1.01436	2.44626	4.88118	5.07553	2.55582	0.722466	4.95977	1.1635	5.17233	6.11041	0.321928	3.10434	5.2502	6.21975	4.83996	1.89918	0.0426443
ANKAR	0.163499	0.863938	0.879706	0.956057	0.887525	2.11103	0.495695	1.90304	0.584963	1.56071	1	1.20163	0.695994	0.83996	1.55582	0.765535	1.39506	1.07039	1.40599	1.61353	1.63691	1.20163	1.41143	1.65535	1.25096	0.782409	0.389567	0.333424	2.67356	1.41143	1.40054	1.57531	1.23879	1.32769	1.5656	1.45418	1.22033	1.62761	1.36177	0.978196	1.10434	0.356144	1.51096	1.10434	1.02857	0.298658	0.344828	0.0703893	2.19849
ANKDD1A	2.34767	2.75275	0.575312	0.678072	1.39506	0.879706	1.04963	1.99639	0.722466	0.948601	1.79494	0.443607	1.24489	0.594549	3.70819	1.43296	2.15056	0.432959	1.16993	1.07039	1.44361	1.39506	1.59455	2.07724	0.871844	0.495695	0.505891	0.367371	2.58015	0.62293	2.57773	1.57531	1.83996	2.15056	0.790772	0.704872	2.03914	2.65764	2.60644	0.704872	1.09085	1.02857	4.22574	0.765535	0.748461	0.422233	0.713696	0.0426443	2.12763
ANKDD1B	0	0.0426443	0.124328	0.189034	0.111031	0.15056	0.176323	1.04963	0.0840643	0.321928	0.0285692	0.321928	0.0143553	0.263034	0.516015	0.0143553	0.0840643	0.298658	0.0565835	0.163499	0.0565835	0.0143553	0.632268	0.0285692	0.575312	0.226509	0.214125	0.0285692	0.0565835	0.594549	0.163499	0.0703893	0.0840643	0.0426443	0	0	0.238787	0.124328	0.124328	0.15056	0.422233	1.07039	0	0.15056	0.0840643	0.137504	0.0285692	0.367371	0.275007
ANKEF1	2.87578	2.40054	2.49313	3.0054	1.774	2.18269	3.06867	2.05658	2.67807	3.20006	2.49825	3.53854	2.20789	1.38405	3.40599	0.0840643	1.82782	3.33771	0.992768	2.41414	2.80529	1.1635	1.33914	2.75275	3.60288	2.52356	2.86987	2.37851	3.49313	2.90304	1.32769	0.0143553	0.970854	2.76977	2.58976	3.36036	2.72683	1.64616	3.09592	2.07039	2.05658	2.4957	2.20163	2.8339	2.51854	1.75275	2.79701	0.505891	1.11103
ANKFN1	0.0426443	0.0976108	0.15056	0.0976108	0	0.0976108	0.137504	0	0.0565835	0.0143553	0	0	0	0.0143553	0.0703893	0.0143553	1.11103	0.0143553	0.0976108	0.344828	0.0285692	0	0.15056	1.18903	0.124328	0	0	0	0.0143553	0.124328	0	0.0976108	0.163499	2.02148	0.0143553	0	0.0840643	0.0143553	1.24489	0.0703893	0.400538	1.36737	0	0.0143553	0.0143553	0.516015	0	0.176323	0.0426443
ANKFY1	4.38267	5.03122	4.09761	3.8953	4.90737	3.78031	4.33842	4.8212	3.63343	3.70044	4.18507	3.85	4.08066	3.55459	5.06134	4.52231	4.73335	4.31687	4.06953	3.5656	4.39849	3.37712	3.82985	4.62	4.80064	4.04963	3.9542	2.53605	4.31687	3.98185	4.27128	3.6241	4.6011	3.5097	4.45878	4.31904	3.24184	4.52982	3.49442	4.02768	4.29793	3.74308	4.70099	3.12928	4.15381	3.00899	3.62176	0.83996	4.0009
ANKH	3.04439	5.45022	1	2.07039	5.17033	4.97223	3.66789	3.67243	0.584963	2.90689	4.90641	7.18507	0.454176	3.11437	4.21101	7.46638	5.6744	0.903038	2.38128	2.70487	5.41549	3.7866	6.31361	3.8268	4.8334	0.807355	6.18349	3.3799	4.47832	3.16832	3.53605	4.65935	7.18329	4.36247	1.79077	1.65992	4.0045	4.17313	3.32769	4.76871	4.90689	1.31034	4.10266	1.22033	5.13627	6.14629	2.88753	1.41684	2.71149
ANKHD1	6.92469	5.85524	5.9404	6.30852	6.19002	6.04614	5.73742	6.15178	4.65134	6.9384	6.12557	5.9521	5.72274	5.93899	6.43313	6.71809	6.28688	5.71425	6.21878	6.21607	5.87504	5.69905	5.14405	6.75902	6.25663	5.64472	6.24089	5.90761	6.46401	6.15725	5.7447	5.45154	5.95629	5.35368	6.19002	6.53838	6.73917	6.34341	6.07361	5.60496	5.51191	6.76434	4.94017	5.5292	6.66931	5.09466	6.25304	3.73227	5.99186
ANKIB1	4.91409	4.06781	4.23879	5.03254	4.32697	4.45418	4.66903	4.74093	3.69933	4.47054	5.01569	4.50716	3.88362	4.37712	3.34767	5.83845	4.74362	4.40395	4.64846	5.09635	4.70819	4.57046	3.41143	4.08491	4.70819	4.83238	3.77505	2.62293	6.39815	4.97361	4.85699	3.37851	5.15015	3.97728	4.61706	4.51286	4.70929	5.14445	4.30086	4.49442	3.94111	3.89724	4.40395	3.85699	4.16912	3.67582	4.7301	1.23879	4.02148
ANKK1	0.0143553	0.0143553	0.85599	0.226509	0	0	0.0565835	0.0143553	0.226509	0.344828	0.0143553	0.137504	0.124328	0.443607	0.62293	0.0285692	0.0285692	0.0285692	0.722466	0.0426443	0.0143553	0.0143553	1.33342	0.555816	0	0.378512	0.137504	0.0565835	0.286881	0.15056	0.0426443	0.0143553	0.0143553	0.0285692	0.0703893	0	0.83996	0.0285692	0	0.31034	0.669027	1.98914	0.15056	1.22651	0.0565835	0.163499	0.0143553	0.238787	0.0703893
ANKLE1	0.176323	1.17632	0.15056	0.137504	2.24184	0.871844	0.356144	1.02148	1.32193	0.411426	2.26303	0.389567	0.505891	0.584963	1.04264	1.79909	0.356144	0.411426	1.25701	0.565597	0.765535	1.11103	0.575312	0.704872	0.321928	0.604071	0.495695	0.163499	0.941106	0.263034	1.60407	0.432959	0.422233	2.75275	0.356144	0.214125	0.9855	2.44626	0.263034	0.9855	1.79077	0.286881	1.09085	0.475085	1.23266	0.790772	0.201634	0	0.526069
ANKLE2	4.90833	5.2589	5.47151	6.39712	5.37817	4.62352	4.70819	5.94205	5.62819	5.42089	5.29315	5.79286	5.98391	5.8189	6.61309	5.8535	5.1811	5.21296	5.47314	5.82756	5.46467	5.81481	5.57561	4.98185	5.51191	5.48188	4.6605	4.5292	5.6476	5.22843	4.52857	5.23573	5.46663	4.92742	5.73227	5.23381	6.05723	5.74254	5.36177	5.43763	6.06824	5.59813	5.25058	5.25777	5.13093	3.89433	4.66164	2.41414	5.36947
ANKMY1	2.70708	3.56316	2.81352	4.02857	2.46205	3.08236	4.01436	3.59694	1.93357	3.66221	2.87971	3.65535	2.93357	3.0054	3.85699	3.39643	3.67807	3.26303	3.4489	4.25475	3.14893	1.774	2.33342	2.01078	2.82579	3.01614	3.51096	3.95791	2.78241	3.41954	3.26454	3.81044	2.26003	2.29866	3.67807	3.39094	3.21723	3.53605	4.0063	3.14078	3.86888	2.12102	2.79909	3.0036	3.55704	2.94486	2.6893	0.485427	2.13093
ANKMY2	3.46205	3.40599	3.25701	2.82579	4.14486	4.17712	3.13586	5.04658	2.80116	3.34056	3.63691	2.67129	2.37851	1.50589	2.41143	3.1811	3.27053	3.98914	3.09255	3.28836	3.13914	1.83188	4.17792	4.22497	3.84398	3.94298	2.82985	2.09424	2.60644	4.33557	4.29646	2.13422	4.32984	3.8846	3.15543	3.57773	3.16993	3.98003	3.96162	3.7366	3.80632	3.52105	4.31252	3.09761	4.55459	3.7148	3.08066	0.910733	3.89336
ANKRA2	2.91073	3.45154	3.24793	3.95884	3.25852	3.72465	3.2555	4.08831	2.70044	3.23879	2.80735	4.02592	3.42089	3.95977	3.926	2.63692	2.89336	3.62527	2.74846	5.40156	2.62293	2.86196	3.72028	3.59574	3.99096	3.30159	2.68257	2.77189	3.32193	3.17153	3.0993	2.79077	3.81147	3.29278	3.39232	3.33771	4.80426	3.22188	4.21878	3.17313	3.72356	3.70266	3.14241	3.03738	3.30012	3.90785	2.68257	2.23266	3.38681
ANKRD1	0.367371	1.13093	0.632268	0.250962	0.389567	1.51602	0.0703893	1.93734	2.09424	0.659925	0.0143553	0	0.356144	1	1.9222	1	0.432959	0	0.189034	0.367371	1.17632	2.58976	0.650765	1.48543	1.60881	0.356144	0.298658	0.0285692	5.97223	0.526069	2.9782	0.695994	2.74201	0.0285692	0.137504	0.0426443	0.0976108	2.26604	0.137504	7.25852	5.2765	1.89142	0.454176	0	3.26454	0.757023	0.356144	0.238787	0.400538
ANKRD10	4.63517	5.96532	5.95094	5.91409	6.36929	4.63807	5.51318	6.76832	4.84097	6.19002	6.02348	6.10748	5.19259	7.26941	7.90002	6.71466	5.05702	5.41988	3.98732	5.72329	4.46401	5.62498	6.10643	5.97315	6.31994	4.37365	3.69822	4.65478	5.10852	5.20984	6.82184	7.11718	5.15623	5.24641	4.48543	3.85798	5.96139	7.01491	5.9486	4.35896	6.14873	5.28873	5.0018	4.23112	6.23783	4.64443	5.34837	2.50843	5.18507
ANKRD11	4.80684	5.97636	5.40599	5.96809	5.21062	5.66505	4.59455	6.68538	4.89821	5.57984	4.80374	5.60259	4.62	5.16028	6.06975	5.6946	6.72069	5.1235	4.74631	5.69655	5.79572	5.01525	5.41109	6.10915	6.17712	5.05832	5.27538	3.83592	6.13873	6.4694	4.83744	6.93086	6.67271	6.25795	6.51932	5.93993	4.30816	4.70487	5.60851	5.45845	6.48059	5.2555	6.15158	4.67073	6.28707	4.63981	4.62176	2.56072	5.26266
ANKRD12	2.70044	3.09761	3.06867	2.75061	2.99095	3.38681	2.6893	2.83794	2.39506	3.22497	3.2765	2.80116	1.76553	2.37295	4.55704	4.49506	3.22033	2.97085	2.88753	3.89724	2.81147	3.81147	2.37016	2.97636	3.0993	3.58135	2.64155	2.12102	4.36597	3.20006	3.63691	3.29572	4.29425	2.58976	1.98185	2.17313	2.79701	3.73118	1.84398	3.35332	2.88166	2.36737	2.20789	2.43829	4.30816	1.09085	2.26604	2.73769	3.71699
ANKRD13A	5.51602	6.43313	4.5404	4.95884	3.73877	6.3185	4.25626	4.23266	4.21335	4.69933	4.71094	3.59932	5.15137	4.51223	4.04963	4.93829	3.93923	4.60999	5.02503	5.02768	3.88166	4.36387	4.32912	5.72982	5.30122	5.11562	4.37782	3.50589	5.88166	4.96116	4.40871	3.88362	5.9472	7.30825	3.38543	3.20789	5.0036	4.30232	4.48156	5.21878	4.68145	4.09845	3.99277	3.89821	4.98687	3.64847	5.05528	1.41143	0.201634
ANKRD13B	5.34554	2.02148	2.88557	4.29866	3.21723	2.33342	4.15785	3.488	2.48027	3.87381	2.35896	4.24031	3.49057	2.7137	3.33056	4.61235	2.43296	1.25701	2.774	4.31542	3.42761	4.96255	2.43029	2.62994	2.37295	5.29756	3.86096	3.38681	3.10936	2.25399	2.37573	3.80012	2.43829	5.07039	2.56072	1.82782	5.41278	3.06867	2.85997	2.29278	4.54535	1.98185	2.49057	2.92029	2.52607	2.39232	5.30012	0.214125	2.14731
ANKRD13C	3.488	3.55336	3.08066	3.24641	4.0197	4.08406	2.93923	4.21956	2.67807	3.20163	5.52951	3.01436	3.55213	2.85997	4.08746	3.88166	2.79701	4.17473	3.90785	4.31759	3.10098	3.34908	2.34199	3.51223	3.7761	2.84197	3.15866	2.97085	3.91361	4.34341	2.86592	3.11603	3.9782	2.9486	2.75916	3.17153	3.64155	3.29131	2.55336	4.6837	3.07553	3.28244	3.854	3.51728	4.29057	3.55213	3.75275	0.992768	4.49442
ANKRD13D	5.3194	4.65306	5.42928	5.46761	4.39917	3.98732	4.92647	5.43663	4.16591	4.71589	3.71039	5.60021	5.34625	4.47897	5.41819	5.79701	5.36457	5.93734	5.45418	5.84398	4.8525	4.97499	5.48704	5.25739	4.66277	5.87848	5.24717	4.8495	5.21645	4.68257	5.61058	4.56194	4.80426	4.73444	5.98641	5.68426	8.46581	4.66106	6.62235	4.84248	5.96347	6.33985	6.01837	5.56163	5.04745	3.3978	5.01302	3.37712	3.65992
ANKRD16	2.95047	2.48543	2.47249	3.03562	2.40599	2.61824	3.13586	3.19692	1.34483	2.38957	2	2.64616	2.83794	2.33342	2.80116	3.49697	1.88753	2.01792	3.29572	3.75382	3.28392	2.73552	2.28688	2.46989	2.34767	3.52982	3.60763	2.66221	2.34767	2.67807	1.82782	2.45943	1.75702	2.46467	2.74631	2.52356	2.97453	3.78555	2.97636	2.27501	3.0018	2.19535	2.88947	2.90497	2.5656	3.82375	2.81352	0.298658	1.57531
ANKRD17	4.96023	4.88704	4.63343	5.05181	4.35685	4.60644	4.95327	5.28059	3.37434	5.17433	4.49761	5.19771	5.32265	4.75435	4.44162	5.32948	4.53232	5.10601	4.17951	5.91385	5.18982	3.97911	3.65764	4.14893	5.55244	4.6011	5.52262	4.41346	5.06609	4.95373	3.79805	4.73877	4.59753	4.02414	4.3505	4.12516	4.73444	4.3147	4.43363	4.75275	5.15664	5.18428	4.70929	4.80839	4.59991	3.15218	4.91265	1.61824	5.2292
ANKRD18A	0	0.695994	0.823749	1.18903	2.68706	2.17313	0	3.22959	2.04264	2.46728	2.95047	2.79077	0.0426443	0.963474	2.74846	1.73118	2.88166	1.70929	1.28096	0	0.0565835	2.74846	3.11603	3.12267	2.15056	0.0143553	1.42761	1.30451	1.95233	0.0976108	1.26903	2.18903	3.02326	2.15381	3.23113	2.9279	0	1.03562	2.59455	2.24489	2.74416	1.43296	3.05485	2.06695	3.31904	0.0976108	0.0285692	0.475085	0.124328
ANKRD18B	0.0285692	0.163499	0.0143553	0.887525	0.565597	3.17792	2.0036	0.275007	2.23879	0.464668	2.29866	0.485427	0.495695	1.07724	3.42761	0.704872	0.545968	0.604071	2.05658	0	0	0.321928	2.60644	1.43829	0.389567	0.0565835	0.286881	0	0.62293	0.0565835	1.32193	3.1635	0.815575	0.594549	2.40871	1.79077	0.0143553	0.956057	1.48027	0.565597	2.08406	0.201634	1.17632	0.356144	0.713696	0.263034	0.0565835	3.91456	0
ANKRD2	2.08746	3.78031	0.176323	0.201634	0.0565835	2.46728	0.0143553	0.286881	0.799087	0.0703893	0.176323	0	0.286881	2.98732	1.62761	0.641546	0.0703893	0.250962	3.24031	0.0703893	0.0285692	0.0426443	1.46467	3.70155	1.73118	1.08406	0.0285692	0.0143553	0.62293	0.400538	2.73985	0.0426443	0.0703893	4.45022	0.0703893	0.298658	0.464668	0.0285692	0.782409	0.0840643	1.11103	0.545968	0.62293	0	1.57046	0.250962	1.46467	0.15056	0.163499
ANKRD20A1	0.0976108	0.0426443	0.0840643	0.389567	0.0143553	0.31034	0.15056	2.28983	0	0.0976108	2.11103	0.378512	0	0	0.286881	0.275007	1.16993	0	0.516015	0	0.189034	0.678072	0.659925	0.475085	0	0	0.790772	0.189034	0.650765	0	0	1.13093	0.584963	0.0426443	0	0.0703893	0.992768	2.38405	0.0426443	0.613532	0.933573	0.0840643	0.298658	0	0.454176	0	0	0	0.263034
ANKRD22	1.04963	0.163499	2.41684	2.37016	0.189034	0.0976108	0.613532	0	3.32193	2.39506	3.3505	0.0976108	2.0072	3.70266	2.32769	1.9486	0.124328	2.61353	1.44361	1.5509	0.111031	1.1375	1.58976	2.91265	3.28836	1.66448	0.0976108	1.0635	1.90689	2.52607	0.895303	0	0	0.0976108	0.298658	0.176323	0.0285692	0	4.08661	0	3.51096	5.78267	0.226509	2.58976	2.44361	3.24793	1.80323	1.4489	0
ANKRD23	1.79077	1.98185	2.64386	2.21723	0.584963	0.948601	2.22959	2.20789	1	2.18587	1.89142	4.15704	1.50589	1.45943	2.59216	2.29866	2.11103	2.03562	3.60999	2.89724	2.51096	2.7137	1.33914	2.11769	2.41143	2.92029	2.80116	1.73985	2.16027	1.81967	1.53605	1.31615	0.815575	1.62293	2.71809	2.7845	3.37434	2.01792	2.04264	0.678072	3.19692	1.80735	2.1375	1.60407	2.14078	1.07039	1.94111	0.189034	0.948601
ANKRD24	0.400538	0.333424	0.111031	1.02857	0.0285692	0.344828	0.275007	0.275007	0.0426443	0.495695	0.0565835	1.85997	0.137504	0.344828	0.367371	0.0703893	0.83996	0.526069	0.887525	0.422233	0.163499	0.356144	0.201634	0.773996	0.0426443	0.641546	0.443607	0.321928	0.298658	0.0703893	0.137504	0.475085	0.378512	0.773996	0.992768	0.545968	2.55582	0.505891	1.14405	0.189034	0.263034	0.454176	0.604071	0.584963	0.0565835	1.1375	0.124328	0.0976108	0.475085
ANKRD26	0.85599	2.56072	1.65535	2.32769	2.80735	2.29866	1.32769	3.30743	1.82375	1.9486	2.02148	2.29278	2.65535	1.19535	3.23266	2.65535	1.70487	1.80735	2.67129	4.51979	1.774	2.08066	0.956057	2.74416	2.37016	2.03562	2.54102	0.831877	2.64847	3.29278	2.25096	1.70929	1.73552	1.48543	1.9222	1.83188	3.8846	1.79494	1.72247	1.9782	1.7866	1.30451	2.8679	1.36737	2.01792	1.64616	1.09085	0.298658	2.54597
ANKRD27	4.35755	4.88264	4.67016	4.78555	3.84599	4.63517	3.38267	3.81352	3.55336	4.65191	4.65363	4.28318	4.79597	3.98094	4.88069	5.39643	4.45943	5.04439	5.20006	4.64155	4.24717	7.25125	3.52982	4.81916	5.52293	3.43296	4.1235	3.26153	4.40803	4.85947	3.24945	4.13093	4.62644	4.74953	4.53232	4.28688	3.488	5.02636	4.62293	4.03474	4.0045	3.57046	3.63227	3.74416	4.88362	2.9782	4.32841	0.879706	4.88264
ANKRD28	4.5097	5.2817	4.39438	3.93168	5.31904	6.2636	4.09001	4.86344	3.51223	3.46205	5.2114	4.65764	4.39985	4.0505	5.34554	4.39643	5.53169	4.38543	4.30378	4.33127	3.75702	5.37156	3.41278	4.64846	4.76871	4.01792	3.70155	3.2854	6.68874	5.5008	4.19456	4.32481	5.62	4.43829	4.62761	4.27575	4.26679	4.95791	4.48349	5.77294	4.14568	3.33056	4.79494	4.00809	4.27277	4.94298	3.75382	1.04264	6.47687
ANKRD29	1.0072	0.389567	0	1.21412	0.83996	0.0565835	0.0426443	1.91839	1.29278	0.731183	1.1375	0.15056	0.275007	0.731183	1.29278	0.137504	3.04963	0.704872	2.61824	2.70044	0.163499	1.96717	0.887525	0.748461	2.39232	0.0426443	1.85997	0.389567	1.73552	2.36457	0.201634	0.298658	1.3505	3.24031	0.163499	1.23879	2.94486	1.82375	0.378512	4.27202	1.94486	0.238787	2.64847	0	1.01436	0.443607	0.263034	0.378512	0.286881
ANKRD30A	0	0	2.31904	2.37295	0	0	0	0.0143553	0.0285692	5.59842	0	0	0.0703893	0.485427	0	0.0143553	0.0143553	3.37851	0.0840643	6.40769	0	0	0.0840643	0	0	2.30159	0	0.422233	0.0143553	0	0	0	0	0	1.99639	0.111031	8.14139	0.0143553	0.333424	0.15056	1.4957	1.848	0.0143553	3.40463	0	3.91361	0	0	0
ANKRD30B	0.0143553	0.0143553	3.33056	0.275007	0.124328	1.83996	0	0	0.0703893	4.79181	0	0	0.31034	0.83996	0.0426443	0.0565835	0.378512	3.3978	0.526069	7.05072	0.0840643	0.0143553	0.0285692	0	0	0.298658	0.0143553	0.333424	0.344828	0	0.0143553	0	3.31179	0.0143553	0.62293	0.411426	1.08406	2.26003	0.495695	0.250962	5.70764	3.48543	0.659925	0.757023	0.704872	3.46597	0.250962	0	0.263034
ANKRD30BL	0	0	0	0.0565835	0	0	0	0	0	0	0.575312	0	0	0	0	0.0840643	0	0	0	0	0.0143553	0	0	0	0	0	0	0	0	0	0	0	0	0.0565835	0	0	0	0	0	0	0	0	0	0	0	0.0285692	0	0	0
ANKRD31	0.0143553	0.0565835	0.0426443	0.226509	0.0143553	0.250962	0.0703893	0.432959	0.0840643	0.0840643	0.238787	0.411426	0.0143553	0.0976108	0.485427	0.0565835	0.0565835	0.0976108	0.0703893	0.111031	0.189034	0.124328	0.0285692	0.432959	0.15056	0.378512	0.0976108	0.0840643	0.163499	0.0285692	0.226509	0.163499	0.0143553	0.0703893	0.226509	0.0426443	0.298658	0.0285692	0.214125	0.0565835	0.0426443	0.0143553	0.286881	0.0565835	0.0703893	0.650765	0.0143553	0.111031	0.0143553
ANKRD33	0.0285692	0	0.0285692	0.0285692	0	0.0285692	0	0.163499	0.0285692	0	0	0	0	0	0	0.0143553	0	0	0	0	0	0	0.0285692	0.0285692	0.0143553	0	0	0	0	0	0	0	0	0	0	0	0.163499	0.0143553	0	0	0	0	0	0	0	0	0.0285692	0	0
ANKRD33B	0.176323	0.575312	0.0565835	0.0285692	2	4.86295	0.0426443	3.61941	0.941106	0.124328	0.0565835	0.0143553	0.0840643	0.0840643	3.61471	2.49057	1.71809	0.0285692	0.0703893	0.0143553	0.286881	0.275007	2.1635	3.90977	0.124328	0.0426443	0.0285692	0.0840643	1.4489	0.378512	2.59216	0.0426443	1.50589	2.10434	0.0976108	0.0285692	0.124328	1.64616	0.0285692	2.75061	1.04963	0.411426	2.02503	0.0426443	1.51096	0.0285692	0.275007	0.238787	2.49313
ANKRD34A	0.189034	0.847997	0.0976108	0.344828	0.485427	1.21412	2.26604	0.333424	0.137504	1.37295	1.11103	0.321928	1.58496	1.33342	0.201634	0.0285692	0.815575	2.01078	0.956057	1.0072	1.05658	0.137504	0.526069	0.411426	0.773996	1.7137	2.22033	0.189034	0.214125	0.238787	0.201634	0.632268	1.02857	0.432959	2.11437	1.17632	1.18903	1.23879	0.925999	0.555816	2.09424	0.286881	1.5656	2.3978	0.790772	3.21257	0.0703893	0.15056	0.85599
ANKRD34B	0.0285692	0.0143553	0.0976108	0.176323	0.0285692	0.176323	0.0143553	1.91839	0.238787	0.226509	0.0285692	0	0.0285692	0.0426443	3.38543	0.978196	0.0703893	1.59455	0.15056	0	0.0143553	0.464668	0.443607	0.124328	0.422233	0.124328	0	0.0285692	0.214125	0.0565835	0.765535	0.201634	0	0	1.32769	0.863938	0.62293	1.18269	0.0285692	0	0.695994	0	0.214125	0.0143553	0.275007	0.0143553	0.0285692	0	0.263034
ANKRD34C	0	0	0	0	0	0	0	0.0143553	0	0	0	0.0426443	0	0	0	0	0	0	0	0	0	0	0	0	0	0	0	0.0285692	0	0	0	0	0	0	0	0	0	0	0.238787	0	0	0.201634	0	0	0.0143553	0	0	0	0
ANKRD35	0.0143553	0.137504	0.0426443	0.0565835	0	0.0143553	0.0426443	0.124328	0.799087	0.0703893	2.0036	0.226509	0.137504	0.0426443	0	0.422233	0.0143553	0.970854	0.0426443	0.464668	0.0143553	0.584963	0.0565835	0.15056	0.286881	0.238787	0.0143553	0.333424	1.18269	0.85599	0.298658	0.0703893	0.0426443	0.214125	0.485427	0.454176	0.124328	0.0703893	1.15056	0.0285692	0.0840643	0.0143553	0	0.0285692	0.400538	0.0840643	0	0.367371	0.0285692
ANKRD36	2.87381	2.55827	1.85997	2.45418	2.85997	2.41684	1.62293	3.55336	1.96717	2.75916	3.38543	3.8885	2.58256	1.74416	4.14975	2.89724	3.65878	2.22033	3.76871	4.01881	3.95327	4.97361	2.78031	3.05485	2.62994	0.713696	3.43029	1.31034	3.43563	2.54102	2.59455	2.67807	3.22033	4.13832	2.32481	2.83996	4.51349	2.43029	2.28983	2.13422	1.63691	2.49825	2.31325	1.69153	2.85997	0.903038	2.16027	0.485427	2.56072
ANKRD36B	1.80735	2.854	2.01078	2.37573	2.39232	2.20789	1.71809	3.37016	2.10434	3.10601	2.99639	3.85798	2.17632	2.38128	3.92125	2.70708	3.19219	2.71149	3.72574	4.08661	3.61117	5.17552	2.25399	2.35896	2.34199	1.32769	3.81147	1.18269	3.81455	2.61353	2.55827	2.46989	2.64155	1.36177	1.97085	2.49825	4.42828	1.99639	2.50335	2.28983	1.88753	1.98914	2.41143	1.88362	2.27501	1.02148	1.99277	2.39506	2.81352
ANKRD36C	2.24489	2.18903	1.45943	1.95233	2.5509	1.80735	1.42223	2.40599	1.774	2.5008	2.60407	2.77189	1.76977	1.45418	3.69377	2.40054	2.67356	1.7866	3.17313	3.27501	2.46205	3.53605	1.31615	2.11103	5.1375	0.773996	3.41007	0.344828	3.24489	3.46597	2.08746	2.02148	2.51854	1.57531	1.7866	2.30451	4.02326	1.83996	3.56925	1.74846	1.54102	1.27501	1.91839	0.925999	2.7137	0.485427	1.76129	0.0703893	2.33914
ANKRD37	1.89142	1.62761	3.24793	3.46858	2.68482	2.72901	3.7366	2.852	1.83592	4.87234	1.76553	4.28466	1.73118	2.42223	1.68257	1.70487	2.29278	4.30012	1.48027	2.74416	4.72465	2.31615	1.61824	2.63459	1.51602	3.59932	2.98003	1.31615	2.79909	2.30159	3.24184	2.35332	5.16511	0.807355	1.87184	1.83592	4.1235	3.86196	2.07724	3.43296	3.54473	2.04963	1.9222	2.65306	1.848	2.70708	2.30743	0.748461	2.44626
ANKRD39	4.82426	3.76447	2.81352	4.0027	3.58616	4.2149	4.23036	3.99005	3.9542	4.34483	3.67807	5.56651	3.22342	3.06523	3.65076	3.13093	3.926	3.88069	4.79286	4.61294	4.95699	4.6792	3.21568	3.26303	3.65992	3.848	4.48349	2.95047	3.34625	3.43162	2.93357	3.71589	3.49314	3.64039	4.57773	5.38267	5.31796	3.14568	3.78346	4.04264	4.39163	3.11437	4.926	3.87086	3.88947	3.42223	4.1035	1.24489	2.85599
ANKRD40	4.3067	4.32625	6.0197	4.46597	3.89627	3.84298	4.60644	4.99186	3.25248	4.56194	4.12846	3.47508	4.0036	7.57864	4.79753	3.93168	4.14078	4.5292	5.59186	4.43162	4.82579	4.59574	3.35191	4.21257	4.38819	5.95722	3.40735	5.9528	5.5744	4.03474	3.35896	4.52293	4.30305	4.64443	4.2765	4.32984	4.48478	4.62994	3.94486	4.67243	5.68538	3.57652	3.87971	5.10852	3.81044	4.03562	3.94767	0.757023	5.3147
ANKRD40CL	0.111031	0.356144	0.0703893	0.0143553	0	0	0	0.0565835	0	0	0	0.0703893	0.344828	0.214125	0	2.01078	0	0.0426443	0.124328	0.0143553	0.137504	0.0840643	0	0.124328	0.286881	0.555816	0	0.0976108	0.137504	0.0143553	0	0	0.0565835	0	0	0	0.0840643	0	0.163499	0	0	0.238787	0.0703893	0.0426443	0	0.189034	0.0565835	0	0
ANKRD42	2.61589	2.80323	2.42492	4.13422	2.11437	3.47119	2.80529	2.81762	1.89142	2.29572	1.54597	1.12433	2.05658	2.28983	1.94486	1.73118	1.61353	2.8339	2.82782	4.99186	2.70708	0.748461	3.24336	2.3505	3.0321	3.47508	2.36737	2.88362	2.86394	1.82375	1.13093	2.09424	2.52607	3.23419	2.69153	3.16189	3.03738	2.23879	2.77189	3.22342	3.04439	1.48543	4.03562	2.21723	3.04439	2.41684	2.75916	1.15056	2.44626
ANKRD44	0.895303	1.45418	0.263034	1.17632	1.52607	1.26903	1.29278	0.505891	1.26903	1.29866	3.08236	1.08406	1.37851	1.16993	1.59932	0.443607	2.73985	1.12433	1.11103	1.07039	1.46989	1.24489	0.226509	1.22651	0.910733	0.176323	0.321928	0.250962	2.26003	2.37016	0.765535	1.45418	2.3978	0.400538	1.58496	1.26903	1.52607	1.81558	1.1177	1.48543	2.01792	1.57046	1.58496	1.22651	1.09761	1.46467	0.731183	0.15056	1.13093
ANKRD45	0.0143553	0	0.0703893	0.0143553	0.0976108	0.0426443	0.0143553	0.782409	0.111031	0	0.485427	0.0976108	0.0143553	0.238787	0.163499	0.286881	0	0	0.389567	0.0426443	0.298658	0.0565835	0.31034	0	0	0.189034	0.176323	0.0285692	1.24489	0	0.0976108	0.0426443	0.0565835	0.0703893	0	0.0143553	0.111031	0.226509	0.739848	0.0565835	0.226509	0.0426443	0.632268	0	0.137504	0.748461	0.0703893	0.0565835	0.443607
ANKRD46	2.61117	2.73552	3.89142	4.32193	2.64155	2.74846	2.9782	4.17552	2.06695	3.57531	3.57773	3.4489	3.46597	2.51854	3.19061	3.49825	2.01792	5.56773	4.66448	4.67356	3.79181	3.64731	2.60644	3.58256	4.44095	3.27202	3.56682	3.66448	3.35896	3.05658	2.39506	2.45943	3.35332	3.22651	3.21723	4.05485	4.50398	3.41143	3.73444	2.58496	3.65535	1.66448	1.92979	3.52105	3.49057	2.63459	2.6893	0.9855	2.68032
ANKRD49	3.34767	4.09424	4.20711	3.74631	3.27501	3.71809	3.54473	3.84499	3.15056	3.73227	3.90497	3.7301	3.54473	3.36597	3.28244	4.22342	3.33485	3.17792	3.69377	4.45483	3.58976	3.91073	3.78136	4.19298	5.99027	3.58376	3.38267	2.72683	4.01792	3.9222	2.84197	3.11603	3.20789	3.45812	2.94111	3.05832	4.0197	3.65535	2.40054	3.78973	3.82579	3.49057	3.50716	4.13175	3.52356	3.56803	3.44493	1.70044	4.11853
ANKRD50	2.32481	2.82579	2.89724	3.52231	3.4019	4.01078	3.38681	3.12598	2.06005	3.926	3.21568	2.09085	2.74416	2.58976	2.73552	3.80323	3.89821	3.9222	3.11437	4.77979	3.57652	3	3.0018	2.33342	4.29057	3.14731	3.05485	2.39232	4.22882	4.0054	1.7866	1.61353	3.16511	2.5509	3.52482	3.87578	4.98732	4.30305	2.62761	3.13093	3.64962	1.88753	2.53356	3.1811	3.19061	1.8953	2.01078	0.731183	3.05311
ANKRD52	4.67016	4.64212	4.40054	5.52795	4.43763	3.62761	4.45943	5.14731	2.62994	5.44725	3.08576	5.1102	4.14568	5.01212	4.42962	4.07553	3.91648	4.90545	5.13463	4.34979	4.20085	4.36387	3.15381	4.11853	4.40054	4.58616	4.16189	3.9514	4.86047	3.81967	3.19219	4.06178	4.99684	4.20007	5.03298	4.4614	4.50716	4.7115	4.57107	4.56925	5.08194	3.84499	4.36177	3.78031	4.33271	4.86096	4.46793	1.5509	3.87086
ANKRD53	0.0840643	0.0976108	0.238787	0.214125	0.0426443	0.505891	0.214125	0.163499	0.650765	0.0565835	0	0.124328	0.0703893	0.176323	0	0.286881	0.0426443	0.176323	0.565597	0.15056	0.124328	0.565597	0.238787	0.176323	0	0.15056	0.15056	0.0426443	0.815575	0.0565835	0.0976108	0.0840643	0.214125	0.111031	0.485427	0.333424	0.695994	0.389567	0.0426443	0.286881	0.516015	0.15056	0.464668	0.0565835	0.298658	0.0976108	0.0565835	0	0.163499
ANKRD54	4.10685	4.55888	3.79909	3.90785	4.65935	3.88753	3.83592	4.36036	3.7761	5.15299	5.24755	4.92363	3.57046	4.18349	4.71315	4.2555	4.62702	4.91025	4.04702	4.44427	4.84649	4.36667	3.07895	4.41346	4.06609	4.77716	4.48864	4.45549	4.27873	5.10392	3.38819	3.72356	4.37573	3.99005	4.33628	3.9982	4.97085	4.72137	4.84449	3.62994	5.19259	4.30232	4.05832	5.70376	4.91169	4.3067	4.48285	1.15056	4.32337
ANKRD55	0	0	0	0	0.516015	0.0426443	0	0	0.0426443	0.0426443	0	0	0.0840643	0	0.0285692	0.0285692	0.0703893	0	0.0565835	0	0.0285692	0	0	0.0426443	0.0285692	0	0	0.0143553	0.0143553	0	0.263034	0	0	0.0285692	0.0426443	0.0143553	0	0.422233	0	0.124328	0.731183	0.0703893	0.137504	0	0.0976108	0.0285692	0	0	0.0285692
ANKRD6	2.62761	2.29866	1.16993	2.76341	0.163499	0.31034	2.15056	3.26153	0.526069	3.25248	2.52857	0.411426	0.695994	1.76553	2.16993	3.45154	1.0635	0.895303	5.2292	0.124328	2.96901	2.07724	2.36177	0.823749	2.41954	0.137504	2.38405	0.565597	2.41684	0.238787	2.42223	1.60407	3.46205	3.27202	1.07039	2.09424	2.51854	3.95047	2.36177	0.731183	2.11103	0.722466	2.94111	0.124328	2.15704	0.722466	3.53605	0.0565835	1.34483
ANKRD60	0	0	0	0	0	0	0	0	0	0	0	0	0	0	0	0	0	0	0	0	0	0	0	0	0	0	0	0	0.0703893	0	0	0	0	0	0	0	0	0.0285692	0	0	0	0	0.137504	0	0	0	0	0	0
ANKRD61	1.75275	1.40054	1.18269	1.91839	0.918386	0.495695	0.464668	1.48027	0.298658	1.39506	0.443607	1.37851	0.895303	1.19535	1.20789	1.5656	1.1635	1.20163	1.62761	1.23879	0.992768	1.39506	1.14405	1.31034	1.38405	1.38957	0.62293	0.863939	0.831877	1.11103	0.956057	0.678072	1.04963	0.731183	1.56072	1.23266	1.52607	1.20789	1.26903	0.650765	1.33342	0.765535	1.30451	0.831877	1.22033	0.124328	1.42761	0	0.443607
ANKRD62	0.321928	0.0143553	0.0143553	0.0426443	0	0.0143553	0	0.0976108	0.0143553	0.0143553	0	0	0	0.0285692	0.15056	0.0426443	0	0.0426443	0	0	0	0.0565835	1.20163	0.0143553	0	0.0143553	0.0143553	0.0285692	0.0143553	0	0.565597	0.0285692	0	0	0.0143553	0.0285692	0	0.0565835	0	0	0	0.0285692	0.0285692	0	0	0	0.0703893	0	0.124328
ANKRD63	0	0.0285692	0	0.0840643	0.0285692	0	0	0.0426443	0.0426443	0	0	0.15056	0.0285692	0.15056	0.0703893	0	0.0976108	0	0.0285692	0.0703893	0.176323	0.176323	0.201634	0.189034	0	0.0285692	0.214125	0.0426443	0.0976108	0	0.0703893	0.124328	0	0.0976108	0.0565835	0	0.0840643	0.389567	0	0	0.0840643	0	0.0285692	0	0	0	0	0	0
ANKRD65	0.0565835	0.0426443	0.0703893	0.0426443	0.163499	0	0.62293	0.739848	0.739848	0.0976108	0	1.53107	0.941106	0.0426443	0.176323	0.713696	0.0703893	0.0426443	0.111031	0.0426443	0.163499	0.0703893	3.0993	0.799087	0.333424	0.0565835	0.0285692	0.0703893	1.42223	0.895303	0.238787	0.0285692	0.124328	0.0426443	0.201634	0.176323	0.0565835	0.925999	0.214125	1.36737	0	0.0426443	0	0.0565835	0.124328	0.333424	0	0.238787	0.0565835
ANKRD66	0	0	0	0	0	0	0.0565835	0	0	0	0	0	0	0	0	0	0	0	0	0	0	0	0	0	0	0	0	0	0	0	0	0	0	0	0	0	0	0	0	0	0	0	0	0	0	0	0	0	0
ANKRD7	0.0976108	0	0	0.378512	1.17632	2.29572	0.0285692	0.0285692	0.604071	0.0565835	0	0.0285692	0	0.0426443	0.0703893	0.495695	0.594549	0	0	0	0.0565835	0	0.389567	0	0	0	0.400538	0	1.79077	0.0285692	0	0.0426443	1.29866	0	0.137504	0.0426443	0	1.40599	0.15056	0.887525	0	0.0285692	1.9782	0.111031	0	0	0.163499	0	1.4957
ANKRD9	3.74416	3.17313	2.5656	2.80941	3.15056	2.62293	4.62235	3.81455	2.71589	3.78555	2.91073	2.22342	3.851	3.47249	2.90497	4.09677	3.05832	3.05832	3.40054	4.21335	3.40871	3.18269	3.16027	4.19613	2.88947	3.56438	3.66789	3.69599	4.03122	3.93923	3.14241	2.47768	3.17792	2.73769	3.9222	2.42492	2.3978	4.64501	4.70376	3.39369	3.32049	2.74846	3.27202	3.72792	2.87381	2.5509	3.46989	1.38957	2.57531
ANKS1A	3.43296	4.25399	3.52231	4.25323	2.78241	3.55704	3.72683	3.85798	2.99096	4.2555	3.42223	2.9279	4.01703	3.61235	4.18587	4.90929	3.51096	3.80941	3.45154	3.5097	3.9644	3.74093	3.25096	3.50208	3.71918	4.31397	4.97957	3.15056	3.61941	3.7939	3.46597	2.56072	3.62527	3.6565	3.08916	3.50335	2.89336	3.24031	3.12433	3.29425	3.86592	2.94673	2.47768	3.20633	4.58075	3.18903	3.12433	0.641546	2.83794
ANKS1B	1.1375	0.970854	0.722466	1.76129	0.536053	0.575312	2.72028	0.189034	0.201634	2.37851	1.83592	0.495695	1.07039	0.992768	0.757023	0.963474	1.68257	1.57531	2.12102	2.93923	1.37851	2.03562	0.137504	0.238787	1.92979	1.38957	1.91456	0.555816	1.61353	0.739848	0.0976108	0.925999	1.19535	0.275007	2.19535	1.4957	2.96901	0.137504	1.774	0.62293	1.26903	1.78241	0.263034	2.38128	1.1375	1.01436	1.09761	0.31034	1.7866
ANKS3	4.32409	3.70708	3.9607	4.64731	3.87381	4.06781	4.48349	4.59036	2.72901	4.33342	3.10434	3.22959	4.14649	3.9607	4.4822	3.69822	4.13422	4.14405	4.04614	4.4522	4.04002	3.94111	3.23879	3.77189	3.33771	4.27128	3.64962	3.23113	4.77294	4.33557	3.0197	3.58737	4.43563	3.39232	3.99095	3.83895	4.70708	4.91982	3.68257	3.48156	5.31687	4.60288	4.13586	4.68032	0.263034	3.33914	3.84197	1.32769	3.73335
ANKS4B	0	0	0.0143553	0	0.0143553	0	0.594549	0.83996	0	0.0976108	0	0.0285692	0	0.0565835	0.0143553	0.0143553	0.0285692	0.0565835	0.0285692	0.0285692	0	0	0.0143553	0.0143553	0.0703893	0.0285692	0.0143553	0.0143553	0	0	0	0	0.0143553	0.0143553	0	0.0143553	0	0	0.0143553	0	0.0143553	0.555816	0.0143553	0.0143553	0.0143553	0.0143553	0.0143553	0	0
ANKS6	3.39094	3.87283	1.91839	2.97085	3.69488	3.57652	2.52857	4.08321	3.14078	0.0703893	3.43829	4.64501	0.111031	3.77926	4.12516	2.90881	4.51791	3.15218	2.29572	0.0703893	3.93452	2.72901	3.76765	3.70377	1.07039	0.0703893	3.94392	2.76553	3.28392	3.07211	3.72574	4.10936	3.4489	4.50589	3.73227	2.38681	0.0840643	4.22419	3.4019	3.33771	4.18903	0.124328	3.854	0.925999	3.78764	3.488	3.93074	1.56071	3.04614
ANKUB1	0	0.0703893	0	0	0.0976108	0	0.0285692	0.238787	0.0285692	0.0976108	0	0.443607	0.0426443	0	0.124328	0.124328	0	0	0	0.111031	0.0426443	0.189034	0.201634	0.214125	0	0	0	0	0.214125	0.0285692	0.0703893	0.111031	0.0840643	0.0143553	0.189034	0.124328	0.0143553	0.0840643	0	0	0	0.0426443	0.0565835	0.0143553	0.0703893	0.0143553	0	0.15056	0
ANKZF1	5.27761	4.29719	4.92029	4.68145	4.30159	4.10601	5.12763	5.30342	3.81044	4.46663	4.44824	4.42291	5.06781	4.03914	5.49857	4.66277	5.28021	4.71589	5.16993	5.6946	5.35685	5.51065	4.41954	3.64501	4.8268	4.44493	5.67723	4.09508	4.82018	5.17073	4.56255	4.63807	6.03958	3.97269	5.19022	4.93499	5.74658	4.89045	4.04352	4.39369	5.39815	4.55152	4.91025	4.9814	4.75168	4.68706	4.82375	3.38543	4.39163
ANLN	6.71204	7.06404	5.94556	4.78973	7.61574	5.60229	3.87086	6.29333	5.81224	5.89457	7.06781	5.00944	5.31252	5.18943	7.6311	5.97522	6.68285	6.12329	5.90014	5.11145	6.29737	6.01992	5.41853	7.09476	7.25106	5.70957	5.60377	4.12101	6.02259	7.23026	6.26472	5.02015	7.63488	6.90014	5.18349	4.82426	4.54411	7.04461	5.47994	7.68853	5.7241	4.8748	6.39558	5.16068	6.96336	4.5735	6.48414	1.13093	6.82604
ANO1	4.01703	2.38405	5.57833	3.61471	0.495695	1.07039	6.58691	0.176323	1.33342	1.26303	1.54102	5.28799	3.94392	4.99503	2.10769	4.69544	1.38957	6.45418	6.53854	6.75342	3.01078	0.356144	3.851	5.35931	7.92582	3.87381	1	6.20418	3.00899	4.43829	4.70764	4.11437	0.704872	2.36457	1.5509	0.367371	6.75449	0.422233	6.29591	0.495695	5.84398	8.36023	0.111031	4.65821	5.67751	5.57864	4.53232	0	0.111031
ANO10	3.88264	3.849	3.80116	4.07639	4.25852	3.80838	4.4121	4.51412	3.64155	3.78031	4.41075	2.88362	3.85499	3.71918	3.71918	3.29131	4.63923	4.66789	3.51223	4.2426	3.77294	3.90593	2.68482	3.33199	4.62527	3.73118	3.86295	3.51349	3.84097	3.73227	3.43696	3.05658	6.02724	4.91025	3.09085	3.65421	3.38128	2.69599	4.47314	4.68426	3.99096	4.17073	4.04264	3.88362	3.5097	4.20242	3.78031	1.86394	4.48478
ANO2	1.68706	1.87184	1.98185	2.65992	0	4.43896	0.443607	0	0.0285692	1.21412	2.28096	0	0.400538	2.31904	0.0426443	0.0976108	0.321928	0.201634	2.12763	0.201634	0	0.0976108	0.250962	0.910733	0	0.0143553	0.163499	0.0565835	1.07039	0	0.0565835	0	0.298658	0	0.0285692	0.111031	0.941106	0.0143553	0.124328	0.137504	2.62761	0.0976108	0.226509	0	0.0285692	1.96717	1.18903	0	0
ANO3	0.0840643	0.356144	0	0.0840643	0	0	0	0.933573	0.0426443	0	0.0840643	0	0.669027	0	0	0.137504	0	0	0.0703893	0.0703893	1.5509	0.0143553	0.0840643	0	0.111031	1.20163	0.250962	0	0	0.0285692	0.0565835	0	0.250962	0.0143553	0.275007	0	0	0.378512	0.189034	0	0.669027	0.0285692	0.0143553	0	0.0143553	0.0285692	0	0	0.0976108
ANO4	0.0285692	0	0.0285692	0.0143553	0.0285692	0.485427	0.0143553	0	0.137504	0.0285692	0.31034	0.214125	0	0	0.0840643	0.0703893	0.176323	0	0.0703893	0.238787	0.0285692	0.0976108	0.0143553	0	0.0285692	0	0.0565835	0	0.0840643	0.0285692	0.0565835	0.0285692	0.0143553	0	0.0426443	0.62293	0.0703893	0.176323	0	0.0143553	0	0.0285692	0.344828	0	0.0143553	0.0143553	0.0143553	0.0976108	0.214125
ANO5	0	0	0.831877	1.04264	0.0143553	0.137504	0	1.48027	0.0143553	0.0426443	1.75275	0	0.0426443	0	0.0143553	1.49057	0.0143553	0	0.0565835	0.0703893	0	0.0143553	1.14405	0	0	1.46989	0	0.0840643	0.0840643	0	0.0426443	2.12763	0	0.879706	0.0143553	0	2.68032	0	1.7137	0.0426443	1.74416	0.485427	1.69599	0	0.0840643	0.565597	0	0.0143553	0.0143553
ANO6	4.75596	5.60644	3.6893	4.7666	4.56316	4.62176	4.57652	5.06091	4.17073	4.41481	3.86493	3.65421	4.59156	3.56438	5.12846	5.26078	4.9279	3.91456	4.88166	4.46793	3.74308	4.27053	3.50462	4.52544	5.24679	4.47508	2.93923	3.80735	4.04701	4.99095	4.35473	5.20203	5.27314	4.91552	3.53356	3.46597	3.70598	4.66448	5.5549	4.68874	4.17153	3.23113	4.14078	3.76235	4.39094	4.84348	4.06264	0.815575	5.23496
ANO7	1.29866	0.344828	3.38128	1.29866	1	0.941106	1.29278	1.43829	0.575312	5.17871	0.137504	2.65764	1.848	1.09085	1.58496	1.5509	0.823749	0.765535	1.55582	1.82375	1.0635	0.344828	0.863938	0.464668	0.214125	1.49057	0.485427	0.495695	1.24489	0.464668	0.773996	1.91073	1.95977	1.80323	0.516015	0.495695	2.31325	1.90304	0.367371	1.24489	2.05658	6.36999	1.1375	1.71809	1.48027	5.35931	1.52607	0.0143553	1.32769
ANO8	2.8679	2.85798	3.68032	3.76235	2.03562	2.72465	3.81865	3.74631	1.58015	4.27202	2.45943	3.74201	2.89142	2.66221	3.17473	5.17393	2.36737	2.90881	4.11853	3.55827	1.10434	3.59335	2.02857	2.73118	3.34625	3.20945	3.904	3.59455	2.08066	3.47119	3.27053	2.47508	3.59813	2.3505	3.07553	2.66448	4.97039	3.58135	4.79442	2.90689	3.82375	2.87774	3.9991	2.92979	4.0798	3.3799	2.52607	0.475085	1.848
ANO9	3.23726	3.64155	2.37573	4.63865	0.0840643	0.189034	3.55336	0.807355	3.26754	4.55888	0.613532	4.43896	3.80426	2.62994	5.02326	3.8268	3.26454	0.238787	0.831877	4.36317	3.38543	0.400538	4.24108	3.41819	3.97911	3.76871	4.61353	0.15056	3.56803	3.06867	4.17871	0.0703893	0.0426443	0.0426443	4.45878	3.81762	5.13545	0.214125	4.95699	0.400538	2.26604	3.35755	0.250962	3.80219	3.02326	1.45943	4.05745	1.0072	0.0565835
ANOS1	0.0143553	0	2.44626	1.45943	1.46467	0.604071	0.815575	0.0143553	1.89142	1.51096	1.41143	0	0.0565835	1.28688	1.43829	2.96347	1.59455	1.91839	0.650765	4.24717	0.0143553	0.454176	0.632268	0.956057	1.02857	0.356144	0.790772	0.978196	2.59455	0.0143553	3.07211	0	0.731183	1.33342	2.22651	2.24793	3.74416	3.13093	2.22651	4.0993	2.57531	2.88166	0.0426443	0.238787	1.33342	2.90497	0.226509	0.0285692	0.0426443
ANP32A	7.44964	8.62311	7.78797	7.56659	7.3147	7.42122	8.13191	8.12303	7.05224	7.2914	8.90587	8.4733	8.39857	6.52293	8.35883	7.56522	8.01167	7.28983	6.64832	6.60881	8.0805	7.59612	5.66107	7.57448	8.15482	6.72083	7.42417	7.47573	7.80271	7.99226	6.40105	7.77202	7.21354	6.91946	8.02785	8.22308	7.06134	0.632268	7.3057	7.23668	7.93269	7.01424	7.25861	9.53627	7.15836	8.60262	7.13597	2.5008	8.74598
ANP32B	7.76832	8.16033	7.17363	7.3336	8.53454	7.79818	7.86839	7.91403	7.40437	7.89615	8.42446	7.85885	7.84141	7.76732	6.70929	8.12479	7.90268	7.00955	7.72253	7.24992	7.80187	6.19908	6.55443	8.54253	7.95338	7.54071	7.65885	6.98755	8.35914	8.15947	7.13319	8.63554	7.15269	8.50375	8.47143	8.13919	7.16259	8.06663	6.71136	8.08236	7.51625	7.08417	7.4099	7.0782	8.28919	8.43325	7.8134	4.78712	7.47411
ANP32D	0.0285692	0.0565835	0	0.0703893	0	0	0.0703893	0	0	0.0565835	0	0.0426443	0.0285692	0	0	0.0426443	0	0	0.0285692	0.0285692	0.0426443	0.0976108	0.0285692	0	0	0	0.0285692	0.0285692	0.0426443	0.0426443	0.0285692	0	0	0	0	0	0.15056	0	0.0426443	0	0	0.0426443	0	0.0143553	0.0565835	0	0.0285692	0	0
ANP32E	4.83441	5.95163	3.94392	5.21839	6.49969	5.52576	1.68257	6.90521	6.28762	5.28651	8.25399	7.20545	5.40259	4.97361	5.87897	8.40846	6.78267	3.15543	6.14057	6.08044	6.93899	7.59388	4.68032	5.86987	1.18903	5.03958	7.20261	5.35931	5.804	7.39103	5.53325	6.40667	6.09866	5.37643	6.1643	5.94228	4.92315	6.28817	5.98322	6.86344	5.64645	5.01792	7.42694	6.34696	7.22738	3.26003	4.85549	1.58496	6.7003
ANPEP	1.26303	0.238787	0.344828	1.07724	9.27328	4.81147	0.536053	0.495695	4.42492	0.189034	2.22033	0.15056	5.79442	1.04264	0.344828	3.61471	1.37851	0.111031	0.344828	0.189034	0.189034	0.189034	0.941106	7.37539	0.85599	0.613532	0.250962	0.263034	8.851	6.28392	8.5871	0.389567	5.851	0.356144	0.163499	0.263034	0.238787	3.07211	0.137504	0.189034	5.19613	0.9855	8.26144	0.201634	6.1334	0.176323	0.799087	0	10.1834
ANTKMT	5.27724	3.95047	4.32984	5.49985	3.07553	3.62761	5.18031	4.33056	3.51601	4.98094	1.75702	5.80658	4.5292	4.87135	3.59216	2.98732	3.4489	3.95513	5.02104	5.1635	4.57289	3.98277	3.43829	4.74953	3.40735	4.26228	5.07981	4.41616	4.89093	4.37573	3.27799	4.79909	3.61589	3.7115	5.02237	4.74685	5.22072	3.90881	4.49953	3.92125	5.63575	4.45088	4.89045	7.04341	4.45286	4.11686	5.06953	1.72247	1.83592
ANTXR1	0.201634	5.62965	2.93357	0.163499	6.12949	5.36842	0.879706	4.50208	3.55213	2.31034	5.08789	0.15056	4.10936	1.28096	5.35755	4.28983	3.11437	0.163499	0.773996	0.0840643	2.97269	4.20555	2.71809	4.69822	4.91409	0.250962	3.0018	0.0565835	5.89142	5.32733	4.21956	3.68482	5.42694	4.41075	0.970854	0.367371	0.124328	5.19692	1.19535	4.70984	3.61706	0.594549	4.73064	1.70929	4.65363	3.83794	0.432959	0.298658	4.63343
ANTXR2	0.263034	0.321928	1.65992	2.25399	4.49057	2.76765	0.275007	0.9855	2.83794	0.9855	0.910733	2.34483	0.0565835	0.695994	3.18745	1.83592	3.61941	0.526069	0.201634	2.15704	3.17313	0.378512	1.61353	1	4	2.37573	0.678072	0.15056	3.55704	3.87184	0.978196	2.21412	6.16471	2.18587	1.09085	0.250962	0.286881	2.22959	2.05311	6.08789	2.59455	0.722466	2.90111	0.137504	0.85599	1.15056	0.411426	0.475085	5.77847
ANTXRL	0	0.0426443	0	0.0143553	0.0143553	0	0	0	0.0426443	0.0285692	0.356144	2.70044	0	0.0285692	0.250962	0.879706	0.0285692	0	0.321928	0.0143553	0	0.526069	0	0.0840643	0.0840643	0	0.163499	0.0976108	0	0.0426443	0.0426443	0	0.163499	0	0	0	0	0.0285692	0.124328	0.0143553	0	0	0	0	0.298658	0	0.0285692	0	0
ANXA1	3.48543	4.43095	5.93546	4.12681	9.47368	10.1538	1.25701	7.49634	8.28249	1.23266	9.65875	1.10434	1.17632	3.52231	8.8363	5.55367	8.58737	3.05137	1.20789	2.98732	7.62629	5.67638	8.45302	10.2318	8.99707	4.28983	10.7335	3.63343	8.14619	10.2712	7.20516	5.49729	8.84031	8.54855	3.72465	3.0635	2.11769	8.26557	5.96509	9.34997	7.87301	7.5004	9.94552	1.23879	8.87461	9.87695	4.17951	6.33557	9.13756
ANXA10	0	0.0840643	0.0426443	0	0.333424	0.0840643	0.0143553	0.0565835	0.604071	0.0840643	0	0	0	0	0.286881	0.15056	0.495695	0.0703893	0	0.0840643	0.0976108	0	1.26903	1.26903	0.275007	0.0285692	0	0.0285692	0.0840643	0.321928	0.0565835	0.0565835	0.422233	0.0285692	0.0426443	0.0426443	0.0565835	0.15056	0.0426443	2.42761	0.748461	0.163499	0.823749	0	0.0703893	0	0.0565835	0.0703893	0
ANXA11	7.29122	5.77952	5.16189	5.17553	6.92707	6.50653	4.94813	7.52482	5.76315	4.89966	5.9674	4.60763	7.66633	6.43246	5.51822	6.90014	5.49729	5.15178	5.98596	4.73335	5.71425	6.45335	7.32039	6.22226	6.28466	5.30561	7.00304	4.32553	6.59559	6.81442	5.54133	5.68061	5.64241	6.82655	5.44162	5.09339	4.03034	4.2891	6.94848	6.4138	6.28096	7.16742	6.69752	1.9486	6.63358	9.37881	7.10434	3.36737	5.60496
ANXA13	0.163499	0.0565835	0	0.124328	0.0565835	0	0.0143553	2.02148	0.0426443	0.0285692	0.0426443	0.0426443	0	0.0143553	0.15056	0	0.411426	0.0143553	0.0703893	0.0143553	0	0.0285692	0.0426443	0.0426443	0.275007	0.0565835	0	0.0426443	0.0285692	0.0976108	0	0	0.0840643	0.0285692	0.0285692	0	0	0.0840643	0.0426443	0	0	0	0.0840643	0.111031	0.0285692	0	0.0143553	0	0
ANXA2	7.67228	11.2099	8.80616	8.5022	11.136	10.8804	7.21169	9.65292	10.5534	9.76805	9.33183	6.99662	8.55555	9.09824	11.5202	10.2328	11.1904	7.65921	9.67825	7.63023	9.85434	10.6673	8.65378	10.5661	10.9201	9.09083	8.84731	8.34771	11.5581	10.7905	10.4007	11.5685	11.1623	10.6984	8.14552	8.01748	3.76341	11.196	8.70099	11.0072	9.88006	9.68371	11.2762	9.91263	10.5371	10.109	7.78424	6.72424	10.8566
ANXA2R	0.0976108	1.1177	1.79909	0.879706	2.59694	1.62293	3.42761	1.20163	0.454176	1.33914	0.669027	1.99277	0.704872	4.88215	1.28096	3.63227	1.02857	1.76553	2.47768	3.73227	1.20163	3.84298	2.4489	1.37851	1.17632	1.68706	1.17632	0.584963	3.03034	1.67356	1.55582	0.526069	0.443607	1	1.61353	1.26903	1.29278	1.80323	0.163499	0.356144	1.56071	2.57289	1.51602	3.95233	1.1375	5.34341	0.505891	0.0285692	2.65306
ANXA3	4.40259	4.98185	6.10601	4.01436	0.526069	6.59171	1.60881	5.91073	7.633	1.58015	8.18903	0.201634	1.73552	4.87774	6.83605	5.58946	3.51349	2.02503	3.02148	5.94251	2.07039	6.05918	4.82934	6.26228	6.79584	5.36107	2.90881	3.1635	6.72642	6.11437	7.36282	0.214125	0.389567	7.33691	3.19849	3.7939	3.60526	3.22959	2.90689	6.83175	5.04832	3.08746	3.51475	1.03562	7.06566	5.34092	4.53543	2.25096	0
ANXA4	6.43229	6.47913	6.02459	5.98505	5.82883	5.8505	6.01369	8.30346	6.29389	6.18289	5.67948	5.09255	5.37504	5.76871	6.34056	5.26828	5.90857	6.69363	6.34554	5.9331	5.84699	6.29094	5.76527	6.43613	6.92208	6.41768	6.29646	5.24374	6.02592	6.63183	6.03144	5.95722	5.88972	5.94626	6.25927	5.5472	5.14934	5.98505	5.70044	5.98162	6.37173	6.57062	6.80671	4.7366	6.3311	6.4065	6.58871	3.0072	6.38336
ANXA5	7.11946	8.0207	7.4219	6.65521	9.34092	8.46736	7.048	8.53236	6.63735	7.21548	8.54547	8.47167	6.4002	7.11686	7.14954	6.71397	9.58101	7.5338	7.53597	7.44062	7.93233	6.43863	6.43846	6.774	7.70736	7.43187	6.75582	6.45599	8.51609	7.63038	6.0676	7.38345	9.37881	8.06113	7.16138	6.77109	7.09286	8.11884	5.87061	9.3001	8.02995	7.03617	8.07146	7.47711	7.66676	8.82556	6.99537	4.54967	9.57973
ANXA6	7.48236	2.64847	7.12536	8.15046	6.96775	6.00652	5.54504	6.25588	2.53107	7.99786	3.7137	5.31288	7.08172	7.11364	4.33771	7.73998	4.45746	7.79973	7.20301	6.88105	6.67327	4.54164	4.3512	3.99367	2.74631	6.56071	7.23036	5.82197	4.83086	2.21723	4.90448	0.62293	8.59163	3.35614	5.65076	5.31542	8.59861	7.84549	5.66903	6.67271	7.4847	7.36291	6.76275	6.88655	3.8125	6.33753	7.65213	0.0840643	4.16993
ANXA7	7.22487	6.47929	6.09845	5.99684	6.40361	6.93216	5.73606	5.68173	5.74362	5.99526	6.48204	6.0217	6.76447	5.89142	6.09761	6.71218	6.48059	6.49777	7.31216	5.85549	5.30049	6.19397	5.72547	5.62556	6.63532	6.58346	7.21898	5.6761	6.94977	6.69293	5.75007	6.08767	5.92955	6.75248	6.34696	6.48204	6.40242	4.7845	5.83819	6.42911	6.70653	6.50223	6.83378	6.0813	6.45154	6.81609	7.14405	2.854	6.14425
ANXA8	6.08661	3.92979	0.111031	0.378512	0.613532	0.485427	0.124328	0.250962	5.8334	0.15056	0.15056	0	1.0635	1.58496	7.32751	2.88557	1.0072	0.137504	0.400538	0.214125	0.887525	1.0072	8.21573	7.20134	6.00068	0.15056	0.495695	0.978196	0.632268	4.44626	6.6453	0.0976108	1.81147	7.70259	0.214125	0.823749	0.0426443	2.63691	0.505891	5.06134	0.678072	2.54597	5.09592	0.15056	7.21004	0.807355	2.74631	4.58316	0.0426443
ANXA8L1	6.0268	4.55949	0.0426443	0.400538	0.226509	0.0426443	0.124328	0.15056	5.35755	0.238787	0.704872	0.0840643	1.67807	0.687061	7.26828	5.24945	1.22033	0.124328	0.505891	0.163499	0.659925	1.29278	6.79168	6.99628	6.11228	0.238787	0.765535	0.722466	0.400538	1.69153	6.4707	0.0840643	0.495695	6.33539	0.0976108	0.669027	0.0703893	0.85599	0.378512	4.59276	0.963474	1.31615	4.44956	0.111031	6.70058	0.83996	2.46467	3.53356	0
ANXA9	2.91648	4.82273	2.91839	6.7412	0.137504	1.13093	1.59455	0.925999	3.0018	5.20124	0.344828	2.40599	5.21878	3.75489	0.925999	1.52105	0.356144	5.50557	4.76394	3.99005	1.38957	0.389567	2.15704	2.59932	2.71589	4.49313	0.565597	5.49057	1.80735	2.64386	2.98732	0.275007	0.201634	2.29278	5.07468	6.21296	4.92979	0.495695	6.18289	0.584963	4.34483	3.69042	0.739848	4.56255	3.69153	5.32481	4.08066	0.344828	0.411426
AOAH	0.226509	0.0143553	0	0.0840643	0.941106	0	0	0.356144	0.214125	0.0426443	0.0840643	0	0	0.0426443	0.275007	0.111031	0.0976108	0	0.0565835	0	0	0.0703893	0.0426443	0	0	0	0.0703893	0	0.0565835	0.0703893	0.124328	0	0	0.0976108	0	0	0	1.20163	0.124328	0.226509	0.214125	0.0703893	0.201634	0	0.214125	0	0.286881	0	0
AOC1	3.19219	0.214125	0.0703893	0.31034	0.0285692	0.0285692	0.0565835	0	0.0703893	0.0565835	0.0285692	0.0565835	0.0565835	2.37295	0.0565835	0.0426443	0.0285692	0.0285692	3.09085	0.137504	0.238787	0.0285692	0.0565835	0.411426	0.275007	0	0.333424	0.0976108	0.0285692	0.176323	0.0426443	0	0	0.0143553	0.0426443	0.659925	1.67356	0.0285692	4.76447	0	0	5.83643	0.0143553	0	0.0565835	0	0.526069	0.137504	0
AOC2	0.454176	1.93357	0.641546	0.536053	0.344828	0.895303	0.632268	0.722466	0.275007	1.1177	0.31034	0.613532	0.903038	1.4489	2.37573	0.948601	1.60881	1.32769	1.73118	0.505891	0.757023	2.14405	0.903038	2.05658	1.20789	1.07039	0.731183	0.367371	1.01436	0.226509	1.18903	1.01436	0.659925	0.464668	0.847997	0.389567	1.85997	0.956057	0.807355	1.10434	0.970854	1.02857	0.565597	0.389567	0.536053	0.389567	0.378512	0.545968	1.90304
AOC3	0.111031	1.14405	0.695994	0.189034	0.163499	0.545968	0.189034	0.565597	0.137504	0.464668	0.0840643	0.263034	0.443607	1.4489	2.60644	0.807355	1.03562	0.925999	1.41143	0.189034	0.731183	1.32193	0.757023	1.71809	0.443607	0.475085	0.454176	0.0840643	0.85599	0.0840643	0.831877	0.871844	0.632268	0.137504	0.389567	0.263034	1.18269	0.871844	0.367371	0.918386	1.36177	0.823749	0.400538	0.286881	0.400538	0.344828	0.111031	0.367371	1.12433
AOPEP	4.37504	6.32265	5.38681	5.25437	5.70791	2.77189	3.28392	4.63052	5.11187	3.17632	3.68482	6.82286	5.76208	4.38543	5.00225	5.14241	6.20516	3.87283	6.12247	3.73444	3.65306	5.97545	3.19692	6.35191	5.19928	5.46074	2.09424	2.13093	7.45927	4.85599	5.16591	2.9982	5.77057	4.04264	4.06523	3.06178	3.22188	6.89433	3.63459	6.25984	4.50271	3.25096	4.64501	3.0197	5.21956	2.79494	5.76022	1.67807	3.15704
AOX1	0.189034	0.669027	0.678072	2.57773	1.94111	4.73823	0.0565835	0.0285692	1.07724	0.831877	0.124328	0.189034	4.50462	0.632268	1.44361	0.286881	1.62293	0.526069	0.0565835	4.36177	0.124328	0.137504	0.0426443	2.488	1.22033	0.263034	0.15056	1.68257	1.26903	0.333424	0.632268	0.454176	3.33628	4.17712	2.55336	1.61353	2.92029	0.748461	1.42761	4.39712	1.53107	0.910733	3.03562	0	1.10434	0.176323	0.0426443	0.9855	0.9855
AP1AR	4.488	4.0072	4.60288	5.374	4.05918	4.0072	4.28021	4.23036	3.58135	5.59962	4.51475	3.67694	4.31542	3.95791	4.53543	4.29352	4.61706	4.70653	5.15664	4.98641	5.02945	4.53356	3.24489	4.09929	4.01881	4.50462	3.76553	4.33127	3.21568	4.96947	3.19692	3.93734	3.77294	3.91169	4.04002	4.61471	5.19101	3.9542	4.04177	3.78031	4.32265	3.13093	4.76553	4.51665	4.15299	4.27202	4.67129	1.45418	4.19849
AP1B1	5.97545	6.07703	5.74254	5.07553	5.22882	4.75649	4.75702	5.37434	5.02414	5.79103	5.58436	5.70294	5.52419	5.52701	5.93687	5.11936	6.30488	6.19495	6.12536	5.58195	6.5168	4.78503	4.15381	5.51128	6.45566	7.63959	5.22959	5.48993	5.42962	6.30269	3.86987	5.19495	5.68622	5.41988	5.44526	5.67723	3.77926	4.87135	6.63183	4.99774	6.29994	5.64357	6.34092	6.73728	6.04439	5.26303	5.62994	1.20789	3.97177
AP1G1	4.849	7.02159	5.90833	6.11312	4.61353	4.904	4.03034	5.30633	4.488	5.92339	4.63401	5.18547	4.99458	5.55182	5.35085	5.4219	5.18031	6.2294	5.97016	6.53652	4.9514	4.76871	3.847	6.04854	6.3733	5.60377	4.28096	4.06953	5.80012	6.3658	4.20867	4.74739	4.64731	5.33521	6.28207	5.82833	4.86146	4.55152	5.47606	4.63052	6.14792	4.9364	4.57713	4.92505	5.06652	4.28318	4.52857	2.1375	5.37191
AP1G2	7.17592	7.60807	7.38336	7.25654	2.87184	5.0917	6.0974	5.58286	4.852	6.66406	5.33199	6.30834	6.68944	6.96567	7.06264	5.84348	6.66249	6.12122	6.55152	6.7003	5.74308	5.6659	6.5016	7.29186	6.99899	6.99639	6.56423	5.85499	6.0045	6.63851	5.92386	2.53605	2.9486	5.43162	7.02879	6.94965	7.61956	4.62761	7.59872	5.3978	7.41075	6.75689	5.07382	6.53854	6.06393	4.8953	6.96151	2.77821	5.00988
AP1M1	4.24031	4.58916	3.64961	4.25096	6.08937	6.00315	4.78503	5.65993	4.16993	5.56255	4.02237	4.75702	4.85848	5.02592	5.32769	5.904	6.14037	4.64616	4.15056	4.62644	4.50526	4.14405	3.82782	4.86691	4.82375	5.37817	4.7761	4.393	5.39815	4.76924	4.40259	5.2765	6.31615	4.7703	5.23112	4.93593	4.70708	5.51602	4.8505	6.79545	5.70625	4.39575	7.31597	4.95094	5.37886	6.30633	4.17233	1.46467	5.84925
AP1M2	5.98208	6.81622	7.16862	6.65292	3.63343	5.88484	6.76421	2.91073	5.83592	7.26641	7.60925	6.10873	6.95559	5.96648	5.76208	6.93086	0.871844	6.89093	6.33967	7.16551	6.31524	6.64818	5.07382	6.78359	5.45286	6.65678	8.05648	6.60199	1.17632	7.43463	7.16852	0.0840643	0.454176	6.71067	7.45746	7.44054	7.00832	0.226509	7.2765	5.65735	5.72819	5.7252	4.43962	7.09908	8.45664	6.88032	6.18468	2.89142	0.0703893
AP1S1	7.01257	7.59433	6.40565	8.19052	7.47484	6.99718	8.06339	6.64241	6.28096	6.98265	7.95838	8.22607	6.76102	6.81109	5.17553	7.35694	7.75642	6.28891	7.24783	7.94983	7.90887	6.91073	5.80658	6.1206	6.56651	6.90929	7.26735	7.44973	6.28207	7.26604	6.55244	5.93734	6.96162	7.45927	8.29747	8.33718	7.03287	6.73728	7.1472	7.15462	6.99209	6.22439	7.86338	6.30232	6.96162	6.83036	7.13576	4.08577	6.36597
AP1S2	2.39506	2.37295	5.44261	4.64097	4.75168	4.72083	4.24869	7.58474	3.25852	4.14078	3.73985	6.91743	3.05137	4.12598	3.50589	3.37295	4.42962	3.17153	6.42274	5.37782	3.20633	2.45943	1.57046	3.55213	3.87971	4.2817	2.91839	2.02503	4.08576	3.26754	2.32193	3.42492	5.50621	2.36737	3.08916	2.99095	4.4614	4.97545	2.9782	5.8679	5.6837	3.81455	3.91839	2.65764	3.75382	6.02879	2.53356	0.807355	6.07596
AP1S3	3.93546	3.06005	3.75382	2.68706	1.73985	4.51728	3.04614	4.22882	3.1127	3.64501	3.56438	3.85599	3.15381	3.0018	4.59515	2.20477	4.24489	3.853	3.91839	3.06523	2.41143	4.46205	5.44095	3.51854	4.99141	3.13093	2.04264	3.52482	4.32841	4.0009	3.84197	4.91504	2.41143	3.46074	3.61941	3.47768	2.06005	1.81558	3.54967	4.58436	4.17313	3.3978	4.43229	3.29572	4.08406	3.60881	3.0268	1.73552	2.11769
AP2A1	5.55336	6.46891	5.1807	5.58436	5.91097	6.02059	5.68566	5.53512	5.16912	6.35138	3.28983	6.34926	6.17053	6.29462	6.0881	6.20183	6.21082	6.72451	6.87197	5.59066	4.84248	3.74201	5.18824	6.19062	6.42509	6.45039	5.58706	5.24831	5.79545	6.38111	5.11145	5.32517	6.42844	6.25645	6.23668	6.1152	5.92695	5.04832	6.1817	6.39455	5.85997	6.43396	5.97246	5.43129	6.28891	4.97591	6.25474	1.67356	5.2211
AP2A2	5.59872	6.05875	4.96717	5.26003	4.84499	5.42962	5.1981	6.19022	4.19377	4.64501	4.48349	5.06609	4.13586	4.61294	4.91361	4.47768	5.16471	4.7996	4.81916	4.34767	4.7126	5.06652	5.19417	4.32912	5.52262	4.774	5.16511	4.94954	4.57592	3.91361	4.05658	5.28466	5.39025	3.3147	3.90593	4	5.60259	4.89918	5.50938	4.70099	4.20711	5.40156	4.72955	3.85599	4.44095	4.4822	4.42156	1.95606	4.96855
AP2B1	4.54473	5.96463	6.22535	6.41261	6.74537	7.21091	6.57077	6.23707	5.56285	6.19987	6.11853	6.52873	6.18903	5.39163	6.59126	5.71644	6.60748	5.98299	5.59962	5.45681	6.05485	7.02669	5.49249	6.02348	7.23946	5.42257	6.51869	4.85748	8.06215	4.64674	5.86493	6.63459	6.44708	6.19948	5.08364	5.45418	5.70846	5.5404	5.39232	7.32247	8.15967	5.13873	5.62965	5.75034	5.64645	6.57243	4.49378	1.60881	6.58662
AP2M1	8.33615	8.7077	8.43179	8.3411	8.41088	8.57471	7.84856	7.67948	8.48281	8.20706	7.77182	7.96295	8.46213	8.21194	8.93337	7.69439	7.72322	8.10533	9.3378	8.53302	9.23477	8.07826	7.50772	9.14377	8.60177	8.57709	8.46614	7.38457	8.75262	9.77471	7.93593	8.21704	9.48376	8.8817	8.41646	8.49013	6.43563	9.08212	8.01859	8.5315	8.37217	8.75792	7.49049	8.96012	7.70079	8.59047	8.85515	3.28983	7.4292
AP2S1	7.72383	8.49233	7.34899	7.52097	7.63865	7.68587	7.81461	7.55451	7.50144	7.72335	7.0332	8.09735	8.11977	9.01714	7.3881	7.23074	7.71987	8.26374	8.40199	7.88166	8.3478	5.92647	6.32283	7.87135	7.6532	8.02675	6.61132	7.63227	7.58451	8.06867	6.69891	6.79935	8.16496	8.38237	7.93281	7.70701	6.98743	6.47314	7.17163	8.4451	8.26726	8.50557	7.44956	8.1265	7.99678	7.48832	7.7845	3.89045	6.1534
AP3B1	4.43696	5.25361	4.45154	4.92695	5.75596	5.56986	4.62	5.16631	4.36036	5.50843	5.0955	4.4019	4.10518	5.09719	5.37434	4.73227	4.89579	4.89239	4.86394	6.13052	5.1177	3.98914	4.25777	4.71425	5.22612	4.18031	4.66846	4.8674	4.8505	5.06695	4.45681	5.01391	4.7939	3.7126	4.65076	4.73118	4.33199	3.83794	4.66903	5.04352	4.2211	5.8301	5.08661	4.10685	4.63981	5.22033	4.61294	1.87578	5.36667
AP3B2	0.263034	2.15704	0.807355	2.16672	1.36177	0.948601	1.91456	1.07724	0.201634	1.87578	1.38957	6.41481	0.214125	0.454176	1.0635	3.38681	2.04264	0.516015	1.81558	0.807355	3.61941	1.82375	0.163499	0.9855	0.516015	0.0143553	1.31615	0.298658	3.34767	0.0976108	1.67356	0.189034	0.111031	0.641546	2.12433	2.22651	5.80813	1.43829	2.21101	0.0285692	0.298658	0.298658	1.79909	0.0143553	1.80323	1.53107	0.464668	0.454176	0.956057
AP3D1	5.71479	6.84987	6.01525	5.82146	5.8627	6.54024	6.15381	6.5821	5.12101	6.5947	5.09845	6.33896	6.08789	5.65764	6.04045	6.30104	6.12205	6.88704	6.34554	6.09064	6.45385	5.29094	5.26791	5.96878	6.88959	6.35473	5.96324	6.11956	6.79155	5.95489	5.41041	6.17353	6.8175	5.92955	5.69738	5.52262	6.00518	4.34625	6.86146	6.23745	6.67242	5.96185	6.20261	6.20457	6.26922	5.73471	5.85823	2.28983	6.77136
AP3M1	5.34767	4.63227	4.6011	4.74953	5.08406	5.60466	4.4363	5.04789	3.87086	4.97177	5.1819	5.54288	6.16249	4.70984	4.69153	5.31796	4.10434	4.49378	5.96717	4.7137	3.83592	4.28392	4.21179	4.06867	4.80426	4.75809	6.07981	3.83592	4.81096	4.41278	4.19613	4.59813	3.97269	5.08831	4.58135	4.89869	4.69599	3.82477	4.04963	4.53232	4.73931	4.65134	6.07532	3.75275	4.76553	7.69565	5.51475	1.37295	5.42223
AP3M2	2.52857	3.42895	3.59574	4.56072	4.29719	5.51128	3.14241	4.81404	2.38681	5.29425	4.06437	4.92125	1.80323	3.17792	4.04876	2.80941	3.50589	3.55704	4.03474	4.41278	4.57894	4.18507	2.36177	3.99729	5.1635	3.68032	2.65306	2.24184	4.50526	1.56072	2.5435	3.2342	4.7252	4.83036	2.7845	2.76765	3.57168	4.15299	3.40054	3.91552	4.45286	2.68482	2.98002	3.35191	2.96347	3.8885	2.81557	1.04264	3.69265
AP3S1	4.80012	5.20242	5.0691	5.6792	6.91444	6.97396	5.12267	6.02945	5.68566	5.24603	7.27361	4.75382	5.25626	5.19849	5.08958	5.36492	5.22149	5.5509	6.81147	7.71321	6.05897	5.615	6.34855	5.35685	6.77755	4.85449	5.70155	6.36019	6.0376	6.26641	5.17273	5.374	6.89203	9.24015	4.98823	6.36247	5.04177	5.91767	4.95652	6.32553	5.55704	6.3644	5.20124	6.08916	5.26003	7.38621	4.39025	4.06264	7.41244
AP3S2	5.67779	5.94369	4.88606	5.63663	4.6427	4.91504	5.50016	5.34908	4.09929	4.82018	6.75702	5.36107	5.63488	5.33664	5.16752	4.54164	5.97568	5.7021	5.04308	5.35755	5.16189	5.05137	2.52105	4.77979	5.20516	5.75355	6.00563	4.99549	5.89651	4.87922	5.1035	4.22265	4.45746	5.46858	5.79181	6.31216	4.87529	4.66562	5.6453	3.79285	5.27724	4.47962	5.08491	4.76607	4.96763	7.01903	5.47994	1.57046	6.88301
AP4B1	4.16832	4.71754	2.96162	2.97269	4.26454	3.55336	2.97085	4.5008	2.69377	4.35262	4.32553	4.01346	3.09592	3.488	4.30378	2.50589	3.86493	3.24641	4.20555	3.07553	3.44626	3.68257	2.79077	3.82069	3.66221	3.46467	4.1035	2.63227	4.0635	5.18982	2.81352	3.31325	4.23573	1.8953	5.43463	5.35262	3.78764	3.27947	1.95233	3.56194	3.60051	3.66334	3.29278	3.18745	3.9364	3.4019	3.86691	0.903038	3.49442
AP4E1	2.54102	3.39643	1.91456	2.14405	2.95791	2.52105	2.16993	2.75061	1.96717	3.25096	3.01436	2.27501	2.64386	2.63227	2.96162	2.52105	2.774	2.43563	3.19535	2.33914	2.96347	2.16027	0.831877	3.07553	3.49057	2.04264	2.54102	1.97453	3.30597	3.35473	1.86394	2.03562	2.88362	2.53854	3.60881	3.82273	2.64386	2.94486	2.87774	2.63227	2.30159	2.14405	3.47249	2.7845	2.65535	2.81352	2.48027	0.757023	2.26003
AP4M1	4.70155	3.60526	4.19771	5.73281	4.9279	3.55582	5.94907	4.94111	3.72901	5.18903	4.99865	5.72629	3.30597	4.70321	3.43962	5.20398	4.2555	3.38819	4.38197	5.20281	4.90689	4.44361	2.75489	3.05137	3.68257	5.69544	4.88313	4.56682	4.8743	4.24793	4.06609	3.19849	3.6241	3.42089	4.83845	4.29131	5.52262	4.64328	4.37434	4.36807	4.7761	3.97911	4.13832	4.29352	4.33771	4.02059	5.12226	1.75275	3.94392
AP4S1	2.73769	2.56803	4.58737	2.96901	2.19535	1.83996	1.32769	2.56072	1.44361	2.17632	1.81147	2.86394	2.91839	2.7137	2.7845	1.94111	2.79494	2.74846	2.95606	2.30451	1.84398	1.82375	1.32193	3.33771	3.64616	3.49442	0.933573	1.67807	4.01881	2.87381	1.66903	3.1811	1.26903	0.903038	2.60407	2.65764	3.11769	2.05658	2.1635	2.25399	2.08746	2.06005	2.34767	2.74416	2.31615	1.40054	1.87971	0.0976108	2.48285
AP5B1	1.48543	2.88753	2.63459	2.65306	3.38405	3.15543	3.10601	3.68145	1.82782	3.87283	2.5008	3.853	2.62994	2.26303	3.56316	3.79494	3.41954	1.15704	2.91648	3	3.71918	3.33056	2.33628	3.40871	2.73985	2.64386	3.28096	2.72683	3.56194	2.57773	2.64155	2.9855	2.17313	3.07039	3.09592	2.62059	1.97085	2.88753	3.47379	2.9982	3.0018	2.33056	3.61235	1.99639	1.34483	2.07039	1.58015	0.0976108	2.7866
AP5M1	5.20984	5.00495	5.07168	5.17273	3.62059	3.86987	4.30451	4.45549	2.91456	4.68538	4.82375	4.45549	4.28392	5.06652	4.81711	4.45878	5.33235	4.41819	5.15421	5.02591	3.96717	4.17313	2.72028	4.59991	5.04352	4.22342	3.36457	3.71699	5.53947	4.49313	3.30159	3.78136	3.20006	3.29719	4.02503	4.46597	4.63575	4.2426	4.06523	4.22882	3.9607	4.31179	4.17951	4.50016	5.00944	4.59694	4.2891	0.526069	4.67299
AP5S1	4.54473	4.23802	3.54597	4.19298	4.43296	3.47768	4.19298	3.28392	3.30305	3.73444	1.75702	3.17632	3.38957	3.3799	3.50335	3.39369	4.01525	3.70377	1.89142	3.11437	4.97957	2.37573	2.14731	4.32553	3.66676	2.88947	3.23879	2.99458	4.47314	3.43829	1.8953	3.12598	2.87184	3.48156	3.60407	4.25626	2.98914	4.40122	4.05918	3.87184	3.19535	3.90593	3.86888	2.8339	3.14893	3.52857	4.61765	0.201634	2.51602
AP5Z1	4.95838	4.70763	5.0751	4.8339	5.11728	4.10685	4.22651	4.04702	3.7126	4.63923	2.30743	3.72683	3.70487	2.97085	4.74147	5.21607	5.03386	5.04702	4.13832	4.23726	4.98276	3.30597	4.48478	5.11562	4.70598	5.42895	4.18349	4.22342	3.7115	5.29168	4.9397	4.11187	4.06695	4.74578	4.62235	4.77716	4.38128	4.95606	4.7126	4.45681	5.03474	4.64443	6.30925	4.10852	4.63807	3.09761	5.01569	2.53356	4.06437
APAF1	1.97453	3.30012	2.98003	3.13093	3.65764	2.87774	3.65076	4.57531	2.5008	3.37434	3.64155	3.01436	3.46728	1.91073	2.12763	4.05224	3.14568	3.28096	3.31759	4.2211	2.74846	2.80941	3.23573	2.69599	2.93546	3.30889	2.36737	1.53107	3.33914	3.85699	2.02503	2.19535	3.37156	3.14078	2.35614	2.18587	4.38819	3.43029	3.0018	3.37295	3.83188	3.17951	1.1375	2.79286	2.8953	3.16993	2.39506	0.189034	2.98185
APBA1	0.925999	1.26303	0.687061	2.32193	0.0840643	0.485427	0.163499	3.02503	0.0840643	0.565597	3.0268	0.400538	0.678072	1.87578	0.704872	0.632268	1.0635	0.0285692	1.02857	0.275007	2.52857	0.454176	0.545968	0.400538	1.0635	0.0143553	1.59455	0.713696	1.75275	1.43296	0.214125	0.0840643	1.41143	0.0285692	0.678072	1.18269	0.0426443	0.163499	3.12763	0.124328	0.757023	0.238787	0.250962	0.0143553	1	0.176323	1.0072	0	0.344828
APBA2	0.0565835	2.18587	4.11437	3.33771	2.50589	1.28688	4.16027	3.54102	0.0143553	0.0565835	2.81352	4.07895	0.0285692	0.137504	0.0703893	4.58015	0.831877	0.0285692	1.59455	0.0976108	3.42358	4.10518	3.42492	2.42492	0.176323	0	4.20085	0.0426443	3.07382	0.0285692	0.0285692	0.0143553	3.99186	0.0285692	1.15056	0.765535	0.124328	2.66221	0.111031	2.64155	2.64155	0.298658	4.81916	0.0426443	0.201634	3.26003	0.0285692	0.163499	1.32769
APBA3	3.09255	3.26003	3.07039	3.14241	3.41549	3.69488	3.96625	3.98368	2.97453	4.31615	2.91456	3.4019	3.42895	3.60644	4.75916	4.04876	3.52231	3.83895	3.0036	4.3978	3.47768	3.44361	3.52356	3.7148	3.04264	3.33199	4.15137	3.72356	4.08576	2.4957	2.76977	3.91648	4.15137	3.03386	3.03914	2.83794	4.19849	4.21412	3.32048	3.51602	3.42626	2.91073	3.59574	3.66789	3.42089	2.9855	3.5509	0.978196	4.30232
APBB1	3.39232	1.02148	1.79494	2.26303	4.15056	4.31759	4.51916	2.19535	2.52607	2.36177	3.56925	0.0840643	3.60644	1.7137	4.3427	3.67807	3.08236	1.1635	3.68706	3.44626	3.853	3.36877	1.70487	2.81967	0.757023	4.3978	2.14731	1.09085	4.67129	0.176323	2.95977	3.96532	3.9364	1.73985	0.400538	0.0840643	4.05832	4.68313	2.89336	3.98368	1.74846	2.83996	3.27053	0.910733	1.95977	3.42492	1.51602	0.0976108	3.70487
APBB1IP	0.0976108	0.0285692	0.0285692	0.0840643	0.722466	3.22959	0.0285692	0.0703893	0.250962	0.0703893	0.765535	0.0285692	0	0.0426443	0.0285692	0.0976108	0.15056	0	0.238787	0.0976108	0.163499	0.0565835	0.0426443	0.111031	0.0976108	0.0285692	0.0143553	0.0143553	0.15056	0.422233	0.0565835	0.0426443	1.42223	0.0703893	0.111031	0.0426443	0.0565835	0.0285692	0.0976108	2.83794	0.0840643	0.0703893	0.286881	0.0285692	0.163499	0	0.0143553	0	3.85
APBB2	2.93168	2.31034	2.87774	5.2149	2.95233	5.16229	3.51223	5.88753	3.0268	4.59932	4.44758	3.5656	4.98048	3.16993	4.56499	3.14731	4.21335	4.13093	5.17552	4.56803	3.25701	3.20945	2.19219	4.4121	3.21412	2.5008	2.17313	2.91456	3.15218	3.70929	3.14568	2.80323	4.26303	3.6241	5.31615	5.79129	5.17911	3.34056	3.61471	5.32012	4.34837	2.62059	4.28762	3.27352	3.90304	3.26454	2.0321	0.863939	3.79805
APBB3	4.15785	3.22033	3.14405	4.58075	4.29131	3.57652	2.36737	4.55152	1.76977	4.8475	2.79701	3.9855	3.0993	3.66221	4.79129	3.31034	4.34341	3.76341	3.21257	5.68257	3.48543	4.27277	3.38957	4.83895	3.07039	3.82171	5.18903	4.35262	3.65306	4.20477	3.96625	3.53356	4.42089	2.09424	3.83794	4.56742	5.67863	5.60526	3.42895	2.93357	3.19849	6.5267	3.59455	3.90593	3.53481	4.02059	4.11936	1.70044	3.87774
APC	2.94486	2.52607	2.51096	3.77716	3.80529	3.63923	3.30743	3.7137	2.14405	4.20633	2.72028	2.63227	2.69599	3.73877	3.83996	2.97453	3.33914	3.48156	3.39917	3.904	2.848	3.39917	2.21101	3.21878	4.20006	2.83188	3.36036	4.16511	4.26903	3.47379	2.23573	3.12763	3.71039	2.14731	3.41414	3.27947	3.24489	3.09592	3.05832	2.88753	3.03738	3.41143	3.1811	3.18269	3.89336	2.11437	2.33342	0.632268	2.84197
APC2	0.15056	0.799087	0.238787	1.89142	0.536053	0.15056	0.545968	0.389567	0.0426443	0.815575	0.367371	2.20789	1	0.432959	0.163499	0.831877	1.50589	0.250962	0.400538	0.641546	1.61353	0.189034	0.176323	0.575312	0.226509	0.344828	1.09085	0.0976108	0.565597	0.0565835	0.137504	1.33914	0.333424	0.505891	0.565597	0.443607	1.26303	1.10434	0.464668	0.604071	0.378512	0.124328	0.238787	1.74416	0.226509	0.485427	0.0976108	0	1.42223
APCDD1	0.214125	0.0840643	0.910733	0.454176	0.757023	0.0840643	1.85599	0.704872	0.0703893	0.555816	2.16027	8.6596	0	1.81558	1.35614	5.61736	1.51602	2.29278	2.98732	0.275007	3.58736	1.88362	0.214125	0.695994	0.422233	0.0703893	1.07724	3.89724	3.21723	2.23573	2.43829	0	4.07468	0	1.38957	0.526069	0.650765	0.214125	3.22342	0.226509	1.95606	0.0840643	0.238787	0.0565835	4.2149	0.887525	0.111031	0.238787	0.226509
APCDD1L	0.0426443	0.0565835	0.15056	0.0426443	0.189034	0.111031	0.0143553	0.0285692	0.263034	0.0565835	2.23879	0.0840643	0.0703893	0.0703893	3.31034	4.23879	2.33914	0.0426443	0.124328	0.124328	0.0285692	0.0426443	0.773996	0.632268	0.0840643	0.0426443	1.02857	0.0426443	0.432959	1.14405	0.411426	0.0143553	5.22149	1.37295	0.0565835	0.0703893	0.0976108	2.01078	0.0703893	4.39438	0	0.0143553	4.01436	0.0143553	0.0426443	0	0.0426443	0.0143553	0
APCS	0	0	0	0	0.0285692	0	0	0	0	0	0	0	0	0	0	0	0	0	0	0	0	0	0	0	0.0565835	0	0	0	0	0	0	0	0	0	0	0	0	0	0	0.263034	0	0	0	0	0	0	0	0	0
APEH	7.80665	7.72301	6.65964	6.95129	6.74685	7.47241	7.14435	7.04963	5.96855	6.29352	6.77992	6.89154	6.70998	6.59798	5.35332	5.46401	6.7362	7.16983	6.75809	6.58526	6.27352	6.27277	4.70819	7.13206	7.24098	7.27258	6.55597	7.05409	6.34376	6.29829	5.63198	6.71589	6.73755	7.46263	6.71328	6.70002	6.78947	6.04483	7.28411	6.08683	7.35271	4.84248	7.42543	7.49265	6.81775	5.95257	7.28105	2.47508	6.18587
APELA	0	0	0.378512	0.575312	0	0	0.0143553	0.0976108	0	1.1635	0	0.0143553	0	0.0703893	0	0	0.0143553	4.03386	0	0.0703893	0	0	0	0	0	0.367371	0	0.176323	0	0	0	0	0.344828	0	0	0	0.594549	0.0285692	0.250962	0	0.189034	0.0285692	0	0	0	0.226509	0	0	0
APEX1	8.44074	7.85462	8.81105	7.8759	7.84046	7.48993	8.33204	8.40493	8.51464	7.54767	8.15558	7.68965	8.21631	7.34669	7.53535	7.63023	8.192	7.18229	7.38698	7.48953	7.0555	6.82439	6.21665	7.74025	8.10737	7.7213	7.77367	7.46279	7.13443	7.9384	6.53543	8.39951	6.34625	6.9493	7.87854	7.81602	7.78378	7.16219	7.15553	7.33441	7.68363	7.26987	7.90539	7.77096	8.62659	7.01402	7.66313	3.31179	7.08714
APEX2	4.67525	4.30232	4.18428	3.7761	4.47703	4.22728	4.90833	3.78869	4.15381	4.33056	4.96993	3.81147	3.95606	4.14241	3.66107	4.58015	3.63575	3.79805	4.93026	4.51159	4.20477	2.07724	2.78869	3.60999	4.86047	4.8802	4.50526	5.55704	3.07724	3.7148	3.14731	3.7148	2.91648	4.7301	4.08661	3.82273	3.29572	3.1375	3.90207	4.69766	4.58976	4.51665	4.54411	4.52732	4.46858	5.40735	4.45615	0.713696	3.53232
APH1A	6.85325	7.26285	6.55658	8.04838	7.06318	5.76818	8.32256	7.12557	6.93852	7.91498	8.46585	6.80607	7.55911	6.96555	6.77821	8.7388	6.97062	7.04166	7.92606	7.70977	7.56362	8.19022	6.46712	6.55857	8.15972	8.4219	7.96018	7.70099	7.65564	8.12293	6.98288	6.83845	5.78057	6.82617	7.47946	7.52066	7.16792	6.70929	7.55313	7.04767	6.67878	6.75662	7.69188	7.41151	7.09993	7.71884	6.72083	3.51853	7.4149
APH1B	1.80323	3.87774	0.978196	3.04789	3.47508	2.15056	3.65535	2.26903	1.58976	3.22805	0.704872	2.7866	2.87774	1.09761	1.83188	0.475085	2.14078	1.33342	2.04614	2.18903	3.04089	1.26303	1.77821	1.8953	2	3.26604	1.45943	0.773996	3.28983	2.57046	1.86394	1.42761	2.93168	1.09761	3.10601	3.78346	3.01078	3.28983	2.79909	2.29572	2.03562	1.69153	3.3505	1.38957	0.83996	3.50589	1.27501	0.31034	3.3978
API5	5.74147	5.79727	6.24336	5.68454	5.72247	6.25191	6.01391	6.72356	4.73281	5.68257	6.54705	5.92339	5.72547	5.14649	5.85424	6.74698	5.57016	6.24184	7.00865	6.45368	5.926	5.56499	4.48285	5.75516	6.06953	5.31506	5.95466	5.25286	5.83592	5.32948	4.88753	6.2555	5.20906	6.45976	5.42358	5.44791	5.02989	5.61824	5.81481	5.70349	5.75862	5.54411	6.32859	5.44824	7.24146	5.98959	5.54226	2.31904	6.64544
APIP	5.23879	4.34625	4.90929	4.19928	5.32876	4.92742	4.26003	5.76235	3.76553	5.48059	5.11686	4.40395	3.84298	3.49314	4.77663	4.82171	4.62352	4.337	6.67892	6.30086	4.87184	4.89482	6.10811	4.66221	4.43763	3.68257	3.91743	3.66221	4.17313	3.73335	3.63575	5.90833	4.3427	5.36947	3.81865	4.24793	6.19081	5.46826	4.2032	5.59156	4.44228	5.50684	5.65335	4.11353	6.1536	4.91839	4.57834	1.51096	5.35861
APLF	0	1.18269	0.575312	0.286881	1.46989	0.669027	1.18269	1.60881	0.879706	0.799087	1.43829	0.704872	0.214125	0.505891	1.53605	1.44361	0.978196	0.124328	0	0.485427	1.10434	1.37851	0.526069	0.344828	1.33342	0.137504	0.815575	0.0285692	1.28688	0.0426443	0.713696	1.83188	1.23879	0.238787	0.0143553	0.0143553	0.526069	1	0.632268	1.59455	0.0565835	0.0703893	1.24489	0.0426443	1.40599	1.43296	0.0703893	0.411426	2.09085
APLN	0.0703893	0.201634	0.485427	0.823749	3.30012	1.3505	2.82985	0.0285692	0.0285692	0.0840643	1.0635	0.739848	0.411426	0.555816	0.286881	0.695994	0.847997	0.176323	0.495695	3	0.704872	0.137504	0.555816	0.545968	0.15056	0.0285692	1.43829	0.0143553	0.137504	0.0703893	0.0143553	0.422233	2.44095	2.33342	0.137504	0.0976108	1.44361	0.9855	0	1.85997	0.163499	0.0426443	2.41684	0.15056	0.344828	0.0840643	0.0976108	0	0.176323
APLNR	0.0426443	0.0143553	0.0285692	0.0426443	0	0	0.0143553	0	0	0	0	0.0143553	0.0143553	0	0	0.298658	0.0143553	0.0143553	0	0.0143553	0.0143553	0	0.0143553	0.0976108	0.0285692	0	0.0143553	0	0	0.0143553	0.0143553	0	0.0285692	0	0	0	0	0	0	0.0143553	0.0426443	0.0285692	0.0143553	0	0	0	0.0143553	0	0
APLP1	3.31615	4.33199	3.89627	6.14731	6.33718	1.90304	5.99616	6.46532	1.26903	6.0268	4.84499	6.50239	3.22033	4.40667	2.22651	0.799087	6.84825	1.85599	5.47768	3.99095	5.75114	2.58015	2.48285	3.9991	3.93168	4.13914	4.21645	1.7137	4.11686	2.46467	0.389567	4.51096	6.7879	2.46467	3.11437	2.49825	7.08927	6.80632	4.87381	2.98185	4	3.17792	4.13586	3.71589	3.74846	3.64501	3.14405	0.879706	5.16591
APLP2	8.54218	9.15639	8.43062	7.88673	8.4019	8.12459	7.47622	9.678	7.96526	8.35266	7.68314	8.2703	7.71829	7.57501	8.13909	8.82852	8.46516	8.14252	8.13402	7.94761	10.0298	6.65134	8.75098	10.0551	8.05181	7.97968	7.37139	7.9982	7.78588	8.91049	8.13781	8.74732	8.24531	9.00307	7.40973	7.74987	6.16169	5.92125	8.26289	9.79588	9.03119	7.9542	8.57293	7.68075	8.95745	6.70653	8.0486	4.81762	6.03562
APMAP	7.3185	5.77637	6.99039	8.08778	7.70508	6.34607	7.11426	7.0621	7.30788	6.7447	5.98527	4.91552	5.52388	5.71094	7.62936	5.54597	6.82947	6.24222	7.18408	6.93946	8.16435	4.17553	6.26529	6.41836	5.35332	6.9034	5.84775	6.33253	7.43496	6.24907	3.61706	6.80993	7.39275	5.54751	6.53434	7.31061	6.11853	5.74039	6.67723	6.94696	6.44741	7.39421	5.16952	6.60006	5.79623	5.61971	7.1417	3.62059	6.99899
APOA1	0.0285692	0.0976108	0.0840643	0.765535	0.321928	0.124328	0.0426443	0.831877	0.0285692	0.0426443	0	0.263034	0.189034	0.0840643	0.389567	0.189034	0.137504	0.238787	0.475085	0	0.516015	0.111031	0.0426443	0.275007	1.61353	0	0.0703893	0.124328	0.516015	0	0.298658	0.124328	0.15056	0.0840643	0.0976108	0.545968	0.111031	0.263034	0.0840643	0.678072	0.0976108	0.0703893	0.163499	0.189034	0.124328	0	0.0285692	0	0.15056
APOA2	0	0	0	0.0426443	0	0	0	0	0	0.201634	0	1.62293	0	0	0.632268	0	0	0.31034	0	0	0	0	0	0.650765	2.35332	0.678072	1.16993	0.286881	0.956057	0	0.83996	1.49057	1.4957	0.464668	0.378512	0	0.956057	0.367371	0.286881	1.17632	0.344828	0.641546	0.443607	0.815575	1.22033	0	0	0	0
APOA4	0	0	0	0	0	0.0285692	0	0	0.111031	0.0285692	0	0	0	0	0	0	0	0	0	0	0	0	0	0	0	0	0	0	0.0285692	0	0	0	0.0565835	0	0	0	0	0	0	0	0	0.0285692	0.0285692	0	0	0	0	0	0
APOA5	0.0565835	0	0	0	0.0143553	0	0	0.0426443	0	0.0285692	0	0.0565835	0	0	0	0	0	0	0	0	0.0143553	0	0	0.0143553	0	0.0143553	0	0	0.0703893	0	0.0143553	0.0840643	0.0426443	0	0.0143553	0.137504	0.0426443	0	0.0703893	0	0	0	0	0.0143553	0	0	0	0	0.0565835
APOB	0.0565835	0	0	0	0	0	0	0	0	0	0	0.0285692	0	0	0.0285692	0	0	0.0285692	0	0	0	0	0	0.0703893	0.275007	0.0565835	0.0565835	0.0143553	0.0565835	0	0.0426443	0.0703893	0.0976108	0.0285692	0.0426443	0.0565835	0.0285692	0.0426443	0.0426443	0.0703893	0.0285692	0.0285692	0.0285692	0.0426443	0.137504	0	0.0143553	0	0
APOBEC1	0	0	0	0	0	0	0	0	0	0	0	0	0	0	0	0	0	0	0	0	0	0	0	0	0	0	0.0426443	0	0	0	0	0	0	0	0	0	0	0.0426443	0	0	0	0	0.0426443	0	0	0	0	0	0
APOBEC2	0.0565835	0.0976108	0	0.0285692	0	0	0.0565835	0.176323	0.0426443	0.250962	0.0565835	0.0976108	0.0285692	0.111031	0.389567	0.0565835	0.0285692	0.0565835	0.238787	0.0426443	0.176323	0.0285692	0.201634	0.163499	0.0426443	0.275007	0.124328	0.0143553	0.0565835	0.189034	0.0840643	0	0.0426443	0	0.0565835	0.0565835	0.226509	0.0285692	0.0285692	0.0703893	0.15056	0.0565835	0	0.0426443	0.0976108	0	0.0426443	0	0
APOBEC3A	0.632268	0.111031	0.823749	0.485427	0	0	0.0703893	0	0.189034	0.454176	0	0	0.0143553	0.111031	0.137504	0.189034	0	0.0285692	0.475085	0.0565835	0.124328	0.0976108	0.124328	0.918386	0.124328	0.0703893	0.0285692	0.378512	0.201634	0.263034	0.0426443	0	0	0.0565835	0	0.0143553	0.516015	0	0.0143553	0.0565835	0.748461	1.28096	0.0285692	0.782409	0.201634	0.432959	0.0426443	0.422233	0
APOBEC3B	0.111031	6.06134	5.60555	4.03034	6.01458	4.89869	3.849	5.31904	4.17792	3.80116	7.18507	1.74416	1.46989	4.35614	7.91403	4.71149	6.11395	3.68145	4.11103	5.0036	6.84197	6.75716	4.44162	6.59544	6.2791	6.61383	5.91791	2.32481	0.124328	1.90304	0.111031	0.0976108	5.28133	6.64803	4.32769	4.31107	3.79494	5.56102	4.59156	4.86839	4.77558	5.47476	4.21568	6.2651	6.16611	2.18587	0.0565835	0.176323	4.30159
APOBEC3C	0.250962	4.64501	0.124328	0.176323	0.400538	2.74201	0.0976108	1.86394	3.81352	0.137504	0.0285692	3.49825	0.286881	1.04264	0.903038	3.53481	3.9542	0.214125	0.124328	0.176323	0.238787	0.0840643	4.47249	5.20085	3.06695	0.124328	0.124328	0.0565835	3.54844	2.47249	3.94392	0.124328	5.1297	4.77926	0.124328	0.0703893	0.176323	3.60881	0.214125	4.08151	4.74631	5.49538	4.11686	0.0565835	5.03958	0.124328	0.163499	1.926	0.189034
APOBEC3D	0.0426443	1.87578	0.0143553	0.0143553	0.0565835	0	0.0426443	0.137504	0.731183	0.0285692	0	0.485427	0.0285692	0.333424	0.176323	0.124328	0.137504	0	0.0285692	0.0285692	0.0840643	0.0143553	0.389567	0.790772	0.0565835	0.0565835	0	0	0.0565835	0.0143553	0.275007	0.0285692	0.111031	0.111031	0.0285692	0	2.53854	2.07382	0.189034	1.36177	2.05311	2.87184	0.847997	0.0143553	0.687061	0	0.0976108	0.0285692	0.443607
APOBEC3F	0.15056	2.69599	2.22342	1.01436	0.831877	0.604071	0.111031	2.66676	1.59455	0.111031	0	2.37573	0.0840643	1.97085	3.45286	2.79494	2.90881	0.464668	0.505891	0.31034	2.43563	0.773996	2.49313	3.06523	1.76129	0.495695	1.20163	0.0285692	2.37851	1.30451	2.5509	0.0703893	2.08406	0.475085	0.124328	0.0285692	2.70487	2.95791	2.1177	1.53605	2.63691	2.9982	1.48027	0.400538	3.6311	1.21412	0.594549	0.0976108	1.852
APOBEC3G	0.0426443	0.298658	0	0.594549	0.275007	0.286881	0.0703893	1	2.9222	0.137504	0	0.432959	0.0426443	1.84398	0.298658	0.356144	0.475085	0.111031	0.0565835	0.163499	0.594549	0.124328	3.98368	0.400538	0.189034	0.0426443	0.0840643	0.0285692	2.41414	0.201634	4.5097	0.0285692	3.39369	0.0426443	0.0840643	0.0426443	3.57046	0.464668	0.85599	1.36177	2.58736	2.4489	0.214125	0.15056	0.378512	0.15056	0.111031	0.137504	0
APOBEC3H	0	0.15056	0	0.344828	0	0	0.176323	0.124328	0.0426443	0.0840643	0	0	0.0285692	0.0565835	0.594549	0.0426443	0	0.0285692	0	0.0840643	0	0	0.250962	1.64155	0.956057	0.111031	0	0.526069	0.0703893	0	0.214125	0	0	0.443607	0.495695	0.505891	0	0.275007	0.782409	0.226509	0.189034	0.333424	0.0426443	0	0.659925	1.45418	0.0840643	0.0703893	0
APOBEC4	0.0143553	0	0	0.0143553	0	0	0.0565835	0.0426443	0	0.0143553	0	0.0285692	0	0	0.0143553	0	0.0285692	0.0703893	0.0426443	0.0285692	0.0143553	0.0143553	0.0285692	0.0426443	0	0	0	0	0.0143553	0	0	0.0143553	0	0	0	0.0143553	0	0	0	0.0143553	0	0.0143553	0	0	0	0.0143553	0.0143553	0	0
APOBR	1.39506	0.389567	1.73118	0.62293	0.0285692	0.0426443	1.54597	0.137504	0.201634	1.07724	0.124328	0.0426443	0.495695	0.263034	0.163499	0.669027	0.226509	1.23266	0.594549	0.956057	0.0143553	0.0143553	0.124328	0.475085	0.773996	3.04963	0.137504	1.11103	0.298658	0.422233	0.713696	0.0565835	0.0143553	0.526069	0.757023	0.298658	0.0565835	0.163499	1.45418	0.111031	1.28096	0.275007	0.0976108	1.27501	0.485427	1.45943	1.0072	0.0976108	0.0703893
APOC1	0.62293	1.86394	0.286881	0.575312	1.79077	2.90497	1.36177	4.00899	3.854	1.04264	3.48414	7.9739	1.62761	1.13093	4.88996	2.43029	3.8268	0.536053	0.687061	0.871844	1.96717	0.201634	3.06523	3.13093	0.871844	0.847997	1	0.773996	4.15299	1.85599	4.8268	2.20477	1.53107	2.1375	2.73335	2.8953	3.63459	1.80323	1.65076	3.22342	2.06005	0.536053	3.80323	2.47508	1.21412	0.124328	1.18269	0.0426443	1.27501
APOC2	0	0	0	0.0565835	0	0.0976108	0.0840643	0.0703893	0.0976108	0.0426443	0	9.96982	0	0	0	0.226509	0.263034	0	0.0840643	0.0840643	0.226509	0.0976108	0.111031	0	0.214125	0.0426443	0.0976108	0.0703893	0	0.15056	0	0.0426443	0	0.214125	0	0.137504	0.0976108	0.250962	0	0.0565835	0	0.124328	0.124328	0.124328	0.495695	0	0	0	0.0703893
APOC3	0.263034	0	0	0.263034	0	0	0	0	0	0	0	0.0976108	0	0	0	0	0	0	0	0	0	0	0	0.163499	0.731183	0	0	0	0.356144	0	0	0	0.422233	0	0	0.516015	0	0.31034	0	0	0	0	0	0	0	0	0	0	0
APOC4	0	0	0	0	0	0	0	0	0	0.0565835	0	1.79494	0	0	0	0	0.0840643	0	0.0565835	0	0	0	0	0	0	0	0	0	0	0	0	0	0	0.0285692	0	0	0	0.0703893	0	0	0	0	0	0	0	0	0	0	0
APOD	3.46074	0.321928	0.0703893	2.90111	0.214125	0	8.53718	0.275007	0.163499	0.584963	0	0.263034	0.545968	5.27314	0.111031	0.124328	0.137504	1.46467	0.895303	2.02503	3.58496	0.0426443	0.124328	2.02857	1.89918	0.263034	0.111031	3.97728	0.111031	0.0840643	0.111031	0.0703893	0	0.124328	0.356144	4.43496	1.85599	0.443607	7.0607	0.0840643	0.9855	9.1184	0.0703893	0	0.687061	8.38888	5.17513	3.68482	0
APOE	1.03562	0.956057	2.1177	2.48285	2.13422	2.05311	0.443607	3.97911	2.81762	1.07039	0.124328	1.51096	2.58736	3.29131	6.2267	5.73688	1.20789	0.495695	2.57531	0.632268	1.36177	0.895303	5.08491	2.78241	1.91456	2.64155	0.31034	0.992768	8.11108	0.475085	5.9607	0.565597	1.8953	2.58256	3.45418	2.63923	0.659925	2.56316	1.4957	1.88753	1.13093	1.0072	2.73769	0.356144	1.926	0.0703893	1.52607	0.124328	0.422233
APOF	0.214125	0	0.0703893	0.0426443	0.0143553	0	0.0143553	0.0285692	0	0.0565835	0	0	0.111031	0.678072	0.0703893	0	0	2.18269	0.0285692	0.0143553	0	0.0143553	0.0143553	0.0285692	0	0.226509	0	1.02857	0.0426443	0	0	0.0143553	0	0	1.16993	0.0285692	0.454176	0	0	0.0285692	0.189034	0.333424	0	0.124328	0	0.321928	0	0	0
APOH	0	0	0.0285692	0	0	0	0	0	0.0143553	0	0	0.0285692	0	0.0143553	0	0	0	0	0	0.0426443	0	0	0	0.15056	0.263034	0	0.0426443	0.0703893	0	0	0	0.0426443	0.0703893	0	0.137504	0	0.0703893	0.226509	0.15056	0.163499	0.15056	0	0.0565835	0.0426443	0.0840643	0.0976108	0	0	0.0426443
APOL1	2.54102	4.78241	0.214125	0.731183	0.887525	0.941106	0.226509	4.99277	3.60288	0.31034	0.0285692	0.137504	0.400538	2.68032	5.20828	1.62761	1.42761	0.137504	0.454176	0.31034	1.60881	0.137504	5.53294	4.848	4.88411	1.22033	0.0840643	0.286881	1.05658	6.17871	4.34483	0.111031	3.55459	5.05007	0.176323	0.495695	1.87184	4.84699	1.59455	4.38543	3.79077	5.92647	4.49313	0.0565835	4.67412	0.163499	1.67356	0.0976108	0.536053
APOL2	4.70099	4.31542	3.67807	2.76977	3.774	3.67694	2.16672	4.14323	3.89627	3.91073	2.87971	3.07553	2.74846	3.15704	5.2149	2.70044	4.14649	3.86295	3.28836	3.29131	2.74416	3.03034	4.01614	4.57652	4.55397	3.52356	2.46989	3.59216	4.03738	4.79857	3.47508	2.91839	5.35544	4.75862	2.67807	2.94111	3.10936	4.70432	3.09255	4.03386	4.59036	5.31179	4.84046	3.36877	4.80993	4.07724	4.48736	0.807355	4.14241
APOL3	2.80116	2.36457	0.0565835	1.69599	1.04963	0.31034	0.226509	0.137504	1.73552	0.948601	0	0.0703893	0.411426	2.45154	4.73715	2.49313	1.45943	0.0565835	0.389567	2.72901	0.389567	0.137504	4.24489	4.61824	3.83188	1.53107	0.189034	1.29866	0.641546	5.68117	2.84398	0.124328	2.91073	3.80632	0.0703893	0.0703893	0.970854	3.65878	1.20163	3.27947	0.505891	4.73552	1.76553	0.0143553	4.09255	3.74739	2.23573	0	0.189034
APOL4	0.250962	0.847997	0.31034	0.124328	0	0	0.0285692	0.0840643	0.214125	0.0565835	0.0143553	0	0	0.111031	0.0976108	0.0565835	0.137504	0.201634	0.0703893	0.0565835	0.124328	0.111031	0.704872	0.111031	1.25701	0	0	0	0.15056	1.09085	0.0976108	0	0.0426443	0.0285692	0.0143553	0.124328	0.0703893	0.847997	0.0426443	0.0703893	0.565597	0.0840643	0.0565835	0	0.333424	0	0.0565835	0.0285692	0
APOL5	0	0	0	0	0.0285692	0	0	0	0	0	0	0	0	0	0.111031	0	0.0285692	0	0	0	0	0	0.0143553	0	0.0285692	0	0	0	0	0	0.0143553	0	0	0.0285692	0	0	0	0.0285692	0.0285692	0	0.0565835	0.0285692	0.0285692	0	0.0426443	0	0	0	0
APOL6	2.77821	4.21878	0.137504	0.650765	3.0197	1.11103	0.15056	0.879706	2.97453	0.189034	3.30451	0.0840643	0.823749	1.76977	5.36317	3.73227	2.65992	0.263034	0.250962	0.238787	2.774	3.62059	2.76977	4.20163	4.55029	1.80735	2.88753	0.201634	2.77189	5.90545	3.7137	0.333424	3.01078	4.56925	0.0285692	0.0143553	0.0426443	4.29572	3.49057	2.84197	0.555816	3.25096	3.07553	0.0840643	4.47573	0.111031	2	0.275007	1.1635
APOLD1	0.454176	1.28688	1.85997	1.44361	3.09424	2.75916	1.26303	2.14405	1.59455	0.659925	2.82985	2.59932	0.941106	1.04264	2.79494	4.75168	3.4019	1.17632	1.92979	2.42761	1.39506	0.9855	1.852	3.27352	1.15056	0.895303	0.879706	1.02857	2.51854	2.64386	2.84398	1.26303	2.15704	1.41684	1.94486	1.27501	2.61589	1.31615	1.15056	2.06005	1.65076	1.5656	1.38405	0.978196	2.85997	1.30451	0.641546	0.111031	3.57652
APOM	0.956057	1.8953	0.815575	0.85599	2.38128	2.86394	2.04963	2.48027	1.9486	1.64155	3.32481	1.83188	1.18269	0.678072	2.10769	1.41143	2.24793	1.04963	1.04264	1.93734	0.604071	0.879706	1.69153	2.91456	1.94111	2.30743	0.641546	1.23879	2.26604	2.39506	2.52356	0.790772	1.5008	2.67129	2.45943	1.53107	1.44361	2.80323	1.41143	1.21412	0.847997	2.26303	1.31034	1.95606	3.49953	3.22959	0.782409	0	1.80323
APOO	4.59515	4.20007	5.35826	4.6865	4.72356	5.10266	4.86987	5.42391	4.5008	4.84699	5.12763	5.45451	3.79909	5.19417	3.89045	2.63227	4.22882	4.67073	4.93216	5.37782	5.02592	4.39232	2.92029	4.06867	5.32301	3.89627	5.11395	4.31904	3.89433	5.12722	2.91839	4.28762	4.0365	5.39472	3.81557	4.10852	5.19101	5.85025	4.0321	5.18785	5.35438	5.13011	5.48832	4.48091	5.05528	6.2034	4.37156	1.65077	5.69599
APOOL	3.58376	2.68482	2.95791	3.74201	2.46989	3.80426	3.04789	2.97269	2.72247	3.46467	3.56438	2.68482	3.12102	3.17153	3.8953	3.76341	0.226509	3.41143	4.39917	3.89142	3.09424	3.79805	2.05311	2.47768	3.95327	2.52356	2.65535	3.03562	3.24184	3.3505	1.94111	3.11103	2.51854	3.59932	3.20477	3.06523	3.27798	3.48414	2.98003	2.71809	2.71809	2.68482	4.66278	2.79701	3.32193	2.37851	3.09255	0.584963	3.24945
APP	8.49438	9.14078	7.69091	8.49225	8.5938	8.22125	7.07232	8.56807	8.95146	7.29783	8.53173	9.32643	8.42941	7.24536	9.75552	8.8736	9.16128	8.5457	8.54759	8.25314	10.4285	7.79136	7.86709	8.8544	9.14397	7.8695	8.1467	8.20007	10.0371	9.44325	8.92044	8.0975	10.2874	8.9249	7.31551	7.40233	6.42324	7.87897	9.43761	8.36036	7.80941	8.37843	8.17602	7.71053	9.40705	8.49161	8.26622	6.23381	7.48527
APPBP2	2.73552	3.91743	5.70293	4.4019	3.40599	3.41684	3.38681	4.22419	2.5509	4.13093	3.29572	3.13422	4.80064	5.15299	3.25096	4.29793	3.65878	4.32481	4.90352	4.36177	3.34199	3.50335	2.73335	3.86196	4.07039	4.80993	3.52982	5.87036	5.09803	3.39506	3.2765	3.44095	3.75809	3.44095	7.43888	7.36606	4.09001	4.88411	3.48543	3.53481	5.07168	2.82171	3.07039	4.36317	3.48671	2.86592	2.24793	0.659925	4.54782
APPL1	4.51412	4.2032	3.62877	3.91169	4.08746	4.23879	3.95327	4.63923	3.33914	3.98277	5.09128	4.90545	4.0063	3.50462	3.56803	4.1177	3.90207	4.67694	4.08406	3.69822	4.00988	4.80787	2.25096	3.9514	4.75382	3.33628	4.18903	3.06005	4.04789	3.9486	3.34625	4.12433	4.07895	4.33557	2.97085	2.97453	4.23419	3.35191	3.85798	4.30961	4.01792	2.88166	3.81865	3.95047	3.99367	3.99005	3.93168	1.09761	4.49121
APPL2	4.36107	4.17233	4.32697	5.02015	3.21413	3.75702	5.05832	5.20555	3.55213	4.82375	3.73769	3.53854	4.14241	3.94767	4.32912	3.7761	3.68482	4.44956	4.69655	5.29131	4.10769	3.7666	4.01525	3.42761	4.4489	4.62644	2.83794	3.7301	4.26529	4.27277	2.96347	3.95977	4.73118	3.55949	4.79701	4.36177	4.66391	3.99458	4.83086	4.13668	5.28947	4.14568	2.79701	3.32481	3.59216	4.70044	3.79285	1.61353	4.68482
APRT	6.54967	8.02042	7.57175	7.32508	6.39318	7.36772	7.32057	7.40267	6.74093	7.76759	5.42425	6.79649	6.56392	7.81282	6.28281	5.80916	7.32057	5.85674	6.97671	7.72137	6.59872	6.45943	5.67073	7.80781	7.58999	6.85935	6.46581	6.78986	7.15178	7.69139	5.81941	8.2075	6.52998	8.02481	8.39318	8.10145	5.35755	5.90328	6.25153	6.66619	8.61585	6.3665	7.87412	7.68804	7.19397	7.86196	6.56285	5.0197	7.16299
APTX	4.88899	5.18587	5.33807	4.98048	5.80478	5.00675	5.45878	5.37086	5.07168	5.83415	6.12619	4.63227	5.82883	5.18626	4.99684	5.22149	4.83289	4.45681	4.84147	6.09698	5.27015	5.38543	3.90014	5.43729	5.25134	5.62906	5.9798	4.74578	4.57289	5.76394	4.18349	5.01926	4.86245	5.33807	4.82883	4.96255	5.23917	5.07639	4.7301	5.75489	6.22168	5.10434	6.02503	5.97039	5.20007	5.43363	4.81813	2.76128	4.55704
AQP1	1.59455	1.40054	0.632268	0.286881	0.214125	0.298658	1.38957	1.81558	0.545968	0.238787	4.00899	5.92505	0.895303	0.0285692	3.95977	0.941106	2.58496	0.0285692	0.536053	0.0565835	0.632268	0.422233	0.400538	3.18745	1.27501	0.367371	0.650765	0.422233	0.422233	2.66221	1.22651	0.111031	0.782409	1.25096	0.124328	0.0976108	0.565597	1.13093	0.250962	3.99277	0.9855	0.799087	0.757023	0.226509	2.99277	0.432959	1.12433	0.0143553	0.604071
AQP10	0	0	0	0.0285692	0	0	0	0	0	0	0	0	0	0	0	0	0	0	0	0.0143553	0	0	0.0565835	0	0	0	0	0.0285692	0	0	0	0	0	0	0.0143553	0	0.0703893	0.0143553	0	0.0143553	0	0.0976108	0.0143553	0	0	0.0143553	0	0	0
AQP11	0.978196	1.45418	0.871844	1.38405	0.9855	1.16993	0.782409	1.64616	0.545968	0.970854	0.31034	0.83996	0.815575	0.443607	1.43829	0.887525	1.0635	0.799087	2.26003	3.23113	1.90304	1.19535	1.05658	1.17632	1.26903	0.978196	1.01436	1.12433	1.22651	0.555816	0.565597	0.722466	0.933573	1.23266	1.40599	1.60881	4.30451	1.4957	1.41684	1.09761	0.948601	0.189034	1.12433	1.62761	1.26303	0.443607	0.565597	0	0.356144
AQP12A	0	0	0	0	0	0	0	0	0	0	0	0.485427	0	0	0	0.124328	0	0	0	0	0	0	0.0143553	0	0.0565835	0.0285692	0	0	0	0	0	0	0	0	0	0	0	0	0	0	0	0	0.0285692	0.0840643	0	0	0	0	0
AQP12B	0	0	0.0285692	0	0.0143553	0	0	0	0	0	0	1.78241	0	0	0.0143553	0.0703893	0	0	0	0	0	0	0.0703893	0	0.0565835	0	0	0	0.0143553	0	0	0	0	0	0.0143553	0	0	0.0285692	0	0	0	0.0143553	0.0143553	0	0	0	0.0143553	0	0
AQP2	0	0	0.0143553	0	0	0.0565835	0	0.0565835	0	0.137504	0.0426443	0	0.238787	0	0	0.0143553	0.0143553	0.263034	0	0	0.0143553	0.189034	0	0.111031	0.0143553	0.163499	0.432959	0	0.0143553	0	0.0285692	0	0	0	0	0.0143553	0	0	0.111031	0.0565835	0.31034	0	0.0565835	0.0285692	0.650765	0.0285692	0	0	0
AQP3	7.31624	4.40054	0.659925	1.58496	0.321928	2.32769	0.286881	0.739848	4.64674	3.64501	0.137504	1.17632	2.35332	6.5932	3.23113	2.27202	0.565597	0.400538	0.31034	1.70929	0.495695	1.02148	3.83491	7.48728	3.33771	6.31179	6.04811	7.56217	1.85997	5.56955	1.73985	0.0703893	0.475085	1.53107	5.93286	4.4019	0.454176	1.19535	6.55059	2.66676	3.34483	4.30305	2.0036	2.9982	4.89918	1.14405	7.22891	0.748461	0.0565835
AQP4	0.0143553	0.0143553	0.137504	0.124328	0.0565835	0	0.344828	0.85599	0.0976108	0.0565835	0.0285692	0.0426443	0.111031	0	0.298658	1.07724	0.0285692	0	0.0426443	0.226509	0.632268	0.344828	0.0426443	0	0	0	0.0565835	0.0565835	0.0703893	0.378512	0.15056	0	0	0	0	0	0.0840643	0	0.0703893	0	0.0426443	0.275007	0.0703893	0	0.124328	0.275007	0.0565835	0	0
AQP5	0.0840643	0.0285692	0.0976108	0.0426443	0.124328	4.22497	0.111031	0.321928	1.0635	0	3.27798	0	3.03562	0.62293	0.15056	0.0426443	0.0285692	0.250962	0.15056	0.111031	0.15056	0.536053	0.0703893	0.485427	0.214125	0.505891	6.23688	0.0426443	2.45681	0.0976108	0.163499	0.0565835	0	0	0.0426443	0.0565835	0.163499	0.0285692	2.31325	0.321928	0.422233	1.14405	0.0565835	0.0565835	1.17632	0.356144	0.214125	0	0
AQP6	0.189034	0.176323	0.0565835	0.0565835	0.0426443	0.505891	0.0565835	0.176323	0.0143553	0.505891	0.0143553	0.124328	0.137504	0.0426443	0.263034	0.0426443	0.111031	0.0143553	0.137504	0.137504	0.0703893	0.0565835	0.238787	0.545968	0.400538	0.641546	0.263034	0.0565835	0.344828	0	0.545968	0.0426443	0.0143553	0.0565835	0.124328	0.163499	0.475085	0.163499	0.432959	0.163499	0.111031	0.321928	0.0426443	0.0565835	0.0840643	0.15056	0.0840643	0	0.0840643
AQP7	0.863938	0.15056	0.0976108	0.0426443	0.137504	0.565597	0	0.163499	0.298658	0.111031	0.0143553	0.0703893	0.226509	0.9855	0.0426443	0.0565835	0	0.201634	0.0143553	0.0426443	0.0976108	0.0840643	0.0840643	0.879706	0.176323	0.378512	0.15056	0.0840643	0	0.0426443	0.124328	0.15056	0.0143553	0.0143553	0.0976108	0.111031	0	0.176323	1.28688	0.0143553	0.0285692	0.0840643	0.137504	0	0.356144	0.137504	0.62293	0.0143553	0
AQP8	0.0426443	0	0.0565835	0.0285692	0	0	0	0.0285692	0.0426443	0.15056	0	0.505891	0.163499	0.111031	0.0285692	0.0840643	0	0.0285692	0.0840643	0.0143553	0	0.0426443	0.0285692	0	0	0	0	0	0.0565835	0	0	0	0.0285692	0.0285692	0.0565835	0.0426443	0.400538	0.124328	0	0.0285692	0	0.0285692	0	0.0285692	0	0.0565835	0	0	0
AQP9	0.0565835	0.0285692	0	0	0.0426443	0	0	0.0703893	0.176323	0.0143553	0.137504	0	0	0.0143553	0	0.495695	0.201634	0	0.0143553	0	0	0	0	0	0.0285692	0	0	0.0143553	0	0.0285692	0	0	0	0	0.0565835	0.0703893	0	0.189034	0.0565835	0.0143553	0	0.0840643	5.90833	0	0.0976108	0.0143553	0	0.739848	0
AQR	4.41075	4.8166	3.59574	3.80012	3.86888	3.24793	3.95977	5.09845	2.40327	4.44758	3.86196	3.09592	3.88069	3.61589	4.81198	3.57289	3.82375	3.03034	3.30451	3.67243	3.7126	3.43029	3.7666	4.01257	4.5601	3.51349	3.11603	3.06867	4.42021	4.07125	2.74846	3.57046	3.43563	3.46858	3.86493	3.42358	3.53107	3.853	3.7126	3.72247	3.79181	4.59574	4.82782	4.16912	3.72137	4.09255	4.18428	1.0072	3.19062
AR	2.37016	0.0426443	3.87971	2.10769	2.22651	0.0143553	2.41684	0.0426443	0.0143553	5.15826	0.0285692	0.0426443	4.18587	1.54102	0.0565835	2.73118	0.356144	3.67243	4.2817	4.81044	0.0426443	0.669027	0.0285692	0.0143553	3.77189	5.51633	0	3.84699	0.0703893	1.31615	0	0.0143553	0.963474	0.0143553	3.36036	2.83996	2.9486	0.0285692	2.24184	0.0285692	3.27501	3.78136	0.15056	5.08236	0.0285692	4.36107	0.286881	0	1.25096
ARAF	5.83946	4.66619	5.43196	5.43863	5.07553	4.95791	5.15623	5.14119	5.11728	5.24641	4.0072	4.29793	5.67666	5.76977	5.05224	4.53605	4.77663	5.62469	6.65978	5.05961	5.17672	3.53107	4.3427	4.80993	5.42593	5.47314	5.10978	5.05485	4.89433	4.32048	4.24413	5.12516	4.47508	5.19259	5.50811	5.25701	4.53419	6.29591	5.78738	6.08343	6.00854	6.19318	5.3875	5.18507	5.28651	6.26172	4.62936	1.79077	4.46074
ARAP1	4.88801	4.83592	5.14649	3.91743	4.34908	5.23841	5.00585	4.84248	4.24031	3.93074	2.36737	4.36177	3.45022	3.2032	5.50557	4.79701	4.62469	4.59753	4.03474	5.18269	4.86344	4.28096	5.86096	5.58976	4.20789	5.05485	4.74578	2.85	5.17752	4.54967	4.04264	5.26679	4.84599	3.73769	5.12184	4.89627	3.56682	4.58135	4.87922	4.94813	5.36807	4.19849	5.1635	4.9472	5.20789	3.69488	4.55582	1.61353	3.64155
ARAP2	1.41684	2.98914	1.28096	1.68706	0.0565835	1.63691	0.85599	3.78555	2.1375	2.30451	2.27798	3.07895	1.59455	2.65535	2.87184	2.61589	0.15056	2.87774	1.04963	1.88753	0.250962	3.28836	2.26003	2.27501	2.51602	1.9222	1.02148	0.782409	3.88655	2.59932	2.13422	1.31615	0.0565835	1.02148	2.09085	0.807355	0.739848	0.0840643	2.40054	1.02857	2.45943	1.37295	1.04264	1.83188	2.63691	1.66903	1.01436	1.38957	0.565597
ARAP3	1.58496	2.04614	0.0565835	0.432959	0.0976108	1.59455	0.669027	4.39094	2.80529	0.0426443	0.831877	6.05853	0.163499	0.910733	3.66789	0.344828	0.137504	0.189034	0.422233	0.0565835	2.13093	0.9855	3.43429	2.88947	2.31615	0.0285692	0.214125	0.0565835	3.11936	2.69153	1.20789	0.0143553	2.45943	3.38267	0.495695	0.111031	0.536053	3.42223	0.62293	2.86394	2.50335	0.214125	1.66903	0.0565835	1.86394	0.201634	0.485427	0.594549	0.201634
ARC	0.963474	0.111031	0.505891	2.94298	0.163499	0.0840643	0.333424	0.0143553	0.0703893	2.27202	0	2.49057	3.53232	0.722466	1.26903	0.124328	0.632268	0.0703893	0.389567	0.910733	0.594549	0.695994	0.214125	0.831877	0.0426443	0.584963	3.28836	0.189034	0.226509	0	0.250962	0.176323	1.42761	0.15056	1.42223	0.575312	0.516015	0.263034	0.321928	0.275007	2.28983	0.555816	3.82375	1.87971	0.389567	0.124328	0.0285692	1.03562	0.111031
ARCN1	6.84737	6.87529	6.25437	6.21994	6.83744	7.32778	6.03804	6.63561	6.23879	5.69432	6.13052	6.25286	5.42626	6.03364	5.75328	7.20281	6.34855	6.52529	6.08194	5.8334	6.75435	5.13627	6.70556	7.38802	6.68412	6.03848	5.93121	6.47881	6.9438	6.78346	5.51885	6.35297	7.4847	6.82985	6.97441	7.24907	4.76977	5.97591	5.87283	7.29664	6.50827	5.69655	6.46222	6.04024	6.95152	6.77821	6.47832	3.3147	7.33101
AREG	1.46989	2.77821	3.80529	8.21762	0.704872	2.04264	1.64155	1.4489	6.96521	4.13586	0	3.12598	3.46728	1.48543	4.52982	0.226509	0.757023	6.56209	5.10978	10.6301	0.782409	1.62293	3.36737	4.16108	3.62644	1.81558	0.321928	1.35614	4.92362	3.64501	3.38957	6.63648	0.356144	3.96162	8.09824	5.77294	6.48752	0.298658	5.17513	7.37773	8.06172	1.98914	3.92029	1.08406	3.19061	2.71809	1.14405	6.32948	0.695994
AREL1	4.89966	4.34341	4.48091	3.75809	4.09929	4.05137	4.27352	4.44692	3.02503	3.99096	3.91552	4.35403	4.25701	4.27575	4.76447	4.77347	4.03562	3.99096	4.2149	4.12763	4.30012	3.88753	2.68482	4.17313	4.27426	4.64731	3.63459	3.92125	5.77373	4.07981	3.5656	3.89724	3.81044	4.11686	4.96209	4.65478	4.10182	5.22651	4.51096	4.21801	3.9486	3.91457	3.85798	4.16591	3.81762	3.83289	4.21335	1.26303	4.13914
ARF1	9.33706	8.50502	8.74113	9.78745	8.4365	8.60248	9.5384	7.87578	8.6571	8.52415	9.05729	9.11554	8.6175	9.35484	8.2213	9.33284	8.72659	8.63916	8.58845	9.20435	9.57352	8.31669	7.62826	8.69349	9.10646	9.46103	9.31863	9.89363	8.77591	9.37445	7.38068	8.23965	8.30383	8.95794	9.05124	8.61165	7.63844	9.14193	9.2923	8.86335	9.16932	8.62092	9.12037	9.46185	8.74668	8.83675	9.23321	4.69989	7.59036
ARF3	7.45853	6.61648	6.46842	7.9659	6.59559	5.79572	6.78686	6.42291	5.66363	7.54094	5.35861	6.35438	6.42291	6.69516	5.87971	6.50875	6.51838	6.83958	6.94017	7.45442	7.39669	5.90376	5.3107	6.7185	6.95513	7.05441	6.42375	5.87135	7.22333	6.73566	5.6091	7.08076	6.63692	6.58526	7.47322	7.27678	7.29425	6.2724	7.26012	6.34305	7.27854	7.1644	6.41768	6.79584	6.10371	6.71246	6.60659	2.71809	5.42761
ARF4	7.43196	7.53893	6.38957	6.69042	8.14241	8.06512	6.94626	7.11239	7.20016	6.34873	7.67115	6.7075	7.09835	6.8189	6.65821	7.25701	7.95024	8.03628	6.53169	7.29462	7.74658	6.52795	5.13586	7.67687	7.6946	7.01033	6.88056	7.02026	7.02547	7.86895	6.79896	6.85275	9.06679	8.29089	6.32715	7.10297	5.98914	7.48872	7.04253	8.17662	7.37652	8.18115	7.164	7.09845	7.11061	7.29214	7.23477	4.35191	8.29669
ARF5	8.86189	8.07302	8.01497	8.24812	7.22526	7.29241	8.69704	7.73295	7.53869	8.79646	7.34829	8.39086	6.88093	7.84354	6.20574	8.31927	8.31166	7.17872	8.38513	8.59425	8.45566	7.66505	6.7811	7.36693	7.71514	8.732	7.1637	7.26163	8.83438	8.3122	7.54233	7.02037	7.37278	7.43187	8.08895	7.82483	8.30893	8.2879	7.7832	7.07532	7.84618	7.54465	6.9644	7.93275	7.58781	8.72989	8.60559	4.16511	7.63285
ARF6	6.14975	5.37226	5.99209	7.01826	5.61353	6.05983	6.11416	5.9644	4.30961	5.95699	7.3505	5.26828	5.49506	6.28836	6.07211	4.94298	5.86864	5.11103	6.33967	6.06026	4.79233	5.37782	4.38405	5.56316	5.81506	5.27053	4.91982	4.9905	6.43313	6.0691	4.48993	6.06544	5.09719	5.08534	5.53107	5.83188	5.30378	4.79701	6.42878	6.70901	6.71864	5.56377	4.64443	5.70874	5.24336	6.23477	5.92077	3.01614	6.19672
ARFGAP1	6.38802	6.03584	6.26941	6.68986	5.98505	6.20867	5.98185	6.2182	4.44228	6.08321	4.15137	7.19279	6.65019	5.18745	6.14057	5.93946	6.77558	5.43196	7.00977	6.94322	6.49393	5.96347	5.35473	6.15704	5.77952	6.34855	6.51901	6.47784	5.91169	5.57743	5.52168	5.21956	7.40284	6.54442	6.51712	6.94743	7.26763	6.8235	6.86357	6.13914	6.60511	7.10748	6.13196	5.8846	5.46761	5.75942	6.57395	2.61824	5.90014
ARFGAP2	6.12474	5.90448	6.01748	6.02724	5.16712	5.48478	5.78424	5.99684	4.32121	5.22882	6.59917	5.57894	5.41751	5.18824	6.54319	6.4814	4.97636	6.93522	7.20623	6.08704	6.06329	5.6279	5.3799	6.23955	6.22632	5.36036	5.50811	5.81404	7.0706	5.93145	5.16028	5.47671	4.63169	6.70197	6.37868	6.41176	5.22959	5.42257	6.45368	5.58014	5.97522	6.39934	5.60466	6.25739	6.58676	5.80684	5.82756	2.33342	5.1014
ARFGAP3	4.94907	4.35966	4.14812	3.46989	4.90689	4.14241	3.39643	5.20555	4.1643	4.53419	3.77926	5.21723	3.63227	3.94673	5.47508	3.73444	5.4941	5.18349	3.77926	3.41954	4.8525	4.10266	3.72901	4.29278	5.46434	4.21723	3.77926	3.04089	5.01302	5.40633	3.73769	3.90497	6.82196	4.31542	3.37712	3.50335	4.57531	5.12969	4.51979	4.62235	4.70099	5.81711	4.27277	5.75942	4.93923	3.64386	4.0027	2.10098	5.49249
ARFGEF1	4.8748	4.76341	5.20007	5.4192	4.87774	4.16511	4.18903	5.02768	3.85599	5.49025	5.64097	3.10769	3.29425	2.82782	5.24527	4.62585	3.44758	5.27799	5.8716	5.64846	5.35014	4.70598	3.63923	4.65821	5.75195	4.56194	5.13052	5.31976	5.41954	5.18229	4.22265	4.04527	5.18903	4.37086	3.9542	4.73823	5.02192	4.4822	5.67892	3.69377	4.83996	4.32409	3.59216	4.96116	4.1914	4.75756	4.83441	2.45943	3.66448
ARFGEF2	5.56438	5.32481	5.49185	4.91217	4.20007	4.09761	4.02148	3.99005	2.80116	4.35262	4.05658	3.23879	4.40122	4.83542	4.28762	3.25701	4.43763	6.50032	3.83592	5.05224	5.77742	3.52356	3.0635	4.06091	4.6837	3.62761	4.94064	4.1334	4.10852	4.69209	3.42761	3.43296	4.14405	4.56072	4.26978	4.48671	5.34199	3.68145	5.02148	4.42559	4.4019	4.41887	4.72356	3.91743	4.03826	4.0321	5.32876	1.43829	3.48543
ARFGEF3	4.65076	2.5656	3.04439	3.59813	1.49057	2.0321	3.87086	1.03562	1.91073	3.57894	3.0635	2.37016	3.60763	3.94298	1.22651	1.18903	0.594549	5.23381	2.57531	4.55152	0.111031	3.12763	1.61824	1.87184	3.89142	3.12267	1.28096	3.98368	4.62527	3.18903	1.94111	1.5008	0.887525	2.09761	3.853	3.1177	4.8674	0.124328	4.7939	1.83996	4.59036	4.65764	1.60881	5.12763	3.0993	3.24031	3.98094	0.0285692	1.79909
ARFIP1	4.38543	5.85175	4.43229	4.95977	3.81865	4.13258	4.36457	4.6241	2.54844	4.85748	4.84046	4.01346	4.19692	4.56072	3.90497	4.01078	4.01703	5.18229	4.39506	4.53419	4.2426	3.42492	3.26153	4.58014	5.15178	4.6094	3.03738	4.05658	5.35896	4.34767	3.26303	3.78241	3.73769	3.82884	4.29352	4.46728	5.05658	3.88947	4.62585	4.52356	4.57773	4.3147	3.29131	4.30524	4.28836	4.52482	4.15299	1.53605	4.14893
ARFIP2	7.22419	5.96255	7.15967	6.48977	4.90833	5.70708	6.52998	5.34979	4.01167	6.56163	5.23764	5.02945	5.78372	6.01056	6.31343	6.74039	0.286881	7.31624	6.14221	7.39626	4.94953	5.71617	5.61765	5.46989	5.20477	6.79286	5.92955	6.19554	5.22959	4.83542	4.67638	5.91265	5.10811	3.97453	5.94907	5.49378	7.77821	5.2817	6.43879	5.70183	6.04199	7.86109	4.15137	6.87517	5.38267	6.69377	7.16802	1.99277	5.23228
ARFRP1	5.29462	4.41954	5.06437	5.52137	5.06437	5.15906	4.94392	4.85599	3.66562	4.38681	4.04352	3.9542	4.99865	5.28614	3.16832	3.58014	4.71589	7.42777	4.86987	5.55612	5.35896	4.09929	4.08746	5.34447	5.20242	5.29976	6.01391	5.36457	4.91025	5.05918	3.93263	4.30159	5.10685	6.16068	5.20711	5.56773	4.99458	5.81173	5.40395	5.8296	5.34483	5.15097	5.04133	4.90256	4.96255	4.6427	5.68958	1.8679	4.57592
ARG1	0	0.0565835	0	0.0565835	0.0143553	0	0.0565835	0.0703893	0.0285692	0.0285692	0.0565835	0.163499	0.163499	0	0.31034	0.0565835	0.15056	0.400538	0.0976108	0.163499	0.0426443	0.526069	0.0285692	0.0703893	0.189034	0.0565835	0.0565835	0.0426443	0.15056	0.0426443	0.0976108	0.0840643	0.0703893	0.0285692	0.176323	0.0703893	0.367371	0.0426443	0.163499	0.0976108	0	0.367371	0.0703893	0.275007	0.0285692	0.226509	0.0976108	0.250962	0
ARG2	2.28983	1.85599	3.58616	3.24489	1.38405	3.29719	3.09255	1.99277	1.89142	1.02148	2.9279	5.64587	2.52857	2.24793	1.48027	2.93923	2.11103	1.79077	0.887525	1.87971	1.80735	3.38543	2.09761	3.61353	1.19535	1.14405	2.96162	2.22651	2.0072	3.02857	2.38405	4.04876	3.01792	1.04963	1.56072	1.59455	1.8953	1.53107	1.04963	1.47508	2.04264	2.55582	1.37851	4.57228	3.99548	4.62234	1.48543	1.5509	1.92979
ARGFX	0	0	0	0	0.0285692	0	0	0	0	0	0	0.0426443	0	0	0	0	0	0	0	0	0	0	0	0	0	0	0	0	0	0	0	0	0	0	0	0	0	0	0	0	0	0	0	0	0	0	0	0	0
ARGLU1	6.35702	5.81019	5.55827	6.32265	6.43829	5.23266	6.32805	7.14904	5.90207	6.75982	6.21898	7.72697	5.45516	7.31859	7.19476	6.854	5.91552	6.50478	5.29903	6.26885	5.99299	5.73985	6.88874	7.22814	5.81455	5.44261	5.11187	5.95745	6.4121	5.85724	7.55259	6.56803	5.02503	5.61559	5.68454	5.58946	6.22265	7.61677	6.25908	5.82146	6.73159	6.23074	7.26257	5.47703	7.56453	4.94205	6.7732	2.29866	5.14201
ARHGAP1	5.40871	4.8535	5.72955	5.58916	5.26566	4.73173	5.86047	5.53232	3.84398	5.20516	5.32301	6.25418	4.26379	4.85599	5.51602	5.88264	4.65592	6.02569	6.03914	5.33949	4.96162	3.66335	3.82782	5.02148	5.31506	5.6017	4.68482	5.3302	5.81813	5.22959	4.11187	4.56072	6.20183	5.7021	5.87897	5.27463	3.6241	4.35191	6.4451	5.16189	5.45714	6.10936	5.36387	5.56041	5.29057	5.8711	5.31179	1.93357	5.78816
ARHGAP10	3.90689	5.97682	4.1152	3.03386	3.14405	3.93263	4.26754	4.53294	2.64847	3.88753	3.37712	0.111031	0.0285692	3.39643	2.81147	2.60644	2.63459	4.849	3.76977	0.516015	3.24793	2.10769	2.70266	3.49313	3.05311	4.21723	3.32625	1.95606	3.60763	2.93546	2.69377	1.27501	3.17792	4.72356	3.28983	2.71809	1.05658	2.35332	1.53605	3.58736	4.15704	1.74416	4.19692	2.82579	2.96717	3.29425	4.06523	1.01436	3.85499
ARHGAP11A	5.63517	6.62	4.70432	4.63401	5.90207	4.38405	5.5656	5.71397	4.78921	6.10999	5.49761	6.21199	4.63865	5.82094	5.85848	5.93617	6.2294	4.5552	5.56102	3.99095	6.25569	5.86814	5.83744	6.34038	6.0197	4.54102	5.1235	4.53792	6.94275	5.80529	4.61824	5.58556	6.32715	5.9855	5.55919	5.09339	4.37504	6.19535	4.94158	6.393	5.41684	4.47508	6.34127	6.00068	6.29536	4.16591	5.09255	0.226509	5.03298
ARHGAP11B	1.42223	2.852	1.52607	0.443607	2.9279	1.13093	0.978196	3.09255	1.36177	2.36457	1.76553	2.15381	0.356144	1.18903	3.12928	1.90689	0.0976108	0.815575	2.18269	1.73985	1.15056	1	1.73985	3.06695	2.32193	1.34483	1.9855	1.1375	2.58737	2.89918	1.23879	1.81147	1.18903	0.992768	1.79494	2.17313	1.45943	2.4957	1.34483	2.64616	1.33342	1.9855	2.14405	2.83794	2.08406	0.782409	1.55582	0	1.01436
ARHGAP12	3.0197	4.79077	4.28614	3.70708	4.14893	4.79598	3.43563	4.66106	3.60526	3.11603	3.60881	4.20945	2.7761	2.87184	4.83946	4.30961	4.67299	3.5472	3.19377	4.09424	3.48414	3.55213	3.51979	4.44294	4.58616	3.61117	3.14893	3.29866	4.49378	5.29646	3.82985	4.21257	3.88166	3.65076	4.55827	4.21568	3.41007	2.78031	4.41887	3.94298	3.78241	3.77294	2.96347	2.96901	3.36737	3.82782	2.65076	1.83592	4.21179
ARHGAP15	0	0.0285692	0.0565835	0.214125	0.214125	0.286881	0.111031	0.389567	0.111031	0.0565835	0.0285692	0.0976108	0.111031	0.201634	0.0426443	0.298658	0.0703893	0	0.15056	0.15056	0.176323	0.0565835	0.111031	0.0703893	0.124328	0.111031	0	0.0143553	0.0976108	0	0.0703893	0.0285692	0.0285692	0.0976108	0.201634	0.0143553	0.111031	0.641546	0.895303	0.137504	0	0.263034	0	0.0285692	0.214125	0.124328	0.263034	0	0
ARHGAP17	5.02104	4.53792	4.47444	4.0027	5.55244	5.62644	4.92647	5.44824	4.17553	3.6565	3.99367	4.4489	4.22342	4.1811	5.10434	5.42895	5.46434	5.08406	5.1375	4.45286	4.91409	3.47638	3.20006	3.97545	4.43229	3.70819	4.25323	4.23343	4.75275	5.43962	3.46858	4.37573	5.08406	4.49634	4.25777	3.98914	4.63807	4.24031	3.76235	5.18507	5.58586	5.3579	5.77847	4.37086	3.9279	4.60407	4.69432	1.09761	5.67271
ARHGAP18	2.01436	1.45943	2.0321	1.49057	4.07724	5.5043	1.62293	3.93074	2.70929	1.88753	2.9542	1.49057	1.48027	1.55582	2.29278	1.48543	2.7761	2.9982	1.16993	1.77821	2.95977	2.91839	2.07724	4.1811	3.08916	1.69599	3.04963	2.08746	3.20006	4.29499	2.37851	0.137504	2.52105	4.69209	1.85599	2.21412	0.344828	1.91456	2.25096	4.53419	2.42492	3.61117	2.91265	2.1375	3.07553	3.84398	2.45418	0.432959	0.201634
ARHGAP19	2.15056	2.12102	2.59932	2.62527	4.33485	2.33056	3.86592	4.31034	2.34767	3.08746	4.20398	2.64847	2.65764	2.94486	3.22651	3.05137	3.06695	2.62994	3.13422	2.39232	3.39917	3.24641	3.08066	2.12102	3.14078	3.47897	2.35332	2.10769	3.20633	2.97269	2.17951	3.22033	2.32769	2.75061	2.67807	2.94111	2.60881	3.39506	2.80116	3.71809	3.11437	2.26003	2.93168	3.51096	2.83794	3.29131	1.78241	0.298658	2.18903
ARHGAP20	0.0143553	0.0143553	0.0285692	0.0565835	0	0.0565835	0.0143553	0	0.0143553	0.0565835	0.124328	0	0.0143553	0.0143553	0	1.79494	0.0565835	0.0143553	0.0143553	0.0143553	0.0143553	0.0143553	0.0143553	0.0285692	0.0143553	0	0	0.0143553	0.0143553	0.0143553	0.0143553	0	2.488	0	0.0143553	0.0143553	0.31034	0.163499	0	0.214125	0	0.0285692	0.879706	0.0143553	0.0143553	0	0.0143553	0	0
ARHGAP21	4.50271	6.10371	4.09424	4.14486	6.23074	4.96578	3.94017	4.87676	5.28355	3.96901	5.93687	4.74631	4.4522	3.84398	6.85287	6.26097	5.04439	3.45943	6.02746	4.07468	6.59649	4.55827	3.73877	5.86938	5.35861	4.8125	6.3087	3.25852	6.77689	6.92955	5.14078	3.48929	5.73985	4.99503	3.86096	3.6311	4.35191	5.5741	3.9514	5.58857	3.853	4.29352	5.11437	3.71809	4.95	3.52607	3.87971	2.02857	5.98094
ARHGAP22	0.321928	0.731183	0.765535	0.163499	0.704872	2.65764	0.201634	1.1375	0.0703893	0.15056	2.22033	1.4489	2.46467	0.344828	1.81967	4.02503	2.35614	0.0143553	2.63923	0.0426443	0.389567	3.91361	3.48027	0.226509	0.432959	0.0426443	3.72792	0.298658	4.23802	0.782409	0.422233	0.201634	4.09845	1.32193	0.0703893	0.0703893	0	2.16027	0.15056	4.68257	1.60881	0.632268	3.76447	0.15056	0.815575	0.475085	0.124328	0.516015	3.93923
ARHGAP23	0.555816	2.96717	0.536053	2.30743	3.67129	4.89045	0.298658	6.44211	2.9222	0.226509	0.0143553	4.32912	3.64731	0.85599	2.32193	3.46728	2.78869	0.201634	0.263034	0.201634	1.96717	0.321928	5.39849	6.81852	4.0365	1.51096	0.0703893	0.15056	4.51159	2.61824	5.65335	0.275007	4.25172	5.0635	0.163499	0.137504	0.124328	3.12763	1.09761	5.48639	3.30451	1.0072	3.96993	0.422233	4.56316	0.201634	0.263034	0.333424	3.3799
ARHGAP24	1.64616	0.910733	1.87184	0.389567	3.59096	1.18903	4.35191	4.5601	1.44361	2.38681	0	0.0565835	0.978196	2.47768	1.38405	2.09424	3.48156	3.19692	0.124328	1.59932	0.782409	0.111031	1.4957	0.275007	2.83188	0.536053	0.0840643	1.87971	0.678072	2.88362	0.948601	0.137504	3.96901	0.400538	0.226509	0.925999	1.61353	2.87578	0.0703893	2.28688	1.0635	1.05658	1.05658	0.226509	1.27501	0.526069	2.50843	0.137504	6.21101
ARHGAP25	0.505891	0.15056	0	0.0285692	0.0565835	0.536053	0.545968	0.0565835	0.124328	0.0285692	0.0143553	4.60585	0.0285692	0.238787	0.0426443	0.613532	0.0976108	0	0.0703893	1.47508	0.0840643	0.0426443	1.37295	0.0426443	2.23573	0.0840643	0.0565835	0.0565835	1.32769	0.0143553	0.31034	0.0703893	1.9782	0.0426443	0.0565835	0.0285692	0	0.389567	0.495695	0.575312	0.31034	0.584963	0.250962	0.189034	1.84398	0.0143553	0.214125	0.201634	0.0143553
ARHGAP26	2.75275	3.14078	1.5008	1.85997	2.13093	3.2765	1.48027	1.32769	2.66221	1.85599	1.77821	2.4957	1.36177	2.23266	3.64386	4.0009	3.73985	1.48543	2.82579	0.226509	2.58015	1.82782	2.67129	4.26679	2.52105	1.5008	1.90689	2.95233	3.32625	2.926	2.20789	0.632268	3.60407	3.60526	1.46467	1.0072	0.584963	3.53481	3.07895	3.49953	2.88753	5.12102	3.76977	2.13093	3.17792	1.23266	1.52607	0.970854	1.50589
ARHGAP27	4.33914	5.86493	3.89336	4.55827	0.454176	2.50335	3.09255	4.38681	5.06781	4.72629	3.4019	2.71589	4.04264	4.30451	5.37295	4.33771	2.14078	4.37782	4.26078	2.91648	3.2765	5.64386	4.25927	5.61471	4.5735	3.70155	4.57592	3.0036	5.71177	5.00045	4.64962	4.01078	0.411426	3.0993	3.80632	3.32193	4.09001	1.45943	6.23534	4.10434	4.74792	5.45286	0.495695	3.45812	4.66107	1.98914	3.64962	1.3505	0.731183
ARHGAP28	1.33342	3.01436	0	0	0.31034	0	0.0426443	0.286881	0.124328	0.0285692	1.52105	0	0.275007	0.0285692	1.4957	1.70487	1.9782	0.111031	0.15056	0.0426443	0.9855	4.27277	0	0.0285692	0.0976108	0.0426443	1.23266	0.0976108	2.57773	0.83996	1.04264	0	0.807355	1.69153	0.0976108	0.0565835	0.163499	0.0565835	0.0143553	0.731183	0.0426443	0.0426443	0.333424	0.189034	2.40327	0	0.847997	0.0565835	1.07039
ARHGAP29	4.10098	5.6946	3.07039	4.96116	3.904	5.35014	4.21645	4.91648	6.17273	6.24812	5.71342	4.92029	3.76977	3.74201	7.17532	5.64645	5.44857	5.0321	5.50653	4.54164	3.59096	7.92908	3.43696	6.83794	5.76951	5.32085	6.1297	1.95977	6.50383	6.09064	5.92291	0.163499	5.81532	3.6837	2.97453	2.07039	4.59753	3.84097	1.60881	6.16249	2.96717	4.43763	2.15704	4.02148	6.2032	4.70542	3.98732	0.594549	5.49346
ARHGAP30	1.20163	1.51602	1.31034	2.65535	0.124328	0.516015	1.78241	0.400538	0.871844	1.38957	1.25096	1.05658	1.28096	1.35614	1.64616	3.1375	0.782409	1.07724	1.35614	1.44361	0.495695	3.93546	0.432959	1.5656	1.74846	2.5008	1.9486	2.09085	1.81558	2.77189	0.992768	0.226509	0.0976108	0.739848	1.54102	0.536053	2.26303	0.613532	2.96901	0.687061	1.42223	1.36177	0.765535	1.30451	3.00899	2.03914	1.39506	0.704872	0.201634
ARHGAP31	0.0285692	0.176323	0.163499	0.0703893	1.51602	0.124328	0.0285692	0.823749	1.11103	0.163499	2.28688	0.650765	0.0976108	0.344828	1.03562	2.87971	2.16993	0.238787	0.356144	0.201634	2.38681	0.0840643	0.584963	2.95047	0.189034	0.250962	2.28392	0.0703893	1.91839	0.298658	0.475085	0.0703893	3.59694	2.29572	0.15056	0.15056	0.124328	2.10434	0.400538	1.63227	0.650765	0.0565835	1.57046	0.189034	1.97085	0.0426443	0.0285692	0.0285692	0.918386
ARHGAP32	4.75969	3.46467	3.98368	3.93263	2.56803	3	3.75916	2.76341	2.37851	3.42761	3.01078	2.7866	2.76553	3.31179	3.17632	5.55674	3.16832	4.08916	4.50271	3.45943	3.76341	3.34199	3.75382	4.08151	3.45549	3.31325	2.46205	4.46989	2.58014	4.53481	2.98185	4.69265	1.94486	2.60881	2.74631	2.72028	3.76977	2.14078	4.08746	3.38128	4.07639	3.6311	2.44361	4.6241	4.49634	3.58496	4.51286	1.52607	2.41414
ARHGAP33	3.04963	2.90111	2.63459	5.03914	3.85699	1.64155	4.36947	4.67073	2.02148	4.90352	2.63923	4.75542	3.60763	5.29939	4.04089	4.69321	5.09845	4.08236	5.18745	4.69153	3.99367	5.58886	2.93923	4.26303	3.29572	4.69377	3.68818	2.34483	4.56499	3.84197	2.43829	1.72247	3.95513	3.49185	4.37365	4.11103	6.85287	6.6222	4.03474	4.0781	4.11103	4.88899	2.11769	3.79181	3.86592	2.41954	3.7148	0.124328	1.69153
ARHGAP35	5.13668	5.84725	4.93546	6.17891	4.60407	4.59216	5.61088	5.10727	3.35473	5.90014	4.22342	4.92457	5.41954	6.09297	4.82833	5.27798	4.34412	4.8505	5.73877	5.16068	4.37016	3.69711	4.53854	5.25814	5.68032	4.79805	3.51349	4.02945	5.66534	5.59156	3.91265	3.84599	6.0027	4.8166	4.74524	4.36597	4.37295	3.23879	5.31252	5.02636	4.74039	5.37608	3.46728	5.22959	5.02503	3.62761	5.12309	0.669027	3.75489
ARHGAP36	0	0	0	0	0	0	0.0703893	0	0.0426443	0.0285692	0	0	0.226509	0	0.0703893	0.956057	0.0143553	0.0565835	4.81404	7.49665	0.0143553	0.0143553	0.0426443	0	0	0	0	0	0	0.124328	0	0	0	0	0.0840643	0.978196	0	0.0703893	0	0	0.137504	0	0.0426443	0	0	0.0285692	0	0	0.0565835
ARHGAP39	1.83996	2.81762	3.58015	5.27501	3.60881	1.96717	3.59455	3.44361	1.67356	4.28688	0.895303	4.43896	4.21101	3.66107	4.16189	3.67129	2.42492	6.68412	1.89918	4.81711	3.92505	4.06781	2.63459	3.65076	2.24793	4.25852	4.45352	3.72247	2.95606	2.41684	2.93168	2.19535	1.74416	3.65191	3.46728	3.52982	3.52482	3.53107	3.42895	2.52356	4.52607	4.48671	4.26454	3.76553	2.78869	2.43296	2.14731	0.176323	1.54597
ARHGAP4	1.85997	1.48027	2.48543	5.74497	1.02857	5.0027	2.97636	3.42358	3.81455	1.36737	0.992768	7.43371	3.85699	1.53107	2.87381	2.63227	1.65076	1.62761	5.23343	2.61589	2.41684	2.28688	1.74416	1.58015	2.03914	4.47768	3.60763	1.09761	4.05658	0.895303	4.73931	0.344828	0.464668	2.22959	4.79857	2.56316	2.64386	2.34767	5.61294	1.22651	3.28392	1.57046	3.58737	0.85599	1.59932	3.10098	1.70487	0.367371	4.46467
ARHGAP40	3	1.40599	0.0143553	3.98185	0.0976108	0.0426443	0.0426443	0.0285692	0.903038	0.0143553	0	0.941106	3.39369	0.0565835	0.0840643	0.176323	0.0426443	0.137504	0.687061	0.201634	3.03738	0	2.35896	3.01436	2.6893	0.137504	3.39917	2.82985	0.189034	1.5509	3.40599	0	0.0285692	2.75275	0.0565835	0.0976108	0.189034	0.0426443	5.63517	1.81147	6.06307	3.10266	0.137504	0.275007	3.02857	0.201634	2.97453	1.3505	0
ARHGAP42	0.111031	0.641546	2.40599	0.411426	2.81762	2.44626	0.748461	3.72683	3.36597	1.13093	1.88753	0.163499	0.464668	0.443607	2.48543	2.4489	1.22033	0.0143553	0.286881	1.52105	2.3505	1.28096	2.96901	2.44626	1.87971	0.815575	1.33342	0.815575	3.20945	2.852	2.46989	1.16993	2.07724	1.78241	0.823749	0.516015	0.111031	3.37573	0.695994	3.31615	0.765535	2.74631	3.14731	0.432959	0.871844	3.51349	0.163499	0.163499	2.73335
ARHGAP44	3.62293	1.58496	1.31034	2.34483	3.53978	0.189034	2.75916	1.25096	0.0703893	1.4489	0.0703893	1.85599	1.51602	4.77663	2.17632	2.96901	0.536053	0.226509	1.3505	0.0426443	1.9782	1.4957	0.367371	2.60644	2.33914	1.43296	2.30743	1.73985	0.956057	1.78241	0.0565835	1.63691	2.88166	0.871844	2.34199	1.73552	2.7845	1.60881	2.37573	0.0703893	1.42223	0.226509	2.82985	0.389567	0.226509	2.43563	2.74631	0.15056	0.903038
ARHGAP45	4.24641	3.09592	2.74201	3.90785	4.23726	3.14893	4.34908	3.74739	3.9279	5.34056	1.0635	5.51538	4.22265	3.94392	4.40939	4.61235	3.28244	5.72629	4.26978	5.18745	3.97545	4.20085	3.73227	3.46074	3.40327	4.77716	3.41278	3.54597	4.44095	3.38819	3.33771	3.30305	3.20789	3.48156	4.08406	4.2149	4.40803	2.7137	4.69265	5.47703	3.78764	3.66903	3.13422	3.19849	4.06178	3.69711	4.41549	0.356144	1.96347
ARHGAP5	5.16832	5.46695	4.34908	4.60822	3.09761	3.50589	0.678072	4.50906	3.21412	3.56803	5.05788	4.80529	4.64789	4.64039	5.0691	4.58676	4.96255	4.59216	4.13996	4.31179	4.12516	4.51791	3.5097	4.88947	6.08895	3.63691	3.90881	3.16189	6.43396	5.62498	3.21257	4.71809	3.8679	3.02857	3.70819	3.02857	4.19849	4.35614	4.40599	5.22458	3.59574	3.22033	4.17951	3.86493	4.80168	3.98732	4.30524	1.70044	4.31687
ARHGAP6	0.0143553	0.0143553	1	0.0143553	0.918386	0.0426443	0.0976108	0.367371	0	0.0143553	0.847997	0.0285692	0.321928	0.214125	0.0565835	2.71809	0.475085	0.0976108	0	0.137504	0.0285692	0.0565835	0	0.0143553	0.0703893	0.176323	0.176323	0.0285692	0.214125	0.604071	0.0285692	0.0426443	1.43296	0.0143553	0.0143553	0	0	0.226509	0.176323	0.0840643	0.238787	0.0976108	0.15056	0.111031	0.321928	4.58916	0.0143553	0	0.0143553
ARHGAP8	5.38128	4.74147	5.71039	5.75328	0.0143553	0.163499	3.82273	4.54597	4.16189	6.16832	3.4957	5.60674	5.02989	5.29168	5.8495	4.95884	3.06178	6.07553	4.80426	5.1177	4.69877	5.75382	4.20555	4.6017	5.17033	5.59096	4.91361	5.28244	4.92552	5.45352	3.8748	0.263034	0.485427	4.04439	5.08236	4.45418	6.2948	0.584963	5.83517	0.0565835	5.77795	6.23247	1.63227	5.66647	5.35085	4.96993	5.58015	1.0635	0.0285692
ARHGAP9	0.0143553	0.344828	0.321928	0.275007	0.263034	0.286881	0.124328	0.575312	0.0840643	0.163499	0.0285692	0.765535	0.0565835	0.189034	0.137504	0.176323	0.333424	0.0976108	0.124328	0.321928	0.15056	0.321928	0.124328	0.0840643	0	0.214125	0.0285692	0.15056	0.238787	0.214125	0.163499	0.422233	0.137504	0.201634	0.111031	0.226509	0.189034	0.411426	0.163499	0.201634	0.389567	0.189034	0.422233	0	0.226509	0.111031	0.0976108	0	0.31034
ARHGDIA	8.04702	7.26303	8.42773	8.28739	7.99673	8.85206	7.82712	7.35544	7.56666	7.58429	7.00506	8.437	6.7765	8.31066	7.43313	7.5281	8.77139	7.64321	8.49757	8.21383	7.24136	7.17103	6.75395	7.11832	7.59395	8.6738	8.48377	7.71589	8.53329	7.31225	5.36632	7.92125	8.06673	7.9273	7.90731	8.02873	6.73782	8.72359	7.47622	8.79497	7.96665	7.64739	7.5112	8.22911	7.98658	7.77096	8.62542	3.67694	8.36295
ARHGDIB	4.84649	4.59156	4.70929	6.6091	3.08066	6.39438	3.76871	5.52638	7.67941	0.83996	4.5735	0.555816	3.67694	6.70777	2.93168	8.21805	3.70708	7.22988	6.42307	4.1334	1.70929	1.61353	7.411	7.85699	7.33727	7.77512	5.27277	6.45335	2.06695	8.09011	7.66235	0.31034	3.57289	8.43863	1.43296	1.57531	0.536053	2.70487	8.92428	6.85499	6.65306	8.11343	0.782409	4.50589	8.09344	4.76818	7.14425	1.5509	0
ARHGDIG	0.0976108	0.575312	3.22805	4.26303	1.02148	0.0840643	2.61117	3.36877	0	0.0976108	0	4.38405	4.30597	1.59455	0.695994	3.37156	1.1635	1.37851	3.40054	0.0426443	0.0703893	0.83996	2.34199	1.24489	0.201634	0.0565835	0	2.15381	1.28096	0.137504	0.0840643	1.17632	0.31034	1.80323	3.6893	2.84398	0.632268	3.73985	0.659925	0	2.48543	0.0143553	2.09085	0	0.137504	0.356144	0.238787	0.263034	0.163499
ARHGEF1	4.27724	4.71589	4.7241	5.17193	5.1127	4.64039	5.50906	4.68314	4.77926	4.80632	3.49825	5.81327	5.47865	5.7761	4.97407	5.90569	5.01792	4.28244	4.82222	4.90304	5.72492	4.31107	3.93923	5.52105	5.55674	4.02414	5.18269	5.19495	5.1152	5.39746	5.22188	4.36807	5.89579	5.20398	5.39403	5.32553	5.75409	4.41278	4.79442	5.70901	5.27501	5.8387	4.97636	4.53232	5.31904	5.09929	4.47638	2.86592	4.30086
ARHGEF10	0.464668	2.57289	3.46336	3.46467	5.33199	4.32625	2.45154	4.51602	1.7866	3.24641	3.84699	2.66676	0.0703893	2.81147	3.9279	4.02237	4.3427	3.14078	2.96532	0.189034	3.45549	3	3.79701	3.0072	2.74416	1.65992	2.60644	2.10098	4.03562	1.84398	3.8679	4.68313	5.58105	4.07639	3.19219	2.34483	1.88362	3.99186	3.47897	4.42492	3.57289	2.91839	5.02459	2.01436	3.64616	3.24336	1.18903	0.555816	4.91169
ARHGEF10L	2.14405	3.49825	3.17951	4.24717	0.189034	2.01792	4.55704	2.40871	2.74416	3.77083	3.3978	2.97085	3.69153	2.85599	3.38267	4.91982	3.72028	3.25701	4.57773	3.39232	3.99548	5.19692	3.49953	3.30889	3.78136	3.46728	5.69377	2.55827	4.21412	5.60526	3.12928	1.65535	3.8125	2.88947	3.55827	3.8679	4.5097	3.80219	4.46597	2.12433	3.87971	3.79597	3.47379	1.9782	3.1635	3.05311	1.27501	0.847997	1.91073
ARHGEF11	4.35966	3.90111	3.18587	4.57713	3.19535	2.44626	5.09043	4.46793	2.19535	4.37921	3.66221	5.30195	3.72028	3.67469	3.0054	4.52732	3.18903	3.76129	4.21645	4.19928	5.42962	3.87086	2.65535	4.12516	4.21723	3.92695	3.47768	2.90497	4.29793	3.22959	2.62293	3.60051	2.62527	3.06867	3.52482	2.87578	3.89821	3.73335	5.15421	3.65421	3.84599	3.57289	3.87184	3.93074	3.7126	3.90689	3.85499	0.495695	3.71699
ARHGEF12	5.22265	5.61677	4.81147	4.79442	4.86295	4.7447	4.94954	5.18903	3.45418	4.85	4.39917	5.2502	4.75809	4.61176	3.80838	5.1534	4.41143	3.87971	5.78215	4.67073	4.71315	3.82884	4.19613	5.06393	4.90641	4.60466	2.16993	4.53481	4.1177	4.9486	3.8846	4.43028	5.22497	4.5292	3.92695	3.51601	3.58737	4.33985	3.88557	5.72683	4.47962	4.33842	3.53481	5.05832	5.19771	4.29719	4.73606	1.66903	3.76871
ARHGEF15	0	0	0	0.0840643	0	0	0	0.137504	0	0	0	0	0.0143553	0.0143553	0	0	0	0	0	0	0	0	0.226509	0	0	0	0	0	0.0565835	0	0	0	0	0	0.0565835	0.0143553	0	0.0143553	0.0426443	0	0	0	0.0285692	0	0	0	0	0	0
ARHGEF16	4.80116	4.50462	4.32121	4.36667	1.15056	0.650765	5.13586	2.57531	4.05572	4.97591	2.76553	5.11187	3.23879	5.06652	4.47703	4.34127	2.58015	4.45352	3.59694	4.04352	2.40871	3.24793	4.24945	3.92505	4.41346	4.55827	3.81762	3.7845	3.95327	5.26566	3.41278	0.250962	0.15056	3.63343	5.02192	4.18903	5.58105	2.36177	4.95977	1.14405	5.27426	5.32876	3.74093	5.28983	4.90737	4.44294	5.0009	0.659925	0.111031
ARHGEF17	5.18706	4.31687	5.68201	5.18864	4.31904	4.31252	3.87676	5.32445	2.59694	3.84398	3.0197	0.790772	4.56621	4.3147	4.54102	5.55213	4.10014	1.80323	6.01369	5.53978	5.3512	5.42828	4.24717	4.79701	4.0045	4.48091	4.32121	3.5741	5.82934	3.79597	3.81352	0.555816	6.12453	4.07895	4.47703	4.05745	3.89045	6.53496	4.72574	4.46009	3.9991	4.50526	3.11603	4.66562	5.0365	3.34908	4.81404	0.378512	2.97636
ARHGEF18	3.38819	3.59813	3.48929	4.29866	3.73444	3.63923	4.08151	3.94954	3.19849	4.0018	1.78241	4.03298	4.11936	3.08406	4.24489	4.67638	4.05918	4.10182	3.32912	3.58857	3.96347	3.14405	4.02592	4.89821	3.82985	3.77716	3.05311	3.35191	4.21257	3.56194	3.2854	3.24184	5.23764	4.54226	3.1811	2.62293	2.89918	3.69153	3.8166	4.87824	4.18349	2.7115	3.31325	3.71918	4.06178	3.8268	3.51979	1.07724	3.59335
ARHGEF19	3.20006	4.37434	2.94673	3.52231	3.70487	3.22497	5.59991	3.6017	2.06005	4.52607	3.49185	3.65878	4.71589	2.48543	4.73173	4.88509	0.432959	2.80116	2.94111	3.72137	5.40939	4.06695	4.21878	4.17473	3.70266	4.31976	4.84449	1.39506	5.50048	5.9364	3.54473	2.63691	3.55949	4.39575	4.3427	4.14323	5.95838	4.42828	3.16511	2.926	4.55152	4.48607	3.90207	4.49697	4.36527	3.50716	2.18587	0.238787	4.25475
ARHGEF2	5.26191	5.00405	3.25248	5.55121	6.11103	4.38474	5.07553	4.62527	4.49761	4.5008	7.39686	6.35861	4.54411	4.30816	5.86419	5.5738	6.12453	6.02503	4.35544	3.68594	6.29462	6.6886	3.90593	5.26228	5.6011	5.12969	6.62015	4.99186	5.5735	6.14771	4.14649	5.26078	6.53512	4.93876	3.35332	2.42761	4.16028	4.46401	6.87147	5.393	5.05441	3.37156	6.50144	5.36702	5.82782	5.95024	5.18031	1.42761	6.12516
ARHGEF25	1.38957	3.41278	0.669027	3.28836	4.08661	6.54581	4.28096	4.64674	0.189034	2.57531	1.62293	3.51349	2.7845	1.20163	4.03914	3.92884	4.2817	0.443607	1.59932	0.713696	4.29646	2.26303	3.38128	2.65764	1.48543	2.63691	2.86987	0.910733	3.74739	1.26303	3.49697	3.29278	4.61824	5.88289	3.27053	2.10434	4.7021	4.79442	3.45549	1.11103	3.45549	0.0703893	3.25248	1.83592	1.09761	1.11103	1.15056	0.275007	3.87381
ARHGEF26	3.68594	1.1375	4.19377	5.08576	1.80323	1.99639	4.05311	3.28392	1.4489	3.97911	3.37851	1.20789	3.75275	3.24184	1.5008	3.0197	2.39506	3.774	5.58796	4.87135	5.30378	3.17792	2.21412	0.495695	1.55582	4.14568	3.05658	1.64155	2.07724	2.75489	2.06695	1.58496	0.495695	3.50843	3.54226	3.47508	4.63343	1.73118	2.90111	3.42089	3.23726	4.28392	1.95606	3.7366	2.29572	5.00764	3.92979	0.495695	1.63227
ARHGEF28	1.26903	2.11437	1.34483	2.26003	3.46205	5.77584	1.98185	3.51096	3.29719	0.536053	3.37295	2.10098	1.88753	2.30159	4.78973	0.713696	2.72247	1.82375	2.48543	3.62994	2.69377	2.82782	2.46205	3.43962	2.50335	1.0635	1.23266	0.356144	3.1177	3.36317	3.31759	0.250962	4.50271	3.55336	1.14405	1.18269	2.7866	2.05311	2.09085	4.28614	2.89724	4.85549	2.49057	0.0426443	3.41819	0.941106	0.978196	0.713696	3.77189
ARHGEF3	3.25399	3.46858	4.07895	3.96255	1.27501	3.58256	5.59932	2.78241	3.08236	4.23496	4.28096	2.41954	3.41143	2.76553	3.6565	1.40054	2.85	3.43162	2.45154	3.89045	2.80116	3.22497	2.51602	2.96717	3.8268	0.970854	2.40054	2.66221	2.48027	4.02768	3.01614	3.05311	2.15056	3.15866	1.70044	1.62761	2.81352	2.46467	3.33771	3.29278	3.37573	3.96625	2.93357	2.81967	3.30451	4.1152	3.10266	1.26903	1.26303
ARHGEF33	0.201634	0	0.0143553	0.0840643	0.201634	0.111031	0.0840643	0.263034	0.669027	0.111031	0.0285692	0.201634	0.0565835	0.137504	0.263034	0.0840643	1.15056	0.137504	0.0143553	0.0565835	0.0285692	0.0426443	0.584963	0.565597	0.0976108	0.0565835	0.137504	0.0143553	0.389567	0.659925	1.38405	0.0143553	0.124328	0.15056	0.0703893	0.0840643	0.565597	0.201634	0.163499	0.137504	0.0703893	0.189034	0.422233	0.0565835	0.604071	0.137504	0.189034	0	0.0426443
ARHGEF35	4.56133	5.48059	3.9364	4.71973	0.0285692	3.11603	5.03254	2.7761	2.95047	5.51822	3.21101	5.10685	3.29719	2.74631	0.650765	4.0365	0.176323	3.7126	3.84699	4.23343	4.94626	3.12433	2.66448	4.65535	4.66334	4.43363	3.11103	3.57894	0.62293	5.1914	4.0993	0.0285692	0.0840643	4.57713	4.01792	3.58256	1.95606	1.5509	4.65249	2.83794	3.88753	4.17393	0.15056	4.55213	4.53356	3.84599	4.1177	0.757023	0.0285692
ARHGEF37	1.38957	0.790772	3.86196	3.89045	0.378512	0.731183	3.06695	1.54102	1.88362	5.60021	4.79546	1.5509	0.604071	0.887525	2.80941	3.32193	3.77821	3.79494	2.83794	3.81967	2.65306	3.83491	1.25096	4.70929	3.04789	4.31904	3.15704	3.42626	3.16189	4.3978	2.34483	0.0143553	1.85997	0.863938	0.85599	1.08406	2.88362	1.28688	0.475085	0.613532	0.704872	3.20789	0.748461	1.94486	4.31904	2.58015	0.505891	2.25096	0.895303
ARHGEF38	3.22805	0.807355	2.03914	2.50589	0.137504	0.137504	2.15704	0.0285692	1.31034	2.85599	0.695994	1.15704	1.35614	2.41684	0.773996	0.0143553	0.505891	2.68257	2.75916	2.64616	0.0565835	0.495695	0.111031	2.22342	3.11437	2.60644	0.367371	1.84398	0.903038	2.45943	0.201634	0.111031	0.0285692	0	1.0072	0.298658	0.189034	0.0285692	2.17951	0.176323	3.23113	3.35191	0.0976108	3.01257	2.14078	1.70487	3.10601	0	0.0703893
ARHGEF39	3.08916	4.39917	3.21878	3.2032	4.01703	2.46989	3.96717	4.49121	3.66562	4.19219	4.33557	4.72301	4.83845	3.74631	4.28466	3.51854	3.07724	2.30451	3.43296	4.21257	4.39985	3.6565	3.32769	4.51349	2.926	4.46009	4.31759	1.97085	2.91648	5.28059	2.37016	3.52857	1.62293	2.56803	3.59216	2.89336	3.46728	3.16027	2.46467	2.62059	4.61353	2.76553	3.43563	4.17313	5.04264	3.19535	3.17632	0.0565835	3.09424
ARHGEF4	3.92505	3.95884	3.28244	1.42761	0.815575	2.12102	2.05311	0.641546	2.85997	2.10434	4.35755	4.58376	1.1635	1.38957	5.22342	4.75596	1.0635	0.201634	2.02857	0.137504	3.59574	3.21878	3.54226	3.13258	3.57168	0.0565835	2.50843	2.96532	2.70044	3.41414	2.48027	0.0426443	1.47508	3.39506	2.04963	1.10434	0.163499	3.0635	0.526069	3.11103	1.75275	1.57531	3.4489	0.0143553	3.51349	1.74846	3.07724	3.32048	0.238787
ARHGEF40	1.01436	3.59694	2.52607	1.94486	3.37016	2.31034	2.11103	4.30524	3.39917	0.250962	1.95606	4.64674	2.16993	1.10434	3.21878	3.75596	4.88069	1.20789	1.67807	2.30451	4.56864	2.12433	3.23573	1.76129	4.6017	0.238787	3.5097	0.0976108	2.28688	2.36177	2.24793	0.85599	4.19061	3.93074	1	1.1635	3.24489	4.78031	4.18745	2.76553	2.18587	0.669027	5.52607	0.454176	2.03914	1.07724	0.687061	0.275007	2.37851
ARHGEF5	4.65076	5.0492	3.73552	5.08916	0.111031	3.42358	4.99729	2.88166	3.19849	4.50462	4.3147	5.58616	3.6427	3.80632	3.81352	5.14608	0.400538	3.66334	3.76871	3.46597	4.96023	3.32337	3.22188	4.37921	5.38024	4.44162	3.6893	3.19535	4.17632	4.70321	4.11936	0.0285692	0.176323	4.02768	3.59096	3.26604	2.91265	2.33628	4.53419	2.83996	4.17153	3.26604	0.111031	3.95884	4.86443	4.7866	3.95233	2.24793	0
ARHGEF6	1.70487	0.389567	0.286881	1.63227	0.286881	0.214125	1.46989	0.250962	0.124328	0.739848	3.54473	0.0143553	2.41954	0.475085	0.432959	2.43029	0.823749	2.21101	1.25096	2.60407	5.01078	0.565597	0.176323	0.879706	1.40054	0.823749	2.43829	0.432959	2.29866	0.992768	0.454176	0.0285692	1.61824	0.536053	0.344828	1.37851	1.48027	2.926	1.97453	1.08406	0.695994	4.02503	1.92979	0.367371	3.53232	1.48543	0.321928	0	0.910733
ARHGEF7	4.58014	4.0365	4.28762	5.0343	4.44228	4.05658	4.66277	5.07039	3.42492	4.79805	5.22072	5.24298	4.24793	5.30378	4.78136	5.54102	3.82477	4.76182	4.1643	4.28466	3.83491	3.9486	4.62936	4.42089	4.94252	3.8339	2.71589	4.27277	3.6427	4.3147	4.70266	4.66221	6.18607	5.01614	3.86987	3.77505	4.08916	5.12639	4.61058	4.09508	4.90641	4.32048	4.10685	3.20945	4.97315	4.10098	4.5656	1.09085	3.79181
ARHGEF9	2.91839	3.53854	3.60407	3.55459	3.62877	5.41177	3.84499	3.1177	2.88557	3.48285	4.78555	2.8953	3.68594	3.40054	4.65535	4.60526	3.89045	2.68706	3.06867	3.47638	5.79338	4.07211	2.48027	3.68594	3.6017	3.22497	4.69766	2.59932	3.66107	4.10518	0.0565835	2.87971	3.56194	3.30889	3.25399	3.39917	3.52732	1.43829	3.65535	2.774	2.774	0.545968	3.42358	3.12267	4.4822	4.25776	3.31759	0.687061	2.48543
ARID1A	5.25663	5.2407	5.03782	5.55213	5.84222	3.55213	6.57954	5.86196	3.35332	5.05745	5.0993	5.72955	4.06264	4.85798	5.15623	5.90881	5.33235	3.62644	5.9397	4.41549	5.06221	5.7271	4.0917	4.68201	5.53076	5.47638	5.02724	3.92505	5.51065	5.98846	4.05745	5.06996	5.28651	4.96209	5.25248	5.02547	4.91409	5.07125	4.02768	4.91552	5.36212	4.99277	4.54597	5.78738	4.96347	3.89142	4.88801	0.941106	4.92315
ARID1B	4.85798	5.08789	4.28836	4.22497	4.75916	3.64501	5.15137	5.45187	3.06005	4.23649	4.03474	4.65592	4.90497	4.30086	4.76607	5.15785	4.85549	5.0197	4.31904	5.0505	4.37295	4.37086	3.8166	3.77294	4.62702	3.41414	4.16028	4.15866	4.61824	4.9855	4.26679	4.51223	3.95977	3.58376	3.85997	3.40463	4.64731	3.89627	4.30743	3.32049	4.92125	3.94579	4.20163	4.73498	4.51916	4.09592	4.47703	1.1635	4.93074
ARID2	3.70044	3.18745	3.47897	4.16671	3.03914	2.61824	2.81557	4.39985	1.852	3.93734	2.85798	3.12598	3.5741	3.33342	3.45681	3.26604	3.15543	3.49314	3.7126	3.92315	2.80116	2.79077	2.20163	3.07895	3.38128	3.31179	2.42223	2.76553	3.27501	2.95791	2.29278	3.33771	2.774	2.18269	3.60407	3.4019	4.45088	2.65535	3.20006	2.43829	3.32049	3.66106	2.59932	3.63343	2.98732	3.21568	3.11437	1.1177	3.05137
ARID3A	3.15381	3.43296	1.50589	4.04089	2.37295	2.05311	3.50335	4.3875	2.0072	2.64616	0.722466	4.9514	4.13258	3.45549	2.46467	0.275007	1.98185	3.90881	2.31325	2.88557	2.53107	2.0036	2.55827	1.9222	0.941106	3.02503	2.80116	2.50335	1.69599	0.31034	1.91073	3.28244	3.55704	2.71809	3.64616	3.33342	2.56803	1.61824	3.85499	1.77821	2.85	1.61824	2.99639	2.848	2.24184	2.15704	2.68257	0.238787	1.91456
ARID3B	1.62761	2.14078	2.20477	2.43296	1.76977	1.31615	2.65764	3.96901	2.29572	2.41414	1.65076	3.96809	2.61589	2.10434	3.15543	1.5008	1.42223	1.85997	0.765535	1.26903	1.11103	1.69153	1.43829	1.41684	1.74416	2.64386	1.22651	1.50589	3.3505	0.918386	1.73118	2.50589	1.79909	1.73118	1.80735	2.21412	2.63459	1.57531	2.53356	1.72683	2.68706	2.22959	1.5509	1.32769	1.65076	1.91073	1.87971	0.495695	2.32481
ARID3C	0.575312	0	0	0.321928	0.263034	0.0565835	0.286881	0.137504	0.0703893	0.0285692	0.15056	0.0703893	0.137504	0.0143553	0.0840643	0	0.15056	0.15056	2.33342	0.176323	0.0426443	0.0976108	0.137504	0.15056	0.0285692	0.214125	0.15056	0.137504	0.0976108	0.0565835	0.0565835	0.0976108	0	0.0976108	0.137504	0.0143553	0	0.0703893	0.0285692	0.137504	0.238787	0.0285692	0.0565835	0.765535	0.713696	0.137504	0.344828	0	0
ARID4A	3.04789	2.62059	3.09255	4.03386	2.71589	2.73552	2.31325	3.4489	1.90689	3.35896	2.76977	3.63923	3.48543	3.17313	3.38405	3.32481	3.79805	2.94298	4.04089	3.31034	2.69822	2.90304	2.24184	3.50843	3.02857	3.37156	2.28688	2.45943	4.22805	3.15381	2.75275	2.28392	2.62527	1.96717	3.58135	3.49313	3.52982	2.9486	3.22033	2.65076	2.16672	2.51854	2.23266	3.3147	3.58976	3.33485	2.40327	0.925999	3.42895
ARID4B	3.77505	4.4522	4.71644	5.30488	3.9364	4.18903	4.43829	5.0072	3.33628	4.44956	4.53232	4.92884	4.53232	4.07039	4.25626	4.97636	4.10518	4.36877	4.14975	4.79077	4.64731	4.40395	3.17313	4.6865	4.75809	4.46793	4.30012	4.15462	4.84398	4.20789	2.68706	4.03914	3.28244	3.01614	4.39575	3.847	4.91648	4.72465	4.47314	3.64501	4.23955	3.84097	3.92125	4.75809	4.43896	2.7845	3.5741	1.35614	3.50462
ARID5A	0.739848	1.26303	1.1375	0.713696	2.19535	1.70044	0.918386	2.10434	2.63459	1.4489	1.67807	3.55704	1.01436	0.910733	3.45943	3.84298	2.61117	1.76553	3.0054	0.443607	1.81967	3.10266	2.14405	2.04614	1.58015	1.35614	1.15704	3.07724	2.16993	2.01792	1.71809	1.73985	3.61589	3.07895	1.93357	1.9782	0.189034	2.9486	1.59932	2.28983	2.11437	1.46989	3.46205	3.12598	3.68032	1.18903	0.526069	0.124328	2.12763
ARID5B	3.20006	2.63691	3.3978	3.7301	3.82985	2.76765	3.06005	4.18587	2.1635	2.14405	1.76129	1.32769	3.46205	2.04614	3.04963	1.25701	2.33914	2.32481	3.904	2.774	4.04089	1.23266	1.83592	1.08406	3.97728	2.36457	3.24793	1.43296	3.61117	3.63343	1.62761	0.137504	4.90929	0.137504	3.23726	2.99095	1.09085	2.74631	2.74631	1.91839	2.91265	2.22342	3.38957	2.5509	3.55827	3.30305	2.37573	0.613532	1.42223
ARIH1	5.18428	5.88093	5.30269	5.17592	4.52231	4.36457	4.90448	5.37817	4.66277	5.40667	3.95791	4.41616	5.10434	4.63052	5.51159	5.43929	5.77241	5.14078	4.88264	4.64386	5.91528	5.28983	3.9222	4.95977	5.34731	4.69265	4.60644	3.9486	5.62264	4.80632	4.17393	4.82477	5.21296	5.15583	5.32157	5.04264	4.67356	4.9607	5.26416	4.64097	5.60348	4.90448	5.17632	3.45549	4.77294	5.93381	5.03782	2.02857	5.45878
ARIH2	5.88264	5.97361	5.25852	5.2502	6.49953	6.02148	5.88411	6.05115	4.59216	4.97361	6.10518	5.62906	6.07575	5.99616	5.42291	5.60081	6.13217	5.13709	5.25172	5.60674	5.37191	6.42038	3.47508	6.15482	5.9404	5.64703	5.24108	5.04876	5.68117	5.55735	4.44361	5.89069	5.40599	6.06372	5.1127	4.91743	6.26247	5.73471	5.7271	5.82756	6.38076	4.06523	6.17692	5.90785	5.65191	4.93452	5.50906	1.79494	5.81686
ARL1	6.04221	5.71012	4.94813	6.14057	5.56742	8.60999	4.74578	5.79701	5.49953	5.71342	5.8999	4.97453	6.06846	6.15522	5.2075	4.84549	5.5043	6.84122	6.86901	7.29214	5.84875	5.53885	4.98687	5.59246	5.78215	5.25437	5.17991	5.8296	5.9644	5.57682	4.71918	5.45582	6.41143	6.13935	5.42593	6.224	6.75328	5.75061	6.22593	5.61088	6.60629	6.62498	5.62117	5.29829	5.42593	6.39025	5.55735	2.18269	6.69014
ARL10	0.275007	0.286881	0.0285692	2.08746	3.63691	1.926	0.176323	2.70044	0.918386	0.516015	3.41954	1.93734	0.687061	0.201634	2.37295	1.1635	1.91456	0.464668	0.475085	0.0285692	1.05658	2.28688	1.45418	2.01792	0.0426443	2.29572	0.85599	0.411426	2.28096	0.189034	2.05658	0.263034	2.82782	0.0285692	0.0426443	1.01436	0.485427	2.35896	0.903038	0.895303	1.02148	0.516015	2.53107	0.344828	1.15056	0.495695	0.773996	0	3.9542
ARL11	1.91073	2.05311	0.0143553	0.782409	0	0.0143553	0.0143553	0.0143553	0.378512	0.15056	0	0.0285692	0.565597	1.50589	0	0.0703893	0	0.111031	0.422233	0.0285692	0.0143553	0.910733	1.07039	0.422233	0.0565835	0.0565835	0.0565835	0	0.0143553	1.20163	1.59455	0	0	1.69599	0.422233	0.31034	0.0143553	0.189034	2.06695	0.0143553	0.0143553	0.356144	0.0143553	0.0143553	0.992768	0.0565835	2.21412	0	0
ARL13A	0.0285692	0.0285692	0	0.0285692	0	0.238787	0.0143553	0.0565835	0.0565835	0.0285692	0.0143553	0.0285692	0.0426443	0.0565835	0	0.0703893	0.0976108	0	0.0565835	0.0143553	0	0.0703893	0	0.189034	0.0285692	0.0703893	0.0565835	0	0.575312	0.0426443	0.0426443	0.0143553	0.0565835	0.0976108	0.137504	0.137504	0.214125	0	0.0426443	0	0	0.0285692	0	0	0.0285692	0	0.0703893	0	0.0840643
ARL13B	1.58015	2.80529	2.25399	2.21412	2.93734	2.52356	1.51096	3.49825	1.58015	2.84197	2.63227	3.36036	0.0426443	1.71809	4.6893	2.38957	2.58256	2.58736	2.08406	2.81762	2.82985	2.38405	2.90689	2.62994	2.88947	2.15381	1.83996	0.9855	3.14893	2.44361	2.63691	3.55704	3.87283	2.38957	2.72683	2.39232	3.23726	3.10936	2.14731	3.61706	3.24336	0.831877	4.36457	2.39232	3.17951	2.9782	1.1635	0.722466	3.79494
ARL14	0.0285692	0.176323	0.15056	0.238787	0	0.575312	0.0285692	0.238787	5.48864	0	0.641546	0.0285692	0	0.263034	3.6241	0.713696	0.0840643	0.124328	0.0143553	0.0143553	0.163499	0.263034	1.69153	4.24565	1.10434	0.555816	0.0426443	0.0285692	1.01436	1.91839	4.26978	0.0840643	0	3.24641	0	0	0.0285692	0.189034	0.678072	0.454176	1.70487	0.62293	0.0840643	0	0.650765	0.0565835	0.137504	1.34483	0.0703893
ARL14EP	4.18903	3.77926	3.58376	3.79597	3.43829	4.32769	3.76128	4.59156	2.67356	3.60051	4.43563	4.42694	2.93546	2.67129	4.47768	4.63401	3.41278	2.83592	3.8166	5.49985	4.08577	4.07468	3.49569	3.35755	3.34199	4.01168	3.32769	3.40599	3.29572	2.40054	2.84398	3.79181	3.27501	4.06781	2.6017	2.59932	5.21529	3.57289	3.79494	3.67582	3.32337	3.89239	3.62059	3.16027	4.4522	3.70819	3.96255	1.25701	4.73281
ARL14EPL	0	0	0	0.0143553	0	0.432959	0.0143553	0	2.31904	0	0	0	0	0.0976108	0.163499	0	0	0	0.0426443	0.0565835	0.0143553	0	0.847997	0.659925	2.63459	0	0	0	0.565597	0.0703893	0.731183	0	0	8.33874	0	0.0143553	0.0285692	0.0143553	0.0703893	0.536053	0.298658	0.0143553	0.124328	0	0.0840643	0.0143553	0	0.0143553	0.0426443
ARL15	3.19535	1.83188	2.64386	3.10769	3.84499	3.6017	3.848	3.36317	2.54597	2.83592	2.79286	3.41684	1.64616	2.27202	3.62877	2.0072	1.93734	2.19219	2.44095	2.84599	1.9222	3.03386	1.75275	2.02148	2.90689	3.06178	1.8679	2.38128	4.02326	1.09761	1.32193	2.73118	2.87971	2.49825	3.07895	2.82579	3.05311	1.75702	3.67356	1.5656	2.04264	3.15866	2.70487	3.21101	2.29572	3.94017	2.45943	0.250962	2.93168
ARL16	4.34127	4.41751	5.98891	5.53013	5.37295	6.68552	5.61029	6.05961	5.0237	5.93074	4.47768	5.35755	4.69265	5.49953	6.35826	5.31216	6.39797	5.04396	5.86295	7.02956	5.74308	5.65821	5.4266	5.47346	4.92932	7.12939	6.07146	4.87676	6.61235	4.98596	6.40871	5.29609	5.05398	5.42526	4.82324	4.42828	6.06307	7.04275	5.25134	5.81121	5.63023	5.64616	4.98003	4.71644	6.23764	5.12184	5.13627	2.16993	5.58767
ARL17A	2.38405	2.54102	1.926	3.66107	2.07724	2.03562	2.62293	3.80839	1.57046	4.12019	2.79494	3.42761	2.09424	2.18587	4.27128	3.59574	2.67356	3.53481	3.70708	5.13586	3.52982	4.59216	2.7845	4.53543	3.54102	3.21568	2.7137	1.13093	4.07895	2.9542	3.21878	4.22805	1.59932	2.14405	2.488	2.62761	3.95606	3.41414	2.72247	2.9241	2.68706	2.31325	2.37016	2.9542	2.26003	1	2.30159	0.485427	2.38681
ARL17B	2.17632	1.92979	1.68706	3.1635	2.51602	2.78241	1.69153	2.81762	2.11437	2.56803	3.88947	2.86394	1.33342	1.15704	3.11603	2.70708	1.76977	3.61471	2.19849	4.14486	3.50335	3.06867	2.35614	3.1127	2.60881	3.51979	1.60407	1.07039	2.31034	2.46989	2.09424	3.9279	1.89918	1.52607	1.02857	1.58976	1.97453	3.37712	2.73335	2.72247	2.45681	2.47508	1.62761	3.36597	2.23266	1.32193	1.81147	0.807355	2.94673
ARL2	6.43579	5.27277	7.0481	5.58946	6.56301	8.06577	5.99955	6.53434	5.27687	4.35614	5.0492	5.94064	4.65535	5.44989	5.89336	5.21839	7.71905	5.52732	5.90665	5.74201	6.32607	5.43463	5.30269	6.46842	6.36894	5.82375	6.33038	5.08619	5.77268	5.65535	4.80839	7.16038	7.1811	6.73268	5.6476	5.08279	4.93499	7.18299	4.89676	7.32715	6.37695	6.33967	6.84172	4.72574	6.30269	6.06846	5.61471	2.98185	5.38267
ARL2BP	4.69265	4.41954	5.33807	4.84348	5.67835	5.00315	4.27724	5.81967	3.94579	5.85823	5.29352	3.8748	4.62819	5.16471	4.30524	4.43962	5.25739	4.57046	5.69877	5.98231	3.62176	3.69711	4.21257	5.55857	5.40633	4.4957	3.82375	2.96532	5.73091	4.97223	3.33342	4.94767	5.29903	4.8679	4.18428	3.62761	4.06953	5.02059	4.2765	5.26903	4.99549	4.61235	4.53107	5.06824	4.84248	5.55028	4.89433	2.12101	6.21335
ARL3	1.32769	2.37016	2.52105	4.1102	4.63575	3.36457	4.11686	4.25475	2.65992	2.65535	3.75061	3.84298	6.87958	3.53107	2.24184	2.52607	2.57289	3.48285	4.89433	4.5735	2.73985	2.9542	3.34199	2.27202	2.41684	3.6017	2.50843	2.5509	2.42223	2.59455	2.43563	2.47508	3.55704	3.34625	3.62293	4.01346	6.10601	3.71699	2.9486	3.98185	4.11853	2.75061	3.23266	3.63575	3.59574	4.774	1.31615	0.807355	3.39232
ARL4A	5.23955	4.50716	4.64904	2.06005	5.35966	5.07639	4.06523	6.56072	3.6565	4.65878	5.32625	4.88264	3.0018	3.41549	4.64616	5.49474	3.9364	3.60407	3.82069	3.39094	3.5509	3.46074	4.68874	2.94298	3.64846	4.08236	3.52105	3.44626	4.46793	4.40939	4.04876	3.60763	5.02414	3.75382	4.77558	5.09085	4.03738	6.07639	3.42492	5.77637	4.41819	4.95652	6.07082	3.82375	4.86839	3.86295	4.11353	3.75382	4.61353
ARL4C	2.1635	4.52105	3.36597	2.49057	3.66448	5.23228	3.06867	3.91073	2.55827	2.47508	3.71149	1.54597	1.17632	1.52105	3.83693	2.22033	6.57183	3.12763	2.36737	0.389567	2.06005	6.73917	2.73552	3.34767	3.30743	0.669027	2.98914	0.807355	6.20203	3.67694	3.30597	7.10769	5.90038	2.76553	1.15056	1.77821	1.58015	4.37643	3.05485	5.20672	2.68706	0.275007	5.16631	0.31034	4.12267	4.25852	2.24184	1.9222	6.31179
ARL4D	0.263034	2.02148	2.52857	4.10518	2.38128	2.60407	5.28021	4.85848	2.36177	4.5735	1.3505	1.17632	1.14405	1.16993	2.93168	2.36457	4.43829	2.85	5.04571	2.94111	2.5008	1.1177	4.55336	2.98732	4.80478	2.04963	1.63691	1.44361	3.30012	3.29131	2.75702	2.04264	4.64559	3.63807	0.948601	1	2.93168	3.29278	0.773996	3.99729	3.15218	3.67243	3.2765	1.85997	2.66676	2.88947	0.422233	2.77189	1.97085
ARL5A	4.25399	4.75542	4.12101	3.49185	4.28688	4.40939	3.24945	4.61353	3.35896	4.21023	4.87036	4.57834	3.78869	4.47444	3.96162	4.32121	3.44228	4.44824	4.73606	3.9607	4.91504	4.86344	3.26003	3.62293	4.63692	3.45549	4.77821	3.73444	4.89821	3.44228	3.38819	4.62293	4.32697	3.67016	4.30597	4.30451	4.94392	3.94579	4.19692	4.31107	3.91934	3.31179	3.9486	3.96717	4.88801	3.42761	3.72465	2.82579	4.33557
ARL5B	2.8953	3.43296	3.46858	2.68257	3.32625	3.47638	2.15381	4.2502	2.76341	2.68706	3.65992	3.08916	3.50335	2.4489	4.64731	4.64616	2.24489	2.65306	3.51096	4.30816	2.98732	3.60526	2.92979	2.52857	3.28688	3.12267	3.39917	2.53356	4.59515	3.82171	2.99277	3.08066	2.58496	2.75275	3.22497	3.0993	3.20006	3.29572	2.32769	3.33628	2.7845	1.95233	3.45022	2.31615	2.59932	3.46728	2.50335	1.0072	3.94767
ARL5C	0.176323	0	0	0.201634	0.0285692	0.0426443	0	0	0	0.0703893	0.0703893	0	0.15056	0	0	0.0703893	0.0976108	0	0.0143553	0	0.0976108	0.0143553	0	0.0426443	0	0.263034	0.0143553	0.0143553	0	0	0.0703893	0.0565835	0	0	0.0285692	0	0.250962	0.111031	0	0	0	0.0143553	0.111031	0.0143553	0.0426443	0	0.0840643	0	0.15056
ARL6	1.65992	2.26903	1.46467	2.18903	1.77821	2.45943	1.83188	1.66448	1.65992	2.62527	3.09761	3.80219	1.7137	1.44361	3.22033	1.57046	1.61824	1.62293	1.7866	3.04614	2.80529	2.19535	2.50843	1.58976	1.98914	1.90304	2.0072	1.29278	2.07039	2.31034	1.41684	1.57531	3.58856	2.12763	0.970854	1.67807	3.71918	1.73118	1.45943	2.22033	2.28096	2.04264	3.32912	1.81558	2.47508	2.79286	1.28688	0.731183	3.75275
ARL6IP1	7.52403	7.89742	8.07419	8.24731	7.98168	6.25039	8.51531	8.42429	7.40812	8.17961	8.45286	7.97177	7.33253	7.93569	8.03304	8.91657	9.34292	8.23228	8.85219	8.42861	8.234	8.05409	6.64515	8.819	8.08937	7.2149	7.24755	6.69738	8.64606	8.76709	6.87172	7.64746	7.01424	7.84944	7.68839	7.43579	8.03755	7.95994	7.69	7.71363	8.2475	7.16249	7.44717	8.15086	7.15866	8.34283	7.13699	3.23266	7.804
ARL6IP4	7.29994	6.8315	6.86654	7.3213	7.11977	7.05485	7.60311	7.393	6.82273	6.35579	6.96035	7.10706	6.7736	7.88917	6.00921	6.15906	6.69599	6.64861	7.11624	7.25852	7.23592	6.98721	6.95292	7.14792	7.06124	7.69272	6.68173	6.60363	7.12174	6.63967	6.26303	7.00495	6.80064	7.45656	7.09856	7.13535	8.55221	7.81871	7.34607	7.55113	7.7496	7.35852	7.41312	7.1333	7.11821	7.66064	7.37669	3.74201	6.55275
ARL6IP5	5.88606	7.01424	5.69794	5.9528	5.71534	6.11541	6.29499	6.02658	6.91193	5.35579	6.63038	2.92979	5.88826	5.43129	4.46793	5.76686	5.42727	6.47962	4.97453	6.00966	4.92267	5.78634	4.08321	6.00383	6.43079	5.70432	4.97407	6.21994	5.88728	6.1981	5.53169	4.70819	5.98687	5.98094	5.20555	5.16872	6.63241	4.6311	6.66477	5.82934	5.90231	6.96509	6.31143	5.91958	5.73579	6.0864	5.5744	3.32912	6.57909
ARL6IP6	2.73118	4.48543	4.13996	3.16027	4.52795	4.0321	3.05137	4.92647	3.45022	3.41278	6.16652	5.44394	3.77189	3.28392	5.18547	3.89918	4.14078	3.31904	4.54659	3.46467	4.24413	3.98094	3.77189	4.7447	4.59872	2.88166	3.6893	2.23266	5.1127	4.96486	4.2555	4.40803	4.29131	3.61941	3.90497	3.94767	4.10601	4.53978	2.76977	5.09128	4.10518	2.81147	3.88557	3.849	4.0197	3.851	2.6017	2.37295	4.851
ARL8A	5.46271	4.52105	4.4363	6.57531	4.69599	3.92125	6.3293	4.32625	3.1635	4.78921	4.60703	5.41143	4.45681	4.94626	4.67412	6.07082	4.81609	4.73606	5.91815	5.14078	5.40803	5.76235	4.29719	4.57834	5.60407	5.47573	5.56712	4.95559	5.35931	5.30122	3.3978	3.86592	4.42895	3.92884	4.71918	4.51475	4.78869	5.34021	5.93216	4.37365	5.15866	4.54288	4.70708	5.27836	5.20046	5.38094	5.28318	1.44361	3.1375
ARL8B	5.57713	5.75462	5.22419	6.02059	6.38543	5.92553	4.16511	5.15056	4.9397	5.71397	5.60377	4.5472	5.32517	4.84298	5.76766	5.07938	5.66249	6.16531	5.23343	6.37643	5.51979	5.1914	3.91073	5.30488	5.76871	5.02592	5.03166	4.85599	7.05213	5.38853	4.59872	4.63227	5.51916	5.58014	5.43663	5.78607	5.8748	6.02436	5.4121	5.30159	5.00045	4.29572	6.72819	5.18903	4.70432	5.38232	5.73064	3.46728	5.56773
ARL9	0.0285692	0.0426443	0.333424	0.201634	1.73118	0.0840643	0.298658	0.0703893	1.04963	0.678072	2.12102	0	0.443607	0.137504	0.704872	2.18587	0.0703893	0.124328	0.0285692	2.79909	3.02148	2.36457	0.731183	0.0976108	0	0.275007	3.01257	0.0285692	2.53854	0.0285692	0.594549	0.0143553	0.464668	0.15056	0	0.124328	1.73118	1.0072	0.0285692	0.0840643	0.250962	3.51096	0.903038	0.163499	0.333424	0	0.0703893	0	0.226509
ARMC1	4.54659	4.18666	4.80168	5.02237	5.50144	4.93074	4.14812	4.60526	3.73335	5.18428	6.15684	4.40463	3.1127	2.852	5.91025	4.46532	4.68482	4.94486	5.81634	5.51412	5.35931	5.44029	3.48027	4.8743	5.14119	4.4019	5.51381	4.81916	5.52074	4.99367	3.83188	4.74792	5.19731	4.65993	4.27575	5.0072	5.29352	5.74792	4.33127	4.30232	4.74524	3.0635	4.40531	5.12019	4.30451	3.91265	4.29204	1.26903	5.51916
ARMC10	5.17832	4.43095	4.77926	4.8748	5.00135	5.54009	5.55398	5.30305	4.33127	5.19101	6.02481	4.9486	3.84398	4.47703	3.86295	4.76713	5.44029	3.86691	4.85599	5.68314	5.25361	4.85848	3.53854	4.26754	5.15259	5.23343	5.2589	4.1152	4.83441	5.27015	3.95327	4.62117	4.45352	4.45418	5.46042	5.11894	4.75702	4.40122	4.56194	4.51916	4.71644	4.22728	5.05137	3.74739	5.06437	4.47249	4.99458	2.87774	5.11686
ARMC12	0	0.0840643	0	0.31034	0	0	0.333424	0.83996	0	0.464668	0.464668	0.495695	0.0976108	0.0285692	0.333424	0.799087	0.903038	0.137504	0.263034	0.545968	0.62293	0.214125	0.137504	0.189034	0.0840643	0.111031	0.565597	0.0143553	0.0565835	0.0285692	0.0703893	0.0703893	0.0703893	0	0.411426	0.111031	1.82782	0.910733	0.250962	0.815575	0.695994	0.0976108	0.238787	0.0426443	0.137504	1.28688	0.0285692	0.0840643	0.879706
ARMC2	0.83996	2.75916	1.72683	1.42223	1.75275	1.26303	2.01436	2.33628	0.910733	1.31615	1.1635	0.505891	1.62761	0.933573	1.82782	1.31034	1.87184	1.79909	1.21412	2.26903	1.58015	0.85599	1.38957	1.90689	1.68257	0.584963	1.32769	0.669027	1.10434	0.925999	1.89918	1.94486	1.54597	1.27501	1.16993	1.10434	2.4489	1.67807	1.12433	1.23879	2.19535	2.13093	1.9486	0.678072	2.23266	1.82782	0.704872	0.659925	1.0635
ARMC3	0	0	0.495695	0.831877	0.545968	1.33914	1.72683	1.26903	0.286881	0.201634	0.250962	0.189034	0.163499	0.163499	0.214125	0.0976108	0.0143553	1.24489	0.137504	2.28096	0.0565835	0.214125	0.0565835	0.163499	0.356144	0.0285692	2.21101	0.238787	0.910733	0.0565835	0.823749	0	0	0.0976108	0.263034	0.163499	0.765535	0.201634	0.432959	0	0.505891	0.659925	0.475085	0.0976108	0.214125	0.137504	0.0565835	0	0.263034
ARMC5	3.30889	3.08066	2.60407	2.66903	2.25096	2.21723	3.44493	2.93923	2.5008	2.4489	0	2.69153	1.76977	2.40599	3.15381	2.33914	3.32912	2.85599	2.76553	3.04963	3.08236	2.22959	2.16993	3.45154	2.37016	2.87774	2.40054	2.18903	3.17792	3.26454	1.5509	1.61824	2.10769	2.42761	2.52356	2.58256	1.90304	2.82375	1.66903	2.5509	3.50843	3.65076	3.28244	3.60407	2.82782	2.96162	2.86592	0.910733	1.85997
ARMC6	4.69822	5.1152	4.1334	3.88753	5.92148	4.83693	5.51948	4.88411	3.94486	5.81455	4.74953	5.09212	4.27352	4.31542	5.40429	5.03958	5.82756	4.88996	5.85599	5.35403	5.45943	5.11977	3.29866	5.34412	4.69098	4.45418	5.83946	4.66846	4.5741	4.79129	3.7148	4.79546	4.24945	4.33485	5.03166	5.0387	4.55766	5.51948	4.51412	5.57107	5.48059	3.84699	5.22728	5.49729	5.7241	6.52966	4.58015	0.823749	4.78973
ARMC7	3.27501	4.40054	3.04614	4.24413	2.22959	3.59096	3.8846	4.75756	3.14405	4.02059	2.62059	3.42492	2.92979	2.92029	4.23189	3.59096	3.84097	3.62994	4.45483	4.52042	3.15866	2.77821	3.28836	4.12846	3.22342	4.83845	3.58856	5.56072	4.25777	3.03738	3.47119	3.32337	2.35614	4.80271	3.97269	3.65535	2.46989	3.29866	3.71699	3.00899	4.99594	3.34908	2.65306	6.79766	4.01436	3.0054	4.10601	0.748461	3.42223
ARMC8	3.86295	4.40939	4.73823	4.40599	3.9855	4.61117	3.52482	4.80787	3.63807	4.41751	4.32697	3.93923	4.99594	3.83491	4.67412	4.25474	4.97636	4.24793	4.67469	4.95094	4.72465	5.08023	3.86592	4.6311	4.61471	4.42626	3.93452	2.65535	5.44493	5.07639	3.72901	4.68257	4.74846	4.9279	4.21801	4.09001	4.29719	4.50208	4.2032	4.19613	4.54473	3.94298	3.7939	3.82477	4.61824	5.01436	3.36597	1.12433	4.16832
ARMC9	3.39369	2.61117	3.23113	4.19535	4.15704	5.81198	3.58737	4.51096	2.85798	4.32409	3.72356	3.79909	4.41075	3.70598	3.32048	1.43829	4.337	3.79805	5.04658	4.19377	2.76553	1.45943	3.08746	2.41143	2.46989	3.31325	2.32769	2.3978	3.31179	1.89918	2.92979	2.88166	4.7126	3.61117	4.26679	3.72356	4.30086	3.63227	2.66448	3.49697	4.07382	3.79494	4.32481	1.02857	3.19849	3.49697	4.18745	0.941106	2.75275
ARMCX1	0.238787	0.176323	0.545968	2.53356	3.7301	4.749	0.695994	1.67807	1.10434	0.464668	0.400538	0.0426443	2.5008	0.807355	0.286881	5.0387	0.111031	0.669027	3.80839	4.0036	0.0840643	0.0143553	1.80323	0.163499	0.137504	0.0426443	3.97545	1.67807	2.58256	0.0285692	0.536053	0.0426443	3.68032	0.111031	2.46989	3.98185	4.95699	3.69599	2.27202	3.61471	0.378512	1.97453	5.03606	0.0285692	0.0703893	0	0.286881	0	0
ARMCX2	0.0840643	2.72683	0.485427	1.1177	3.89627	5.41109	1.04963	4.72629	0.722466	0.124328	0	0.250962	0.910733	0.286881	2.9279	1.20789	0.748461	0.0143553	5.24831	0.773996	3.6792	0.0565835	4.17552	0	0.214125	0.137504	5.23993	2.31904	4.42156	0.555816	3.07724	0.189034	5.77479	0.111031	0.871844	2.45943	3.3978	0.0840643	4.48285	3.87676	0.250962	2.14078	2.16027	4.98368	0.111031	0	0.0703893	0	5.6401
ARMCX3	0.214125	4.23649	2.98368	5.36492	4.44559	5.15178	2.9782	5.0343	3.9782	4.64155	3.89142	4.23879	3.0635	4.08066	3.5373	5.12391	4.06264	5.6311	4.72192	4.86938	4.79129	1.87971	4.13093	4.60822	5.41988	4.1416	4.59096	4.1643	4.69321	4.46074	3.93357	0.137504	4.71644	4.68257	5.28614	5.31034	6.5552	4.5292	5.44559	3.73444	4.98959	5.28281	6.32085	4.75916	0.298658	5.26379	1.1177	0.0703893	5.57833
ARMCX4	0.0426443	0.137504	1.81558	0.695994	0.713696	3.24336	1.25701	3.49953	0.713696	0.0565835	1.27501	1.24489	2.73985	0.0285692	1.35614	1.37295	0.0143553	0.0840643	2.12763	0.695994	1.79909	0.15056	0.555816	2.71149	0.0703893	0.214125	0.782409	0.15056	3.44758	1.35614	0.0426443	0.176323	1.55582	0	0.275007	0.344828	0.0426443	2.45418	0.15056	2.06695	0.799087	0.992768	2.65076	1.37851	0.0426443	0.111031	0.0565835	0	0.0703893
ARMCX5	3.67469	2.43296	3.0993	3.0993	2.39232	3.2765	2.83794	3.48156	3.17792	3.86888	3.74308	3.02857	2.70929	1.29278	2.81352	3.93357	0.464668	2.80116	3.15704	4.10769	2.12763	0.263034	2.06005	2.37851	4.01881	2.65076	0.176323	2.85	3.15704	3.36177	2.19535	3.07039	2.27798	2.98368	2.85798	2.87578	3.36036	2.80116	3.03738	3.7301	2.52607	3.22342	3.41278	3.42089	3.60881	2.96901	2.59694	0.443607	2.9241
[truncated: 17,771 more rows]
[truncated: 21 more columns]
