# Supplementary material for: Loss of SNAI1 induces cellular plasticity in invasive triple-negative breast cancer cells
Source: Cell Death Dis. 2022 Sep 28;13(9):832. doi: 10.1038/s41419-022-05280-z (PMC9519755; doi:10.1038/s41419-022-05280-z)
Supplement: Supplementary file 7 — Dataset 5 [file 41419_2022_5280_MOESM7_ESM.xlsx]

## Sheet: annotated_peaks-replicate-1
PeakID (cmd=annotatePeaks.pl /data2/mohamad/Chrysa_project/ChIP-seq/peaks-replicate-1.txt hg19)	Chr	Start	End	Strand	Peak Score	Focus Ratio/Region Size	Annotation	Detailed Annotation	Distance to TSS	Nearest PromoterID	Entrez ID	Nearest Unigene	Nearest Refseq	Nearest Ensembl	Gene Name	Gene Alias	Gene Description	Gene Type
ID-737	chr8	21906326	21906615	+	0	NA	promoter-TSS (NM_001323382)	promoter-TSS (NM_001323382)	28	NM_001323397	2039	Hs.106124	NM_001978	ENSG00000158856	DMTN	DMT|EPB49	dematin actin binding protein	protein-coding
ID-369	chr18	10131750	10132255	+	0	NA	Intergenic	CpG	217989	NM_194434	9218	Hs.165195	NM_003574	ENSG00000101558	VAPA	VAP-33|VAP-A|VAP33|hVAP-33	VAMP associated protein A	protein-coding
ID-1	chr1	805229	805479	+	0	NA	intron (NR_027055, intron 2 of 2)	CpG	6828	NR_027055	284593	Hs.449006	NR_027055	ENSG00000230368	FAM41C	-	family with sequence similarity 41 member C	ncRNA
ID-548	chr22	50345019	50345344	+	0	NA	Intergenic	Intergenic	-9239	NM_001001852	415116	Hs.530381	NM_001001852	ENSG00000198355	PIM3	pim-3	Pim-3 proto-oncogene, serine/threonine kinase	protein-coding
ID-305	chr17	2801529	2801834	+	0	NA	intron (NM_001100398, intron 2 of 23)	intron (NM_001100398, intron 2 of 23)	67508	NR_110818	101927911	Hs.626373	NR_110818	ENSG00000262884	LOC101927911	-	uncharacterized LOC101927911	ncRNA
ID-309	chr17	7165564	7166045	+	0	NA	promoter-TSS (NM_001307)	promoter-TSS (NM_001307)	-7	NM_001307	1366	Hs.513915	NM_001307	ENSG00000181885	CLDN7	CEPTRL2|CLDN-7|CPETRL2|Hs.84359|claudin-1	claudin 7	protein-coding
ID-348	chr17	76164595	76164958	+	0	NA	exon (NM_004710, exon 1 of 4)	exon (NM_004710, exon 1 of 4)	150	NM_004710	9144	Hs.464210	NM_004710	ENSG00000108639	SYNGR2	-	synaptogyrin 2	protein-coding
ID-462	chr2	65258528	65258785	+	0	NA	Intergenic	Intergenic	-24894	NM_001319101	23177	Hs.709257	NM_015147	ENSG00000011523	CEP68	KIAA0582	centrosomal protein 68	protein-coding
ID-279	chr16	58059351	58059720	+	0	NA	promoter-TSS (NM_002428)	promoter-TSS (NM_002428)	-123	NM_002428	4324	Hs.80343	NM_002428	ENSG00000102996	MMP15	MMP-15|MT2-MMP|MT2MMP|MTMMP2|SMCP-2	matrix metallopeptidase 15	protein-coding
ID-483	chr2	219757435	219757692	+	0	NA	exon (NM_025216, exon 4 of 4)	exon (NM_025216, exon 4 of 4)	11989	NM_025216	80326	Hs.121540	NM_025216	ENSG00000135925	WNT10A	OODD|SSPS|STHAG4	Wnt family member 10A	protein-coding
ID-177	chr12	117176158	117176448	+	0	NA	promoter-TSS (NM_001353624)	promoter-TSS (NM_001353624)	183	NM_032814	84900	Hs.437195	NM_032814	ENSG00000135119	RNFT2	TMEM118	ring finger protein, transmembrane 2	protein-coding
ID-86	chr1	236332267	236332733	+	0	NA	intron (NM_003272, intron 2 of 6)	(TTCGGG)n|Simple_repeat|Simple_repeat	26661	NM_003272	7107	Hs.498160	NM_003272	ENSG00000077585	GPR137B	TM7SF1	G protein-coupled receptor 137B	protein-coding
ID-750	chr8	127570007	127570302	+	0	NA	intron (NM_174911, intron 1 of 1)	CpG	569	NM_174911	157638	Hs.124951	NM_174911	ENSG00000168672	LRATD2	BCMP101|FAM84B|NSE2	LRAT domain containing 2	protein-coding
ID-730	chr7	156803278	156803609	+	0	NA	promoter-TSS (NM_005515)	promoter-TSS (NM_005515)	-86	NM_005515	3110	Hs.37035	NM_005515	ENSG00000130675	MNX1	HB9|HLXB9|HOXHB9|SCRA1	motor neuron and pancreas homeobox 1	protein-coding
ID-313	chr17	16389792	16390165	+	0	NA	intron (NM_001113567, intron 1 of 3)	intron (NM_001113567, intron 1 of 3)	5529	NM_001113567	388341	Hs.25425	NM_207387	ENSG00000181350	LRRC75A	C17orf76|FAM211A	leucine rich repeat containing 75A	protein-coding
ID-507	chr20	32384296	32384692	+	0	NA	intron (NR_110623, intron 2 of 3)	intron (NR_110623, intron 2 of 3)	14411	NR_110623	101929746	Hs.504633	NR_110623	ENSG00000230753	ZNF341-AS1	-	ZNF341 antisense RNA 1	ncRNA
ID-264	chr16	18472202	18472526	+	0	NA	TTS (NR_106828).3	TTS (NR_106828).3	903	NR_106828	102465461		NR_106828	ENSG00000278265	MIR6770-1	hsa-mir-6770-1	microRNA 6770-1	ncRNA
ID-688	chr6	168462346	168462817	+	0	NA	exon (NM_024919, exon 8 of 11)	exon (NM_024919, exon 8 of 11)	13934	NM_001122841	79981	Hs.266746	NM_024919	ENSG00000153303	FRMD1	bA164L23.1	FERM domain containing 1	protein-coding
ID-694	chr7	1513795	1514125	+	0	NA	exon (NM_001080453, exon 41 of 48)	exon (NM_001080453, exon 41 of 48)	-14854	NM_182924	79778	Hs.376617	NM_024723	ENSG00000164877	MICALL2	JRAB|MICAL-L2	MICAL like 2	protein-coding
ID-390	chr19	876796	877163	+	0	NA	exon (NM_005481, exon 9 of 16)	exon (NM_005481, exon 9 of 16)	16208	NM_005481	10025	Hs.365207	NM_005481	ENSG00000175221	MED16	DRIP92|THRAP5|TRAP95	mediator complex subunit 16	protein-coding
ID-613	chr4	151000433	151000837	+	0	NA	intron (NR_036614, intron 1 of 16)	CpG	1038	NM_001040261	166614	Hs.591683	NM_152619	ENSG00000170390	DCLK2	CL2|CLICK-II|CLICK2|CLIK2|DCAMKL2|DCDC3|DCDC3B|DCK2	doublecortin like kinase 2	protein-coding
ID-190	chr13	73664342	73664795	+	0	NA	Intergenic	Intergenic	31425	NM_001730	688	Hs.508234	NM_001730	ENSG00000102554	KLF5	BTEB2|CKLF|IKLF	Kruppel like factor 5	protein-coding
ID-303	chr17	1171527	1171884	+	0	NA	Intergenic	CpG	-2153	NM_001164405	727857	Hs.723790	NM_001164405	ENSG00000205899	BHLHA9	BHLHF42|CCSPD	basic helix-loop-helix family member a9	protein-coding
ID-115	chr11	364455	364938	+	0	NA	Intergenic	ERVL-E-int|LTR|ERVL	-4803	NM_178537	338707	Hs.148074	NM_178537	ENSG00000182272	B4GALNT4	-	beta-1,4-N-acetyl-galactosaminyltransferase 4	protein-coding
ID-52	chr1	51983708	51983964	+	0	NA	intron (NM_001981, intron 1 of 24)	intron (NM_001981, intron 1 of 24)	1102	NM_001981	2060	Hs.83722	NM_001981	ENSG00000085832	EPS15	AF-1P|AF1P|MLLT5	epidermal growth factor receptor pathway substrate 15	protein-coding
ID-749	chr8	126286053	126286317	+	0	NA	intron (NR_146191, intron 6 of 8)	intron (NR_146191, intron 6 of 8)	-156415	NM_025195	10221	Hs.444947	NM_025195	ENSG00000173334	TRIB1	C8FW|GIG-2|GIG2|SKIP1|TRB-1|TRB1	tribbles pseudokinase 1	protein-coding
ID-248	chr16	1820404	1820658	+	0	NA	TTS (NM_015133)	TTS (NM_015133)	1179	NM_002513	4832	Hs.514065	NM_002513	ENSG00000103024	NME3	DR-nm23|NDPK-C|NDPKC|NM23-H3|NM23H3|c371H6.2	NME/NM23 nucleoside diphosphate kinase 3	protein-coding
ID-294	chr16	85646725	85647016	+	0	NA	promoter-TSS (NM_001278184)	promoter-TSS (NM_001278184)	-58	NM_014615	23199	Hs.461647	NM_014615	ENSG00000131149	GSE1	CRHSP24|KIAA0182	Gse1 coiled-coil protein	protein-coding
ID-271	chr16	30189954	30190228	+	0	NA	Intergenic	MIRb|SINE|MIR	-4640	NM_001193333	11151	Hs.415067	NM_007074	ENSG00000102879	CORO1A	CLABP|CLIPINA|HCORO1|IMD8|TACO|p57	coronin 1A	protein-coding
ID-39	chr1	24645662	24646049	+	0	NA	promoter-TSS (NM_001195010)	promoter-TSS (NM_001195010)	8	NM_001195010	57822	Hs.657920	NM_021180	ENSG00000158055	GRHL3	SOM|TFCP2L4|VWS2	grainyhead like transcription factor 3	protein-coding
ID-521	chr21	18885080	18885417	+	0	NA	promoter-TSS (NM_001338)	promoter-TSS (NM_001338)	24	NM_001207066	1525	Hs.627078	NM_001338	ENSG00000154639	CXADR	CAR|CAR4/6|HCAR	CXADR Ig-like cell adhesion molecule	protein-coding
ID-19	chr1	3566026	3566480	+	0	NA	intron (NM_017818, intron 1 of 11)	intron (NM_017818, intron 1 of 11)	414	NM_017818	49856	Hs.31714	NM_017818	ENSG00000116213	WRAP73	WDR8	WD repeat containing, antisense to TP73	protein-coding
ID-174	chr12	100593734	100593994	+	0	NA	promoter-TSS (NM_022496)	promoter-TSS (NM_022496)	-1	NM_022496	64431	Hs.115088	NM_022496	ENSG00000075089	ACTR6	ARP6|CDA12|HSPC281|MSTP136|hARP6|hARPX	actin related protein 6	protein-coding
ID-458	chr2	47567116	47567432	+	0	NA	intron (NR_110208, intron 1 of 4)	intron (NR_110208, intron 1 of 4)	4820	NR_001568	618		NR_001568	ENSG00000236824	BCYRN1	BC200|BC200a|LINC00004|NCRNA00004	brain cytoplasmic RNA 1	ncRNA
ID-14	chr1	1713862	1714298	+	0	NA	Intergenic	CpG	-2610	NM_001353641	65220	Hs.654792	NM_023018	ENSG00000008130	NADK	dJ283E3.1	NAD kinase	protein-coding
ID-538	chr22	38453250	38453685	+	0	NA	promoter-TSS (NM_012407)	promoter-TSS (NM_012407)	56	NM_012407	9463	Hs.180871	NM_012407	ENSG00000100151	PICK1	PICK|PRKCABP	protein interacting with PRKCA 1	protein-coding
ID-89	chr10	6019873	6020244	+	0	NA	promoter-TSS (NR_046362)	promoter-TSS (NR_046362)	-49	NM_001351097	3601	Hs.445124	NM_002189	ENSG00000134470	IL15RA	CD215	interleukin 15 receptor subunit alpha	protein-coding
ID-167	chr12	49690367	49690848	+	0	NA	non-coding (NR_120449, exon 5 of 8)	non-coding (NR_120449, exon 5 of 8)	1677	NM_006262	5630	Hs.37044	NM_006262	ENSG00000135406	PRPH	NEF4|PRPH1	peripherin	protein-coding
ID-296	chr16	87799375	87799679	+	0	NA	promoter-TSS (NM_001184854)	promoter-TSS (NM_001184854)	65	NM_001351937	54758	Hs.123450	NM_017566	ENSG00000104731	KLHDC4	-	kelch domain containing 4	protein-coding
ID-559	chr3	49507791	49508099	+	0	NA	5' UTR (NM_001177644, exon 1 of 3)	5' UTR (NM_001177644, exon 1 of 3)	380	NM_001177640	1605	Hs.76111	NM_004393	ENSG00000173402	DAG1	156DAG|A3a|AGRNR|DAG|LGMDR16|MDDGA9|MDDGC7|MDDGC9	dystroglycan 1	protein-coding
ID-752	chr8	141467384	141467780	+	0	NA	intron (NM_031466, intron 1 of 22)	CpG	261	NM_001160372	83696	Hs.654911	NM_031466	ENSG00000167632	TRAPPC9	IBP|IKBKBBP|MRT13|NIBP|T1|TRS120	trafficking protein particle complex 9	protein-coding
ID-233	chr15	73639089	73639469	+	0	NA	intron (NM_005477, intron 1 of 7)	intron (NM_005477, intron 1 of 7)	22020	NM_005477	10021	Hs.86941	NM_005477	ENSG00000138622	HCN4	SSS2	hyperpolarization activated cyclic nucleotide gated potassium channel 4	protein-coding
ID-337	chr17	57297744	57298023	+	0	NA	promoter-TSS (NM_001165993)	promoter-TSS (NM_001165993)	11	NM_001165994	284161	Hs.631744	NM_182569	ENSG00000153982	GDPD1	GDE4	glycerophosphodiester phosphodiesterase domain containing 1	protein-coding
ID-396	chr19	1748264	1748556	+	0	NA	Intergenic	CpG	-5095	NM_001080488	390874		NM_001080488	ENSG00000205922	ONECUT3	OC3	one cut homeobox 3	protein-coding
ID-505	chr20	32241988	32242458	+	0	NA	Intergenic	Intergenic	-7910	NM_080825	128864	Hs.324104	NM_080825	ENSG00000149609	C20orf144	dJ63M2.6	chromosome 20 open reading frame 144	protein-coding
ID-674	chr6	80340717	80341064	+	0	NA	promoter-TSS (NM_031469)	promoter-TSS (NM_031469)	-156	NM_031469	83699	Hs.302772	NM_031469	ENSG00000198478	SH3BGRL2	-	SH3 domain binding glutamate rich protein like 2	protein-coding
ID-253	chr16	3696322	3696601	+	0	NA	Intergenic	Intergenic	-6479	NM_005223	1773	Hs.629638	NM_005223	ENSG00000213918	DNASE1	DNL1|DRNI	deoxyribonuclease 1	protein-coding
ID-215	chr14	106033754	106034179	+	0	NA	Intergenic	Intergenic	35774	NR_135205	105370697	Hs.148580	NR_135205		LOC105370697	-	uncharacterized LOC105370697	ncRNA
ID-301	chr16	89208811	89209219	+	0	NA	intron (NR_045667, intron 2 of 4)	(CA)n|Simple_repeat|Simple_repeat	6059	NR_045667	197322	Hs.461727	NM_174917	ENSG00000176715	ACSF3	-	acyl-CoA synthetase family member 3	protein-coding
ID-652	chr5	170847392	170847644	+	0	NA	intron (NM_003862, intron 2 of 4)	CpG-21371	867	NM_003862	8817	Hs.87191	NM_003862	ENSG00000156427	FGF18	FGF-18|ZFGF5	fibroblast growth factor 18	protein-coding
ID-488	chr2	236279578	236280159	+	0	NA	Intergenic	(CCTA)n|Simple_repeat|Simple_repeat	-122819	NM_014914	116987	Hs.435039	NM_014914	ENSG00000157985	AGAP1	AGAP-1|CENTG2|GGAP1|cnt-g2	ArfGAP with GTPase domain, ankyrin repeat and PH domain 1	protein-coding
ID-287	chr16	82044899	82045147	+	0	NA	promoter-TSS (NM_145168)	promoter-TSS (NM_145168)	52	NM_145168	93517	Hs.87779	NM_145168	ENSG00000184860	SDR42E1	HSPC105	short chain dehydrogenase/reductase family 42E, member 1	protein-coding
ID-197	chr13	114271643	114272088	+	0	NA	intron (NM_007111, intron 3 of 11)	intron (NM_007111, intron 3 of 11)	32797	NM_007111	7027	Hs.79353	NM_007111	ENSG00000198176	TFDP1	DILC|DP1|DRTF1|Dp-1	transcription factor Dp-1	protein-coding
ID-494	chr2	242985002	242985311	+	0	NA	intron (NR_110220, intron 3 of 3)	intron (NR_110220, intron 3 of 3)	41133	NR_146651	105373979		NR_146651	ENSG00000232002	LINC01880	-	long intergenic non-protein coding RNA 1880	ncRNA
ID-121	chr11	721505	721929	+	0	NA	intron (NM_022772, intron 10 of 20)	G-rich|Low_complexity|Low_complexity	-14634	NM_001367390	10522	Hs.243994	NM_021008	ENSG00000177030	DEAF1	MRD24|NUDR|SPN|ZMYND5	DEAF1 transcription factor	protein-coding
ID-738	chr8	28747268	28748078	+	0	NA	promoter-TSS (NM_001324387)	promoter-TSS (NM_001324387)	25	NM_001145159	55756	Hs.162397	NM_018250	ENSG00000104299	INTS9	CPSF2L|INT9|RC74	integrator complex subunit 9	protein-coding
ID-689	chr6	168792301	168792677	+	0	NA	Intergenic	Intergenic	-49375	NM_001166412	64094	Hs.487200	NM_022138	ENSG00000112562	SMOC2	DTDP1|MST117|MSTP117|MSTP140|SMAP2|bA270C4A.1|bA37D8.1|dJ421D16.1	SPARC related modular calcium binding 2	protein-coding
ID-706	chr7	51674322	51674667	+	0	NA	Intergenic	Intergenic	-213541	NR_157843	107986794		NR_157843		LOC107986794	-	uncharacterized LOC107986794	ncRNA
ID-297	chr16	87888699	87889359	+	0	NA	intron (NM_003486, intron 1 of 9)	intron (NM_003486, intron 1 of 9)	1527	NR_162122	113218509		NR_162122		MIR11401	-	microRNA 11401	ncRNA
ID-454	chr2	28616510	28616832	+	0	NA	exon (NM_005253, exon 1 of 4)	exon (NM_005253, exon 1 of 4)	868	NR_103831	403150	Hs.562970	NR_103831	ENSG00000229951	FLJ31356	-	uncharacterized protein FLJ31356	ncRNA
ID-30	chr1	17559732	17560075	+	0	NA	intron (NM_013358, intron 11 of 15)	intron (NM_013358, intron 11 of 15)	-15690	NM_016233	51702	Hs.149195	NM_016233	ENSG00000142619	PADI3	PAD3|PDI3|UHS1	peptidyl arginine deiminase 3	protein-coding
ID-754	chr8	143183300	143183879	+	0	NA	Intergenic	Intergenic	-74111	NR_039682	100616268		NR_039682	ENSG00000265247	MIR4472-1	-	microRNA 4472-1	ncRNA
ID-274	chr16	50315100	50315392	+	0	NA	intron (NM_001114, intron 1 of 25)	MIR3|SINE|MIR	-11281	NR_106829	102465462		NR_106829	ENSG00000274969	MIR6771	hsa-mir-6771	microRNA 6771	ncRNA
ID-37	chr1	23881279	23881602	+	0	NA	Intergenic	CpG	4552	NM_002167	3399	Hs.76884	NM_002167	ENSG00000117318	ID3	HEIR-1|bHLHb25	inhibitor of DNA binding 3, HLH protein	protein-coding
ID-596	chr4	54457665	54457933	+	0	NA	promoter-TSS (NM_001126328)	promoter-TSS (NM_001126328)	-146	NM_001126328	84708	Hs.518760	NM_032622	ENSG00000072201	LNX1	LNX|MPDZ|PDZRN2	ligand of numb-protein X 1	protein-coding
ID-368	chr17	81008496	81009345	+	0	NA	intron (NM_001320742, intron 1 of 13)	intron (NM_001320742, intron 1 of 13)	726	NM_001320742	146712	Hs.607824	NM_001009905	ENSG00000175711	B3GNTL1	3-Gn-T8|B3GNT8|BGnT-8|beta-1|beta3Gn-T8|beta3GnTL1	UDP-GlcNAc:betaGal beta-1,3-N-acetylglucosaminyltransferase like 1	protein-coding
ID-379	chr18	71958557	71958821	+	0	NA	intron (NM_001190807, intron 1 of 3)	CpG	509	NM_001190807	1528	Hs.465413	NM_001914	ENSG00000166347	CYB5A	CYB5|MCB5|METAG	cytochrome b5 type A	protein-coding
ID-69	chr1	116721516	116721973	+	0	NA	Intergenic	Intergenic	67368	NM_152367	126868	Hs.376194	NM_152367	ENSG00000173212	MAB21L3	C1orf161	mab-21 like 3	protein-coding
ID-744	chr8	61705469	61705741	+	0	NA	intron (NM_017780, intron 3 of 37)	intron (NM_017780, intron 3 of 37)	51787	NM_001316690	55636	Hs.20395	NM_017780	ENSG00000171316	CHD7	CRG|HH5|IS3|KAL5	chromodomain helicase DNA binding protein 7	protein-coding
ID-93	chr10	15391101	15391429	+	0	NA	intron (NM_001010924, intron 1 of 7)	intron (NM_001010924, intron 1 of 7)	22023	NM_001010924	221061	Hs.66762	NM_001010924	ENSG00000148468	FAM171A1	APCN|C10orf38	family with sequence similarity 171 member A1	protein-coding
ID-219	chr14	107198727	107199009	+	0	NA	Intergenic	Intergenic	60346	NR_049827	100847062		NR_049827	ENSG00000265929	MIR5195	-	microRNA 5195	ncRNA
ID-334	chr17	52977832	52978084	+	0	NA	promoter-TSS (NM_001321173)	promoter-TSS (NM_001321173)	-94	NM_001321173	10040	Hs.153504	NM_005486	ENSG00000141198	TOM1L1	SRCASM	target of myb1 like 1 membrane trafficking protein	protein-coding
ID-768	chr9	33229395	33229695	+	0	NA	Intergenic	Intergenic	-10620	NM_014471	27290	Hs.555934	NM_014471	ENSG00000122711	SPINK4	HEL136|PEC-60|PEC60	serine peptidase inhibitor, Kazal type 4	protein-coding
ID-784	chr9	124044223	124044562	+	0	NA	non-coding (NR_103560, exon 1 of 1)	non-coding (NR_103560, exon 1 of 1)	3416	NR_103560	57000	Hs.522373	NM_020250	ENSG00000235865	GSN-AS1	C9orf31|MOST2	GSN antisense RNA 1	ncRNA
ID-389	chr19	770327	770626	+	0	NA	Intergenic	Intergenic	19364	NR_135168	126353	Hs.439180	NM_173481	ENSG00000099812	MISP	C19orf21|MISP1	mitotic spindle positioning	protein-coding
ID-431	chr19	42428720	42428997	+	0	NA	intron (NM_001365103, intron 1 of 5)	intron (NM_001365103, intron 1 of 5)	4015	NM_001365103	390937	Hs.590950	NM_001365103	ENSG00000268041	LOC390937	-	ETS domain-containing transcription factor ERF	protein-coding
ID-672	chr6	46081157	46081468	+	0	NA	intron (NM_001370650, intron 1 of 6)	intron (NM_001370650, intron 1 of 6)	16244	NM_001370650	53405	Hs.485489	NM_016929	ENSG00000112782	CLIC5	DFNB102|DFNB103|MST130|MSTP130	chloride intracellular channel 5	protein-coding
ID-259	chr16	16326051	16326471	+	0	NA	promoter-TSS (NM_001004067)	promoter-TSS (NM_001004067)	-124	NM_001004067	408050	Hs.460141	NM_001004067	ENSG00000103226	NOMO3	Nomo	NODAL modulator 3	protein-coding
ID-759	chr8	143820838	143821262	+	0	NA	Intergenic	CpG	2774	NM_020427	57152	Hs.103505	NM_020427	ENSG00000126233	SLURP1	ANUP|ARS|ArsB|LY6-MT|LY6LS|MDM	secreted LY6/PLAUR domain containing 1	protein-coding
ID-344	chr17	73545396	73545646	+	0	NA	intron (NM_001015002, intron 2 of 9)	intron (NM_001015002, intron 2 of 9)	23738	NM_001015002	3993	Hs.514477	NM_004524	ENSG00000073350	LLGL2	HGL|Hugl-2|LGL2	LLGL scribble cell polarity complex component 2	protein-coding
ID-766	chr8	145017354	145017761	+	0	NA	promoter-TSS (NM_201383)	promoter-TSS (NM_201383)	596	NM_201382	5339	Hs.434248	NM_000445	ENSG00000178209	PLEC	EBS1|EBSMD|EBSND|EBSO|EBSOG|EBSPA|HD1|LGMD2Q|LGMDR17|PCN|PLEC1|PLEC1b|PLTN	plectin	protein-coding
ID-728	chr7	154795550	154795837	+	0	NA	promoter-TSS (NM_007349)	promoter-TSS (NM_007349)	550	NR_028090	202781	Hs.193172	NR_028090	ENSG00000273344	PAXIP1-AS1	-	PAXIP1 antisense RNA 1 (head to head)	ncRNA
ID-509	chr20	45205587	45205858	+	0	NA	intron (NM_001193340, intron 9 of 12)	intron (NM_001193340, intron 9 of 12)	-26429	NM_080721	128506		NM_080721	ENSG00000149635	OCSTAMP	C20orf123|OC-STAMP|dJ257E24.3	osteoclast stimulatory transmembrane protein	protein-coding
ID-358	chr17	79303404	79303689	+	0	NA	Intergenic	Intergenic	-20498	NR_038080	284185	Hs.631762	NM_178519		LINC00482	C17orf55	long intergenic non-protein coding RNA 482	ncRNA
ID-469	chr2	103235692	103235991	+	0	NA	promoter-TSS (NM_003048)	promoter-TSS (NM_003048)	-171	NM_003048	6549	Hs.250083	NM_003048	ENSG00000115616	SLC9A2	NHE2	solute carrier family 9 member A2	protein-coding
ID-5	chr1	1003933	1004399	+	0	NA	Intergenic	CpG	5520	NM_001205252	401934	Hs.568137	NM_001205252	ENSG00000237330	RNF223	-	ring finger protein 223	protein-coding
ID-311	chr17	10196853	10197111	+	0	NA	Intergenic	AluSx|SINE|Alu	79341	NM_003802	8735	Hs.711142	NM_003802	ENSG00000006788	MYH13	MyHC-IIL|MyHC-eo	myosin heavy chain 13	protein-coding
ID-822	chrX	152663409	152664037	+	0	NA	exon (NM_001367770, exon 2 of 2)	exon (NM_001367770, exon 2 of 2)	2431	NM_001351294	649238	Hs.112603	NM_001351293	ENSG00000214897	PNMA6E	-	PNMA family member 6E	protein-coding
ID-705	chr7	44788295	44788919	+	0	NA	intron (NM_031449, intron 1 of 18)	intron (NM_031449, intron 1 of 18)	161	NM_031449	83637	Hs.77978	NM_031449	ENSG00000122515	ZMIZ2	NET27|TRAFIP20|ZIMP7|hZIMP7	zinc finger MIZ-type containing 2	protein-coding
ID-804	chr9	139421111	139421474	+	0	NA	intron (NM_017617, intron 2 of 33)	CpG	-7214	NR_039820	100616242		NR_039820	ENSG00000263403	MIR4673	-	microRNA 4673	ncRNA
ID-375	chr18	49417369	49417618	+	0	NA	Intergenic	Intergenic	-449074	NM_005215	1630	Hs.162025	NM_005215	ENSG00000187323	DCC	CRC18|CRCR1|HGPPS2|IGDCC1|MRMV1|NTN1R1	DCC netrin 1 receptor	protein-coding
ID-473	chr2	132559361	132559613	+	0	NA	promoter-TSS (NR_161366)	promoter-TSS (NR_161366)	-253	NR_161366	408029	Hs.145567	NR_161366		C2orf27B	-	chromosome 2 open reading frame 27B	ncRNA
ID-551	chr3	9975157	9975601	+	0	NA	promoter-TSS (NM_001031717)	promoter-TSS (NM_001031717)	-139	NM_001031717	78987	Hs.9383	NM_015513	ENSG00000163703	CRELD1	AVSD2|CIRRIN	cysteine rich with EGF like domains 1	protein-coding
ID-703	chr7	43966065	43966422	+	0	NA	promoter-TSS (NM_001077664)	promoter-TSS (NM_001077664)	208	NM_015983	51619	Hs.19196	NM_015983	ENSG00000078967	UBE2D4	HBUCE1	ubiquitin conjugating enzyme E2 D4 (putative)	protein-coding
ID-193	chr13	111158357	111158861	+	0	NA	intron (NM_001846, intron 45 of 47)	(TC)n|Simple_repeat|Simple_repeat	1917	NR_046583	100874203	Hs.508716	NR_046583	ENSG00000232814	COL4A2-AS1	-	COL4A2 antisense RNA 1	ncRNA
ID-722	chr7	140103762	140104071	+	0	NA	promoter-TSS (NM_001008749)	promoter-TSS (NM_001008749)	58	NM_001008749	401409	Hs.583545	NM_001008749	ENSG00000146955	RAB19	RAB19B	RAB19, member RAS oncogene family	protein-coding
ID-776	chr9	92291280	92291665	+	0	NA	intron (NR_024280, intron 3 of 5)	CpG	36774	NR_024280	100129066	Hs.125947	NR_024280	ENSG00000237372	UNQ6494	-	uncharacterized LOC100129066	ncRNA
ID-403	chr19	3721490	3721837	+	0	NA	promoter-TSS (NM_001267561)	promoter-TSS (NM_001267561)	-72	NM_001267561	27134	Hs.25527	NM_014428	ENSG00000105289	TJP3	ZO-3|ZO3	tight junction protein 3	protein-coding
ID-758	chr8	143809095	143809426	+	0	NA	promoter-TSS (NR_038925)	promoter-TSS (NR_038925)	619	NM_001363000	51337	Hs.368402	NM_016647	ENSG00000130193	THEM6	C8orf55|DSCD75	thioesterase superfamily member 6	protein-coding
ID-113	chr10	135073790	135074309	+	0	NA	Intergenic	Intergenic	-12660	NR_108078	101927671	Hs.741766	NR_108078	ENSG00000166917	MIR202HG	-	MIR202 host gene	ncRNA
ID-463	chr2	65644116	65644371	+	0	NA	intron (NM_181784, intron 1 of 5)	intron (NM_181784, intron 1 of 5)	15490	NM_181784	200734	Hs.59332	NM_181784	ENSG00000198369	SPRED2	Spred-2	sprouty related EVH1 domain containing 2	protein-coding
ID-666	chr6	28092248	28092529	+	0	NA	promoter-TSS (NM_025231)	promoter-TSS (NM_025231)	1	NM_025231	80345	Hs.656641	NM_025231	ENSG00000196812	ZSCAN16	ZNF392|ZNF435|dJ265C24.3	zinc finger and SCAN domain containing 16	protein-coding
ID-533	chr22	23487391	23487772	+	0	NA	promoter-TSS (NM_001349877)	promoter-TSS (NM_001349877)	70	NM_004914	9609	Hs.353024	NM_004914	ENSG00000100228	RAB36	-	RAB36, member RAS oncogene family	protein-coding
ID-503	chr20	31124608	31125053	+	0	NA	intron (NM_001256798, intron 1 of 10)	C-rich|Low_complexity|Low_complexity	27068	NR_110619	101929698	Hs.638392	NR_110619	ENSG00000277301	LOC101929698	-	uncharacterized LOC101929698	ncRNA
ID-782	chr9	100565583	100565853	+	0	NA	intron (NR_147055, intron 5 of 10)	GA-rich|Low_complexity|Low_complexity	49644	NR_147055	101928337		NR_147055	ENSG00000236130	PTCSC2	-	papillary thyroid carcinoma susceptibility candidate 2	ncRNA
ID-499	chr20	18037027	18037354	+	0	NA	intron (NM_001303462, intron 1 of 2)	CpG	1370	NM_021220	58495	Hs.661013	NM_021220	ENSG00000125850	OVOL2	CHED|CHED1|CHED2|EUROIMAGE566589|PPCD1|ZNF339	ovo like zinc finger 2	protein-coding
ID-328	chr17	45879744	45880043	+	0	NA	Intergenic	Intergenic	19267	NM_145798	114881	Hs.463320	NM_017731	ENSG00000006025	OSBPL7	ORP7	oxysterol binding protein like 7	protein-coding
ID-433	chr19	42748831	42749175	+	0	NA	Intergenic	CpG	-2249	NM_019884	2931	Hs.466828	NM_019884	ENSG00000105723	GSK3A	-	glycogen synthase kinase 3 alpha	protein-coding
ID-588	chr4	5877320	5877575	+	0	NA	intron (NM_001014809, intron 1 of 13)	intron (NM_001014809, intron 1 of 13)	12093	NM_001288662	1400	Hs.135270	NM_001313	ENSG00000072832	CRMP1	CRMP-1|DPYSL1|DRP-1|DRP1|ULIP-3	collapsin response mediator protein 1	protein-coding
ID-817	chr9	140317650	140318399	+	0	NA	promoter-TSS (NM_001286823)	promoter-TSS (NM_001286823)	177	NM_001256068	10811	Hs.495554	NM_006647	ENSG00000188747	NOXA1	NY-CO-31|SDCCAG31|p51NOX	NADPH oxidase activator 1	protein-coding
ID-693	chr6	170893425	170893680	+	0	NA	exon (NM_002598, exon 1 of 6)	exon (NM_002598, exon 1 of 6)	173	NM_002598	5134	Hs.367900	NM_002598	ENSG00000071994	PDCD2	RP8|ZMYND7	programmed cell death 2	protein-coding
ID-300	chr16	88704805	88705123	+	0	NA	promoter-TSS (NM_013278)	promoter-TSS (NM_013278)	-16	NM_013278	27189	Hs.278911	NM_013278	ENSG00000124391	IL17C	CX2|IL-17C	interleukin 17C	protein-coding
ID-441	chr19	49055168	49055658	+	0	NA	promoter-TSS (NM_177973)	promoter-TSS (NM_177973)	-16	NM_177973	6820	Hs.369331	NM_004605	ENSG00000088002	SULT2B1	ARCI14|HSST2	sulfotransferase family 2B member 1	protein-coding
ID-85	chr1	235242826	235243201	+	0	NA	Intergenic	Intergenic	48239	NR_002956	677802	Hs.744743	NR_002956	ENSG00000207181	SNORA14B	ACA14b	small nucleolar RNA, H/ACA box 14B	snoRNA
ID-312	chr17	16353706	16353997	+	0	NA	intron (NM_001113567, intron 2 of 3)	intron (NM_001113567, intron 2 of 3)	9311	NR_003054	692106		NR_003054	ENSG00000277512	SNORD65	HBII-135|SNORD65A	small nucleolar RNA, C/D box 65	snoRNA
ID-602	chr4	89187771	89188477	+	0	NA	intron (NM_152542, intron 5 of 6)	(ATGGTG)n|Simple_repeat|Simple_repeat	17589	NM_152542	152926	Hs.43744	NM_152542	ENSG00000163644	PPM1K	BDP|MSUDMV|PP2Ckappa|PP2Cm|PTMP|UG0882E07	protein phosphatase, Mg2+/Mn2+ dependent 1K	protein-coding
ID-800	chr9	138996149	138996455	+	0	NA	Intergenic	Intergenic	-9167	NM_144653	138151	Hs.112895	NM_144653	ENSG00000148411	NACC2	BEND9|BTBD14|BTBD14A|BTBD31|NAC-2|RBB	NACC family member 2	protein-coding
ID-238	chr16	584280	584528	+	0	NA	promoter-TSS (NR_049852)	promoter-TSS (NR_049852)	-912	NR_049852	100847028		NR_049852	ENSG00000266124	MIR5587	-	microRNA 5587	ncRNA
ID-732	chr8	1773085	1773454	+	0	NA	intron (NM_001308152, intron 1 of 27)	(CACCC)n|Simple_repeat|Simple_repeat	1177	NM_001308153	9639	Hs.98594	NM_014629	ENSG00000104728	ARHGEF10	GEF10|SNCV	Rho guanine nucleotide exchange factor 10	protein-coding
ID-356	chr17	79178379	79178677	+	0	NA	intron (NM_001319229, intron 5 of 24)	(CACCG)n|Simple_repeat|Simple_repeat	18237	NM_001319229	22994	Hs.514578	NM_014984	ENSG00000141577	CEP131	AZ1|AZI1|ZA1	centrosomal protein 131	protein-coding
ID-221	chr15	31508105	31508353	+	0	NA	promoter-TSS (NR_135834)	promoter-TSS (NR_135834)	5	NR_135834	102725022	Hs.664541	NR_135834		LINC02352	-	long intergenic non-protein coding RNA 2352	ncRNA
ID-702	chr7	41085173	41085477	+	0	NA	Intergenic	Intergenic	-55877	NR_110832	101928773	Hs.382363	NR_110832	ENSG00000224017	LINC01449	-	long intergenic non-protein coding RNA 1449	ncRNA
ID-206	chr14	96027288	96027667	+	0	NA	Intergenic	Intergenic	-12422	NR_146450	100506999	Hs.112858	NR_146449	ENSG00000258390	LINC02318	-	long intergenic non-protein coding RNA 2318	ncRNA
ID-386	chr19	610130	610389	+	0	NA	exon (NM_001194, exon 5 of 8)	exon (NM_001194, exon 5 of 8)	20378	NM_001194	610	Hs.124161	NM_001194	ENSG00000099822	HCN2	BCNG-2|BCNG2|HAC-1	hyperpolarization activated cyclic nucleotide gated potassium and sodium channel 2	protein-coding
ID-661	chr6	5782934	5783270	+	0	NA	Intergenic	Intergenic	-87597	NR_110842	101927950	Hs.571136	NR_110842	ENSG00000270174	LOC101927950	-	uncharacterized LOC101927950	ncRNA
ID-614	chr4	154126295	154126713	+	0	NA	intron (NM_001302693, intron 1 of 2)	intron (NM_001302693, intron 1 of 2)	909	NM_015271	23321	Hs.435711	NM_015271	ENSG00000109654	TRIM2	CMT2R|RNF86	tripartite motif containing 2	protein-coding
ID-417	chr19	14183367	14183645	+	0	NA	promoter-TSS (NR_111941)	promoter-TSS (NR_111941)	-315	NM_001291291	113230	Hs.372775	NM_001291291	ENSG00000141854	MISP3	-	MISP family member 3	protein-coding
ID-302	chr16	89913889	89914359	+	0	NA	intron (NM_032451, intron 2 of 14)	intron (NM_032451, intron 2 of 14)	19241	NM_032451	84501	Hs.461786	NM_032451	ENSG00000204991	SPIRE2	Spir-2	spire type actin nucleation factor 2	protein-coding
ID-628	chr5	68788466	68788749	+	0	NA	promoter-TSS (NM_001205254)	promoter-TSS (NM_001205254)	-10	NM_001205254	100506658	Hs.592605	NM_002538	ENSG00000197822	OCLN	BLCPMG|PPP1R115|PTORCH1	occludin	protein-coding
ID-708	chr7	73241864	73242477	+	0	NA	Intergenic	Intergenic	-3023	NM_001305	1364	Hs.647036	NM_001305	ENSG00000189143	CLDN4	CPE-R|CPER|CPETR|CPETR1|WBSCR8|hCPE-R	claudin 4	protein-coding
ID-640	chr5	127185690	127185976	+	0	NA	intron (NM_001317938, intron 5 of 6)	intron (NM_001317938, intron 5 of 6)	146752	NM_001317938	728586	Hs.582532	NM_001317938	ENSG00000230561	CCDC192	LINC01183	coiled-coil domain containing 192	protein-coding
ID-376	chr18	56452523	56452871	+	0	NA	Intergenic	Intergenic	-28415	NR_146904	105372147	Hs.210837	NR_146904	ENSG00000267593	LINC01926	-	long intergenic non-protein coding RNA 1926	ncRNA
ID-265	chr16	18573440	18573837	+	0	NA	promoter-TSS (NM_173614)	promoter-TSS (NM_173614)	-204	NM_001004060	283820	Hs.460141	NM_173614	ENSG00000185164	NOMO2	Nomo|PM5	NODAL modulator 2	protein-coding
ID-45	chr1	36554472	36554747	+	0	NA	TTS (NM_014466)	TTS (NM_014466)	116	NM_017825	54936	Hs.18021	NM_017825	ENSG00000116863	ADPRHL2	ARH3|CONDSIAS	ADP-ribosylhydrolase like 2	protein-coding
ID-657	chr5	180237284	180237594	+	0	NA	promoter-TSS (NM_001364384)	promoter-TSS (NM_001364384)	17	NM_001364384	4245	Hs.519818	NM_002406	ENSG00000131446	MGAT1	GLCNAC-TI|GLCT1|GLYT1|GNT-1|GNT-I|GnTI|MGAT	mannosyl (alpha-1,3-)-glycoprotein beta-1,2-N-acetylglucosaminyltransferase	protein-coding
ID-370	chr18	12396375	12396780	+	0	NA	Intergenic	MamRep1527|LTR|LTR	-11351	NM_006553	10650	Hs.514718	NM_006553	ENSG00000141391	PRELID3A	C18orf43|HFL-EDDG1|SLMO1	PRELI domain containing 3A	protein-coding
ID-486	chr2	232478379	232478629	+	0	NA	Intergenic	CpG	20929	NM_152614	165100	Hs.98104	NM_152614	ENSG00000177673	TEX44	C2orf57	testis expressed 44	protein-coding
ID-345	chr17	73717277	73717602	+	0	NA	promoter-TSS (NM_000213)	promoter-TSS (NM_000213)	-100	NM_000213	3691	Hs.632226	NM_000213	ENSG00000132470	ITGB4	CD104|GP150	integrin subunit beta 4	protein-coding
ID-671	chr6	44214599	44214863	+	0	NA	promoter-TSS (NM_001271971)	promoter-TSS (NM_001271971)	36	NM_001271972	3326	Hs.509736	NM_007355	ENSG00000096384	HSP90AB1	D6S182|HSP84|HSP90B|HSPC2|HSPCB	heat shock protein 90 alpha family class B member 1	protein-coding
ID-147	chr11	65560723	65560981	+	0	NA	intron (NM_004561, intron 1 of 3)	intron (NM_004561, intron 1 of 3)	-2513	NR_108085	101927828	Hs.666246	NR_108085	ENSG00000255120	OVOL1-AS1	-	OVOL1 antisense RNA 1	ncRNA
ID-821	chrX	112075959	112076207	+	0	NA	intron (NM_133265, intron 1 of 11)	intron (NM_133265, intron 1 of 11)	7976	NM_133265	154796	Hs.528051	NM_133265	ENSG00000126016	AMOT	-	angiomotin	protein-coding
ID-127	chr11	2225224	2225797	+	0	NA	Intergenic	Intergenic	31217	NR_039834	100616126		NR_039834	ENSG00000265258	MIR4686	-	microRNA 4686	ncRNA
ID-170	chr12	57081146	57081464	+	0	NA	non-coding (NR_104219, exon 1 of 8)	non-coding (NR_104219, exon 1 of 8)	476	NR_104219	10728	Hs.50425	NM_006601	ENSG00000110958	PTGES3	P23|TEBP|cPGES	prostaglandin E synthase 3	protein-coding
ID-796	chr9	134674529	134674841	+	0	NA	Intergenic	Intergenic	-59354	NM_001304275	2889	Hs.127897	NM_005312	ENSG00000107263	RAPGEF1	C3G|GRF2	Rap guanine nucleotide exchange factor 1	protein-coding
ID-555	chr3	43732721	43733064	+	0	NA	5' UTR (NM_001365649, exon 1 of 7)	5' UTR (NM_001365649, exon 1 of 7)	194	NM_001346469	55129	Hs.656657	NM_018075	ENSG00000160746	ANO10	SCAR10|TMEM16K	anoctamin 10	protein-coding
ID-436	chr19	45617065	45617320	+	0	NA	intron (NM_019121, intron 1 of 12)	intron (NM_019121, intron 1 of 12)	20755	NM_019121	284352	Hs.285363	NM_019121	ENSG00000104866	PPP1R37	LRRC68	protein phosphatase 1 regulatory subunit 37	protein-coding
ID-381	chr18	74844088	74844579	+	0	NA	intron (NM_001025100, intron 1 of 3)	CpG	406	NM_001025101	4155	Hs.551713	NM_002385	ENSG00000197971	MBP	-	myelin basic protein	protein-coding
ID-736	chr8	13134113	13134361	+	0	NA	promoter-TSS (NM_001316668)	promoter-TSS (NM_001316668)	56	NM_001348083	10395	Hs.134296	NM_006094	ENSG00000164741	DLC1	ARHGAP7|HP|STARD12|p122-RhoGAP	DLC1 Rho GTPase activating protein	protein-coding
ID-487	chr2	234263980	234264250	+	0	NA	intron (NM_152879, intron 1 of 29)	intron (NM_152879, intron 1 of 29)	975	NM_152879	8527	Hs.471675	NM_003648	ENSG00000077044	DGKD	DGKdelta|dgkd-2	diacylglycerol kinase delta	protein-coding
ID-106	chr10	133447837	133448135	+	0	NA	Intergenic	Intergenic	174549	NR_038365	399827	Hs.523353	NM_001001677	ENSG00000189275	LINC01164	-	long intergenic non-protein coding RNA 1164	ncRNA
ID-495	chr2	243030788	243031084	+	0	NA	non-coding (NR_130699, exon 1 of 8)	non-coding (NR_130699, exon 1 of 8)	152	NR_130702	728323	Hs.380737	NR_024437		LINC01881	-	long intergenic non-protein coding RNA 1881	ncRNA
ID-278	chr16	57657236	57657517	+	0	NA	intron (NM_001370441, intron 1 of 13)	intron (NM_001370441, intron 1 of 13)	3418	NM_001370433	9289	Hs.513633	NM_005682	ENSG00000205336	ADGRG1	BFPP|BPPR|GPR56|TM7LN4|TM7XN1	adhesion G protein-coupled receptor G1	protein-coding
ID-698	chr7	2563799	2564181	+	0	NA	intron (NM_001040167, intron 1 of 7)	CpG	-2718	NR_039791	100616116		NR_039791	ENSG00000264357	MIR4648	-	microRNA 4648	ncRNA
ID-412	chr19	8478041	8478354	+	0	NA	promoter-TSS (NM_001005415)	promoter-TSS (NM_001005415)	8	NM_001369777	51257	Hs.631861	NM_016496	ENSG00000099785	MARCH2	HSPC240|MARCH-II|RNF172	membrane associated ring-CH-type finger 2	protein-coding
ID-823	chrY	635476	635956	+	0	NA	Intergenic	Intergenic	100637	NM_006883	6473	Hs.105932	NM_000451	ENSG00000185960	SHOX	GCFX|PHOG|SHOXY|SS	short stature homeobox	protein-coding
ID-777	chr9	96928936	96929302	+	0	NA	Intergenic	CpG	-9120	NR_029476	406881		NR_029476	ENSG00000199165	MIRLET7A1	LET7A1|MIRNLET7A1|let-7a-1	microRNA let-7a-1	ncRNA
ID-659	chr6	2932354	2932716	+	0	NA	Intergenic	Intergenic	-28992	NM_004155	5272	Hs.104879	NM_004155	ENSG00000170542	SERPINB9	CAP-3|CAP3|PI-9|PI9	serpin family B member 9	protein-coding
ID-643	chr5	133428623	133429004	+	0	NA	Intergenic	Intergenic	-21559	NM_001346425	6932	Hs.573153	NM_003202	ENSG00000081059	TCF7	TCF-1	transcription factor 7	protein-coding
ID-773	chr9	71735473	71735848	+	0	NA	promoter-TSS (NM_001369870)	promoter-TSS (NM_001369870)	-520	NM_001170414	9414	Hs.50382	NM_004817	ENSG00000119139	TJP2	C9DUPq21.11|DFNA51|DUP9q21.11|PFIC4|X104|ZO2	tight junction protein 2	protein-coding
ID-234	chr15	75134940	75135363	+	0	NA	TTS (NM_001320778)	TTS (NM_001320778)	346	NM_001284364	25989	Hs.513034	NM_001099436	ENSG00000140474	ULK3	-	unc-51 like kinase 3	protein-coding
ID-402	chr19	3708360	3708682	+	0	NA	5' UTR (NM_001267560, exon 1 of 21)	5' UTR (NM_001267560, exon 1 of 21)	139	NM_001267560	27134	Hs.25527	NM_014428	ENSG00000105289	TJP3	ZO-3|ZO3	tight junction protein 3	protein-coding
ID-118	chr11	615353	615755	+	0	NA	5' UTR (NM_004029, exon 2 of 10)	5' UTR (NM_004029, exon 2 of 10)	396	NM_001572	3665	Hs.166120	NM_001572	ENSG00000185507	IRF7	IMD39|IRF-7|IRF-7H|IRF7A|IRF7B|IRF7C|IRF7H	interferon regulatory factor 7	protein-coding
ID-528	chr21	40757571	40757819	+	0	NA	intron (NM_001350296, intron 1 of 4)	CpG	-1994	NM_001146218	7485	Hs.198308	NM_004627	ENSG00000182093	GET1	CHD5|WRB	guided entry of tail-anchored proteins factor 1	protein-coding
ID-471	chr2	119924661	119925013	+	0	NA	Intergenic	Intergenic	-8510	NM_182528	165257	Hs.433493	NM_182528	ENSG00000144119	C1QL2	C1QTNF10|CTRP10	complement C1q like 2	protein-coding
ID-320	chr17	26826214	26826540	+	0	NA	Intergenic	Intergenic	-6989	NM_001369369	8456	Hs.58611	NM_003593	ENSG00000109101	FOXN1	FKHL20|RONU|WHN	forkhead box N1	protein-coding
ID-109	chr10	134677339	134677757	+	0	NA	intron (NM_001200049, intron 35 of 57)	intron (NM_001200049, intron 35 of 57)	-77897	NM_177400	84504	Hs.134013	NM_177400	ENSG00000148826	NKX6-2	GTX|NKX6.2|NKX6B|SPAX8	NK6 homeobox 2	protein-coding
ID-604	chr4	120376090	120376350	+	0	NA	promoter-TSS (NR_135112)	promoter-TSS (NR_135112)	282	NR_037630	645513	Hs.677546	NR_037630	ENSG00000245958	LOC645513	-	septin 7 pseudogene	pseudo
ID-184	chr12	133043045	133043456	+	0	NA	Intergenic	Intergenic	-23487	NM_001142641	57666	Hs.411138	NM_001142641	ENSG00000112787	FBRSL1	-	fibrosin like 1	protein-coding
ID-611	chr4	143235940	143236208	+	0	NA	intron (NM_001101669, intron 7 of 25)	intron (NM_001101669, intron 7 of 25)	531614	NM_001101669	8821	Hs.176376	NM_003866	ENSG00000109452	INPP4B	-	inositol polyphosphate-4-phosphatase type II B	protein-coding
ID-217	chr14	106804944	106805192	+	0	NA	Intergenic	Intergenic	60799	NR_033375	338004	Hs.569411	NR_033375		LINC00226	C14orf97|NCRNA00226	long intergenic non-protein coding RNA 226	ncRNA
ID-411	chr19	7948036	7948355	+	0	NA	Intergenic	Intergenic	-3078	NR_033250	388499	Hs.730360	NR_033250		LYPLA2P2	-	LYPLA2 pseudogene 2	pseudo
ID-493	chr2	242512156	242512606	+	0	NA	3' UTR (NM_032515, exon 5 of 5)	3' UTR (NM_032515, exon 5 of 5)	-13823	NR_033346	100379249	Hs.621128	NR_033346		BOK-AS1	BOK-AS|BOKAS|NAToB|NCRNA00151	BOK antisense RNA 1	ncRNA
ID-675	chr6	83903658	83904032	+	0	NA	promoter-TSS (NM_001199918)	promoter-TSS (NM_001199918)	-226	NM_001199917	5238	Hs.661665	NM_015599	ENSG00000013375	PGM3	AGM1|IMD23|PAGM|PGM 3	phosphoglucomutase 3	protein-coding
ID-651	chr5	167755842	167756165	+	0	NA	intron (NM_001161662, intron 1 of 22)	intron (NM_001161662, intron 1 of 22)	37353	NM_015238	23286	Hs.484047	NM_015238	ENSG00000113645	WWC1	HBEBP3|HBEBP36|KIBRA|MEMRYQTL|PPP1R168	WW and C2 domain containing 1	protein-coding
ID-478	chr2	178257142	178257419	+	0	NA	promoter-TSS (NM_003659)	promoter-TSS (NM_003659)	139	NR_026966	100130691	Hs.707723	NM_182585	ENSG00000213963	LOC100130691	-	uncharacterized LOC100130691	ncRNA
ID-641	chr5	127294374	127294714	+	0	NA	intron (NR_152813, intron 2 of 3)	intron (NR_152813, intron 2 of 3)	124323	NR_152810	644873	Hs.340623	NR_015360	ENSG00000245937	LINC01184	-	long intergenic non-protein coding RNA 1184	ncRNA
ID-322	chr17	37893883	37894259	+	0	NA	promoter-TSS (NM_005310)	promoter-TSS (NM_005310)	-120	NM_001330207	2886	Hs.86859	NM_005310	ENSG00000141738	GRB7	-	growth factor receptor bound protein 7	protein-coding
ID-225	chr15	43426010	43426267	+	0	NA	exon (NM_001347031, exon 1 of 11)	exon (NM_001347031, exon 1 of 11)	354	NM_024956	80021	Hs.511175	NM_024956	ENSG00000137842	TMEM62	-	transmembrane protein 62	protein-coding
ID-513	chr20	60942352	60942746	+	0	NA	promoter-TSS (NM_005560)	promoter-TSS (NM_005560)	-181	NM_005560	3911	Hs.473256	NM_005560	ENSG00000130702	LAMA5	-	laminin subunit alpha 5	protein-coding
ID-329	chr17	45961028	45961280	+	0	NA	Intergenic	Intergenic	12028	NR_135480	102724532	Hs.729067	NR_135480	ENSG00000264920	LOC102724532	-	uncharacterized LOC102724532	ncRNA
ID-92	chr10	11729779	11730056	+	0	NA	Intergenic	Intergenic	-54464	NM_024693	79746	Hs.22242	NM_024693	ENSG00000134463	ECHDC3	-	enoyl-CoA hydratase domain containing 3	protein-coding
ID-80	chr1	204183111	204183477	+	0	NA	promoter-TSS (NM_198447)	promoter-TSS (NM_198447)	-178	NM_198447	127845	Hs.532401	NM_198447	ENSG00000174567	GOLT1A	CGI-141|GOT1|HMFN1187|YMR292W|hGOT1b	golgi transport 1A	protein-coding
ID-272	chr16	30645466	30645770	+	0	NA	Intergenic	Intergenic	-16481	NM_001320464	78994	Hs.293629	NM_024031	ENSG00000156858	PRR14	-	proline rich 14	protein-coding
ID-808	chr9	139940311	139940661	+	0	NA	5' UTR (NM_015392, exon 1 of 9)	5' UTR (NM_015392, exon 1 of 9)	143	NM_015392	56654	Hs.719906	NM_015392	ENSG00000107281	NPDC1	CAB|CAB-|CAB-1|CAB1|NPDC-1	neural proliferation, differentiation and control 1	protein-coding
ID-578	chr4	1359531	1359798	+	0	NA	intron (NM_001317935, intron 7 of 13)	intron (NM_001317935, intron 7 of 13)	18320	NM_001317935	57654	Hs.380475	NM_020894	ENSG00000163945	UVSSA	KIAA1530|UVSS3	UV stimulated scaffold protein A	protein-coding
ID-371	chr18	20263377	20263763	+	0	NA	Intergenic	Intergenic	103230	NR_110782	101927571	Hs.335020	NR_110782	ENSG00000266850	LOC101927571	-	uncharacterized LOC101927571	ncRNA
ID-813	chr9	140092477	140092814	+	0	NA	intron (NM_001128228, intron 1 of 3)	intron (NM_001128228, intron 1 of 3)	2548	NM_001128228	286262	Hs.323445	NM_173691	ENSG00000176058	TPRN	C9orf75|DFNB79	taperin	protein-coding
ID-64	chr1	94312936	94313193	+	0	NA	promoter-TSS (NM_001261408)	promoter-TSS (NM_001261408)	-289	NM_001261408	8412	Hs.36958	NM_003567	ENSG00000137936	BCAR3	AND-34|NSP2|SH2D3B	BCAR3 adaptor protein, NSP family member	protein-coding
ID-734	chr8	10817571	10817885	+	0	NA	intron (NM_173683, intron 1 of 2)	intron (NM_173683, intron 1 of 2)	75084	NR_030328	693183		NR_030328	ENSG00000207600	MIR598	MIRN598|hsa-mir-598|mir-598	microRNA 598	ncRNA
ID-241	chr16	697593	697966	+	0	NA	TTS (NR_135177)	TTS (NR_135177)	1534	NR_135177	105371038		NR_135177		LOC105371038	-	uncharacterized LOC105371038	ncRNA
ID-502	chr20	30191894	30192184	+	0	NA	Intergenic	CpG	-1053	NM_181353	3397	Hs.504609	NM_002165	ENSG00000125968	ID1	ID|bHLHb24	inhibitor of DNA binding 1, HLH protein	protein-coding
ID-388	chr19	752598	752865	+	0	NA	intron (NR_135168, intron 1 of 3)	intron (NR_135168, intron 1 of 3)	1619	NR_135168	126353	Hs.439180	NM_173481	ENSG00000099812	MISP	C19orf21|MISP1	mitotic spindle positioning	protein-coding
ID-232	chr15	72523633	72523881	+	0	NA	promoter-TSS (NM_001206796)	promoter-TSS (NM_001206796)	208	NM_182470	5315	Hs.534770	NM_002654	ENSG00000067225	PKM	CTHBP|HEL-S-30|OIP3|PK3|PKM2|TCB|THBP1	pyruvate kinase M1/2	protein-coding
ID-815	chr9	140203724	140204076	+	0	NA	intron (NM_017820, intron 20 of 21)	intron (NM_017820, intron 20 of 21)	-7177	NM_001004354	441478	Hs.535075	NM_001004354	ENSG00000198435	NRARP	-	NOTCH regulated ankyrin repeat protein	protein-coding
ID-534	chr22	25348525	25348850	+	0	NA	Intergenic	CpG	-6025	NM_001001663	255349	Hs.329040	NM_001001663	ENSG00000206069	TMEM211	bA9F11.1	transmembrane protein 211	protein-coding
ID-351	chr17	76837132	76837407	+	0	NA	promoter-TSS (NM_001321291)	promoter-TSS (NM_001321291)	-660	NM_001321291	57602	Hs.464243	NM_025090	ENSG00000055483	USP36	DUB1	ubiquitin specific peptidase 36	protein-coding
ID-119	chr11	647724	648080	+	0	NA	intron (NM_021008, intron 11 of 11)	intron (NM_021008, intron 11 of 11)	10633	NM_000797	1815	Hs.99922	NM_000797	ENSG00000069696	DRD4	D4DR	dopamine receptor D4	protein-coding
ID-631	chr5	82271665	82272049	+	0	NA	Intergenic	LTR10F|LTR|ERV1	88299	NR_003139	677765	Hs.693283	NR_003139	ENSG00000238835	SCARNA18	SCARNA18A|U109	small Cajal body-specific RNA 18	ncRNA
ID-16	chr1	2347272	2347599	+	0	NA	Intergenic	Intergenic	-3425	NM_153818	5192	Hs.732228	NM_002617	ENSG00000157911	PEX10	NALD|PBD6A|PBD6B|RNF69	peroxisomal biogenesis factor 10	protein-coding
ID-676	chr6	111872971	111873297	+	0	NA	intron (NR_034109, intron 1 of 1)	intron (NR_034109, intron 1 of 1)	15348	NM_001164283	10758	Hs.561514	NM_147200	ENSG00000056972	TRAF3IP2	ACT1|C6orf2|C6orf4|C6orf5|C6orf6|CANDF8|CIKS|PSORS13	TRAF3 interacting protein 2	protein-coding
ID-343	chr17	73401764	73402058	+	0	NA	promoter-TSS (NM_002086)	promoter-TSS (NM_002086)	-121	NM_203506	2885	Hs.444356	NM_002086	ENSG00000177885	GRB2	ASH|EGFRBP-GRB2|Grb3-3|MST084|MSTP084|NCKAP2	growth factor receptor bound protein 2	protein-coding
ID-262	chr16	17398071	17398334	+	0	NA	intron (NM_022166, intron 2 of 11)	intron (NM_022166, intron 2 of 11)	166615	NM_022166	64131	Hs.22907	NM_022166	ENSG00000103489	XYLT1	DBQD2|PXYLT1|XT-I|XT1|XTI|XYLTI|xylT-I	xylosyltransferase 1	protein-coding
ID-740	chr8	37892048	37892368	+	0	NA	intron (NM_004095, intron 1 of 2)	intron (NM_004095, intron 1 of 2)	4156	NM_004095	1978	Hs.411641	NM_004095	ENSG00000187840	EIF4EBP1	4E-BP1|4EBP1|BP-1|PHAS-I	eukaryotic translation initiation factor 4E binding protein 1	protein-coding
ID-10	chr1	1100896	1101163	+	0	NA	Intergenic	Intergenic	-1455	NR_029639	406984		NR_029639	ENSG00000207730	MIR200B	MIRN200B|mir-200b	microRNA 200b	ncRNA
ID-549	chr22	50723746	50724050	+	0	NA	intron (NM_012401, intron 11 of 36)	CpG	-15089	NR_110887	5600	Hs.57732	NM_002751	ENSG00000185386	MAPK11	P38B|P38BETA2|PRKM11|SAPK2|SAPK2B|p38-2|p38Beta	mitogen-activated protein kinase 11	protein-coding
ID-26	chr1	16500093	16500530	+	0	NA	Intergenic	Intergenic	-17747	NM_001329090	1969	Hs.171596	NM_004431	ENSG00000142627	EPHA2	ARCC2|CTPA|CTPP1|CTRCT6|ECK	EPH receptor A2	protein-coding
ID-61	chr1	87258444	87258830	+	0	NA	Intergenic	Intergenic	88378	NM_001206652	51100	Hs.136309	NM_016009	ENSG00000097033	SH3GLB1	Bif-1|CGI-61|PPP1R70|dJ612B15.2	SH3 domain containing GRB2 like, endophilin B1	protein-coding
ID-809	chr9	139940758	139941250	+	0	NA	promoter-TSS (NM_015392)	promoter-TSS (NM_015392)	-375	NM_015392	56654	Hs.719906	NM_015392	ENSG00000107281	NPDC1	CAB|CAB-|CAB-1|CAB1|NPDC-1	neural proliferation, differentiation and control 1	protein-coding
ID-392	chr19	919646	920427	+	0	NA	exon (NM_032551, exon 4 of 5)	exon (NM_032551, exon 4 of 5)	2703	NM_032551	84634	Hs.208229	NM_032551	ENSG00000116014	KISS1R	AXOR12|CPPB1|GPR54|HH8|HOT7T175|KISS-1R	KISS1 receptor	protein-coding
ID-380	chr18	74104393	74104894	+	0	NA	intron (NM_014643, intron 3 of 7)	(TGGG)n|Simple_repeat|Simple_repeat	-98965	NR_136504	101927989	Hs.665186	NR_136504	ENSG00000265778	LOC101927989	-	uncharacterized LOC101927989	ncRNA
ID-771	chr9	37904114	37904500	+	0	NA	promoter-TSS (NR_024872)	promoter-TSS (NR_024872)	43	NR_024873	92014	Hs.634120	NM_033412	ENSG00000122696	SLC25A51	CG7943|MCART1	solute carrier family 25 member 51	protein-coding
ID-751	chr8	140670982	140671234	+	0	NA	intron (NM_001282534, intron 1 of 1)	intron (NM_001282534, intron 1 of 1)	44258	NM_001282534	51305	Hs.493037	NM_001282534	ENSG00000169427	KCNK9	K2p9.1|KT3.2|TASK-3|TASK3	potassium two pore domain channel subfamily K member 9	protein-coding
ID-204	chr14	70110189	70110437	+	0	NA	intron (NM_014734, intron 1 of 5)	intron (NM_014734, intron 1 of 5)	32000	NM_014734	9766	Hs.440025	NM_014734	ENSG00000100647	SUSD6	DRAGO|KIAA0247	sushi domain containing 6	protein-coding
ID-361	chr17	79520173	79520473	+	0	NA	promoter-TSS (NM_025161)	promoter-TSS (NM_025161)	-944	NM_025161	80233	Hs.313905	NM_025161	ENSG00000185504	FAAP100	C17orf70	FA core complex associated protein 100	protein-coding
ID-192	chr13	110239280	110239597	+	0	NA	Intergenic	Intergenic	-141183	NR_103846	101409253	Hs.578072	NR_103846	ENSG00000234854	LINC00676	-	long intergenic non-protein coding RNA 676	ncRNA
ID-341	chr17	70423629	70424035	+	0	NA	intron (NR_152516, intron 2 of 3)	intron (NR_152516, intron 2 of 3)	84880	NR_135222	146795	Hs.651743	NR_135222	ENSG00000264026	LINC02003	-	long intergenic non-protein coding RNA 2003	ncRNA
ID-425	chr19	18808585	18808919	+	0	NA	intron (NM_001098482, intron 1 of 14)	intron (NM_001098482, intron 1 of 14)	14262	NM_015321	23373	Hs.371096	NM_015321	ENSG00000105662	CRTC1	MAML2|MECT1|Mam-2|TORC-1|TORC1|WAMTP1	CREB regulated transcription coactivator 1	protein-coding
ID-716	chr7	102232995	102233272	+	0	NA	intron (NM_001277335, intron 15 of 19).2	intron (NM_001277335, intron 15 of 19).2	-20065	NM_001097615	548644	Hs.610255	NM_001015884	ENSG00000168255	POLR2J3	POLR2J2|RPB11b1|RPB11b2	RNA polymerase II subunit J3	protein-coding
ID-162	chr12	13543308	13543621	+	0	NA	Intergenic	Intergenic	-13785	NR_036555	283422	Hs.448717	NM_182558	ENSG00000180861	LINC01559	C12orf36	long intergenic non-protein coding RNA 1559	ncRNA
ID-72	chr1	154390824	154391076	+	0	NA	intron (NM_000565, intron 1 of 9)	intron (NM_000565, intron 1 of 9)	-11910	NR_147855	101928101	Hs.617089	NR_147855	ENSG00000228013	IL6R-AS1	-	IL6R antisense RNA 1	ncRNA
ID-47	chr1	40311107	40311407	+	0	NA	intron (NR_132413, intron 1 of 3)	intron (NR_132413, intron 1 of 3)	37919	NM_017646	54802	Hs.356554	NM_017646	ENSG00000043514	TRIT1	COXPD35|GRO1|IPPT|IPT|IPTase|MOD5|hGRO1	tRNA isopentenyltransferase 1	protein-coding
ID-144	chr11	64012998	64013274	+	0	NA	promoter-TSS (NR_135087)	promoter-TSS (NR_135087)	-202	NR_135087	105369340	Hs.697228	NR_135086	ENSG00000256940	PPP1R14B-AS1	-	PPP1R14B antisense RNA 1	ncRNA
ID-684	chr6	160511861	160512530	+	0	NA	intron (NM_000876, intron 44 of 47)	CpG	-1919	NR_003288	729603	Hs.674810	NR_003288	ENSG00000213073	LOC729603	-	calcineurin like EF-hand protein 1 pseudogene	pseudo
ID-308	chr17	5684945	5685390	+	0	NA	intron (NR_040000, intron 1 of 3)	G-rich|Low_complexity|Low_complexity	9613	NR_040000	339166	Hs.736088	NR_040000	ENSG00000284837	LOC339166	-	uncharacterized LOC339166	ncRNA
ID-434	chr19	44617287	44617580	+	0	NA	promoter-TSS (NM_001321685)	promoter-TSS (NM_001321685)	-97	NR_033341	100379224	Hs.585869	NR_033341	ENSG00000186019	LOC100379224	-	uncharacterized LOC100379224	ncRNA
ID-406	chr19	4062905	4063227	+	0	NA	intron (NM_015898, intron 1 of 2)	intron (NM_015898, intron 1 of 2)	2461	NM_001317990	51341	Hs.591384	NM_015898	ENSG00000178951	ZBTB7A	FBI-1|FBI1|LRF|TIP21|ZBTB7|ZNF857A|pokemon	zinc finger and BTB domain containing 7A	protein-coding
ID-8	chr1	1071989	1072512	+	0	NA	promoter-TSS (NR_038869)	promoter-TSS (NR_038869)	-147	NR_038869	254099	Hs.680488	NR_038869	ENSG00000223823	LINC01342	-	long intergenic non-protein coding RNA 1342	ncRNA
ID-514	chr20	61202046	61202310	+	0	NA	Intergenic	Intergenic	40059	NR_029676	406923		NR_029676	ENSG00000284508	MIR133A2	MIRN133A2|mir-133a-2	microRNA 133a-2	ncRNA
ID-283	chr16	68524932	68525244	+	0	NA	Intergenic	Intergenic	-42677	NM_018667	55512	Hs.368421	NM_018667	ENSG00000103056	SMPD3	NSMASE2	sphingomyelin phosphodiesterase 3	protein-coding
ID-146	chr11	65374759	65375013	+	0	NA	exon (NM_002419, exon 5 of 10)	exon (NM_002419, exon 5 of 10)	6806	NM_002419	4296	Hs.502872	NM_002419	ENSG00000173327	MAP3K11	MEKK11|MLK-3|MLK3|PTK1|SPRK	mitogen-activated protein kinase kinase kinase 11	protein-coding
ID-472	chr2	128292954	128293207	+	0	NA	promoter-TSS (NM_001080527)	promoter-TSS (NM_001080527)	-298	NM_001080527	4648	Hs.154578	NM_183371	ENSG00000169994	MYO7B	-	myosin VIIB	protein-coding
ID-601	chr4	85503798	85504089	+	0	NA	promoter-TSS (NM_001263)	promoter-TSS (NM_001263)	-337	NM_001263	1040	Hs.654899	NM_001263	ENSG00000163624	CDS1	CDS 1	CDP-diacylglycerol synthase 1	protein-coding
ID-29	chr1	17445730	17446083	+	0	NA	promoter-TSS (NM_007365)	promoter-TSS (NM_007365)	40	NM_007365	11240	Hs.33455	NM_007365	ENSG00000117115	PADI2	PAD-H19|PAD2|PDI2	peptidyl arginine deiminase 2	protein-coding
ID-125	chr11	1855414	1855733	+	0	NA	promoter-TSS (NM_001290333)	promoter-TSS (NM_001290333)	-84	NM_001290333	90019	Hs.161031	NM_138567	ENSG00000149043	SYT8	-	synaptotagmin 8	protein-coding
ID-680	chr6	149293641	149293958	+	0	NA	intron (NM_005715, intron 5 of 7)	intron (NM_005715, intron 5 of 7)	-7979	NR_038408	100128176	Hs.557541	NR_038408		UST-AS1	-	UST antisense RNA 1	ncRNA
ID-239	chr16	643514	643770	+	0	NA	intron (NM_021168, intron 1 of 5)	intron (NM_021168, intron 1 of 5)	3565	NM_001172665	57799	Hs.459630	NM_021168	ENSG00000197562	RAB40C	RARL|RASL8C	RAB40C, member RAS oncogene family	protein-coding
ID-727	chr7	151329566	151329842	+	0	NA	promoter-TSS (NM_001304531)	promoter-TSS (NM_001304531)	0	NM_001304531	51422	Hs.647072	NM_016203	ENSG00000106617	PRKAG2	AAKG|AAKG2|CMH6|H91620p|WPWS	protein kinase AMP-activated non-catalytic subunit gamma 2	protein-coding
ID-169	chr12	53306840	53307109	+	0	NA	intron (NM_001256293, intron 1 of 8)	intron (NM_001256293, intron 1 of 8)	-8114	NM_002273	3856	Hs.533782	NM_002273	ENSG00000170421	KRT8	CARD2|CK-8|CK8|CYK8|K2C8|K8|KO	keratin 8	protein-coding
ID-247	chr16	1642510	1643170	+	0	NA	intron (NM_014714, intron 4 of 30)	intron (NM_014714, intron 4 of 30)	12312	NR_135176	105371046	Hs.663325	NR_135176	ENSG00000260989	LOC105371046	-	uncharacterized LOC105371046	ncRNA
ID-803	chr9	139383196	139383510	+	0	NA	Intergenic	FLAM_C|SINE|Alu	-5142	NM_001276418	9919	Hs.522500	NM_014866	ENSG00000148396	SEC16A	KIAA0310|SEC16L|p250	SEC16 homolog A, endoplasmic reticulum export factor	protein-coding
ID-188	chr13	27546225	27546618	+	0	NA	Intergenic	L2c|LINE|L2	-153249	NR_046547	100874070	Hs.524923	NR_046547		USP12-AS1	-	USP12 antisense RNA 1	ncRNA
ID-760	chr8	144343927	144344256	+	0	NA	3' UTR (NM_173832, exon 3 of 3)	3' UTR (NM_173832, exon 3 of 3)	-5524	NM_138465	2738	Hs.400533	NM_138465	ENSG00000250571	GLI4	HKR4|ZNF928	GLI family zinc finger 4	protein-coding
ID-571	chr3	195361717	195362060	+	0	NA	Intergenic	CpG	17142	NR_136186	105374297	Hs.655175	NR_136185		LOC105374297	-	uncharacterized LOC105374297	ncRNA
ID-373	chr18	47376093	47376378	+	0	NA	non-coding (NR_117096, exon 4 of 4)	non-coding (NR_117096, exon 4 of 4)	35842	NR_117096	103091864	Hs.646459	NR_117096	ENSG00000267322	SNHG22	SCARNA17|SCARNA17HG	small nucleolar RNA host gene 22	ncRNA
ID-518	chr20	62446528	62447546	+	0	NA	intron (NR_110081, intron 1 of 2)	intron (NR_110081, intron 1 of 2)	7608	NR_110081	101928604	Hs.676054	NR_110081		ZBTB46-AS1	-	ZBTB46 antisense RNA 1	ncRNA
ID-662	chr6	10423482	10423782	+	0	NA	Intergenic	Intergenic	-3339	NM_001042425	7020	Hs.519880	NM_003220	ENSG00000137203	TFAP2A	AP-2|AP-2alpha|AP2TF|BOFS|TFAP2	transcription factor AP-2 alpha	protein-coding
ID-57	chr1	59350967	59351294	+	0	NA	intron (NR_108106, intron 1 of 1)	intron (NR_108106, intron 1 of 1)	100307	NR_034014	100131060	Hs.680604	NR_034014	ENSG00000234807	LINC01135	-	long intergenic non-protein coding RNA 1135	ncRNA
ID-450	chr2	8640908	8641304	+	0	NA	Intergenic	Intergenic	82816	NR_110257	101929567	Hs.634706	NR_110257	ENSG00000236008	LINC01814	-	long intergenic non-protein coding RNA 1814	ncRNA
ID-580	chr4	2010898	2011328	+	0	NA	promoter-TSS (NM_005663)	promoter-TSS (NM_005663)	-412	NM_005663	7469	Hs.21771	NM_005663	ENSG00000185049	NELFA	NELF-A|P/OKcl.15|WHSC2	negative elongation factor complex member A	protein-coding
ID-593	chr4	40516427	40516689	+	0	NA	promoter-TSS (NM_001371113)	promoter-TSS (NM_001371113)	40	NM_001371113
ID-126	chr11	2224504	2224773	+	0	NA	Intergenic	Intergenic	30345	NR_039834	100616126		NR_039834	ENSG00000265258	MIR4686	-	microRNA 4686	ncRNA
ID-243	chr16	771291	772040	+	0	NA	TTS (NM_001031737)	TTS (NM_001031737)	519	NM_001271285	65990	Hs.166244	NM_023933	ENSG00000103254	FAM173A	C16orf24	family with sequence similarity 173 member A	protein-coding
ID-697	chr7	2354159	2354522	+	0	NA	promoter-TSS (NM_013321)	promoter-TSS (NM_013321)	-264	NM_013321	29886	Hs.584900	NM_013321	ENSG00000106266	SNX8	Mvp1	sorting nexin 8	protein-coding
ID-606	chr4	128983054	128983341	+	0	NA	intron (NR_146772, intron 1 of 19)	CpG	730	NM_001278604	55132	Hs.654971	NM_018078	ENSG00000138709	LARP1B	LARP2	La ribonucleoprotein domain family member 1B	protein-coding
ID-414	chr19	11308307	11308574	+	0	NA	promoter-TSS (NM_001136191)	promoter-TSS (NM_001136191)	-219	NM_001136191	25959	Hs.284208	NM_015493	ENSG00000197256	KANK2	ANKRD25|MXRA3|NPHS16|PPKWH|SIP	KN motif and ankyrin repeat domains 2	protein-coding
ID-623	chr5	1545116	1545473	+	0	NA	Intergenic	Intergenic	-21219	NM_024830	79888	Hs.368853	NM_024830	ENSG00000153395	LPCAT1	AGPAT10|AGPAT9|AYTL2|LPCAT-1|PFAAP3|lpcat|lysoPAFAT	lysophosphatidylcholine acyltransferase 1	protein-coding
ID-574	chr4	616255	616811	+	0	NA	Intergenic	Intergenic	-2830	NM_000283	5158	Hs.623810	NM_000283	ENSG00000133256	PDE6B	CSNB3|CSNBAD2|GMP-PDEbeta|PDEB|RP40|rd1	phosphodiesterase 6B	protein-coding
ID-314	chr17	16394844	16395119	+	0	NA	intron (NM_001113567, intron 1 of 3)	CpG	526	NM_001113567	388341	Hs.25425	NM_207387	ENSG00000181350	LRRC75A	C17orf76|FAM211A	leucine rich repeat containing 75A	protein-coding
ID-332	chr17	48133090	48133402	+	0	NA	promoter-TSS (NM_002204)	promoter-TSS (NM_002204)	-143	NR_038230	284080	Hs.274864	NR_038230	ENSG00000246640	PICART1	-	p53 inducible cancer associated RNA transcript 1	ncRNA
ID-470	chr2	118771132	118771452	+	0	NA	intron (NM_019044, intron 1 of 23)	CpG	354	NM_019044	54520	Hs.107845	NM_019044	ENSG00000125633	CCDC93	-	coiled-coil domain containing 93	protein-coding
ID-18	chr1	3371091	3371524	+	0	NA	promoter-TSS (NM_014448)	promoter-TSS (NM_014448)	78	NM_014448	27237	Hs.87435	NM_014448	ENSG00000130762	ARHGEF16	GEF16|NBR	Rho guanine nucleotide exchange factor 16	protein-coding
ID-501	chr20	20350042	20350323	+	0	NA	exon (NM_002196, exon 1 of 1)	exon (NM_002196, exon 1 of 1)	1434	NM_002196	3642	Hs.89584	NM_002196	ENSG00000173404	INSM1	IA-1|IA1	INSM transcriptional repressor 1	protein-coding
ID-639	chr5	123625478	123625823	+	0	NA	intron (NR_125774, intron 4 of 5)	intron (NR_125774, intron 4 of 5)	148563	NR_125774	103724389	Hs.582211	NR_125774		LINC01170	-	long intergenic non-protein coding RNA 1170	ncRNA
ID-788	chr9	129677186	129677840	+	0	NA	promoter-TSS (NM_001366400)	promoter-TSS (NM_001366400)	-205	NM_001366400	9649	Hs.432842	NM_014636	ENSG00000136828	RALGPS1	RALGEF2|RALGPS1A	Ral GEF with PH domain and SH3 binding motif 1	protein-coding
ID-619	chr5	1130663	1131015	+	0	NA	Intergenic	Intergenic	-18661	NM_006598	10723	Hs.172613	NM_006598	ENSG00000113504	SLC12A7	KCC4	solute carrier family 12 member 7	protein-coding
ID-230	chr15	66678910	66679158	+	0	NA	promoter-TSS (NM_002755)	promoter-TSS (NM_002755)	-177	NM_002755	5604	Hs.145442	NM_002755	ENSG00000169032	MAP2K1	CFC3|MAPKK1|MEK1|MKK1|PRKMK1	mitogen-activated protein kinase kinase 1	protein-coding
ID-276	chr16	53536666	53537123	+	0	NA	intron (NM_001308325, intron 1 of 9)	CpG	227	NM_022476	64400	Hs.380897	NM_022476	ENSG00000166971	AKTIP	FT1|FTS	AKT interacting protein	protein-coding
ID-592	chr4	25865062	25865400	+	0	NA	promoter-TSS (NM_001297592)	promoter-TSS (NM_001297592)	-43	NM_001297592	23231	Hs.479384	NM_015187	ENSG00000091490	SEL1L3	Sel-1L3	SEL1L family member 3	protein-coding
ID-633	chr5	89854451	89855025	+	0	NA	intron (NM_032119, intron 1 of 89)	CpG	124	NM_032119	84059	Hs.591777	NM_032119	ENSG00000164199	ADGRV1	FEB4|GPR98|MASS1|USH2B|USH2C|VLGR1|VLGR1b	adhesion G protein-coupled receptor V1	protein-coding
ID-324	chr17	39683830	39684157	+	0	NA	intron (NM_002276, intron 1 of 5)	CpG	567	NM_002276	3880	Hs.654568	NM_002276	ENSG00000171345	KRT19	CK19|K19|K1CS	keratin 19	protein-coding
ID-466	chr2	73144479	73144846	+	0	NA	promoter-TSS (NM_004097)	promoter-TSS (NM_004097)	14	NM_004097	2016	Hs.516090	NM_004097	ENSG00000135638	EMX1	-	empty spiracles homeobox 1	protein-coding
ID-525	chr21	38091911	38092229	+	0	NA	intron (NM_009586, intron 3 of 9)	intron (NM_009586, intron 3 of 9)	20655	NM_009586	6493	Hs.146186	NM_005069	ENSG00000159263	SIM2	HMC13F06|HMC29C01|SIM|bHLHe15	SIM bHLH transcription factor 2	protein-coding
ID-609	chr4	141073128	141073460	+	0	NA	intron (NM_018717, intron 1 of 4)	CpG	2044	NM_018717	55534	Hs.586165	NM_018717	ENSG00000196782	MAML3	CAGH3|ERDA3|GDN|MAM-2|MAM2|TNRC3|mam-3	mastermind like transcriptional coactivator 3	protein-coding
ID-695	chr7	1595895	1596205	+	0	NA	promoter-TSS (NM_001097620)	promoter-TSS (NM_001097620)	-209	NM_001097620	202915	Hs.592174	NM_152689	ENSG00000164855	TMEM184A	SDMG1	transmembrane protein 184A	protein-coding
ID-792	chr9	132145253	132145514	+	0	NA	Intergenic	Intergenic	46181	NR_120686	100506119	Hs.624047	NR_120685	ENSG00000233901	LINC01503	-	long intergenic non-protein coding RNA 1503	ncRNA
ID-34	chr1	22109361	22109657	+	0	NA	5' UTR (NM_001330394, exon 1 of 26)	5' UTR (NM_001330394, exon 1 of 26)	133	NM_001350168	84196	Hs.467524	NM_032236	ENSG00000090686	USP48	RAP1GA1|USP31	ubiquitin specific peptidase 48	protein-coding
ID-149	chr11	72497486	72497863	+	0	NA	intron (NM_006645, intron 1 of 6)	intron (NM_006645, intron 1 of 6)	3099	NR_039841	100616410		NR_039841	ENSG00000265064	MIR4692	-	microRNA 4692	ncRNA
ID-540	chr22	43525174	43525422	+	0	NA	exon (NM_001197, exon 5 of 5)	exon (NM_001197, exon 5 of 5)	14105	NR_046423	27349	Hs.349111	NM_014507	ENSG00000100294	MCAT	FASN2C|MCT|MCT1|MT|NET62|fabD	malonyl-CoA-acyl carrier protein transacylase	protein-coding
ID-378	chr18	71814519	71814808	+	0	NA	intron (NM_001142958, intron 1 of 9)	CpG	406	NM_001142958	201456	Hs.664011	NM_152676	ENSG00000141665	FBXO15	FBX15	F-box protein 15	protein-coding
ID-801	chr9	138999462	138999710	+	0	NA	Intergenic	Intergenic	10691	NM_001256526	90120	Hs.287411	NM_152833	ENSG00000238227	TMEM250	C9orf69	transmembrane protein 250	protein-coding
ID-506	chr20	32320249	32320585	+	0	NA	intron (NM_001282933, intron 1 of 14)	CpG	615	NM_001282933	84905	Hs.516989	NM_032819	ENSG00000131061	ZNF341	HIES3	zinc finger protein 341	protein-coding
ID-710	chr7	73942230	73942542	+	0	NA	intron (NM_016328, intron 8 of 26)	intron (NM_016328, intron 8 of 26)	-67909	NR_162116	113218504		NR_162116		MIR10525	-	microRNA 10525	ncRNA
ID-673	chr6	52368584	52369000	+	0	NA	intron (NM_012288, intron 10 of 10)	intron (NM_012288, intron 10 of 10)	73066	NM_012288	9697	Hs.520182	NM_012288	ENSG00000065308	TRAM2	-	translocation associated membrane protein 2	protein-coding
ID-492	chr2	242145954	242146515	+	0	NA	intron (NM_001370694, intron 10 of 24)	intron (NM_001370694, intron 10 of 24)	18142	NM_001370694	50636	Hs.163909	NM_001001666	ENSG00000146205	ANO7	D-TMPP|DTMPP|IPCA-5|IPCA5|NGEP|PCANAP5|PCANAP5L|TMEM16G	anoctamin 7	protein-coding
ID-395	chr19	1528378	1528933	+	0	NA	intron (NM_001243079, intron 8 of 13)	(CCCA)n|Simple_repeat|Simple_repeat	4579	NM_001243079	126520	Hs.195352	NM_001011716	ENSG00000185988	PLK5	PLK-5|PLK5P|SgK384ps	polo like kinase 5	protein-coding
ID-807	chr9	139844315	139844861	+	0	NA	Intergenic	CpG	-2137	NM_178536	286256	Hs.440519	NM_178536	ENSG00000184925	LCN12	-	lipocalin 12	protein-coding
ID-552	chr3	11760983	11761381	+	0	NA	intron (NM_014667, intron 1 of 5)	CpG	831	NM_001284390	9686	Hs.740389	NM_014667	ENSG00000144560	VGLL4	VGL-4	vestigial like family member 4	protein-coding
ID-209	chr14	104013052	104013347	+	0	NA	Intergenic	Intergenic	15458	NM_004873	9529	Hs.5443	NM_004873	ENSG00000166170	BAG5	BAG-5	BCL2 associated athanogene 5	protein-coding
ID-577	chr4	1003642	1004122	+	0	NA	Intergenic	CpG	-1532	NM_001004356	53834	Hs.193326	NM_021923	ENSG00000127418	FGFRL1	FGFR-5|FGFR5|FHFR	fibroblast growth factor receptor like 1	protein-coding
ID-299	chr16	88567375	88568166	+	0	NA	intron (NM_153813, intron 3 of 9)	intron (NM_153813, intron 3 of 9)	29691	NR_148997	100128882	Hs.722546	NR_148997	ENSG00000261744	LOC100128882	-	uncharacterized LOC100128882	ncRNA
ID-112	chr10	135071689	135072069	+	0	NA	Intergenic	Intergenic	-10490	NR_108078	101927671	Hs.741766	NR_108078	ENSG00000166917	MIR202HG	-	MIR202 host gene	ncRNA
ID-391	chr19	891458	892112	+	0	NA	intron (NM_005481, intron 1 of 15)	CpG	1402	NM_005481	10025	Hs.365207	NM_005481	ENSG00000175221	MED16	DRIP92|THRAP5|TRAP95	mediator complex subunit 16	protein-coding
ID-310	chr17	8702527	8702912	+	0	NA	promoter-TSS (NM_152599)	promoter-TSS (NM_152599)	-36	NM_152599	162387	Hs.213603	NM_152599	ENSG00000185156	MFSD6L	-	major facilitator superfamily domain containing 6 like	protein-coding
ID-43	chr1	27286677	27287103	+	0	NA	promoter-TSS (NM_152365)	promoter-TSS (NM_152365)	69	NM_152365	126695	Hs.188881	NM_152365	ENSG00000175707	KDF1	C1orf172|ECTD12	keratinocyte differentiation factor 1	protein-coding
ID-226	chr15	44486969	44487419	+	0	NA	promoter-TSS (NM_001286490)	promoter-TSS (NM_001286490)	275	NM_001322950	84978	Hs.578544	NM_032892	ENSG00000171877	FRMD5	-	FERM domain containing 5	protein-coding
ID-805	chr9	139422131	139422424	+	0	NA	intron (NM_017617, intron 2 of 33)	intron (NM_017617, intron 2 of 33)	-8199	NR_039820	100616242		NR_039820	ENSG00000263403	MIR4673	-	microRNA 4673	ncRNA
ID-249	chr16	2104780	2105179	+	0	NA	intron (NM_001318827, intron 4 of 38)	intron (NM_001318827, intron 4 of 38)	6776	NM_001318832	7249	Hs.90303	NM_000548	ENSG00000103197	TSC2	LAM|PPP1R160|TSC4	TSC complex subunit 2	protein-coding
ID-713	chr7	83652283	83652538	+	0	NA	intron (NM_006080, intron 6 of 16)	intron (NM_006080, intron 6 of 16)	171695	NM_006080	10371	Hs.252451	NM_006080	ENSG00000075213	SEMA3A	COLL1|HH16|Hsema-I|Hsema-III|SEMA1|SEMAD|SEMAIII|SEMAL|SemD|coll-1	semaphorin 3A	protein-coding
ID-307	chr17	3791655	3791929	+	0	NA	intron (NM_032294, intron 1 of 15)	MIR|SINE|MIR	2245	NM_172206	84254	Hs.8417	NM_032294	ENSG00000004660	CAMKK1	CAMKKA	calcium/calmodulin dependent protein kinase kinase 1	protein-coding
ID-484	chr2	219866389	219866902	+	0	NA	promoter-TSS (NR_046086)	promoter-TSS (NR_046086)	-215	NR_029867	494324		NR_029867	ENSG00000198973	MIR375	MIRN375|hsa-mir-375|miRNA375|mir-375	microRNA 375	ncRNA
ID-595	chr4	48271434	48271727	+	0	NA	intron (NM_003215, intron 1 of 17)	CpG	275	NM_003215	7006	Hs.479670	NM_003215	ENSG00000135605	TEC	PSCTK4	tec protein tyrosine kinase	protein-coding
ID-398	chr19	2332834	2333396	+	0	NA	intron (NM_152988, intron 1 of 15)	intron (NM_152988, intron 1 of 15)	4432	NM_152988	56928	Hs.744026	NM_152988	ENSG00000005206	SPPL2B	IMP-4|IMP4|PSH4|PSL1	signal peptide peptidase like 2B	protein-coding
ID-726	chr7	150064969	150065379	+	0	NA	promoter-TSS (NM_001099696)	promoter-TSS (NM_001099696)	-11	NM_001362746	29803	Hs.647086	NM_013400	ENSG00000214022	REPIN1	AP4|RIP60|ZNF464|Zfp464	replication initiator 1	protein-coding
ID-357	chr17	79224848	79225528	+	0	NA	exon (NM_138570, exon 14 of 14)	exon (NM_138570, exon 14 of 14)	11474	NR_148426	284184	Hs.356545	NM_001086521	ENSG00000224877	NDUFAF8	C17orf89	NADH:ubiquinone oxidoreductase complex assembly factor 8	protein-coding
ID-626	chr5	10353671	10354071	+	0	NA	promoter-TSS (NM_001270661)	promoter-TSS (NM_001270661)	64	NM_005885	10299	Hs.432862	NM_005885	ENSG00000145495	MARCH6	DOA10|MARCH-VI|RNF176|TEB4	membrane associated ring-CH-type finger 6	protein-coding
ID-670	chr6	37071117	37071428	+	0	NA	Intergenic	Intergenic	-66656	NM_002648	5292	Hs.81170	NM_002648	ENSG00000137193	PIM1	PIM	Pim-1 proto-oncogene, serine/threonine kinase	protein-coding
ID-476	chr2	165698613	165698888	+	0	NA	promoter-TSS (NM_001365670)	promoter-TSS (NM_001365670)	-164	NM_001365670	22837	Hs.470457	NM_014900	ENSG00000082438	COBLL1	COBLR1	cordon-bleu WH2 repeat protein like 1	protein-coding
ID-111	chr10	135060845	135061144	+	0	NA	TTS (NR_030170)	TTS (NR_030170)	130	NR_030170	574448		NR_030170	ENSG00000284219	MIR202	MIRN202|hsa-mir-202|mir-202	microRNA 202	ncRNA
ID-656	chr5	179720659	179720952	+	0	NA	Intergenic	Intergenic	-1722	NM_001364610	5601	Hs.484371	NM_002752	ENSG00000050748	MAPK9	JNK-55|JNK2|JNK2A|JNK2ALPHA|JNK2B|JNK2BETA|PRKM9|SAPK|SAPK1a|p54a|p54aSAPK	mitogen-activated protein kinase 9	protein-coding
ID-660	chr6	3457239	3457613	+	0	NA	promoter-TSS (NM_001286456)	promoter-TSS (NM_001286456)	-633	NM_001286456	63027	Hs.713588	NM_015482	ENSG00000137266	SLC22A23	C6orf85	solute carrier family 22 member 23	protein-coding
ID-522	chr21	33251597	33251848	+	0	NA	intron (NM_014586, intron 1 of 10)	intron (NM_014586, intron 1 of 10)	6389	NM_014586	30811	Hs.109437	NM_014586	ENSG00000142149	HUNK	-	hormonally up-regulated Neu-associated kinase	protein-coding
ID-504	chr20	31211355	31211720	+	0	NA	Intergenic	Intergenic	36256	NR_034152	149950	Hs.516980	NM_001010976	ENSG00000204393	NOL4L-DT	-	NOL4L divergent transcript	ncRNA
ID-819	chr9	140388840	140389519	+	0	NA	intron (NM_001098537, intron 19 of 34)	intron (NM_001098537, intron 19 of 34)	-35393	NM_015537	26012	Hs.455336	NM_015537	ENSG00000165802	NSMF	HH9|NELF	NMDA receptor synaptonuclear signaling and neuronal migration factor	protein-coding
ID-94	chr10	47075296	47075657	+	0	NA	Intergenic	Intergenic	-6344	NM_001278795	100996758	Hs.524719	NM_001278795	ENSG00000264717	NPY4R2	CH17-360D5.1|NPY4-R|NPY4R|PP1|PPYR1	neuropeptide Y receptor Y4-2	protein-coding
ID-460	chr2	62532183	62532577	+	0	NA	Intergenic	Intergenic	89724	NM_001319075	10678	Hs.173203	NM_006577	ENSG00000170340	B3GNT2	3-Gn-T1|3-Gn-T2|B3GN-T2|B3GNT|B3GNT-2|B3GNT1|BETA3GNT|BGNT2|BGnT-2|beta-1|beta3Gn-T1|beta3Gn-T2	UDP-GlcNAc:betaGal beta-1,3-N-acetylglucosaminyltransferase 2	protein-coding
ID-166	chr12	48336370	48336800	+	0	NA	Intergenic	(CCCA)n|Simple_repeat|Simple_repeat	-20745	NM_001143843	79022	Hs.596726	NM_024056	ENSG00000134291	TMEM106C	-	transmembrane protein 106C	protein-coding
ID-363	chr17	80399048	80399555	+	0	NA	intron (NM_173620, intron 10 of 11)	G-rich|Low_complexity|Low_complexity	8301	NM_001193655	79415	Hs.163113	NM_001033046	ENSG00000178927	CYBC1	C17orf62|Eros	cytochrome b-245 chaperone 1	protein-coding
ID-15	chr1	1981485	1981802	+	0	NA	promoter-TSS (NR_135509)	promoter-TSS (NR_135509)	-134	NR_135509	105378591	Hs.371879	NR_135509	ENSG00000226969	LOC105378591	-	uncharacterized LOC105378591	ncRNA
ID-532	chr22	22549690	22550066	+	0	NA	Intergenic	Intergenic	-49320	NM_001303509	7441	Hs.247979	NM_007128	ENSG00000169575	VPREB1	CD179a|IGI|IGVPB|VPREB	V-set pre-B cell surrogate light chain 1	protein-coding
ID-550	chr22	51061469	51061809	+	0	NA	3' UTR (NM_001085425, exon 9 of 9)	3' UTR (NM_001085425, exon 9 of 9)	4941	NM_001362782	410	Hs.88251	NM_000487	ENSG00000100299	ARSA	ASA|MLD	arylsulfatase A	protein-coding
ID-289	chr16	84682318	84682581	+	0	NA	intron (NM_001303451, intron 1 of 3)	CpG	332	NM_024731	79786	Hs.222731	NM_024731	ENSG00000135686	KLHL36	C16orf44	kelch like family member 36	protein-coding
ID-65	chr1	95850098	95850520	+	0	NA	Intergenic	Intergenic	-32646	NR_146486	101928169		NR_146486		LINC01650	-	long intergenic non-protein coding RNA 1650	ncRNA
ID-384	chr19	456748	457350	+	0	NA	intron (NM_012435, intron 1 of 12)	intron (NM_012435, intron 1 of 12)	3947	NM_012435	25759	Hs.30965	NM_012435	ENSG00000129946	SHC2	SCK|SHCB|SLI	SHC adaptor protein 2	protein-coding
ID-594	chr4	40548878	40549203	+	0	NA	intron (NM_001371114, intron 1 of 5)	intron (NM_001371114, intron 1 of 5)	-31038	NM_019027	54502	Hs.518727	NM_019027	ENSG00000163694	RBM47	NET18	RNA binding motif protein 47	protein-coding
ID-229	chr15	58586479	58586761	+	0	NA	Intergenic	Intergenic	-137570	NM_000236	3990	Hs.654472	NM_000236	ENSG00000166035	LIPC	HDLCQ12|HL|HTGL|LIPH	lipase C, hepatic type	protein-coding
ID-286	chr16	74808590	74809067	+	0	NA	promoter-TSS (NM_024306)	promoter-TSS (NM_024306)	-110	NM_024306	79152	Hs.461329	NM_024306	ENSG00000103089	FA2H	FAAH|FAH1|FAXDC1|SCS7|SPG35	fatty acid 2-hydroxylase	protein-coding
ID-524	chr21	37529298	37529702	+	0	NA	promoter-TSS (NR_038894)	promoter-TSS (NR_038894)	420	NM_001320714	9980	Hs.204575	NM_005128	ENSG00000142197	DOP1B	21orf5|C21orf5|DOPEY2	DOP1 leucine zipper like protein B	protein-coding
ID-786	chr9	127905845	127906281	+	0	NA	promoter-TSS (NM_001144877)	promoter-TSS (NM_001144877)	-256	NM_173690	286205	Hs.59504	NM_173690	ENSG00000173611	SCAI	C9orf126|NET40	suppressor of cancer cell invasion	protein-coding
ID-583	chr4	3310606	3312138	+	0	NA	Intergenic	Intergenic	-4502	NM_002926	6002	Hs.527061	NM_002926	ENSG00000159788	RGS12	-	regulator of G protein signaling 12	protein-coding
ID-295	chr16	87766291	87766924	+	0	NA	intron (NM_001351938, intron 4 of 10)	intron (NM_001351938, intron 4 of 10)	32985	NM_001351937	54758	Hs.123450	NM_017566	ENSG00000104731	KLHDC4	-	kelch domain containing 4	protein-coding
ID-452	chr2	10153753	10154333	+	0	NA	Intergenic	Intergenic	29485	NR_135558	101929882	Hs.405158	NR_135558		LOC101929882	-	uncharacterized LOC101929882	ncRNA
ID-385	chr19	461778	462160	+	0	NA	promoter-TSS (NM_012435)	promoter-TSS (NM_012435)	-973	NM_012435	25759	Hs.30965	NM_012435	ENSG00000129946	SHC2	SCK|SHCB|SLI	SHC adaptor protein 2	protein-coding
ID-407	chr19	4375306	4375603	+	0	NA	intron (NM_003025, intron 1 of 9)	intron (NM_003025, intron 1 of 9)	25090	NM_001199943	6455	Hs.97616	NM_003025	ENSG00000141985	SH3GL1	CNSA1|EEN|SH3D2B|SH3P8	SH3 domain containing GRB2 like 1, endophilin A2	protein-coding
ID-447	chr19	55895417	55895745	+	0	NA	promoter-TSS (NM_001190764)	promoter-TSS (NM_001190764)	79	NM_001190764	388564	Hs.534672	NM_001190764	ENSG00000233493	TMEM238	-	transmembrane protein 238	protein-coding
ID-163	chr12	27167043	27167448	+	0	NA	promoter-TSS (NM_016551)	promoter-TSS (NM_016551)	72	NM_016551	51768	Hs.438641	NM_016551	ENSG00000064115	TM7SF3	-	transmembrane 7 superfamily member 3	protein-coding
ID-220	chr14	107280778	107281048	+	0	NA	Intergenic	Intergenic	-21699	NR_049827	100847062		NR_049827	ENSG00000265929	MIR5195	-	microRNA 5195	ncRNA
ID-677	chr6	117803440	117803811	+	0	NA	promoter-TSS (NM_001366458)	promoter-TSS (NM_001366458)	-142	NM_173674	285761	Hs.658304	NM_173674	ENSG00000164465	DCBLD1	dJ94G16.1	discoidin, CUB and LCCL domain containing 1	protein-coding
ID-769	chr9	35756923	35757346	+	0	NA	3' UTR (NM_001080496, exon 9 of 9)	3' UTR (NM_001080496, exon 9 of 9)	-2861	NM_001044264	692094	Hs.571601	NM_001044264	ENSG00000215183	MSMP	PSMP	microseminoprotein, prostate associated	protein-coding
ID-216	chr14	106477820	106478071	+	0	NA	Intergenic	Intergenic	-39587	NR_002224	8755	Hs.662288	NR_002224	ENSG00000271968	ADAM6	C14orf96|tMDCIV	ADAM metallopeptidase domain 6 (pseudogene)	pseudo
ID-237	chr15	91446212	91446604	+	0	NA	promoter-TSS (NM_006122)	promoter-TSS (NM_006122)	-124	NM_006122	4122	Hs.116459	NM_006122	ENSG00000196547	MAN2A2	MANA2X	mannosidase alpha class 2A member 2	protein-coding
ID-290	chr16	85380239	85380661	+	0	NA	Intergenic	(TGGA)n|Simple_repeat|Simple_repeat	-40519	NR_049816	100847022		NR_049816	ENSG00000266307	MIR5093	-	microRNA 5093	ncRNA
ID-277	chr16	56642744	56642992	+	0	NA	intron (NM_005953, intron 1 of 2)	intron (NM_005953, intron 1 of 2)	372	NM_005953	4502	Hs.534330	NM_005953	ENSG00000125148	MT2A	MT-2|MT-II|MT2	metallothionein 2A	protein-coding
ID-542	chr22	46567297	46567697	+	0	NA	intron (NM_001001928, intron 2 of 7)	L2a|LINE|L2	20799	NM_001362873	5465	Hs.103110	NM_005036	ENSG00000186951	PPARA	NR1C1|PPAR|PPARalpha|hPPAR	peroxisome proliferator activated receptor alpha	protein-coding
ID-211	chr14	104691496	104692493	+	0	NA	intron (NR_146612, intron 1 of 2)	intron (NR_146612, intron 1 of 2)	2073	NR_146612	145195	Hs.534297	NR_146611	ENSG00000258913	LINC02691	C14orf144	long intergenic non-protein coding RNA 2691	ncRNA
ID-251	chr16	2390165	2390469	+	0	NA	promoter-TSS (NR_003574)	promoter-TSS (NR_003574)	412	NM_001089	21	Hs.26630	NM_001089	ENSG00000167972	ABCA3	ABC-C|ABC3|EST111653|LBM180|SMDP3	ATP binding cassette subfamily A member 3	protein-coding
ID-28	chr1	17067233	17067491	+	0	NA	TTS (NR_004400).3	TTS (NR_004400).3	351	NR_004421	6060		NR_004421	ENSG00000207389	RNU1-4	HSD2|HSD5|HSD6|HSD7|RNU1|RNU1D2|RNU1E2|RNU1F1|RNU1G1|RNU1G2|U1B2|U1D2|U1E2|U1F	RNA, U1 small nuclear 4	snRNA
ID-624	chr5	1545547	1545982	+	0	NA	Intergenic	(CA)n|Simple_repeat|Simple_repeat	-21689	NM_024830	79888	Hs.368853	NM_024830	ENSG00000153395	LPCAT1	AGPAT10|AGPAT9|AYTL2|LPCAT-1|PFAAP3|lpcat|lysoPAFAT	lysophosphatidylcholine acyltransferase 1	protein-coding
ID-456	chr2	43388753	43389001	+	0	NA	Intergenic	Intergenic	-59294	NR_151714	100506047	Hs.127112	NR_151714		LINC02580	-	long intergenic non-protein coding RNA 2580	ncRNA
ID-143	chr11	63880820	63881394	+	0	NA	intron (NM_013280, intron 1 of 1)	(TGGA)n|Simple_repeat|Simple_repeat	9745	NM_013280	23769	Hs.584876	NM_013280	ENSG00000126500	FLRT1	SPG68	fibronectin leucine rich transmembrane protein 1	protein-coding
ID-148	chr11	69452872	69453187	+	0	NA	Intergenic	CpG	-2844	NM_053056	595	Hs.523852	NM_053056	ENSG00000110092	CCND1	BCL1|D11S287E|PRAD1|U21B31	cyclin D1	protein-coding
ID-772	chr9	71319869	71320212	+	0	NA	promoter-TSS (NM_003558)	promoter-TSS (NM_003558)	-116	NM_003558	8395	Hs.534371	NM_003558	ENSG00000107242	PIP5K1B	MSS4|STM7	phosphatidylinositol-4-phosphate 5-kinase type 1 beta	protein-coding
ID-449	chr2	7171775	7172240	+	0	NA	intron (NM_001349181, intron 8 of 9)	MER58A|DNA|hAT-Charlie	46004	NR_110252	101929452		NR_110252	ENSG00000223884	LOC101929452	-	uncharacterized LOC101929452	ncRNA
ID-457	chr2	46636481	46636729	+	0	NA	Intergenic	Intergenic	-15299	NR_146999	105374582	Hs.570163	NR_146999	ENSG00000228100	LINC01820	-	long intergenic non-protein coding RNA 1820	ncRNA
ID-78	chr1	201992235	201992620	+	0	NA	Intergenic	Intergenic	12712	NM_004433	1999	Hs.603657	NM_004433	ENSG00000163435	ELF3	EPR-1|ERT|ESE-1|ESX	E74 like ETS transcription factor 3	protein-coding
ID-383	chr18	77748227	77748494	+	0	NA	non-coding (NR_131177, exon 1 of 2)	non-coding (NR_131177, exon 1 of 2)	203	NR_131177	10907	Hs.465498	NM_006701	ENSG00000141759	TXNL4A	BMKS|DIB1|DIM1|SNRNP15|TXNL4|U5-15kD	thioredoxin like 4A	protein-coding
ID-152	chr11	111789362	111789743	+	0	NA	promoter-TSS (NM_080659)	promoter-TSS (NM_080659)	-85	NM_080659	91894	Hs.97013	NM_080659	ENSG00000149300	C11orf52	-	chromosome 11 open reading frame 52	protein-coding
ID-480	chr2	205410476	205410738	+	0	NA	5' UTR (NM_152526, exon 1 of 22)	5' UTR (NM_152526, exon 1 of 22)	409	NM_152526	117583	Hs.657382	NM_057177	ENSG00000116117	PARD3B	ALS2CR19|PAR3B|PAR3L|PAR3beta	par-3 family cell polarity regulator beta	protein-coding
ID-690	chr6	169313351	169313917	+	0	NA	Intergenic	Intergenic	50843	NR_136248	105378146	Hs.343631	NR_136248		LOC105378146	-	uncharacterized LOC105378146	ncRNA
ID-741	chr8	42128862	42129110	+	0	NA	promoter-TSS (NR_125823)	promoter-TSS (NR_125823)	166	NR_033819	3551	Hs.597664	NM_001556	ENSG00000104365	IKBKB	IKK-beta|IKK2|IKKB|IMD15|IMD15A|IMD15B|NFKBIKB	inhibitor of nuclear factor kappa B kinase subunit beta	protein-coding
ID-761	chr8	144487335	144487692	+	0	NA	Intergenic	Intergenic	-12336	NR_126358	104326051	Hs.202140	NR_126358	ENSG00000254338	MAFA-AS1	TCONS_00014882	MAFA antisense RNA 1	ncRNA
ID-638	chr5	119704968	119705460	+	0	NA	Intergenic	MER52A|LTR|ERV1	-94759	NM_016644	51334	Hs.157461	NM_016644	ENSG00000184838	PRR16	DSC54|LARGEN	proline rich 16	protein-coding
ID-814	chr9	140114950	140115198	+	0	NA	exon (NM_031297, exon 1 of 1)	exon (NM_031297, exon 1 of 1)	701	NM_031297	727800	Hs.512767	NM_031297	ENSG00000212864	RNF208	-	ring finger protein 208	protein-coding
ID-98	chr10	72263646	72263906	+	0	NA	intron (NM_014431, intron 1 of 19)	MIRb|SINE|MIR	25253	NM_014431	27143	Hs.202351	NM_014431	ENSG00000107719	PALD1	KIAA1274|PALD	phosphatase domain containing paladin 1	protein-coding
ID-159	chr12	6484559	6484823	+	0	NA	promoter-TSS (NM_001038)	promoter-TSS (NM_001038)	38	NM_001038	6337	Hs.591047	NM_001038	ENSG00000111319	SCNN1A	BESC2|ENaCa|ENaCalpha|LIDLS3|SCNEA|SCNN1	sodium channel epithelial 1 alpha subunit	protein-coding
ID-598	chr4	69598926	69599199	+	0	NA	Intergenic	MER61F|LTR|ERV1	-62692	NM_001076	7366	Hs.150207	NM_001076	ENSG00000196620	UGT2B15	HLUG4|UDPGT 2B8|UDPGT2B15|UDPGTH3|UGT2B8	UDP glucuronosyltransferase family 2 member B15	protein-coding
ID-658	chr6	2839636	2839994	+	0	NA	intron (NR_073111, intron 2 of 7)	intron (NR_073111, intron 2 of 7)	2282	NR_073111	1992	Hs.381167	NM_030666	ENSG00000021355	SERPINB1	EI|ELANH2|HEL-S-27|HEL57|LEI|M/NEI|MNEI|PI-2|PI2	serpin family B member 1	protein-coding
ID-83	chr1	231558198	231558446	+	0	NA	5' UTR (NM_022051, exon 1 of 5)	5' UTR (NM_022051, exon 1 of 5)	2468	NM_022051	54583	Hs.444450	NM_022051	ENSG00000135766	EGLN1	C1orf12|ECYT3|HALAH|HIF-PH2|HIFPH2|HPH-2|HPH2|PHD2|SM20|ZMYND6	egl-9 family hypoxia inducible factor 1	protein-coding
ID-590	chr4	11430586	11430878	+	0	NA	promoter-TSS (NM_005114)	promoter-TSS (NM_005114)	-214	NM_005114	9957	Hs.507348	NM_005114	ENSG00000002587	HS3ST1	3OST|3OST1	heparan sulfate-glucosamine 3-sulfotransferase 1	protein-coding
ID-526	chr21	38639183	38639587	+	0	NA	intron (NM_006052, intron 1 of 7)	CpG	250	NM_006052	10311	Hs.369488	NM_006052	ENSG00000157538	VPS26C	DCRA|DSCR3|DSCRA	VPS26 endosomal protein sorting factor C	protein-coding
ID-191	chr13	99068685	99069162	+	0	NA	intron (NM_001286839, intron 16 of 27)	intron (NM_001286839, intron 16 of 27)	105456	NM_003576	8428	Hs.508514	NM_003576	ENSG00000102572	STK24	HEL-S-95|MST3|MST3B|STE20|STK3	serine/threonine kinase 24	protein-coding
ID-317	chr17	19015391	19015887	+	0	NA	TTS (NR_006882)	TTS (NR_006882)	310	NR_006882	780854		NR_006882	ENSG00000281000	SNORD3D	RNU3-4|U3-4	small nucleolar RNA, C/D box 3D	snoRNA
ID-13	chr1	1207793	1208196	+	0	NA	intron (NM_058167, intron 1 of 6)	intron (NM_058167, intron 1 of 6)	1240	NM_194315	118424	Hs.191987	NM_058167	ENSG00000160087	UBE2J2	NCUBE-2|NCUBE2|PRO2121	ubiquitin conjugating enzyme E2 J2	protein-coding
ID-654	chr5	173574098	173574445	+	0	NA	Intergenic	Intergenic	101562	NM_015980	51617	Hs.559412	NM_015980	ENSG00000170091	NSG2	CALY3|HMP19	neuronal vesicle trafficking associated 2	protein-coding
ID-718	chr7	128509264	128509633	+	0	NA	3' UTR (NM_001195150, exon 2 of 2)	3' UTR (NM_001195150, exon 2 of 2)	3064	NM_001195150	100130705	Hs.641532	NM_001195150	ENSG00000272899	ATP6V1FNB	-	ATP6V1F neighbor	protein-coding
ID-709	chr7	73940262	73940562	+	0	NA	intron (NM_016328, intron 8 of 26)	intron (NM_016328, intron 8 of 26)	-69883	NR_162116	113218504		NR_162116		MIR10525	-	microRNA 10525	ncRNA
ID-355	chr17	78465888	78466483	+	0	NA	Intergenic	Intergenic	-15778	NM_002522	4884	Hs.514556	NM_002522	ENSG00000171246	NPTX1	NP1	neuronal pentraxin 1	protein-coding
ID-107	chr10	133999128	133999500	+	0	NA	TTS (NM_001105521)	TTS (NM_001105521)	-1138	NM_006426	10570	Hs.100058	NM_006426	ENSG00000151640	DPYSL4	CRMP3|DRP-4|ULIP4	dihydropyrimidinase like 4	protein-coding
ID-196	chr13	114017894	114018278	+	0	NA	exon (NM_024719, exon 2 of 8)	exon (NM_024719, exon 2 of 8)	359	NM_024719	79774	Hs.745043	NM_024719	ENSG00000139835	GRTP1	TBC1D6	growth hormone regulated TBC protein 1	protein-coding
ID-49	chr1	42846565	42846821	+	0	NA	exon (NM_173642, exon 1 of 5)	exon (NM_173642, exon 1 of 5)	230	NM_173642	284716	Hs.420244	NM_173642	ENSG00000177181	RIMKLA	FAM80A|NAAGS|NAAGS-II	ribosomal modification protein rimK like family member A	protein-coding
ID-424	chr19	18794716	18795120	+	0	NA	intron (NM_001098482, intron 1 of 14)	intron (NM_001098482, intron 1 of 14)	428	NM_015321	23373	Hs.371096	NM_015321	ENSG00000105662	CRTC1	MAML2|MECT1|Mam-2|TORC-1|TORC1|WAMTP1	CREB regulated transcription coactivator 1	protein-coding
ID-783	chr9	116111680	116112058	+	0	NA	promoter-TSS (NM_001317943)	promoter-TSS (NM_001317943)	48	NM_001317943	54836	Hs.614517	NM_017688	ENSG00000119411	BSPRY	-	B-box and SPRY domain containing	protein-coding
ID-570	chr3	193848741	193849045	+	0	NA	Intergenic	Intergenic	-5044	NM_005524	3280	Hs.250666	NM_005524	ENSG00000114315	HES1	HES-1|HHL|HRY|bHLHb39	hes family bHLH transcription factor 1	protein-coding
ID-201	chr14	31713184	31713529	+	0	NA	Intergenic	LTR10F|LTR|ERV1	-36357	NM_015382	25831	Hs.708017	NM_015382	ENSG00000092148	HECTD1	EULIR	HECT domain E3 ubiquitin protein ligase 1	protein-coding
ID-723	chr7	140212532	140212793	+	0	NA	Intergenic	Intergenic	-33293	NM_001291663	23608	Hs.744883	NM_013446	ENSG00000133606	MKRN1	RNF61	makorin ring finger protein 1	protein-coding
ID-400	chr19	2818223	2818525	+	0	NA	Intergenic	LTR10A|LTR|ERV1	-1492	NM_001102651	115196	Hs.307043	NM_152303	ENSG00000172006	ZNF554	-	zinc finger protein 554	protein-coding
ID-635	chr5	95998080	95998607	+	0	NA	promoter-TSS (NM_001330628)	promoter-TSS (NM_001330628)	263	NM_001330626	831	Hs.436186	NM_001750	ENSG00000153113	CAST	BS-17|PLACK	calpastatin	protein-coding
ID-465	chr2	70556366	70556649	+	0	NA	Intergenic	Intergenic	-27308	NM_032822	84908	Hs.516077	NM_032822	ENSG00000035141	FAM136A	-	family with sequence similarity 136 member A	protein-coding
ID-318	chr17	19091336	19091722	+	0	NA	TTS (NR_006880)	TTS (NR_006880)	200	NR_006880	780851		NR_006880	ENSG00000263934	SNORD3A	RNU3|U3	small nucleolar RNA, C/D box 3A	snoRNA
ID-453	chr2	10861158	10861809	+	0	NA	promoter-TSS (NM_144583)	promoter-TSS (NM_144583)	-273	NM_144583	245973	Hs.580464	NM_144583	ENSG00000143882	ATP6V1C2	ATP6C2|VMA5	ATPase H+ transporting V1 subunit C2	protein-coding
ID-292	chr16	85456297	85456705	+	0	NA	Intergenic	Intergenic	-116570	NR_049816	100847022		NR_049816	ENSG00000266307	MIR5093	-	microRNA 5093	ncRNA
ID-707	chr7	72425225	72425556	+	0	NA	promoter-TSS (NR_033323)	promoter-TSS (NR_033323)	-88	NR_033323	260294	Hs.510927	NM_148936	ENSG00000106133	NSUN5P2	NOL1R2|NSUN5C|WBSCR20B|WBSCR20C	NSUN5 pseudogene 2	pseudo
ID-714	chr7	99214384	99214711	+	0	NA	promoter-TSS (NM_145115)	promoter-TSS (NM_145115)	-22	NM_001350985	221785	Hs.446297	NM_145115	ENSG00000197037	ZSCAN25	ZNF498	zinc finger and SCAN domain containing 25	protein-coding
ID-235	chr15	81149067	81149819	+	0	NA	intron (NM_018689, intron 1 of 28)	intron (NM_018689, intron 1 of 28)	-15029	NR_030393	693132		NR_030393	ENSG00000208003	MIR549A	MIR549|MIRN549|hsa-mir-549|hsa-mir-549a|mir-549a	microRNA 549a	ncRNA
ID-568	chr3	177128557	177128829	+	0	NA	Intergenic	Intergenic	-31016	NR_047568	100505566	Hs.581170	NR_047568		LINC00578	-	long intergenic non-protein coding RNA 578	ncRNA
ID-739	chr8	33371051	33371300	+	0	NA	promoter-TSS (NM_001265581)	promoter-TSS (NM_001265581)	182	NR_003041	692084		NR_003041	ENSG00000239039	SNORD13	RNU13|SNORD13A|U13	small nucleolar RNA, C/D box 13	snoRNA
ID-352	chr17	77001480	77001873	+	0	NA	intron (NM_001159772, intron 1 of 5)	intron (NM_001159772, intron 1 of 5)	4170	NM_001159772	124583	Hs.8859	NM_138793	ENSG00000171302	CANT1	DBQD|DBQD1|EDM7|SCAN-1|SCAN1|SHAPY	calcium activated nucleotidase 1	protein-coding
ID-648	chr5	149596619	149596958	+	0	NA	Intergenic	Intergenic	27163	NM_014228	6534	Hs.241597	NM_014228	ENSG00000011083	SLC6A7	PROT	solute carrier family 6 member 7	protein-coding
ID-699	chr7	2565869	2566236	+	0	NA	promoter-TSS (NR_039791)	promoter-TSS (NR_039791)	-656	NR_039791	100616116		NR_039791	ENSG00000264357	MIR4648	-	microRNA 4648	ncRNA
ID-700	chr7	12726555	12727180	+	0	NA	promoter-TSS (NM_005738)	promoter-TSS (NM_005738)	-44	NM_001195396	10124	Hs.245540	NM_005738	ENSG00000122644	ARL4A	ARL4	ADP ribosylation factor like GTPase 4A	protein-coding
ID-245	chr16	1321390	1321814	+	0	NA	Intergenic	Intergenic	15532	NM_012217	23430	Hs.677789	NM_012217	ENSG00000095917	TPSD1	MCP7-LIKE|MCP7L1|MMCP-7L	tryptase delta 1	protein-coding
ID-140	chr11	45943599	45944039	+	0	NA	promoter-TSS (NM_001300721)	promoter-TSS (NM_001300721)	-388	NM_001300721	120071	Hs.86543	NM_152312	ENSG00000165905	LARGE2	GYLTL1B|PP5656	LARGE xylosyl- and glucuronyltransferase 2	protein-coding
ID-621	chr5	1239797	1240165	+	0	NA	intron (NM_182632, intron 6 of 11)	intron (NM_182632, intron 6 of 11)	14485	NM_182632	348932	Hs.213284	NM_182632	ENSG00000164363	SLC6A18	Xtrp2	solute carrier family 6 member 18	protein-coding
ID-812	chr9	140090155	140090553	+	0	NA	intron (NM_001128228, intron 1 of 3)	intron (NM_001128228, intron 1 of 3)	4839	NM_001128228	286262	Hs.323445	NM_173691	ENSG00000176058	TPRN	C9orf75|DFNB79	taperin	protein-coding
ID-787	chr9	129111193	129111494	+	0	NA	intron (NM_001011703, intron 2 of 5)	MER74B|LTR|ERVL	22235	NM_001011703	89853	Hs.162659	NM_033446	ENSG00000196814	MVB12B	C9orf28|FAM125B	multivesicular body subunit 12B	protein-coding
ID-620	chr5	1157419	1158129	+	0	NA	Intergenic	Intergenic	20946	NR_109911	101928857	Hs.593732	NR_109911	ENSG00000249201	CTD-3080P12.3	-	uncharacterized LOC101928857	ncRNA
ID-795	chr9	134420815	134421283	+	0	NA	intron (NM_001365666, intron 1 of 3)	intron (NM_001365666, intron 1 of 3)	139	NM_001365666	642515		NM_001365666	ENSG00000283526	PRRT1B	DSPD2|IFITMD8	proline rich transmembrane protein 1B	protein-coding
ID-622	chr5	1246926	1247240	+	0	NA	TTS (NM_182632)	TTS (NM_182632)	21587	NM_182632	348932	Hs.213284	NM_182632	ENSG00000164363	SLC6A18	Xtrp2	solute carrier family 6 member 18	protein-coding
ID-731	chr7	158880922	158881323	+	0	NA	intron (NR_130758, intron 4 of 12)	intron (NR_130758, intron 4 of 12)	8773	NM_001308259	7434	Hs.585052	NM_003382	ENSG00000106018	VIPR2	C16DUPq36.3|DUP7q36.3|PACAP-R-3|PACAP-R3|VIP-R-2|VPAC2|VPAC2R|VPCAP2R	vasoactive intestinal peptide receptor 2	protein-coding
ID-153	chr11	118306905	118307202	+	0	NA	promoter-TSS (NM_001197104)	promoter-TSS (NM_001197104)	-152	NM_001197104	4297	Hs.258855	NM_005933	ENSG00000118058	KMT2A	ALL-1|CXXC7|HRX|HTRX1|MLL|MLL1|MLL1A|TRX1|WDSTS	lysine methyltransferase 2A	protein-coding
ID-686	chr6	164522344	164522865	+	0	NA	Intergenic	CT-rich|Low_complexity|Low_complexity	-430088	NR_134620	102724152	Hs.738183	NR_134620		LOC102724152	-	uncharacterized LOC102724152	ncRNA
ID-561	chr3	61235672	61235937	+	0	NA	intron (NM_001354589, intron 1 of 8)	intron (NM_001354589, intron 1 of 8)	1322	NM_001166243	2272	Hs.655995	NM_002012	ENSG00000189283	FHIT	AP3Aase|FRA3B	fragile histidine triad diadenosine triphosphatase	protein-coding
ID-353	chr17	77675087	77675500	+	0	NA	Intergenic	G-rich|Low_complexity|Low_complexity	5765	NR_039893	100616170		NR_039893	ENSG00000266665	MIR4739	mir-4739	microRNA 4739	ncRNA
ID-794	chr9	133325761	133326174	+	0	NA	intron (NM_000050, intron 2 of 15)	intron (NM_000050, intron 2 of 15)	5619	NM_054012	445	Hs.160786	NM_000050	ENSG00000130707	ASS1	ASS|CTLN1	argininosuccinate synthase 1	protein-coding
ID-573	chr4	596394	596665	+	0	NA	Intergenic	Intergenic	-22834	NM_000283	5158	Hs.623810	NM_000283	ENSG00000133256	PDE6B	CSNB3|CSNBAD2|GMP-PDEbeta|PDEB|RP40|rd1	phosphodiesterase 6B	protein-coding
ID-679	chr6	135588242	135588600	+	0	NA	Intergenic	Intergenic	28123	NR_030317	693126		NR_030317	ENSG00000207689	MIR548A2	MIRN548A2	microRNA 548a-2	ncRNA
ID-562	chr3	65939150	65939424	+	0	NA	intron (NR_145422, intron 1 of 2)	intron (NR_145422, intron 1 of 2)	946	NR_145422	151877	Hs.476636	NR_145422	ENSG00000272610	MAGI1-IT1	-	MAGI1 intronic transcript 1	ncRNA
ID-338	chr17	60241222	60241508	+	0	NA	Intergenic	Intergenic	-98726	NM_005121	9969	Hs.282678	NM_005121	ENSG00000108510	MED13	ARC250|DRIP250|HSPC221|THRAP1|TRAP240	mediator complex subunit 13	protein-coding
ID-333	chr17	48944545	48944844	+	0	NA	promoter-TSS (NM_005749)	promoter-TSS (NM_005749)	645	NM_001243877	10140	Hs.703321	NM_005749	ENSG00000141232	TOB1	APRO5|APRO6|PIG49|TOB|TROB|TROB1	transducer of ERBB2, 1	protein-coding
ID-422	chr19	18366008	18366305	+	0	NA	promoter-TSS (NR_036575)	promoter-TSS (NR_036575)	73	NR_036575	729966	Hs.710873	NR_036575	ENSG00000284797	LOC729966	-	uncharacterized LOC729966	ncRNA
ID-500	chr20	18488300	18488548	+	0	NA	promoter-TSS (NM_032985)	promoter-TSS (NM_032985)	-160	NM_001172746	10483	Hs.369373	NM_006363	ENSG00000101310	SEC23B	CDA-II|CDAII|CDAN2|CWS7|HEMPAS|hSec23B	SEC23 homolog B, coat complex II component	protein-coding
ID-335	chr17	55938566	55938950	+	0	NA	3' UTR (NM_001271875, exon 11 of 11)	3' UTR (NM_001271875, exon 11 of 11)	-11353	NM_016070	51649	Hs.5836	NM_016070	ENSG00000181610	MRPS23	CGI-138|HSPC329|MRP-S23	mitochondrial ribosomal protein S23	protein-coding
ID-298	chr16	88554441	88554864	+	0	NA	intron (NM_153813, intron 2 of 9)	CpG	19326	NR_049821	100847057		NR_049821	ENSG00000263456	MIR5189	mir-5189	microRNA 5189	ncRNA
ID-330	chr17	46034959	46035459	+	0	NA	promoter-TSS (NM_024320)	promoter-TSS (NM_024320)	40	NM_024320	79170	Hs.368260	NM_024320	ENSG00000167183	PRR15L	ATAD4	proline rich 15 like	protein-coding
ID-665	chr6	24402933	24403192	+	0	NA	promoter-TSS (NM_001286265)	promoter-TSS (NM_001286265)	-74	NM_001286265	57380	Hs.658612	NM_020662	ENSG00000124532	MRS2	HPT|MRS2L	magnesium transporter MRS2	protein-coding
ID-508	chr20	43538490	43538758	+	0	NA	promoter-TSS (NR_134983)	promoter-TSS (NR_134983)	-77	NR_134983	80336	Hs.641481	NM_001124756	ENSG00000101104	PABPC1L	C20orf119|EPAB|PABPC1L1|dJ1069P2.3	poly(A) binding protein cytoplasmic 1 like	protein-coding
ID-753	chr8	141474585	141474848	+	0	NA	Intergenic	CpG	-6038	NM_031466	83696	Hs.654911	NM_031466	ENSG00000167632	TRAPPC9	IBP|IKBKBBP|MRT13|NIBP|T1|TRS120	trafficking protein particle complex 9	protein-coding
ID-199	chr14	24604892	24605168	+	0	NA	promoter-TSS (NM_176783)	promoter-TSS (NM_176783)	-337	NM_176783	5720	Hs.75348	NM_006263	ENSG00000092010	PSME1	HEL-S-129m|IFI5111|PA28A|PA28alpha|REGalpha	proteasome activator subunit 1	protein-coding
ID-244	chr16	1150261	1150511	+	0	NA	Intergenic	Intergenic	-4142	NM_207419	390664	Hs.527853	NM_207419	ENSG00000184471	C1QTNF8	CTRP8|UNQ5829	C1q and TNF related 8	protein-coding
ID-99	chr10	94608386	94608777	+	0	NA	intron (NM_001319195, intron 1 of 21)	CpG	304	NM_001319195	54536	Hs.655657	NM_019053	ENSG00000138190	EXOC6	EXOC6A|SEC15|SEC15L|SEC15L1|SEC15L3|Sec15p	exocyst complex component 6	protein-coding
ID-655	chr5	176882288	176882539	+	0	NA	exon (NM_001174101, exon 2 of 3)	exon (NM_001174101, exon 2 of 3)	7014	NM_001364152	1627	Hs.130316	NM_004395	ENSG00000113758	DBN1	D0S117E	drebrin 1	protein-coding
ID-145	chr11	64880019	64880318	+	0	NA	TTS (NM_013265)	TTS (NM_013265)	824	NM_003273	7108	Hs.31130	NM_003273	ENSG00000149809	TM7SF2	ANG1|C14SR|DHCR14A|NET47	transmembrane 7 superfamily member 2	protein-coding
ID-42	chr1	26438659	26438968	+	0	NA	intron (NM_152835, intron 1 of 2)	CpG	498	NM_152835	149420	Hs.468801	NM_152835	ENSG00000175087	PDIK1L	CLIK1L|STK35L2	PDLIM1 interacting kinase 1 like	protein-coding
ID-48	chr1	41967526	41967785	+	0	NA	Intergenic	Intergenic	-17301	NM_001302269	1907	Hs.1407	NM_001956	ENSG00000127129	EDN2	ET-2|ET2|PPET2	endothelin 2	protein-coding
ID-410	chr19	7934010	7934416	+	0	NA	exon (NM_001190467, exon 7 of 7)	exon (NM_001190467, exon 7 of 7)	5062	NM_001190467	80164	Hs.288540	NM_001080403	ENSG00000183248	PRR36	-	proline rich 36	protein-coding
ID-756	chr8	143423944	143424566	+	0	NA	intron (NM_001291931, intron 2 of 10)	intron (NM_001291931, intron 2 of 10)	60288	NM_001291931	203062	Hs.370931	NM_145003	ENSG00000171045	TSNARE1	-	t-SNARE domain containing 1	protein-coding
ID-733	chr8	2879299	2879562	+	0	NA	intron (NM_033225, intron 51 of 69)	intron (NM_033225, intron 51 of 69)	-293439	NR_125425	101927815	Hs.571467	NR_125423	ENSG00000254319	LOC101927815	-	uncharacterized LOC101927815	ncRNA
ID-347	chr17	75277119	75277530	+	0	NA	promoter-TSS (NM_001293695)	promoter-TSS (NM_001293695)	-257	NM_001113491	10801	Hs.440932	NM_006640	ENSG00000184640	SEPTIN9	AF17q25|MSF|MSF1|NAPB|PNUTL4|SEPT9|SINT1|SeptD1	septin 9	protein-coding
ID-789	chr9	130717711	130717990	+	0	NA	intron (NM_001035254, intron 1 of 10)	intron (NM_001035254, intron 1 of 10)	-4857	NM_203305	399665	Hs.535972	NM_203305	ENSG00000167106	FAM102A	C9orf132|EEIG1|SYM-3A|bA203J24.7	family with sequence similarity 102 member A	protein-coding
ID-632	chr5	85913950	85914200	+	0	NA	intron (NM_001867, intron 1 of 2)	intron (NM_001867, intron 1 of 2)	317	NM_001867	1350	Hs.430075	NM_001867	ENSG00000127184	COX7C	-	cytochrome c oxidase subunit 7C	protein-coding
ID-496	chr20	279121	279414	+	0	NA	exon (NM_033089, exon 1 of 1)	exon (NM_033089, exon 1 of 1)	1056	NM_033089	85364	Hs.28608	NM_033089	ENSG00000247315	ZCCHC3	C20orf99	zinc finger CCHC-type containing 3	protein-coding
ID-38	chr1	23945973	23946354	+	0	NA	Intergenic	CpG	-7661	NM_001348075	259283	Hs.523369	NM_001348075		MDS2	-	myelodysplastic syndrome 2 translocation associated	protein-coding
ID-44	chr1	35373090	35373431	+	0	NA	intron (NM_001080418, intron 1 of 11)	intron (NM_001080418, intron 1 of 11)	21991	NM_001080418	58512	Hs.436393	NM_001080418	ENSG00000116544	DLGAP3	DAP3|SAPAP3	DLG associated protein 3	protein-coding
ID-774	chr9	71736737	71737141	+	0	NA	promoter-TSS (NM_001369871)	promoter-TSS (NM_001369871)	524	NM_001369870	9414	Hs.50382	NM_004817	ENSG00000119139	TJP2	C9DUPq21.11|DFNA51|DUP9q21.11|PFIC4|X104|ZO2	tight junction protein 2	protein-coding
ID-682	chr6	158184372	158184912	+	0	NA	Intergenic	Intergenic	-59636	NM_016224	51429	Hs.191213	NM_016224	ENSG00000130340	SNX9	SDP1|SH3PX1|SH3PXD3A|WISP	sorting nexin 9	protein-coding
ID-133	chr11	3164065	3164672	+	0	NA	intron (NM_145638, intron 1 of 20)	(CAGAG)n|Simple_repeat|Simple_repeat	22172	NM_020896	114879	Hs.436166	NM_020896	ENSG00000021762	OSBPL5	OBPH1|ORP5	oxysterol binding protein like 5	protein-coding
ID-213	chr14	105781406	105781748	+	0	NA	intron (NM_001100913, intron 1 of 24)	CpG	337	NM_001242786	2972	Hs.424484	NM_001519	ENSG00000185024	BRF1	BRF|BRF-1|CFDS|GTF3B|HEL-S-76p|TAF3B2|TAF3C|TAFIII90|TF3B90|TFIIIB90|hBRF	BRF1 RNA polymerase III transcription initiation factor subunit	protein-coding
ID-336	chr17	56465145	56465515	+	0	NA	intron (NM_017763, intron 2 of 9)	intron (NM_017763, intron 2 of 9)	14752	NM_001305545	54894	Hs.584916	NM_017763	ENSG00000108375	RNF43	RNF124|SSPCS|URCC	ring finger protein 43	protein-coding
ID-70	chr1	151512144	151512542	+	0	NA	promoter-TSS (NM_001301317)	promoter-TSS (NM_001301317)	-442	NM_020127	7286	Hs.489922	NM_020127	ENSG00000143367	TUFT1	-	tuftelin 1	protein-coding
ID-372	chr18	32556889	32557264	+	0	NA	intron (NM_001143826, intron 1 of 7)	CpG	184	NM_001143826	10982	Hs.532824	NM_014268	ENSG00000166974	MAPRE2	CSCSC2|EB1|EB2|RP1	microtubule associated protein RP/EB family member 2	protein-coding
ID-122	chr11	1036670	1036923	+	0	NA	promoter-TSS (NM_005961)	promoter-TSS (NM_005961)	-78	NM_005961	4588	Hs.528432	NM_005961	ENSG00000184956	MUC6	MUC-6	mucin 6, oligomeric mucus/gel-forming	protein-coding
ID-359	chr17	79392730	79393111	+	0	NA	intron (NM_001291324, intron 1 of 27)	intron (NM_001291324, intron 1 of 27)	-18342	NR_039894	100616294		NR_039894	ENSG00000266392	MIR4740	-	microRNA 4740	ncRNA
ID-46	chr1	39957044	39957292	+	0	NA	promoter-TSS (NM_181809)	promoter-TSS (NM_181809)	-140	NM_181809	353500	Hs.472497	NM_181809	ENSG00000183682	BMP8A	-	bone morphogenetic protein 8a	protein-coding
ID-134	chr11	10339973	10340293	+	0	NA	intron (NR_103765, intron 1 of 3)	intron (NR_103765, intron 1 of 3)	10273	NR_103765	100130460	Hs.501890	NR_103765		CAND1.11	-	uncharacterized LOC100130460	ncRNA
ID-275	chr16	50537836	50538200	+	0	NA	Intergenic	Intergenic	-44289	NM_033119	85407	Hs.187578	NM_033119	ENSG00000140807	NKD1	Naked1	NKD inhibitor of WNT signaling pathway 1	protein-coding
ID-104	chr10	114766583	114766893	+	0	NA	intron (NM_001363501, intron 4 of 13)	intron (NM_001363501, intron 4 of 13)	-38376	NR_132769	106635520		NR_132769		SNORA87	-	small nucleolar RNA, H/ACA box 87	snoRNA
ID-418	chr19	14544315	14544945	+	0	NA	intron (NM_002741, intron 1 of 21)	CpG	512	NM_002741	5585	Hs.466044	NM_002741	ENSG00000123143	PKN1	DBK|PAK-1|PAK1|PKN|PKN-ALPHA|PRK1|PRKCL1	protein kinase N1	protein-coding
ID-123	chr11	1259787	1260426	+	0	NA	exon (NM_002458, exon 26 of 49)	exon (NM_002458, exon 26 of 49)	10800	NR_157183	112577518		NR_157183		MUC5B-AS1	-	MUC5B antisense RNA 1	ncRNA
ID-512	chr20	56268239	56268701	+	0	NA	intron (NM_199171, intron 1 of 3)	intron (NM_199171, intron 1 of 3)	-2728	NM_001255976	56937	Hs.517155	NM_020182	ENSG00000124225	PMEPA1	STAG1|TMEPAI	prostate transmembrane protein, androgen induced 1	protein-coding
ID-222	chr15	38994665	38995018	+	0	NA	Intergenic	LTR22A|LTR|ERVK	6042	NR_160786
ID-218	chr14	107083007	107083270	+	0	NA	Intergenic	Intergenic	144693	NR_027457	338005	Hs.322826	NR_027457	ENSG00000270816	LINC00221	C14orf98|NCRNA00221	long intergenic non-protein coding RNA 221	ncRNA
ID-6	chr1	1009463	1009886	+	0	NA	promoter-TSS (NM_001205252)	promoter-TSS (NM_001205252)	12	NM_001205252	401934	Hs.568137	NM_001205252	ENSG00000237330	RNF223	-	ring finger protein 223	protein-coding
ID-223	chr15	40660144	40660453	+	0	NA	exon (NM_033510, exon 8 of 8)	exon (NM_033510, exon 8 of 8)	9878	NM_033510	85455	Hs.355645	NM_033510	ENSG00000140323	DISP2	C15orf36|DISPB|HsT16908|LINC00594	dispatched RND transporter family member 2	protein-coding
ID-136	chr11	17410614	17410913	+	0	NA	promoter-TSS (NM_000525)	promoter-TSS (NM_000525)	130	NM_001166290	3767	Hs.248141	NM_000525	ENSG00000187486	KCNJ11	BIR|HHF2|IKATP|KIR6.2|MODY13|PHHI|TNDM3	potassium voltage-gated channel subfamily J member 11	protein-coding
ID-683	chr6	159290810	159291062	+	0	NA	promoter-TSS (NR_160977)	promoter-TSS (NR_160977)	90	NR_160978	100130967	Hs.32804	NM_001195032		C6orf99	-	chromosome 6 open reading frame 99	ncRNA
ID-179	chr12	120426793	120427128	+	0	NA	promoter-TSS (NM_207311)	promoter-TSS (NM_207311)	-80	NM_001367886	92558	Hs.369763	NM_207311	ENSG00000135127	BICDL1	BICDR-1|BICDR1|CCDC64|CCDC64A|H_267D11.1	BICD family like cargo adaptor 1	protein-coding
ID-646	chr5	148737218	148737526	+	0	NA	promoter-TSS (NM_001301054)	promoter-TSS (NM_001301054)	-167	NR_132366	106144529	Hs.607162	NR_132366	ENSG00000253618	GRPEL2-AS1	-	GRPEL2 antisense RNA 1	ncRNA
ID-316	chr17	18967076	18967352	+	0	NA	TTS (NR_003271).2	TTS (NR_003271).2	235	NR_003271	26851		NR_003271	ENSG00000265185	SNORD3B-1	RNU3A1|U3a|U3b1|U3b2	small nucleolar RNA, C/D box 3B-1	snoRNA
ID-124	chr11	1580291	1580612	+	0	NA	intron (NM_004420, intron 3 of 6)	intron (NM_004420, intron 3 of 6)	13050	NM_004420	1850	Hs.41688	NM_004420	ENSG00000184545	DUSP8	C11orf81|HB5|HVH-5|HVH8	dual specificity phosphatase 8	protein-coding
ID-685	chr6	164032709	164032962	+	0	NA	Intergenic	Intergenic	59681	NR_134620	102724152	Hs.738183	NR_134620		LOC102724152	-	uncharacterized LOC102724152	ncRNA
ID-214	chr14	105903428	105903943	+	0	NA	intron (NM_004689, intron 1 of 20)	intron (NM_004689, intron 1 of 20)	17521	NM_004689	9112	Hs.525629	NM_004689	ENSG00000182979	MTA1	-	metastasis associated 1	protein-coding
ID-210	chr14	104314431	104314772	+	0	NA	promoter-TSS (NM_015316)	promoter-TSS (NM_015316)	543	NR_038436	145216	Hs.578091	NR_038436	ENSG00000258735	LINC00637	-	long intergenic non-protein coding RNA 637	ncRNA
ID-60	chr1	85156267	85156602	+	0	NA	promoter-TSS (NM_001166295)	promoter-TSS (NM_001166295)	-283	NM_001166295	117178	Hs.22587	NM_014021	ENSG00000117155	SSX2IP	ADIP|hMsd1	SSX family member 2 interacting protein	protein-coding
ID-468	chr2	96804157	96804570	+	0	NA	promoter-TSS (NM_001002036)	promoter-TSS (NM_001002036)	-188	NM_001002036	431705	Hs.447993	NM_001002036	ENSG00000188886	ASTL	SAS1B	astacin like metalloendopeptidase	protein-coding
ID-618	chr5	443614	444124	+	0	NA	promoter-TSS (NR_126522)	promoter-TSS (NR_126522)	578	NM_007277	11336	Hs.481464	NM_007277	ENSG00000180104	EXOC3	SEC6|SEC6L1|Sec6p	exocyst complex component 3	protein-coding
ID-587	chr4	4543670	4543998	+	0	NA	promoter-TSS (NM_001346281)	promoter-TSS (NM_001346281)	-24	NR_037888	100507266	Hs.276795	NR_037888	ENSG00000247708	STX18-AS1	-	STX18 antisense RNA 1 (head to head)	ncRNA
ID-200	chr14	24836246	24836629	+	0	NA	promoter-TSS (NM_001198965)	promoter-TSS (NM_001198965)	320	NM_001136022	4776	Hs.77810	NM_004554	ENSG00000100968	NFATC4	NF-AT3|NF-ATC4|NFAT3	nuclear factor of activated T cells 4	protein-coding
ID-490	chr2	239149529	239149800	+	0	NA	promoter-TSS (NM_018645)	promoter-TSS (NM_018645)	-985	NM_018645	55502	Hs.42949	NM_018645	ENSG00000144485	HES6	C-HAIRY1|HES-6|bHLHb41|bHLHc23	hes family bHLH transcription factor 6	protein-coding
ID-610	chr4	142557360	142557610	+	0	NA	promoter-TSS (NM_172175)	promoter-TSS (NM_172175)	-251	NM_172175	3600	Hs.168132	NM_000585	ENSG00000164136	IL15	IL-15	interleukin 15	protein-coding
ID-75	chr1	161008624	161008957	+	0	NA	promoter-TSS (NM_001113205)	promoter-TSS (NM_001113205)	-36	NM_001113207	100131187	Hs.720030	NM_001113205	ENSG00000215845	TSTD1	KAT|TST	thiosulfate sulfurtransferase like domain containing 1	protein-coding
ID-62	chr1	89990427	89991029	+	0	NA	intron (NM_001369817, intron 1 of 5)	CpG	331	NM_001369817	23507	Hs.482017	NM_015350	ENSG00000197147	LRRC8B	TA-LRRP|TALRRP	leucine rich repeat containing 8 VRAC subunit B	protein-coding
ID-569	chr3	184277033	184277528	+	0	NA	Intergenic	Intergenic	-2293	NM_004443	2049	Hs.2913	NM_004443	ENSG00000182580	EPHB3	EK2|ETK2|HEK2|TYRO6	EPH receptor B3	protein-coding
ID-242	chr16	727096	727396	+	0	NA	intron (NM_001318733, intron 3 of 6)	intron (NM_001318733, intron 3 of 6)	1171	NM_001318733	9028	Hs.137572	NM_003961	ENSG00000103269	RHBDL1	RHBDL|RRP	rhomboid like 1	protein-coding
ID-413	chr19	10654029	10654483	+	0	NA	promoter-TSS (NR_104025)	promoter-TSS (NR_104025)	-324	NM_001281504	84971	Hs.512799	NM_032885	ENSG00000130734	ATG4D	APG4-D|APG4D|AUTL4	autophagy related 4D cysteine peptidase	protein-coding
ID-325	chr17	39942097	39942391	+	0	NA	5' UTR (NM_001352777, exon 1 of 15)	5' UTR (NM_001352777, exon 1 of 15)	103	NM_001352777	3728	Hs.514174	NM_002230	ENSG00000173801	JUP	CTNNG|DP3|DPIII|PDGB|PKGB	junction plakoglobin	protein-coding
ID-207	chr14	100017537	100018196	+	0	NA	intron (NM_001144995, intron 1 of 5)	intron (NM_001144995, intron 1 of 5)	52678	NM_001144995	317762	Hs.709288	NM_001144995	ENSG00000205476	CCDC85C	-	coiled-coil domain containing 85C	protein-coding
ID-24	chr1	16126531	16126832	+	0	NA	Intergenic	Intergenic	7513	NM_001089591	440567	Hs.568229	NM_001089591	ENSG00000233954	UQCRHL	-	ubiquinol-cytochrome c reductase hinge protein like	protein-coding
ID-605	chr4	122878492	122878797	+	0	NA	Intergenic	LTR40a|LTR|ERVL	-5429	NM_001130698	7222	Hs.150981	NM_003305	ENSG00000138741	TRPC3	SCA41|TRP3	transient receptor potential cation channel subfamily C member 3	protein-coding
ID-176	chr12	115912504	115912834	+	0	NA	Intergenic	Intergenic	673790	NR_030351	693205		NR_030351	ENSG00000207967	MIR620	MIRN620|hsa-mir-620	microRNA 620	ncRNA
ID-423	chr19	18491153	18491466	+	0	NA	Intergenic	Intergenic	-5659	NM_004864	9518	Hs.616962	NM_004864	ENSG00000130513	GDF15	GDF-15|MIC-1|MIC1|NAG-1|PDF|PLAB|PTGFB	growth differentiation factor 15	protein-coding
ID-464	chr2	70056587	70056843	+	0	NA	promoter-TSS (NM_178439)	promoter-TSS (NM_178439)	-77	NM_178439	64395	Hs.293971	NM_178439	ENSG00000087338	GMCL1	BTBD13|GCL|GCL1|SPATA29	germ cell-less 1, spermatogenesis associated	protein-coding
ID-642	chr5	128713207	128713561	+	0	NA	Intergenic	Intergenic	19456	NR_039665	100616325		NR_039665	ENSG00000265691	MIR4460	-	microRNA 4460	ncRNA
ID-181	chr12	125093696	125094056	+	0	NA	Intergenic	Intergenic	-41718	NM_001206654	9612	Hs.137510	NM_006312	ENSG00000196498	NCOR2	CTG26|N-CoR2|SMAP270|SMRT|SMRTE|SMRTE-tau|TNRC14|TRAC|TRAC-1|TRAC1	nuclear receptor corepressor 2	protein-coding
ID-53	chr1	52521687	52521986	+	0	NA	promoter-TSS (NR_046405)	promoter-TSS (NR_046405)	7	NM_015913	51060	Hs.476033	NM_015913	ENSG00000117862	TXNDC12	AG1|AGR1|ERP16|ERP18|ERP19|PDIA16|TLP19|hAG-1|hTLP19	thioredoxin domain containing 12	protein-coding
ID-566	chr3	169540373	169540738	+	0	NA	exon (NM_001080460, exon 1 of 5)	exon (NM_001080460, exon 1 of 5)	876	NM_001080460	344657	Hs.319484	NM_001080460	ENSG00000188306	LRRIQ4	LRRC64	leucine rich repeats and IQ motif containing 4	protein-coding
ID-154	chr11	123451344	123451669	+	0	NA	intron (NM_001286563, intron 3 of 20)	intron (NM_001286563, intron 3 of 20)	20536	NM_001286564	57476	Hs.144725	NM_020716	ENSG00000023171	GRAMD1B	LINC01059	GRAM domain containing 1B	protein-coding
ID-746	chr8	120220811	120221244	+	0	NA	intron (NM_052886, intron 2 of 4)	CpG-25965	425	NM_052886	114569	Hs.201083	NM_052886	ENSG00000147676	MAL2	-	mal, T cell differentiation protein 2 (gene/pseudogene)	protein-coding
ID-71	chr1	151762989	151763400	+	0	NA	promoter-TSS (NM_001083964)	promoter-TSS (NM_001083964)	-31	NR_146293	109729141	Hs.439525	NR_146292	ENSG00000203288	TDRKH-AS1	-	TDRKH antisense RNA 1	ncRNA
ID-91	chr10	11059730	11060053	+	0	NA	promoter-TSS (NM_006561)	promoter-TSS (NM_006561)	-2	NM_006561	10659	Hs.309288	NM_006561	ENSG00000048740	CELF2	BRUNOL3|CELF-2|CUG-BP2|CUGBP2|ETR-3|ETR3|NAPOR	CUGBP Elav-like family member 2	protein-coding
ID-349	chr17	76165549	76165839	+	0	NA	intron (NM_001320523, intron 1 of 2)	intron (NM_001320523, intron 1 of 2)	1068	NM_004710	9144	Hs.464210	NM_004710	ENSG00000108639	SYNGR2	-	synaptogyrin 2	protein-coding
ID-172	chr12	70132706	70133158	+	0	NA	promoter-TSS (NR_110072)	promoter-TSS (NR_110072)	-229	NR_103520	117177	Hs.258209	NM_022456	ENSG00000127328	RAB3IP	RABIN3|RABIN8	RAB3A interacting protein	protein-coding
ID-529	chr21	45284047	45284416	+	0	NA	promoter-TSS (NM_001369878)	promoter-TSS (NM_001369878)	-873	NM_001369881	56894	Hs.248785	NM_020132	ENSG00000160216	AGPAT3	1-AGPAT 3|LPAAT-GAMMA1|LPAAT3	1-acylglycerol-3-phosphate O-acyltransferase 3	protein-coding
ID-511	chr20	49963429	49964062	+	0	NA	Intergenic	HAL1-2a_MD|LINE|L1	105769	NR_036162	100422889		NR_036162	ENSG00000266761	MIR3194	mir-3194	microRNA 3194	ncRNA
ID-719	chr7	130578988	130579236	+	0	NA	intron (NR_110472, intron 2 of 3)	intron (NR_110472, intron 2 of 3)	-16814	NR_029517	407024		NR_029517	ENSG00000283797	MIR29B1	MIRN29B1|miR-29b|miRNA29B1|mir-29b-1	microRNA 29b-1	ncRNA
ID-131	chr11	2465644	2465993	+	0	NA	promoter-TSS (NM_000218)	promoter-TSS (NM_000218)	-403	NM_000218	3784	Hs.95162	NM_000218	ENSG00000053918	KCNQ1	ATFB1|ATFB3|JLNS1|KCNA8|KCNA9|KVLQT1|Kv1.9|Kv7.1|LQT|LQT1|RWS|SQT2|WRS	potassium voltage-gated channel subfamily Q member 1	protein-coding
ID-269	chr16	28376099	28376440	+	0	NA	Intergenic	CpG	-2088	NM_001282524	728741	Hs.726467	NM_001282524	ENSG00000198156	NPIPB6	NPIPB	nuclear pore complex interacting protein family member B6	protein-coding
ID-818	chr9	140387367	140387651	+	0	NA	exon (NM_152286, exon 19 of 34)	exon (NM_152286, exon 19 of 34)	-33723	NM_015537	26012	Hs.455336	NM_015537	ENSG00000165802	NSMF	HH9|NELF	NMDA receptor synaptonuclear signaling and neuronal migration factor	protein-coding
ID-68	chr1	109940383	109940675	+	0	NA	promoter-TSS (NM_002959)	promoter-TSS (NM_002959)	11	NM_002959	6272	Hs.485195	NM_002959	ENSG00000134243	SORT1	Gp95|LDLCQ6|NT3|NTR3	sortilin 1	protein-coding
ID-409	chr19	6463964	6464304	+	0	NA	promoter-TSS (NM_139161)	promoter-TSS (NM_139161)	-148	NM_139161	92359	Hs.150319	NM_139161	ENSG00000130545	CRB3	-	crumbs cell polarity complex component 3	protein-coding
ID-401	chr19	3367288	3367536	+	0	NA	intron (NM_001245002, intron 1 of 10)	CpG	831	NM_001245002	4782	Hs.170131	NM_005597	ENSG00000141905	NFIC	CTF|CTF5|NF-I|NFI	nuclear factor I C	protein-coding
ID-563	chr3	117384208	117384460	+	0	NA	Intergenic	Intergenic	25438	NR_146652	105374057	Hs.518179	NR_146652	ENSG00000241213	LINC02024	-	long intergenic non-protein coding RNA 2024	ncRNA
ID-535	chr22	26726956	26727286	+	0	NA	intron (NM_001184777, intron 9 of 14)	intron (NM_001184777, intron 9 of 14)	-98105	NM_020437	57168	Hs.567547	NM_020437	ENSG00000128203	ASPHD2	-	aspartate beta-hydroxylase domain containing 2	protein-coding
ID-455	chr2	30440737	30441161	+	0	NA	Intergenic	Intergenic	-13451	NM_030915	81606	Hs.567598	NM_030915	ENSG00000213626	LBH	-	LBH regulator of WNT signaling pathway	protein-coding
ID-527	chr21	40367803	40368120	+	0	NA	Intergenic	LTR33|LTR|ERVL	-18261	NR_109962	101928435	Hs.385528	NR_109962	ENSG00000232837	LINC01700	-	long intergenic non-protein coding RNA 1700	ncRNA
ID-515	chr20	61274065	61274406	+	0	NA	intron (NM_016354, intron 1 of 11)	CpG	380	NM_016354	28231	Hs.235782	NM_016354	ENSG00000101187	SLCO4A1	OATP-E|OATP1|OATP4A1|OATPE|OATPRP1|POAT|SLC21A12	solute carrier organic anion transporter family member 4A1	protein-coding
ID-475	chr2	163200518	163200891	+	0	NA	promoter-TSS (NM_012198)	promoter-TSS (NM_012198)	62	NM_012198	25801	Hs.377894	NM_012198	ENSG00000115271	GCA	GCL	grancalcin	protein-coding
ID-576	chr4	676518	676781	+	0	NA	TTS (NM_001363650)	TTS (NM_001363650)	4938	NM_002477	4636	Hs.410970	NM_002477	ENSG00000215375	MYL5	MYLC2	myosin light chain 5	protein-coding
ID-21	chr1	8763076	8763458	+	0	NA	intron (NM_001042681, intron 1 of 22)	CpG	114432	NM_001042681	473	Hs.463041	NM_012102	ENSG00000142599	RERE	ARG|ARP|ATN1L|DNB1|NEDBEH	arginine-glutamic acid dipeptide repeats	protein-coding
ID-326	chr17	39968421	39968949	+	0	NA	promoter-TSS (NM_006455)	promoter-TSS (NM_006455)	-277	NM_021939	60681	Hs.463035	NM_021939	ENSG00000141756	FKBP10	BRKS1|FKBP65|OI11|OI6|PPIASE|hFKBP65	FKBP prolyl isomerase 10	protein-coding
ID-567	chr3	170052636	170052906	+	0	NA	Intergenic	MER41A|LTR|ERV1	-22732	NM_005414	6498	Hs.536655	NM_005414	ENSG00000136603	SKIL	SNO|SnoA|SnoI|SnoN	SKI like proto-oncogene	protein-coding
ID-543	chr22	47040194	47040468	+	0	NA	intron (NM_015124, intron 3 of 18)	intron (NM_015124, intron 3 of 18)	24048	NM_015124	23151	Hs.475150	NM_015124	ENSG00000075240	GRAMD4	DIP	GRAM domain containing 4	protein-coding
ID-517	chr20	62170107	62170522	+	0	NA	TTS (NM_080823)	TTS (NM_080823)	-1585	NM_005975	5753	Hs.51133	NM_005975	ENSG00000101213	PTK6	BRK	protein tyrosine kinase 6	protein-coding
ID-717	chr7	102328829	102329219	+	0	NA	intron (NR_146066, intron 7 of 11)	intron (NR_146066, intron 7 of 11)	-16842	NM_032959	246721	Hs.610255	NM_032958	ENSG00000267645	POLR2J2	HRPB11B|POLR2J3|RPB11b1|RPB11b2	RNA polymerase II subunit J2	protein-coding
ID-117	chr11	518589	518858	+	0	NA	Intergenic	CpG	-11481	NM_203389	6050	Hs.530687	NM_002939	ENSG00000023191	RNH1	RAI|RNH	ribonuclease/angiogenin inhibitor 1	protein-coding
ID-55	chr1	54021936	54022188	+	0	NA	intron (NM_147193, intron 3 of 9)	(TG)n|Simple_repeat|Simple_repeat	96990	NM_033067	63948	Hs.131654	NM_033067	ENSG00000143006	DMRTB1	-	DMRT like family B with proline rich C-terminal 1	protein-coding
ID-556	chr3	47021270	47021552	+	0	NA	intron (NM_015175, intron 1 of 53)	(CCCCG)n|Simple_repeat|Simple_repeat	238	NM_015175	23218	Hs.437043	NM_015175	ENSG00000160796	NBEAL2	BDPLT4|GPS	neurobeachin like 2	protein-coding
ID-798	chr9	138455082	138455381	+	0	NA	intron (NM_001018049, intron 3 of 6)	(TAGG)n|Simple_repeat|Simple_repeat	1629	NM_002571	5047	Hs.532325	NM_002571	ENSG00000122133	PAEP	GD|GdA|GdF|GdS|PAEG|PEP|PP14|ZIF-1	progestagen associated endometrial protein	protein-coding
ID-617	chr5	301742	302469	+	0	NA	intron (NM_001267557, intron 2 of 3)	intron (NM_001267557, intron 2 of 3)	-2186	NM_020731	57491	Hs.50823	NM_020731	ENSG00000286169	AHRR	AHH|AHHR|bHLHe77	aryl-hydrocarbon receptor repressor	protein-coding
ID-599	chr4	71024263	71024700	+	0	NA	exon (NM_214711, exon 3 of 5)	exon (NM_214711, exon 3 of 5)	4527	NM_214711	401137	Hs.518795	NM_214711	ENSG00000187533	PRR27	C4orf40	proline rich 27	protein-coding
ID-644	chr5	134240583	134240838	+	0	NA	promoter-TSS (NM_032151)	promoter-TSS (NM_032151)	-100	NM_032151	84105	Hs.710014	NM_032151	ENSG00000132570	PCBD2	DCOH2|DCOHM|PHS2	pterin-4 alpha-carbinolamine dehydratase 2	protein-coding
ID-399	chr19	2491087	2491372	+	0	NA	Intergenic	Intergenic	15104	NM_015675	4616	Hs.110571	NM_015675	ENSG00000099860	GADD45B	GADD45BETA|MYD118	growth arrest and DNA damage inducible beta	protein-coding
ID-178	chr12	118406990	118407463	+	0	NA	promoter-TSS (NM_173598)	promoter-TSS (NM_173598)	-431	NM_173598	283455	Hs.375836	NM_173598	ENSG00000171435	KSR2	-	kinase suppressor of ras 2	protein-coding
ID-340	chr17	70409288	70409705	+	0	NA	intron (NR_036488, intron 3 of 3)	intron (NR_036488, intron 3 of 3)	70544	NR_135222	146795	Hs.651743	NR_135222	ENSG00000264026	LINC02003	-	long intergenic non-protein coding RNA 2003	ncRNA
ID-497	chr20	400194	400702	+	0	NA	intron (NM_001323956, intron 6 of 10)	CpG	11505	NM_031229	10616	Hs.29546	NM_006462	ENSG00000125826	RBCK1	C20orf18|HOIL-1|HOIL1|PBMEI|PGBM1|RBCK2|RNF54|UBCE7IP3|XAP3|XAP4|ZRANB4	RANBP2-type and C3HC4-type zinc finger containing 1	protein-coding
ID-720	chr7	139709390	139709968	+	0	NA	intron (NM_030984, intron 10 of 11)	(CACCC)n|Simple_repeat|Simple_repeat	53842	NM_022750	64761	Hs.12646	NM_022750	ENSG00000059378	PARP12	ARTD12|MST109|MSTP109|ZC3H1|ZC3HDC1	poly(ADP-ribose) polymerase family member 12	protein-coding
ID-79	chr1	202015389	202015745	+	0	NA	Intergenic	Intergenic	35852	NM_004433	1999	Hs.603657	NM_004433	ENSG00000163435	ELF3	EPR-1|ERT|ESE-1|ESX	E74 like ETS transcription factor 3	protein-coding
ID-189	chr13	27575933	27576232	+	0	NA	Intergenic	Intergenic	-123588	NR_046547	100874070	Hs.524923	NR_046547		USP12-AS1	-	USP12 antisense RNA 1	ncRNA
ID-354	chr17	77866327	77866668	+	0	NA	Intergenic	Intergenic	-26659	NR_110851	101928738	Hs.399280	NR_110851	ENSG00000262188	LINC01978	-	long intergenic non-protein coding RNA 1978	ncRNA
ID-20	chr1	3817040	3817384	+	0	NA	promoter-TSS (NM_207356)	promoter-TSS (NM_207356)	244	NR_024455	100133612	Hs.307652	NR_024455	ENSG00000236423	LINC01134	-	long intergenic non-protein coding RNA 1134	ncRNA
ID-725	chr7	149571074	149571328	+	0	NA	promoter-TSS (NR_027040)	promoter-TSS (NR_027040)	143	NM_001367795	155066	Hs.556998	NM_145230	ENSG00000171130	ATP6V0E2	ATP6V0E2L|C7orf32	ATPase H+ transporting V0 subunit e2	protein-coding
ID-780	chr9	99179543	99179797	+	0	NA	intron (NM_153695, intron 1 of 4)	CpG	982	NM_153695	195828	Hs.494557	NM_153695	ENSG00000165244	ZNF367	AFF29|CDC14B|ZFF29	zinc finger protein 367	protein-coding
ID-701	chr7	21984239	21984560	+	0	NA	intron (NM_001127370, intron 1 of 10)	intron (NM_001127370, intron 1 of 10)	1118	NM_001127371	55536	Hs.744069	NM_018719	ENSG00000164649	CDCA7L	JPO2|R1|RAM2	cell division cycle associated 7 like	protein-coding
ID-565	chr3	133198820	133199195	+	0	NA	intron (NR_135276, intron 1 of 4)	intron (NR_135276, intron 1 of 4)	10983	NR_135276	85003	Hs.659202	NR_135276	ENSG00000249993	BFSP2-AS1	-	BFSP2 antisense RNA 1	ncRNA
ID-128	chr11	2230181	2230528	+	0	NA	Intergenic	Intergenic	36061	NR_039834	100616126		NR_039834	ENSG00000265258	MIR4686	-	microRNA 4686	ncRNA
ID-748	chr8	124408845	124409171	+	0	NA	promoter-TSS (NM_014109)	promoter-TSS (NM_014109)	-321	NM_014109	29028	Hs.370834	NM_014109	ENSG00000156802	ATAD2	ANCCA|CT137|PRO2000	ATPase family AAA domain containing 2	protein-coding
ID-36	chr1	23856989	23857411	+	0	NA	exon (NM_004091, exon 1 of 7)	exon (NM_004091, exon 1 of 7)	525	NM_004091	1870	Hs.194333	NM_004091	ENSG00000007968	E2F2	E2F-2	E2F transcription factor 2	protein-coding
ID-547	chr22	50323218	50323533	+	0	NA	Intergenic	CpG	11093	NM_024324	79174	Hs.211282	NM_024324	ENSG00000184164	CRELD2	-	cysteine rich with EGF like domains 2	protein-coding
ID-82	chr1	231114369	231114864	+	0	NA	promoter-TSS (NM_001122835)	promoter-TSS (NM_001122835)	-9	NM_001122835	79573	Hs.424788	NM_024525	ENSG00000143643	TTC13	-	tetratricopeptide repeat domain 13	protein-coding
ID-582	chr4	3258798	3259190	+	0	NA	TTS (NM_001330620)	TTS (NM_001330620)	8108	NM_001042690	345222	Hs.442291	NM_001012982	ENSG00000188981	MSANTD1	C4orf44	Myb/SANT DNA binding domain containing 1	protein-coding
ID-491	chr2	241350268	241350802	+	0	NA	Intergenic	SUBTEL_sa|Satellite|Satellite	-24545	NM_002081	2817	Hs.328232	NM_002081	ENSG00000063660	GPC1	glypican	glypican 1	protein-coding
ID-667	chr6	30698652	30699026	+	0	NA	exon (NM_001318875, exon 8 of 12).6	exon (NM_001318875, exon 8 of 12).6	9424	NM_001293212	203068	Hs.636480	NM_178014	ENSG00000196230	TUBB	CDCBM6|CSCSC1|M40|OK/SW-cl.56|TUBB1|TUBB5	tubulin beta class I	protein-coding
ID-687	chr6	167823362	167823610	+	0	NA	Intergenic	Intergenic	-25488	NR_163196	6953	Hs.351	NM_004610	ENSG00000203690	TCP10	TCP10A	t-complex 10	pseudo
ID-183	chr12	133006452	133006810	+	0	NA	Intergenic	Intergenic	-60106	NM_001142641	57666	Hs.411138	NM_001142641	ENSG00000112787	FBRSL1	-	fibrosin like 1	protein-coding
ID-173	chr12	76353792	76354206	+	0	NA	Intergenic	Intergenic	71557	NM_007350	22822	Hs.602085	NM_007350	ENSG00000139289	PHLDA1	DT1P1B11|PHRIP|TDAG51	pleckstrin homology like domain family A member 1	protein-coding
ID-11	chr1	1102760	1103032	+	0	NA	promoter-TSS (NR_029834)	promoter-TSS (NR_029834)	-347	NR_029834	406983		NR_029834	ENSG00000207607	MIR200A	MIRN200A|mir-200a	microRNA 200a	ncRNA
ID-182	chr12	132808062	132808530	+	0	NA	intron (NM_001122636, intron 6 of 10)	intron (NM_001122636, intron 6 of 10)	-43681	NR_024563	100130238	Hs.536338	NR_024563		LOC100130238	-	uncharacterized LOC100130238	ncRNA
ID-195	chr13	113597327	113597689	+	0	NA	Intergenic	Intergenic	25444	NR_034002	100289410	Hs.667436	NR_034002		MCF2L-AS1	-	MCF2L antisense RNA 1	ncRNA
ID-282	chr16	68269304	68269795	+	0	NA	exon (NM_001365264, exon 2 of 15)	exon (NM_001365264, exon 2 of 15)	481	NM_001365265	80004	Hs.436585	NM_024939	ENSG00000103067	ESRP2	RBM35B	epithelial splicing regulatory protein 2	protein-coding
ID-142	chr11	60619723	60619987	+	0	NA	3' UTR (NM_004778, exon 2 of 2)	3' UTR (NM_004778, exon 2 of 2)	3568	NM_004778	11251	Hs.299567	NM_004778	ENSG00000183134	PTGDR2	CD294|CRTH2|DL1R|DP2|GPR44	prostaglandin D2 receptor 2	protein-coding
ID-721	chr7	139938673	139938921	+	0	NA	Intergenic	Intergenic	61736	NR_024451	100134229	Hs.634333	NR_024451	ENSG00000260231	KDM7A-DT	JHDM1D-AS1	KDM7A divergent transcript	ncRNA
ID-138	chr11	22851077	22851327	+	0	NA	promoter-TSS (NR_135213)	promoter-TSS (NR_135213)	-85	NM_001320340	258010	Hs.349096	NM_148893	ENSG00000198168	SVIP	-	small VCP interacting protein	protein-coding
ID-224	chr15	41233811	41234171	+	0	NA	Intergenic	CpG	-11678	NM_001142776	79094	Hs.155569	NM_024111	ENSG00000128965	CHAC1	-	ChaC glutathione specific gamma-glutamylcyclotransferase 1	protein-coding
ID-393	chr19	1259404	1259652	+	0	NA	TTS (NM_177401)	TTS (NM_177401)	-9739	NM_001280	1153	Hs.618145	NM_001280	ENSG00000099622	CIRBP	CIRP	cold inducible RNA binding protein	protein-coding
ID-589	chr4	8442365	8442710	+	0	NA	promoter-TSS (NM_152544)	promoter-TSS (NM_152544)	13	NM_001350233	152992	Hs.566191	NM_024950	ENSG00000155275	TRMT44	C4orf23|METTL19|TRM44	tRNA methyltransferase 44 homolog	protein-coding
ID-669	chr6	36098046	36098330	+	0	NA	promoter-TSS (NR_072996)	promoter-TSS (NR_072996)	-102	NM_002754	5603	Hs.178695	NM_002754	ENSG00000156711	MAPK13	MAPK 13|MAPK-13|PRKM13|SAPK4|p38delta	mitogen-activated protein kinase 13	protein-coding
ID-558	chr3	49059212	49059460	+	0	NA	promoter-TSS (NM_018114)	promoter-TSS (NM_018114)	-218	NM_199069	25915	Hs.31387	NM_199069	ENSG00000178057	NDUFAF3	2P1|C3orf60|E3-3|MC1DN18	NADH:ubiquinone oxidoreductase complex assembly factor 3	protein-coding
ID-387	chr19	615419	615874	+	0	NA	intron (NM_001194, intron 7 of 7)	intron (NM_001194, intron 7 of 7)	17891	NM_005035	5442	Hs.254113	NM_005035	ENSG00000099821	POLRMT	APOLMT|MTRNAP|MTRPOL|h-mtRPOL	RNA polymerase mitochondrial	protein-coding
ID-634	chr5	95819666	95819914	+	0	NA	intron (NR_130776, intron 4 of 4)	intron (NR_130776, intron 4 of 4)	-50838	NM_000439	5122	Hs.78977	NM_000439	ENSG00000175426	PCSK1	BMIQ12|NEC1|PC1|PC3|SPC3	proprotein convertase subtilisin/kexin type 1	protein-coding
ID-339	chr17	63584344	63584628	+	0	NA	Intergenic	Intergenic	-26720	NM_001363813	8313	Hs.156527	NM_004655	ENSG00000168646	AXIN2	AXIL|ODCRCS	axin 2	protein-coding
ID-4	chr1	934870	935118	+	0	NA	intron (NM_021170, intron 2 of 3)	CpG-24	483	NM_001142467	57801	Hs.154029	NM_021170	ENSG00000188290	HES4	bHLHb42	hes family bHLH transcription factor 4	protein-coding
ID-362	chr17	80182008	80182344	+	0	NA	Intergenic	Intergenic	-4106	NM_001206950	9123	Hs.500761	NM_004207	ENSG00000141526	SLC16A3	MCT 3|MCT 4|MCT-3|MCT-4|MCT3|MCT4	solute carrier family 16 member 3	protein-coding
ID-704	chr7	44078607	44079040	+	0	NA	non-coding (NR_015401, exon 1 of 3)	non-coding (NR_015401, exon 1 of 3)	175	NR_015401	255031	Hs.633978	NR_015401		LINC00957	-	long intergenic non-protein coding RNA 957	ncRNA
ID-132	chr11	2933625	2933968	+	0	NA	intron (NM_001315501, intron 5 of 10)	intron (NM_001315501, intron 5 of 10)	-8991	NM_001302862	5003	Hs.300076	NM_007105	ENSG00000254827	SLC22A18AS	BWR1B|BWSCR1B|ORCTL2S|SLC22A1LS|p27-BWR1B	solute carrier family 22 member 18 antisense	protein-coding
ID-32	chr1	19752340	19752655	+	0	NA	intron (NM_001206540, intron 1 of 9)	intron (NM_001206540, intron 1 of 9)	58292	NM_001282162	832	Hs.432760	NM_004930	ENSG00000077549	CAPZB	CAPB|CAPPB|CAPZ	capping actin protein of muscle Z-line subunit beta	protein-coding
ID-397	chr19	1970088	1970508	+	0	NA	intron (NM_001319, intron 2 of 11)	intron (NM_001319, intron 2 of 11)	-15750	NR_033400	255193	Hs.374717	NM_152771	ENSG00000180846	CSNK1G2-AS1	C19orf34	CSNK1G2 antisense RNA 1	ncRNA
ID-50	chr1	43736178	43736589	+	0	NA	5' UTR (NM_144626, exon 2 of 4)	5' UTR (NM_144626, exon 2 of 4)	729	NM_001320244	128218	Hs.104476	NM_144626	ENSG00000179178	TMEM125	-	transmembrane protein 125	protein-coding
ID-266	chr16	19079225	19079487	+	0	NA	promoter-TSS (NR_119382)	promoter-TSS (NR_119382)	17	NM_001370492	10229	Hs.157113	NM_016138	ENSG00000167186	COQ7	CAT5|CLK-1|CLK1|COQ10D8	coenzyme Q7, hydroxylase	protein-coding
ID-110	chr10	134871605	134871870	+	0	NA	Intergenic	Intergenic	28464	NR_111905	100128127	Hs.694139	NR_111905		ADGRA1-AS1	GPR123-AS1	adhesion G protein-coupled receptor A1 antisense RNA 1	ncRNA
ID-364	chr17	80623807	80624166	+	0	NA	intron (NM_006822, intron 1 of 5)	AluJo|SINE|Alu	2197	NR_039751	100616196		NR_039751	ENSG00000266107	MIR4525	-	microRNA 4525	ncRNA
ID-7	chr1	1058744	1059603	+	0	NA	Intergenic	(CA)n|Simple_repeat|Simple_repeat	-7704	NM_001330306	54991	Hs.235095	NM_017891	ENSG00000131591	C1orf159	-	chromosome 1 open reading frame 159	protein-coding
ID-360	chr17	79486388	79486646	+	0	NA	Intergenic	CpG	-6692	NM_001199954	71	Hs.514581	NM_001614	ENSG00000184009	ACTG1	ACT|ACTG|DFNA20|DFNA26|HEL-176	actin gamma 1	protein-coding
ID-365	chr17	80766477	80766725	+	0	NA	intron (NM_005993, intron 11 of 38)	intron (NM_005993, intron 11 of 38)	31297	NM_024702	79755	Hs.464391	NM_024702	ENSG00000141579	ZNF750	ZFP750	zinc finger protein 750	protein-coding
ID-575	chr4	675541	675826	+	0	NA	TTS (NM_001294341)	TTS (NM_001294341)	3972	NM_002477	4636	Hs.410970	NM_002477	ENSG00000215375	MYL5	MYLC2	myosin light chain 5	protein-coding
ID-615	chr4	173883740	173884049	+	0	NA	intron (NM_001034845, intron 10 of 12)	intron (NM_001034845, intron 10 of 12)	-206068	NM_017423	51809	Hs.548088	NM_017423	ENSG00000109586	GALNT7	GALNAC-T7|GalNAcT7	polypeptide N-acetylgalactosaminyltransferase 7	protein-coding
ID-208	chr14	102197937	102198309	+	0	NA	intron (NR_026774, intron 2 of 3)	intron (NR_026774, intron 2 of 3)	1349	NR_026774	145200	Hs.150840	NR_026774	ENSG00000258512	LINC00239	C14orf72|NCRNA00239	long intergenic non-protein coding RNA 239	ncRNA
ID-510	chr20	49347659	49348338	+	0	NA	promoter-TSS (NM_032521)	promoter-TSS (NM_032521)	-119	NM_032521	84612	Hs.589848	NM_032521	ENSG00000124171	PARD6B	PAR6B	par-6 family cell polarity regulator beta	protein-coding
ID-105	chr10	129737961	129738375	+	0	NA	intron (NM_001323356, intron 1 of 19)	G-rich|Low_complexity|Low_complexity	32801	NM_001323356	5791	Hs.127022	NM_006504	ENSG00000132334	PTPRE	HPTPE|PTPE|R-PTP-EPSILON	protein tyrosine phosphatase receptor type E	protein-coding
ID-285	chr16	71757977	71758285	+	0	NA	intron (NM_015020, intron 1 of 18)	CpG	473	NM_015020	23035	Hs.709458	NM_015020	ENSG00000040199	PHLPP2	PHLPPL|PPM3B	PH domain and leucine rich repeat protein phosphatase 2	protein-coding
ID-415	chr19	13162450	13162803	+	0	NA	intron (NM_001271043, intron 2 of 10)	intron (NM_001271043, intron 2 of 10)	27033	NM_001365985	4784	Hs.257970	NM_002501	ENSG00000008441	NFIX	CTF|MRSHSS|NF-I/X|NF1-X|NF1A|SOTOS2	nuclear factor I X	protein-coding
ID-263	chr16	18432084	18432391	+	0	NA	intron (NR_146336, intron 24 of 34).2	AluSx|SINE|Alu	-2520	NM_001282511	101059953	Hs.636569	NM_001282511	ENSG00000214940	NPIPA8	LCR16a9|NPIPA7	nuclear pore complex interacting protein family member A8	protein-coding
ID-678	chr6	119255547	119255804	+	0	NA	intron (NM_153255, intron 1 of 6)	GC_rich|Low_complexity|Low_complexity	652	NM_153255	254394	Hs.279008	NM_017696	ENSG00000111877	MCM9	C6orf61|MCMDC1|ODG4|dJ329L24.1|dJ329L24.3	minichromosome maintenance 9 homologous recombination repair factor	protein-coding
ID-637	chr5	118406800	118407100	+	0	NA	promoter-TSS (NR_134250)	promoter-TSS (NR_134250)	168	NM_005509	1657	Hs.181042	NM_005509	ENSG00000172869	DMXL1	-	Dmx like 1	protein-coding
ID-157	chr11	130051259	130051573	+	0	NA	intron (NM_021978, intron 1 of 18)	intron (NM_021978, intron 1 of 18)	21739	NM_021978	6768	Hs.504315	NM_021978	ENSG00000149418	ST14	ARCI11|HAI|MT-SP1|MTSP1|PRSS14|SNC19|TADG15|TMPRSS14	suppression of tumorigenicity 14	protein-coding
ID-530	chr21	45847669	45848040	+	0	NA	intron (NM_001320350, intron 28 of 32)	intron (NM_001320350, intron 28 of 32)	-2408	NR_109964	101928607	Hs.666176	NR_109964		TRPM2-AS	TRPM2-AS1	TRPM2 antisense RNA	ncRNA
ID-461	chr2	65215980	65216283	+	0	NA	promoter-TSS (NM_003038)	promoter-TSS (NM_003038)	-402	NM_003038	6509	Hs.654352	NM_003038	ENSG00000115902	SLC1A4	ASCT1|SATT|SPATCCM	solute carrier family 1 member 4	protein-coding
ID-246	chr16	1389658	1390600	+	0	NA	intron (NM_001199098, intron 5 of 33)	(CA)n|Simple_repeat|Simple_repeat	3931	NM_001199096	8938	Hs.458427	NM_003933	ENSG00000007516	BAIAP3	BAP3	BAI1 associated protein 3	protein-coding
ID-116	chr11	417175	417575	+	0	NA	promoter-TSS (NM_021805)	promoter-TSS (NM_021805)	22	NM_001135053	59307	Hs.501624	NM_021805	ENSG00000185187	SIGIRR	IL-1R8|TIR8	single Ig and TIR domain containing	protein-coding
ID-161	chr12	12997921	12998195	+	0	NA	Intergenic	AluSq2|SINE|Alu	-30353	NR_003932	387841	Hs.631728	NR_003932	ENSG00000234498	RPL13AP20	RPL13A_9_1211	ribosomal protein L13a pseudogene 20	pseudo
ID-437	chr19	46284799	46285123	+	0	NA	intron (NM_001288764, intron 1 of 15)	intron (NM_001288764, intron 1 of 15)	787	NM_001288766	1760	Hs.631596	NM_004409	ENSG00000104936	DMPK	DM|DM1|DM1PK|DMK|MDPK|MT-PK	DM1 protein kinase	protein-coding
ID-793	chr9	132257965	132258240	+	0	NA	intron (NR_038955, intron 2 of 4)	MIRc|SINE|MIR	7163	NR_038955	100506190	Hs.529860	NR_038955		LINC00963	MetaLnc9	long intergenic non-protein coding RNA 963	ncRNA
ID-553	chr3	13461355	13461631	+	0	NA	intron (NM_024923, intron 1 of 39)	CpG	329	NM_024923	23225	Hs.475525	NM_024923	ENSG00000132182	NUP210	GP210|POM210	nucleoporin 210	protein-coding
ID-489	chr2	236987042	236987438	+	0	NA	intron (NM_014914, intron 15 of 16)	intron (NM_014914, intron 15 of 16)	89789	NM_001301687	2637	Hs.184945	NM_001485	ENSG00000168505	GBX2	-	gastrulation brain homeobox 2	protein-coding
ID-764	chr8	144952464	144952855	+	0	NA	promoter-TSS (NM_031308)	promoter-TSS (NM_031308)	-27	NM_031308	83481	Hs.200412	NM_031308	ENSG00000261150	EPPK1	EPIPL|EPIPL1	epiplakin 1	protein-coding
ID-681	chr6	157822473	157823399	+	0	NA	intron (NM_153746, intron 1 of 8)	intron (NM_153746, intron 1 of 8)	20714	NM_024630	79683	Hs.596214	NM_024630	ENSG00000175048	ZDHHC14	NEW1CP	zinc finger DHHC-type containing 14	protein-coding
ID-81	chr1	225633808	225634061	+	0	NA	Intergenic	Intergenic	-17377	NM_194442	3930	Hs.435166	NM_002296	ENSG00000143815	LBR	C14SR|DHCR14B|LMN2R|PHA|PHASK|TDRD18	lamin B receptor	protein-coding
ID-435	chr19	45157559	45157865	+	0	NA	promoter-TSS (NR_039756)	promoter-TSS (NR_039756)	-710	NR_039756	100616355		NR_039756	ENSG00000283673	MIR4531	-	microRNA 4531	ncRNA
ID-429	chr19	38754944	38755303	+	0	NA	promoter-TSS (NM_001166103)	promoter-TSS (NM_001166103)	-90	NM_021102	10653	Hs.31439	NM_021102	ENSG00000167642	SPINT2	DIAR3|HAI-2|HAI2|Kop|PB	serine peptidase inhibitor, Kunitz type 2	protein-coding
ID-791	chr9	131940747	131941203	+	0	NA	promoter-TSS (NM_203434)	promoter-TSS (NM_203434)	-435	NM_203434	389792	Hs.529857	NM_203434	ENSG00000188483	IER5L	bA247A12.2	immediate early response 5 like	protein-coding
ID-564	chr3	121740944	121741278	+	0	NA	promoter-TSS (NM_001199799)	promoter-TSS (NM_001199799)	-17	NM_001199800	286676	Hs.98484	NM_175924	ENSG00000145103	ILDR1	DFNB42|ILDR1alpha|ILDR1alpha'|ILDR1beta	immunoglobulin like domain containing receptor 1	protein-coding
ID-120	chr11	693998	694863	+	0	NA	intron (NM_001367390, intron 1 of 11)	intron (NM_001367390, intron 1 of 11)	-1161	NM_001042463	283232	Hs.448664	NM_174940	ENSG00000177042	TMEM80	-	transmembrane protein 80	protein-coding
ID-799	chr9	138624904	138625546	+	0	NA	intron (NM_020822, intron 2 of 30)	intron (NM_020822, intron 2 of 30)	31194	NM_020822	57582	Hs.104950	NM_020822	ENSG00000107147	KCNT1	EIEE14|ENFL5|KCa4.1|SLACK|Slo2.2|bA100C15.2	potassium sodium-activated channel subfamily T member 1	protein-coding
ID-474	chr2	160142946	160143211	+	0	NA	5' UTR (NM_001330278, exon 1 of 11)	5' UTR (NM_001330278, exon 1 of 11)	136	NM_001330278	151525	Hs.20848	NM_152528	ENSG00000196151	WDSUB1	UBOX6|WDSAM1	WD repeat, sterile alpha motif and U-box domain containing 1	protein-coding
ID-438	chr19	48151616	48151928	+	0	NA	intron (NM_015711, intron 1 of 14)	L2a|LINE|L2	40319	NM_015711	29998	Hs.97244	NM_015711	ENSG00000063169	BICRA	GLTSCR1	BRD4 interacting chromatin remodeling complex associated protein	protein-coding
ID-180	chr12	122110290	122110603	+	0	NA	intron (NM_001363685, intron 1 of 6)	intron (NM_001363685, intron 1 of 6)	104	NM_001363685	283385	Hs.434154	NM_173855	ENSG00000139714	MORN3	-	MORN repeat containing 3	protein-coding
ID-584	chr4	3463213	3463628	+	0	NA	Intergenic	Intergenic	-1613	NM_001301071	285489	Hs.122110	NM_173660	ENSG00000175920	DOK7	C4orf25|CMS10|CMS1B|FADS3	docking protein 7	protein-coding
ID-519	chr20	62591760	62592344	+	0	NA	intron (NM_020713, intron 16 of 16)	intron (NM_020713, intron 16 of 16)	-4283	NR_148441	54963	Hs.504998	NM_017859	ENSG00000198276	UCKL1	UCK1L|URKL1	uridine-cytidine kinase 1 like 1	protein-coding
ID-479	chr2	191272779	191273506	+	0	NA	promoter-TSS (NM_017694)	promoter-TSS (NM_017694)	61	NM_017694	54842	Hs.418581	NM_017694	ENSG00000151690	MFSD6	MMR2|hMMR2	major facilitator superfamily domain containing 6	protein-coding
ID-810	chr9	140009407	140009691	+	0	NA	promoter-TSS (NM_013379)	promoter-TSS (NM_013379)	-364	NM_013379	29952	Hs.37916	NM_013379	ENSG00000176978	DPP7	DPP2|DPPII|QPP	dipeptidyl peptidase 7	protein-coding
ID-404	chr19	3966533	3966793	+	0	NA	intron (NM_001348, intron 2 of 8)	intron (NM_001348, intron 2 of 8)	4434	NM_001348	1613	Hs.631844	NM_001348	ENSG00000167657	DAPK3	DLK|ZIP|ZIPK	death associated protein kinase 3	protein-coding
ID-603	chr4	120133610	120133894	+	0	NA	promoter-TSS (NM_019050)	promoter-TSS (NM_019050)	-30	NM_019050	54532	Hs.431081	NM_019050	ENSG00000145390	USP53	-	ubiquitin specific peptidase 53	protein-coding
ID-770	chr9	37800608	37800892	+	0	NA	promoter-TSS (NM_024345)	promoter-TSS (NM_024345)	-44	NM_024345	79269	Hs.118394	NM_024345	ENSG00000122741	DCAF10	WDR32	DDB1 and CUL4 associated factor 10	protein-coding
ID-544	chr22	47057277	47057689	+	0	NA	intron (NM_015124, intron 5 of 18)	intron (NM_015124, intron 5 of 18)	41200	NM_015124	23151	Hs.475150	NM_015124	ENSG00000075240	GRAMD4	DIP	GRAM domain containing 4	protein-coding
ID-729	chr7	156232318	156232714	+	0	NA	intron (NR_038232, intron 2 of 2)	intron (NR_038232, intron 2 of 2)	5766	NR_038232	285889	Hs.407095	NR_038232	ENSG00000182648	LOC285889	-	uncharacterized LOC285889	ncRNA
ID-649	chr5	150162956	150163354	+	0	NA	intron (NM_032947, intron 1 of 1)	intron (NM_032947, intron 1 of 1)	5647	NM_032947	85027	Hs.29444	NM_032947	ENSG00000256235	SMIM3	C5orf62|MST150|NID67	small integral membrane protein 3	protein-coding
ID-185	chr12	133137597	133137917	+	0	NA	intron (NM_001142641, intron 5 of 16)	intron (NM_001142641, intron 5 of 16)	-20826	NR_106821	102465975		NR_106821	ENSG00000277052	MIR6763	hsa-mir-6763	microRNA 6763	ncRNA
ID-444	chr19	50433099	50433378	+	0	NA	promoter-TSS (NM_153718)	promoter-TSS (NM_153718)	-223	NM_001290746	22809	Hs.9754	NM_012068	ENSG00000169136	ATF5	ATFX|HMFN0395	activating transcription factor 5	protein-coding
ID-560	chr3	50208963	50209383	+	0	NA	intron (NM_004186, intron 2 of 18)	intron (NM_004186, intron 2 of 18)	12721	NM_001318800	6405	Hs.32981	NM_004186	ENSG00000001617	SEMA3F	SEMA-IV|SEMA4|SEMAK	semaphorin 3F	protein-coding
ID-612	chr4	144105736	144106004	+	0	NA	promoter-TSS (NM_001290326)	promoter-TSS (NM_001290326)	144	NR_136203	105377623		NR_136203	ENSG00000250326	LOC105377623	-	uncharacterized LOC105377623	ncRNA
ID-586	chr4	3589583	3589837	+	0	NA	non-coding (NR_040045, exon 2 of 3)	non-coding (NR_040045, exon 2 of 3)	11114	NR_040045	285492	Hs.145563	NM_173661		LINC00955	-	long intergenic non-protein coding RNA 955	ncRNA
ID-194	chr13	111177864	111178469	+	0	NA	intron (NM_017817, intron 1 of 1)	intron (NM_017817, intron 1 of 1)	-17640	NR_046583	100874203	Hs.508716	NR_046583	ENSG00000232814	COL4A2-AS1	-	COL4A2 antisense RNA 1	ncRNA
ID-432	chr19	42746985	42747287	+	0	NA	promoter-TSS (NM_019884)	promoter-TSS (NM_019884)	-382	NM_019884	2931	Hs.466828	NM_019884	ENSG00000105723	GSK3A	-	glycogen synthase kinase 3 alpha	protein-coding
ID-331	chr17	46703227	46703524	+	0	NA	exon (NM_024017, exon 1 of 2)	exon (NM_024017, exon 1 of 2)	345	NM_024017	3219	Hs.463350	NM_024017	ENSG00000170689	HOXB9	HOX-2.5|HOX2|HOX2E	homeobox B9	protein-coding
ID-377	chr18	56806948	56807269	+	0	NA	promoter-TSS (NM_001307941)	promoter-TSS (NM_001307941)	-8	NM_033280	90701	Hs.45107	NM_033280	ENSG00000166562	SEC11C	SEC11L3|SPC21|SPCS4C	SEC11 homolog C, signal peptidase complex subunit	protein-coding
ID-600	chr4	77818483	77818756	+	0	NA	exon (NM_001029870, exon 1 of 1)	exon (NM_001029870, exon 1 of 1)	678	NM_001029870	345079	Hs.257292	NM_001029870	ENSG00000186212	SOWAHB	ANKRD56	sosondowah ankyrin repeat domain family member B	protein-coding
ID-785	chr9	126030932	126031257	+	0	NA	promoter-TSS (NM_018387)	promoter-TSS (NM_018387)	-229	NM_018387	55342	Hs.287659	NM_018387	ENSG00000165209	STRBP	HEL162|ILF3L|SPNR|p74	spermatid perinuclear RNA binding protein	protein-coding
ID-27	chr1	16840403	16840672	+	0	NA	TTS (NR_004400)	TTS (NR_004400)	243	NR_004430	26871		NR_004430	ENSG00000206652	RNU1-1	HSD1|HU1-1|RNU1|RNU1A|RNU1A3|RNU1G4|Rnu1a1|U1|U1A1	RNA, U1 small nuclear 1	snRNA
ID-291	chr16	85418385	85418855	+	0	NA	Intergenic	Intergenic	-78689	NR_049816	100847022		NR_049816	ENSG00000266307	MIR5093	-	microRNA 5093	ncRNA
ID-156	chr11	130029380	130029812	+	0	NA	promoter-TSS (NM_021978)	promoter-TSS (NM_021978)	-81	NM_021978	6768	Hs.504315	NM_021978	ENSG00000149418	ST14	ARCI11|HAI|MT-SP1|MTSP1|PRSS14|SNC19|TADG15|TMPRSS14	suppression of tumorigenicity 14	protein-coding
ID-790	chr9	131871301	131871574	+	0	NA	5' UTR (NM_004003, exon 2 of 15)	5' UTR (NM_004003, exon 2 of 15)	1635	NM_001346548	1384	Hs.12068	NM_000755	ENSG00000095321	CRAT	CAT|CAT1|NBIA8	carnitine O-acetyltransferase	protein-coding
ID-261	chr16	16467276	16467526	+	0	NA	intron (NR_146336, intron 24 of 34)	AluSx|SINE|Alu	-2503	NM_001282511	101059953	Hs.636569	NM_001282511	ENSG00000214940	NPIPA8	LCR16a9|NPIPA7	nuclear pore complex interacting protein family member A8	protein-coding
ID-816	chr9	140205591	140205871	+	0	NA	intron (NM_017820, intron 19 of 21)	intron (NM_017820, intron 19 of 21)	-9008	NM_001004354	441478	Hs.535075	NM_001004354	ENSG00000198435	NRARP	-	NOTCH regulated ankyrin repeat protein	protein-coding
ID-315	chr17	18163693	18164004	+	0	NA	promoter-TSS (NM_001144900)	promoter-TSS (NM_001144900)	-128	NM_139162	125170	Hs.655555	NM_139162	ENSG00000177427	MIEF2	MID49|SMCR7	mitochondrial elongation factor 2	protein-coding
ID-74	chr1	155214462	155214731	+	0	NA	promoter-TSS (NM_001171811)	promoter-TSS (NM_001171811)	-178	NM_001005741	2629	Hs.282997	NM_000157	ENSG00000177628	GBA	GBA1|GCB|GLUC	glucosylceramidase beta	protein-coding
ID-581	chr4	2420009	2420408	+	0	NA	promoter-TSS (NM_001193282)	promoter-TSS (NM_001193282)	164	NM_001172656	57732	Hs.292056	NM_020972	ENSG00000159733	ZFYVE28	LST2|LYST2	zinc finger FYVE-type containing 28	protein-coding
ID-663	chr6	16129860	16130168	+	0	NA	intron (NM_013262, intron 1 of 6)	CpG	697	NM_013262	29116	Hs.484738	NM_013262	ENSG00000007944	MYLIP	IDOL|MIR	myosin regulatory light chain interacting protein	protein-coding
ID-88	chr10	3088531	3088931	+	0	NA	Intergenic	Intergenic	20394	NR_160681	101927824		NR_160681		LOC101927824	-	uncharacterized LOC101927824	ncRNA
ID-273	chr16	30969152	30969431	+	0	NA	intron (NM_014712, intron 1 of 18)	CpG	216	NM_014712	9739	Hs.297483	NM_014712	ENSG00000099381	SETD1A	KMT2F|Set1|Set1A	SET domain containing 1A, histone lysine methyltransferase	protein-coding
ID-101	chr10	102950835	102951090	+	0	NA	non-coding (NR_120620, exon 4 of 6)	non-coding (NR_120620, exon 4 of 6)	14883	NR_120620	101927396	Hs.551648	NR_120620	ENSG00000237579	LINC01514	-	long intergenic non-protein coding RNA 1514	ncRNA
ID-607	chr4	129732294	129732707	+	0	NA	promoter-TSS (NM_001287442)	promoter-TSS (NM_001287442)	57	NM_001287441	79960	Hs.12420	NM_024900	ENSG00000077684	JADE1	PHF17	jade family PHD finger 1	protein-coding
ID-696	chr7	2198345	2198606	+	0	NA	intron (NM_001304523, intron 9 of 17)	intron (NM_001304523, intron 9 of 17)	-69788	NR_145797	109623488		NR_145797		SNORA114	-	small nucleolar RNA, H/ACA box 114	snoRNA
ID-485	chr2	224702213	224702751	+	0	NA	promoter-TSS (NR_110906)	promoter-TSS (NR_110906)	-183	NR_110905	130340	Hs.632555	NM_178814	ENSG00000152056	AP1S3	PSORS15	adaptor related protein complex 1 subunit sigma 3	protein-coding
ID-165	chr12	32552580	32552957	+	0	NA	exon (NM_001370298, exon 1 of 17)	exon (NM_001370298, exon 1 of 17)	276	NM_001370298	121512	Hs.117835	NM_139241	ENSG00000139132	FGD4	CMT4H|FRABP|ZFYVE6	FYVE, RhoGEF and PH domain containing 4	protein-coding
ID-280	chr16	58163297	58163631	+	0	NA	promoter-TSS (NR_136632)	promoter-TSS (NR_136632)	-135	NR_136632	29105	Hs.532755	NM_013242	ENSG00000070761	CFAP20	BUG22|C16orf80|EVORF|GTL3|fSAP23	cilia and flagella associated protein 20	protein-coding
ID-755	chr8	143420941	143421331	+	0	NA	intron (NM_001291931, intron 2 of 10)	intron (NM_001291931, intron 2 of 10)	63407	NM_001291931	203062	Hs.370931	NM_145003	ENSG00000171045	TSNARE1	-	t-SNARE domain containing 1	protein-coding
ID-198	chr14	24020907	24021165	+	0	NA	promoter-TSS (NM_033400)	promoter-TSS (NM_033400)	-62	NM_033400	85446	Hs.508937	NM_033400	ENSG00000136367	ZFHX2	MARSIS|ZFH-5|ZFH5|ZNF409	zinc finger homeobox 2	protein-coding
ID-537	chr22	36902840	36903090	+	0	NA	5' UTR (NM_001363041, exon 1 of 8)	5' UTR (NM_001363041, exon 1 of 8)	122	NM_024955	80020	Hs.387601	NM_024955	ENSG00000100350	FOXRED2	ERFAD	FAD dependent oxidoreductase domain containing 2	protein-coding
ID-545	chr22	47138797	47139219	+	0	NA	Intergenic	Intergenic	-4859	NM_022766	64781	Hs.200668	NM_022766	ENSG00000100422	CERK	LK4|dA59H18.2|dA59H18.3|hCERK	ceramide kinase	protein-coding
ID-25	chr1	16161308	16161690	+	0	NA	non-coding (NR_024279, exon 2 of 2)	non-coding (NR_024279, exon 2 of 2)	-12703	NM_015001	23013	Hs.744843	NM_015001	ENSG00000065526	SPEN	HIAA0929|MINT|RBM15C|SHARP	spen family transcriptional repressor	protein-coding
ID-12	chr1	1111034	1111956	+	0	NA	intron (NM_001130045, intron 3 of 15)	intron (NM_001130045, intron 3 of 15)	2209	NM_001130045	254173	Hs.454835	NM_153254	ENSG00000162571	TTLL10	TTLL5	tubulin tyrosine ligase like 10	protein-coding
ID-270	chr16	28761514	28761800	+	0	NA	Intergenic	CpG	-2099	NM_001287250	100507607	Hs.710214	NM_001287250	ENSG00000196993	NPIPB9	-	nuclear pore complex interacting protein family member B9	protein-coding
ID-240	chr16	691970	692284	+	0	NA	promoter-TSS (NR_138609)	promoter-TSS (NR_138609)	-127	NR_138609	84331	Hs.706105	NM_032371	ENSG00000172366	MCRIP2	C16orf14|FAM195A|c349E10.1	MAPK regulated corepressor interacting protein 2	protein-coding
ID-711	chr7	75039339	75039710	+	0	NA	promoter-TSS (NR_033322)	promoter-TSS (NR_033322)	-81	NR_104013	155400	Hs.436034	NM_001039575	ENSG00000223705	NSUN5P1	NSUN5B|WBSCR20B	NSUN5 pseudogene 1	pseudo
ID-51	chr1	43751097	43751672	+	0	NA	promoter-TSS (NM_182517)	promoter-TSS (NM_182517)	-132	NM_001164829	149466	Hs.158963	NM_182517	ENSG00000253313	C1orf210	TEMP	chromosome 1 open reading frame 210	protein-coding
ID-405	chr19	4061914	4062173	+	0	NA	intron (NM_015898, intron 1 of 2)	intron (NM_015898, intron 1 of 2)	3484	NM_001317990	51341	Hs.591384	NM_015898	ENSG00000178951	ZBTB7A	FBI-1|FBI1|LRF|TIP21|ZBTB7|ZNF857A|pokemon	zinc finger and BTB domain containing 7A	protein-coding
ID-346	chr17	73872193	73872441	+	0	NA	intron (NM_033452, intron 3 of 5)	intron (NM_033452, intron 3 of 5)	2345	NM_033452	91107	Hs.293660	NM_033452	ENSG00000132481	TRIM47	GOA|RNF100	tripartite motif containing 47	protein-coding
ID-531	chr21	46853724	46854185	+	0	NA	intron (NM_130445, intron 2 of 42)	intron (NM_130445, intron 2 of 42)	-8969	NR_027498	378832	Hs.517353	NM_199175	ENSG00000183535	COL18A1-AS1	C21orf123|NCRNA00175|PRED80	COL18A1 antisense RNA 1	ncRNA
ID-76	chr1	167189238	167189645	+	0	NA	promoter-TSS (NM_001365848)	promoter-TSS (NM_001365848)	-681	NM_001365848	5451	Hs.283402	NM_002697	ENSG00000143190	POU2F1	OCT1|OTF1|oct-1B	POU class 2 homeobox 1	protein-coding
ID-443	chr19	49242204	49242534	+	0	NA	exon (NM_017805, exon 3 of 12)	exon (NM_017805, exon 3 of 12)	1498	NM_017805	54922	Hs.233955	NM_017805	ENSG00000105538	RASIP1	RAIN	Ras interacting protein 1	protein-coding
ID-554	chr3	39850933	39851270	+	0	NA	promoter-TSS (NR_104316)	promoter-TSS (NR_104316)	1	NM_015460	25924	Hs.594535	NM_015460	ENSG00000170011	MYRIP	SLAC2-C|SLAC2C	myosin VIIA and Rab interacting protein	protein-coding
ID-636	chr5	115880514	115880950	+	0	NA	intron (NM_020796, intron 1 of 18)	LTR10A|LTR|ERV1	-29382	NR_147170	105379132		NR_147170		SEMA6A-AS2	-	SEMA6A antisense RNA 2	ncRNA
ID-41	chr1	24741748	24742097	+	0	NA	promoter-TSS (NM_001199012)	promoter-TSS (NM_001199012)	-318	NM_001322868	57185	Hs.523442	NM_020448	ENSG00000001461	NIPAL3	DJ462O23.2|NPAL3	NIPA like domain containing 3	protein-coding
ID-319	chr17	19617866	19618138	+	0	NA	intron (NR_135625, intron 3 of 15)	intron (NR_135625, intron 3 of 15)	1895	NM_001099646	146802	Hs.126830	NM_152908	ENSG00000180638	SLC47A2	MATE2|MATE2-B|MATE2-K|MATE2K	solute carrier family 47 member 2	protein-coding
ID-742	chr8	59323739	59324074	+	0	NA	promoter-TSS (NM_001330535)	promoter-TSS (NM_001330535)	-14	NM_001363181	137886	Hs.155572	NM_001077619	ENSG00000215114	UBXN2B	p37	UBX domain protein 2B	protein-coding
ID-155	chr11	130016276	130016635	+	0	NA	Intergenic	Intergenic	-13222	NM_021978	6768	Hs.504315	NM_021978	ENSG00000149418	ST14	ARCI11|HAI|MT-SP1|MTSP1|PRSS14|SNC19|TADG15|TMPRSS14	suppression of tumorigenicity 14	protein-coding
ID-451	chr2	10153039	10153354	+	0	NA	Intergenic	Intergenic	30332	NR_135558	101929882	Hs.405158	NR_135558		LOC101929882	-	uncharacterized LOC101929882	ncRNA
ID-421	chr19	17970435	17970753	+	0	NA	promoter-TSS (NM_000980)	promoter-TSS (NM_000980)	-125	NM_000980	6142	Hs.337766	NM_000980	ENSG00000105640	RPL18A	L18A	ribosomal protein L18a	protein-coding
ID-108	chr10	134626787	134627348	+	0	NA	intron (NM_001200049, intron 54 of 57)	C-rich|Low_complexity|Low_complexity	-27416	NM_177400	84504	Hs.134013	NM_177400	ENSG00000148826	NKX6-2	GTX|NKX6.2|NKX6B|SPAX8	NK6 homeobox 2	protein-coding
ID-820	chr9	140473015	140473367	+	0	NA	promoter-TSS (NM_001346373)	promoter-TSS (NM_001346373)	-113	NM_001346373	92715	Hs.292570	NM_138778	ENSG00000148399	DPH7	C9orf112|RRT2|WDR85	diphthamide biosynthesis 7	protein-coding
ID-430	chr19	40324118	40324431	+	0	NA	TTS (NM_001436)	TTS (NM_001436)	528	NM_004714	9149	Hs.130988	NM_004714	ENSG00000105204	DYRK1B	AOMS3|MIRK	dual specificity tyrosine phosphorylation regulated kinase 1B	protein-coding
ID-202	chr14	38064432	38064804	+	0	NA	promoter-TSS (NM_001310135)	promoter-TSS (NM_001310135)	-164	NM_004496	3169	Hs.163484	NM_004496	ENSG00000129514	FOXA1	HNF3A|TCF3A	forkhead box A1	protein-coding
ID-135	chr11	12746206	12746574	+	0	NA	intron (NM_021961, intron 2 of 12)	intron (NM_021961, intron 2 of 12)	50422	NM_021961	7003	Hs.655331	NM_021961	ENSG00000187079	TEAD1	AA|NTEF-1|REF1|TCF-13|TCF13|TEAD-1|TEF-1	TEA domain transcription factor 1	protein-coding
ID-327	chr17	45608129	45608437	+	0	NA	promoter-TSS (NM_006310)	promoter-TSS (NM_006310)	-191	NM_006310	9520	Hs.443837	NM_006310	ENSG00000141279	NPEPPS	AAP-S|MP100|PSA	aminopeptidase puromycin sensitive	protein-coding
ID-150	chr11	78128427	78128707	+	0	NA	intron (NM_080491, intron 1 of 9)	CpG	299	NM_080491	9846	Hs.429434	NM_012296	ENSG00000033327	GAB2	-	GRB2 associated binding protein 2	protein-coding
ID-168	chr12	50677138	50677463	+	0	NA	promoter-TSS (NM_016357)	promoter-TSS (NM_016357)	3	NM_016357	51474	Hs.525419	NM_016357	ENSG00000050405	LIMA1	EPLIN|LDLCQ8|SREBP3	LIM domain and actin binding 1	protein-coding
ID-539	chr22	39331093	39331451	+	0	NA	Intergenic	Intergenic	-22255	NM_001193289	100913187	Hs.226307	NM_001193289		APOBEC3A_B	A3A|APOBEC3A	APOBEC3A and APOBEC3B deletion hybrid	protein-coding
ID-3	chr1	869963	870250	+	0	NA	intron (NM_152486, intron 4 of 13)	CpG	8995	NM_152486	148398	Hs.335293	NM_152486	ENSG00000187634	SAMD11	MRS	sterile alpha motif domain containing 11	protein-coding
ID-260	chr16	16423944	16424221	+	0	NA	TTS (NR_106828).2	TTS (NR_106828).2	920	NR_106828	102465461		NR_106828	ENSG00000278265	MIR6770-1	hsa-mir-6770-1	microRNA 6770-1	ncRNA
ID-137	chr11	17573914	17574329	+	0	NA	intron (NM_001277269, intron 3 of 54)	intron (NM_001277269, intron 3 of 54)	5201	NM_001292063	340990	Hs.688380	NM_198497	ENSG00000188162	OTOG	DFNB18B|MLEMP|OTGN	otogelin	protein-coding
ID-231	chr15	71055623	71056100	+	0	NA	promoter-TSS (NM_018003)	promoter-TSS (NM_018003)	36	NM_018003	55075	Hs.108049	NM_018003	ENSG00000137831	UACA	NUCLING	uveal autoantigen with coiled-coil domains and ankyrin repeats	protein-coding
ID-629	chr5	78531563	78531857	+	0	NA	promoter-TSS (NM_152405)	promoter-TSS (NM_152405)	-244	NM_152405	133746	Hs.482605	NM_152405	ENSG00000152409	JMY	WHAMM2|WHDC1L3	junction mediating and regulatory protein, p53 cofactor	protein-coding
ID-73	chr1	154973525	154973959	+	0	NA	Intergenic	CpG	-1364	NR_046206	51043	Hs.729279	NM_001252406	ENSG00000160685	ZBTB7B	CKROX|THPOK|ZBTB15|ZFP-67|ZFP67|ZNF857B|c-KROX|hcKROX	zinc finger and BTB domain containing 7B	protein-coding
ID-151	chr11	86383067	86383377	+	0	NA	promoter-TSS (NR_147831)	promoter-TSS (NR_147831)	18	NM_001014811	10873	Hs.199743	NM_006680	ENSG00000151376	ME3	NADP-ME	malic enzyme 3	protein-coding
ID-616	chr4	186064193	186064455	+	0	NA	promoter-TSS (NM_001151)	promoter-TSS (NM_001151)	-96	NM_001151	291	Hs.246506	NM_001151	ENSG00000151729	SLC25A4	AAC1|ANT|ANT 1|ANT1|MTDPS12|MTDPS12A|PEO2|PEO3|PEOA2|T1	solute carrier family 25 member 4	protein-coding
ID-775	chr9	85677740	85678078	+	0	NA	5' UTR (NM_152573, exon 1 of 17)	5' UTR (NM_152573, exon 1 of 17)	148	NM_152573	158158	Hs.129136	NM_152573	ENSG00000165105	RASEF	RAB45	RAS and EF-hand domain containing	protein-coding
ID-160	chr12	7312752	7313046	+	0	NA	Intergenic	C-rich|Low_complexity|Low_complexity	-28382	NM_001351124	5830	Hs.567327	NM_000319	ENSG00000139197	PEX5	PBD2A|PBD2B|PTS1-BP|PTS1R|PXR1|RCDP5	peroxisomal biogenesis factor 5	protein-coding
ID-715	chr7	102133671	102134092	+	0	NA	intron (NM_001277335, intron 15 of 19)	intron (NM_001277335, intron 15 of 19)	-14512	NM_006234	5439	Hs.654952	NM_006234	ENSG00000005075	POLR2J	POLR2J1|RPB11|RPB11A|RPB11m|hRPB14	RNA polymerase II subunit J	protein-coding
ID-268	chr16	27225719	27226006	+	0	NA	intron (NM_024773, intron 3 of 7)	intron (NM_024773, intron 3 of 7)	10566	NM_001145348	79831	Hs.145717	NM_024773	ENSG00000155666	KDM8	JMJD5	lysine demethylase 8	protein-coding
ID-227	chr15	45104240	45104552	+	0	NA	Intergenic	Intergenic	70421	NR_146393	653381	Hs.878	NR_146393	ENSG00000259479	SORD2P	SORD2	sorbitol dehydrogenase 2, pseudogene	pseudo
ID-164	chr12	32552058	32552383	+	0	NA	promoter-TSS (NM_001370298)	promoter-TSS (NM_001370298)	-272	NM_001370298	121512	Hs.117835	NM_139241	ENSG00000139132	FGD4	CMT4H|FRABP|ZFYVE6	FYVE, RhoGEF and PH domain containing 4	protein-coding
ID-802	chr9	139334254	139334603	+	0	NA	promoter-TSS (NM_019892)	promoter-TSS (NM_019892)	-131	NM_001318502	56623	Hs.120998	NM_019892	ENSG00000148384	INPP5E	CORS1|CPD4|JBTS1|MORMS|PPI5PIV|pharbin	inositol polyphosphate-5-phosphatase E	protein-coding
ID-56	chr1	54303995	54304414	+	0	NA	promoter-TSS (NM_018087)	promoter-TSS (NM_018087)	-235	NM_018087	55706	Hs.476525	NM_018087	ENSG00000058804	NDC1	NET3|TMEM48	NDC1 transmembrane nucleoporin	protein-coding
ID-420	chr19	16474066	16474420	+	0	NA	intron (NM_001258375, intron 21 of 21)	intron (NM_001258375, intron 21 of 21)	38606	NM_016270	10365	Hs.685136	NM_016270	ENSG00000127528	KLF2	LKLF	Kruppel like factor 2	protein-coding
ID-267	chr16	21566078	21566337	+	0	NA	Intergenic	Intergenic	-34442	NR_002594	387254	Hs.448808	NR_002594		SLC7A5P2	IMAA|MMAA	solute carrier family 7 member 5 pseudogene 2	pseudo
ID-114	chr10	135257135	135257503	+	0	NA	Intergenic	(CA)n|Simple_repeat|Simple_repeat	-10113	NR_149718	619207	Hs.659384	NM_001033584	ENSG00000214279	SCART1	-	scavenger receptor family member expressed on T cells 1	pseudo
ID-428	chr19	35739193	35739569	+	0	NA	promoter-TSS (NM_015925)	promoter-TSS (NM_015925)	-178	NM_205834	51599	Hs.466507	NM_015925	ENSG00000105699	LSR	ILDR3|LISCH7	lipolysis stimulated lipoprotein receptor	protein-coding
ID-482	chr2	219283580	219283901	+	0	NA	promoter-TSS (NM_007127)	promoter-TSS (NM_007127)	-106	NM_007127	7429	Hs.654595	NM_007127	ENSG00000127831	VIL1	D2S1471|VIL	villin 1	protein-coding
ID-630	chr5	80465549	80466080	+	0	NA	intron (NM_006909, intron 17 of 26)	(CCA)n|Simple_repeat|Simple_repeat	-63325	NM_001825	1160	Hs.80691	NM_001825	ENSG00000131730	CKMT2	SMTCK	creatine kinase, mitochondrial 2	protein-coding
ID-288	chr16	84008453	84009063	+	0	NA	intron (NM_001329748, intron 2 of 11)	intron (NM_001329748, intron 2 of 11)	6505	NM_001329749	54550	Hs.140950	NM_019065	ENSG00000103154	NECAB2	EFCBP2|stip-2	N-terminal EF-hand calcium binding protein 2	protein-coding
ID-35	chr1	22587328	22587823	+	0	NA	Intergenic	(CGTG)n|Simple_repeat|Simple_repeat	-5157	NR_039613	100616433		NR_039613	ENSG00000266564	MIR4418	-	microRNA 4418	ncRNA
ID-536	chr22	31536457	31536777	+	0	NA	promoter-TSS (NM_015715)	promoter-TSS (NM_015715)	-123	NM_015715	50487	Hs.149623	NM_015715	ENSG00000100078	PLA2G3	GIII-SPLA2|SPLA2III|sPLA2-III	phospholipase A2 group III	protein-coding
ID-668	chr6	34100342	34100631	+	0	NA	intron (NM_001256809, intron 1 of 8)	intron (NM_001256809, intron 1 of 8)	13378	NM_001282847	2914	Hs.429018	NM_000841	ENSG00000124493	GRM4	GPRC1D|MGLUR4|mGlu4	glutamate metabotropic receptor 4	protein-coding
ID-579	chr4	1722745	1723120	+	0	NA	promoter-TSS (NM_006342)	promoter-TSS (NM_006342)	118	NM_001127266	92305	Hs.518562	NM_138385	ENSG00000168936	TMEM129	D4S2561E	transmembrane protein 129	protein-coding
ID-650	chr5	160112323	160112616	+	0	NA	promoter-TSS (NM_001366658)	promoter-TSS (NM_001366658)	-71	NM_001366658	23120	Hs.109358	NM_025153	ENSG00000118322	ATP10B	ATPVB	ATPase phospholipid transporting 10B (putative)	protein-coding
ID-712	chr7	82792138	82792397	+	0	NA	promoter-TSS (NM_033026)	promoter-TSS (NM_033026)	-67	NM_033026	27445	Hs.12376	NM_014510	ENSG00000186472	PCLO	ACZ|PCH3	piccolo presynaptic cytomatrix protein	protein-coding
ID-97	chr10	72237395	72237778	+	0	NA	promoter-TSS (NM_014431)	promoter-TSS (NM_014431)	-937	NM_014431	27143	Hs.202351	NM_014431	ENSG00000107719	PALD1	KIAA1274|PALD	phosphatase domain containing paladin 1	protein-coding
ID-572	chr3	197381548	197381939	+	0	NA	Intergenic	CpG	19704	NR_030627	100126321		NR_030627	ENSG00000284146	MIR922	MIRN922|hsa-mir-922	microRNA 922	ncRNA
ID-747	chr8	121821799	121822143	+	0	NA	intron (NM_021021, intron 1 of 6)	intron (NM_021021, intron 1 of 6)	2315	NM_021021	6641	Hs.46701	NM_021021	ENSG00000172164	SNTB1	59-DAP|A1B|BSYN2|DAPA1B|SNT2|SNT2B1|TIP-43	syntrophin beta 1	protein-coding
ID-416	chr19	13961939	13962214	+	0	NA	Intergenic	Intergenic	-8344	NR_036515	284454	Hs.436426	NR_036515		LOC284454	-	uncharacterized LOC284454	ncRNA
ID-767	chr9	6680948	6681299	+	0	NA	Intergenic	CpG	-35431	NM_000170	2731	Hs.584238	NM_000170	ENSG00000178445	GLDC	GCE|GCSP|HYGN1	glycine decarboxylase	protein-coding
ID-77	chr1	168195006	168195364	+	0	NA	promoter-TSS (NM_199344)	promoter-TSS (NM_199344)	-57	NM_199344	375035	Hs.645435	NM_199344	ENSG00000213064	SFT2D2	UNQ512|dJ747L4.C1.2	SFT2 domain containing 2	protein-coding
ID-258	chr16	15222994	15223242	+	0	NA	intron (NR_123722, intron 4 of 17)	AluSx|SINE|Alu	2340	NR_123722	105369154	Hs.634612	NR_123721	ENSG00000270580	PKD1P6-NPIPP1	-	PKD1P6-NPIPP1 readthrough	pseudo
ID-67	chr1	109677103	109677374	+	0	NA	intron (NM_001284352, intron 1 of 20)	intron (NM_001284352, intron 1 of 20)	20501	NM_020775	57535	Hs.708190	NM_020775	ENSG00000116299	KIAA1324	EIG121	KIAA1324	protein-coding
ID-87	chr10	1259872	1260224	+	0	NA	intron (NM_018702, intron 7 of 9)	intron (NM_018702, intron 7 of 9)	54340	NR_015376	399706	Hs.721191	NM_001010910	ENSG00000229205	LINC00200	C10orf139|NCRNA00200	long intergenic non-protein coding RNA 200	ncRNA
ID-481	chr2	208490024	208490295	+	0	NA	promoter-TSS (NM_001330130)	promoter-TSS (NM_001330130)	-41	NM_001330131	151194	Hs.664764	NM_145280	ENSG00000144401	METTL21A	FAM119A|HCA557b|HSPA-KMT	methyltransferase like 21A	protein-coding
ID-84	chr1	233462962	233463219	+	0	NA	promoter-TSS (NM_032435)	promoter-TSS (NM_032435)	-380	NM_032435	84451	Hs.547779	NM_032435	ENSG00000143674	MAP3K21	MLK4|dJ862P8.3	mitogen-activated protein kinase kinase kinase 21	protein-coding
ID-250	chr16	2151246	2151534	+	0	NA	intron (NM_000296, intron 26 of 45)	AluSx|SINE|Alu	5359	NR_106965	102465985		NR_106965	ENSG00000283346	MIR6511B2	MIR6511B-2|hsa-mir-6511b-2	microRNA 6511b-2	ncRNA
ID-735	chr8	10847651	10847941	+	0	NA	intron (NM_173683, intron 1 of 2)	intron (NM_173683, intron 1 of 2)	45016	NR_030328	693183		NR_030328	ENSG00000207600	MIR598	MIRN598|hsa-mir-598|mir-598	microRNA 598	ncRNA
ID-477	chr2	175201409	175202001	+	0	NA	exon (NM_001145250, exon 2 of 2)	exon (NM_001145250, exon 2 of 2)	2023	NM_001145250	100131390		NM_001145250	ENSG00000217236	SP9	ZNF990	Sp9 transcription factor	protein-coding
ID-442	chr19	49118288	49118567	+	0	NA	TTS (NM_000979)	TTS (NM_000979)	-1733	NM_017708	54854	Hs.165803	NM_017708	ENSG00000105523	FAM83E	-	family with sequence similarity 83 member E	protein-coding
ID-17	chr1	3300330	3300798	+	0	NA	intron (NM_199454, intron 3 of 16)	intron (NM_199454, intron 3 of 16)	-70665	NM_014448	27237	Hs.87435	NM_014448	ENSG00000130762	ARHGEF16	GEF16|NBR	Rho guanine nucleotide exchange factor 16	protein-coding
ID-212	chr14	105647523	105647974	+	0	NA	promoter-TSS (NM_001318380)	promoter-TSS (NM_001318380)	-88	NM_001318380	256281	Hs.526432	NM_177533	ENSG00000183828	NUDT14	UGPP|UGPPase	nudix hydrolase 14	protein-coding
ID-541	chr22	46503231	46503545	+	0	NA	intron (NR_027033, intron 4 of 5)	intron (NR_027033, intron 4 of 5)	-5241	NR_029478	406883		NR_029478	ENSG00000283990	MIRLET7A3	LET7A3|MIRNLET7A3|let-7a-3	microRNA let-7a-3	ncRNA
ID-645	chr5	139554668	139555087	+	0	NA	intron (NM_032412, intron 1 of 2)	CpG	104	NM_032412	84418	Hs.529798	NM_032412	ENSG00000120306	CYSTM1	C5orf32|ORF1-FL49	cysteine rich transmembrane module containing 1	protein-coding
ID-158	chr12	6310781	6311070	+	0	NA	intron (NM_001769, intron 1 of 7)	AluJb|SINE|Alu	1359	NM_001769	928	Hs.114286	NM_001769	ENSG00000010278	CD9	BTCC-1|DRAP-27|MIC3|MRP-1|TSPAN-29|TSPAN29	CD9 molecule	protein-coding
ID-557	chr3	48647084	48647381	+	0	NA	promoter-TSS (NM_003365)	promoter-TSS (NM_003365)	-153	NM_003365	7384	Hs.119251	NM_003365	ENSG00000010256	UQCRC1	D3S3191|QCR1|UQCR1	ubiquinol-cytochrome c reductase core protein 1	protein-coding
ID-63	chr1	94050641	94050905	+	0	NA	promoter-TSS (NM_001308251)	promoter-TSS (NM_001308251)	-54	NM_001308251	8412	Hs.36958	NM_003567	ENSG00000137936	BCAR3	AND-34|NSP2|SH2D3B	BCAR3 adaptor protein, NSP family member	protein-coding
ID-653	chr5	172755343	172755606	+	0	NA	5' UTR (NM_003714, exon 1 of 4)	5' UTR (NM_003714, exon 1 of 4)	1032	NM_003714	8614	Hs.233160	NM_003714	ENSG00000113739	STC2	STC-2|STCRP	stanniocalcin 2	protein-coding
ID-40	chr1	24671354	24671788	+	0	NA	intron (NM_021180, intron 12 of 15)	intron (NM_021180, intron 12 of 15)	22041	NM_021180	57822	Hs.657920	NM_021180	ENSG00000158055	GRHL3	SOM|TFCP2L4|VWS2	grainyhead like transcription factor 3	protein-coding
ID-58	chr1	60280116	60280520	+	0	NA	promoter-TSS (NM_015888)	promoter-TSS (NM_015888)	-303	NM_015888	51361	Hs.378836	NM_015888	ENSG00000134709	HOOK1	HK1	hook microtubule tethering protein 1	protein-coding
ID-585	chr4	3486398	3486683	+	0	NA	5' UTR (NM_001256896, exon 1 of 4)	5' UTR (NM_001256896, exon 1 of 4)	269	NM_001256896	285489	Hs.122110	NM_173660	ENSG00000175920	DOK7	C4orf25|CMS10|CMS1B|FADS3	docking protein 7	protein-coding
ID-426	chr19	18809143	18809921	+	0	NA	intron (NM_001098482, intron 1 of 14)	intron (NM_001098482, intron 1 of 14)	15042	NM_015321	23373	Hs.371096	NM_015321	ENSG00000105662	CRTC1	MAML2|MECT1|Mam-2|TORC-1|TORC1|WAMTP1	CREB regulated transcription coactivator 1	protein-coding
ID-419	chr19	15306802	15307231	+	0	NA	intron (NM_000435, intron 2 of 32)	CpG	4790	NM_000435	4854	Hs.8546	NM_000435	ENSG00000074181	NOTCH3	CADASIL|CADASIL1|CASIL|IMF2|LMNS	notch receptor 3	protein-coding
ID-374	chr18	47721434	47721853	+	0	NA	promoter-TSS (NM_001080467)	promoter-TSS (NM_001080467)	-126	NM_001080467	4645	Hs.720076	NM_001080467	ENSG00000167306	MYO5B	-	myosin VB	protein-coding
ID-625	chr5	1604105	1604392	+	0	NA	intron (NR_003713, intron 2 of 3)	intron (NR_003713, intron 2 of 3)	-9602	NR_003263	728609	Hs.379186	NR_003263		SDHAP3	SDHACL|SDHAL	succinate dehydrogenase complex flavoprotein subunit A pseudogene 3	pseudo
ID-762	chr8	144659715	144660052	+	0	NA	exon (NM_001286829, exon 3 of 13)	exon (NM_001286829, exon 3 of 13)	617	NM_145201	93100	Hs.493164	NM_145201	ENSG00000147813	NAPRT	NAPRT1|PP3856	nicotinate phosphoribosyltransferase	protein-coding
ID-141	chr11	46143333	46143584	+	0	NA	promoter-TSS (NM_001352025)	promoter-TSS (NM_001352025)	-922	NM_001352031	51317	Hs.502458	NM_016621	ENSG00000135365	PHF21A	BHC80|BM-006	PHD finger protein 21A	protein-coding
ID-96	chr10	65472068	65472342	+	0	NA	Intergenic	Intergenic	-190555	NM_001318154	221037	Hs.413416	NM_004241	ENSG00000171988	JMJD1C	KDM3C|TRIP-8|TRIP8	jumonji domain containing 1C	protein-coding
ID-692	chr6	170475563	170476116	+	0	NA	promoter-TSS (NR_125878)	promoter-TSS (NR_125878)	-27	NR_125878	102724511	Hs.550045	NR_125878		LOC102724511	-	uncharacterized LOC102724511	ncRNA
ID-394	chr19	1267155	1267609	+	0	NA	TTS (NR_027271)	TTS (NR_027271)	-1885	NM_001280	1153	Hs.618145	NM_001280	ENSG00000099622	CIRBP	CIRP	cold inducible RNA binding protein	protein-coding
ID-745	chr8	95653014	95653289	+	0	NA	promoter-TSS (NM_001122826)	promoter-TSS (NM_001122826)	-251	NM_001122825	54845	Hs.487471	NM_017697	ENSG00000104413	ESRP1	DFNB109|RBM35A|RMB35A	epithelial splicing regulatory protein 1	protein-coding
ID-724	chr7	148981928	148982394	+	0	NA	promoter-TSS (NR_036573)	promoter-TSS (NR_036573)	-211	NR_036573	155060	Hs.490512	NR_015357	ENSG00000244560	LOC155060	-	AI894139 pseudogene	pseudo
ID-203	chr14	55031816	55032066	+	0	NA	Intergenic	CpG	-2389	NM_001161576	23034	Hs.98259	NM_015589	ENSG00000020577	SAMD4A	SAMD4|SMAUG|SMAUG1|SMG|SMGA	sterile alpha motif domain containing 4A	protein-coding
ID-257	chr16	14927296	14927625	+	0	NA	promoter-TSS (NM_014287)	promoter-TSS (NM_014287)	-118	NM_014287	23420	Hs.743963	NM_014287	ENSG00000103512	NOMO1	Nomo|PM5	NODAL modulator 1	protein-coding
ID-446	chr19	54676716	54677070	+	0	NA	promoter-TSS (NM_144686)	promoter-TSS (NM_144686)	-39	NM_001145303	147798	Hs.355126	NM_144686	ENSG00000167608	TMC4	-	transmembrane channel like 4	protein-coding
ID-22	chr1	10459302	10459708	+	0	NA	intron (NM_001304452, intron 1 of 12)	CpG	384	NM_001304452	5226	Hs.464071	NM_002631	ENSG00000142657	PGD	6PGD	phosphogluconate dehydrogenase	protein-coding
ID-342	chr17	72968548	72969036	+	0	NA	promoter-TSS (NM_030630)	promoter-TSS (NM_030630)	62	NM_030630	283987	Hs.11067	NM_030630	ENSG00000167861	HID1	17orf28|C17orf28|DMC1|HID-1	HID1 domain containing	protein-coding
ID-765	chr8	145015808	145016212	+	0	NA	intron (NM_000445, intron 2 of 32)	intron (NM_000445, intron 2 of 32)	782	NM_201383	5339	Hs.434248	NM_000445	ENSG00000178209	PLEC	EBS1|EBSMD|EBSND|EBSO|EBSOG|EBSPA|HD1|LGMD2Q|LGMDR17|PCN|PLEC1|PLEC1b|PLTN	plectin	protein-coding
ID-33	chr1	19981340	19981590	+	0	NA	intron (NM_001278166, intron 1 of 3)	intron (NM_001278166, intron 1 of 3)	7361	NM_001278166	4681	Hs.654502	NM_005380	ENSG00000158747	NBL1	D1S1733E|DAN|DAND1|NB|NO3	NBL1, DAN family BMP antagonist	protein-coding
ID-284	chr16	68778838	68779098	+	0	NA	intron (NM_001317184, intron 2 of 14)	intron (NM_001317184, intron 2 of 14)	7773	NM_001317184	999	Hs.461086	NM_004360	ENSG00000039068	CDH1	Arc-1|BCDS1|CD324|CDHE|ECAD|LCAM|UVO	cadherin 1	protein-coding
ID-103	chr10	104404603	104404883	+	0	NA	exon (NM_030912, exon 1 of 6)	exon (NM_030912, exon 1 of 6)	491	NM_001345950	81603	Hs.336810	NM_030912	ENSG00000171206	TRIM8	GERP|RNF27	tripartite motif containing 8	protein-coding
ID-90	chr10	7860097	7860517	+	0	NA	promoter-TSS (NM_031923)	promoter-TSS (NM_031923)	-161	NM_031923	83860	Hs.527688	NM_031923	ENSG00000165632	TAF3	TAF140|TAFII-140|TAFII140	TATA-box binding protein associated factor 3	protein-coding
ID-139	chr11	34285004	34285288	+	0	NA	intron (NM_145804, intron 1 of 16)	intron (NM_145804, intron 1 of 16)	94411	NM_145804	25841	Hs.23361	NM_145804	ENSG00000166016	ABTB2	ABTB2A|BTBD22	ankyrin repeat and BTB domain containing 2	protein-coding
ID-445	chr19	50709028	50709438	+	0	NA	intron (NM_001077186, intron 1 of 41)	intron (NM_001077186, intron 1 of 41)	2348	NM_001077186	79784	Hs.467142	NM_024729	ENSG00000105357	MYH14	DFNA4|DFNA4A|FP17425|MHC16|MYH17|NMHC II-C|NMHC-II-C|PNMHH|myosin	myosin heavy chain 14	protein-coding
ID-366	chr17	80861656	80862090	+	0	NA	intron (NM_005993, intron 19 of 38)	intron (NM_005993, intron 19 of 38)	-63975	NM_024702	79755	Hs.464391	NM_024702	ENSG00000141579	ZNF750	ZFP750	zinc finger protein 750	protein-coding
ID-691	chr6	170468331	170468628	+	0	NA	Intergenic	Intergenic	-7387	NR_125878	102724511	Hs.550045	NR_125878		LOC102724511	-	uncharacterized LOC102724511	ncRNA
ID-306	chr17	2803335	2803611	+	0	NA	intron (NM_001100398, intron 2 of 23)	intron (NM_001100398, intron 2 of 23)	65716	NR_110818	101927911	Hs.626373	NR_110818	ENSG00000262884	LOC101927911	-	uncharacterized LOC101927911	ncRNA
ID-523	chr21	34662740	34663062	+	0	NA	intron (NM_000628, intron 6 of 6)	ERV3-16A3_I-int|LTR|ERVL	24229	NM_000628	3588	Hs.654593	NM_000628	ENSG00000243646	IL10RB	CDW210B|CRF2-4|CRFB4|D21S58|D21S66|IL-10R2	interleukin 10 receptor subunit beta	protein-coding
ID-236	chr15	90577852	90578199	+	0	NA	intron (NM_198526, intron 1 of 4)	intron (NM_198526, intron 1 of 4)	28038	NR_036135	100422841		NR_036135	ENSG00000265871	MIR3174	-	microRNA 3174	ncRNA
ID-520	chr20	62789398	62790130	+	0	NA	Intergenic	Intergenic	-6041	NM_004535	4661	Hs.279562	NM_004535	ENSG00000196132	MYT1	C20orf36|MTF1|MYTI|NZF2|PLPB1|ZC2H2C1|ZC2HC4A	myelin transcription factor 1	protein-coding
ID-778	chr9	97401372	97401869	+	0	NA	5' UTR (NM_000507, exon 1 of 7)	5' UTR (NM_000507, exon 1 of 7)	180	NM_000507	2203	Hs.494496	NM_000507	ENSG00000165140	FBP1	FBP	fructose-bisphosphatase 1	protein-coding
ID-498	chr20	4022647	4023015	+	0	NA	Intergenic	MIRc|SINE|MIR	-26626	NM_001134338	11237	Hs.547576	NM_007219	ENSG00000101236	RNF24	G1L	ring finger protein 24	protein-coding
ID-757	chr8	143544970	143545368	+	0	NA	intron (NM_001702, intron 1 of 30)	intron (NM_001702, intron 1 of 30)	14159	NM_001702	575	Hs.194654	NM_001702	ENSG00000181790	ADGRB1	BAI1|GDAIF	adhesion G protein-coupled receptor B1	protein-coding
ID-516	chr20	61326390	61326694	+	0	NA	Intergenic	Intergenic	-13646	NM_002531	4923	Hs.590869	NM_002531	ENSG00000101188	NTSR1	NTR	neurotensin receptor 1	protein-coding
ID-186	chr12	133287149	133287514	+	0	NA	promoter-TSS (NM_001170544)	promoter-TSS (NM_001170544)	-97	NM_138575	192111	Hs.102558	NM_138575	ENSG00000247077	PGAM5	BXLBV68	PGAM family member 5, mitochondrial serine/threonine protein phosphatase	protein-coding
ID-664	chr6	16762735	16763059	+	0	NA	non-coding (NR_136240, exon 3 of 3)	non-coding (NR_136240, exon 3 of 3)	-1176	NM_000332	6310	Hs.434961	NM_000332	ENSG00000124788	ATXN1	ATX1|D6S504E|SCA1	ataxin 1	protein-coding
ID-23	chr1	15527371	15527649	+	0	NA	intron (NM_018022, intron 1 of 2)	intron (NM_018022, intron 1 of 2)	-29390	NM_001278502	727684	Hs.667584	NM_001278501		C1orf195	-	chromosome 1 open reading frame 195	protein-coding
ID-591	chr4	25235387	25235672	+	0	NA	promoter-TSS (NR_144633)	promoter-TSS (NR_144633)	-126	NM_018323	55300	Hs.191701	NM_018323	ENSG00000038210	PI4K2B	PI4KIIB|PIK42B	phosphatidylinositol 4-kinase type 2 beta	protein-coding
ID-811	chr9	140063601	140064294	+	0	NA	promoter-TSS (NR_037416)	promoter-TSS (NR_037416)	-225	NR_037416	100500811		NR_037416	ENSG00000263697	MIR3621	-	microRNA 3621	ncRNA
ID-781	chr9	99328713	99329016	+	0	NA	intron (NM_001351570, intron 1 of 13)	CpG	249	NM_001077181	8555	Hs.40582	NM_003671	ENSG00000081377	CDC14B	CDC14B3|Cdc14B1|Cdc14B2|hCDC14B	cell division cycle 14B	protein-coding
ID-408	chr19	4538582	4538971	+	0	NA	exon (NM_052972, exon 2 of 2)	exon (NM_052972, exon 2 of 2)	1272	NM_052972	116844	Hs.655559	NM_052972	ENSG00000171236	LRG1	HMFT1766|LRG	leucine rich alpha-2-glycoprotein 1	protein-coding
ID-459	chr2	47596194	47596545	+	0	NA	promoter-TSS (NM_002354)	promoter-TSS (NM_002354)	82	NM_002354	4072	Hs.542050	NM_002354	ENSG00000119888	EPCAM	DIAR5|EGP-2|EGP314|EGP40|ESA|HNPCC8|KS1/4|KSA|M4S1|MIC18|MK-1|TACSTD1|TROP1	epithelial cell adhesion molecule	protein-coding
ID-59	chr1	64971775	64972167	+	0	NA	5' UTR (NM_001293274, exon 1 of 26)	5' UTR (NM_001293274, exon 1 of 26)	374	NM_001293274	57685	Hs.443891	NM_020925	ENSG00000158966	CACHD1	-	cache domain containing 1	protein-coding
ID-175	chr12	100967720	100967996	+	0	NA	intron (NM_001303130, intron 1 of 8)	intron (NM_001303130, intron 1 of 8)	396	NM_001303130	283431	Hs.20575	NM_174942	ENSG00000139354	GAS2L3	G2L3	growth arrest specific 2 like 3	protein-coding
ID-255	chr16	4310315	4310728	+	0	NA	exon (NM_003223, exon 5 of 7)	exon (NM_003223, exon 5 of 7)	-6731	NR_039999	100507501	Hs.632979	NR_039999		LINC01569	-	long intergenic non-protein coding RNA 1569	ncRNA
ID-763	chr8	144897039	144897405	+	0	NA	intron (NM_182706, intron 1 of 36)	intron (NM_182706, intron 1 of 36)	721	NM_182706	23513	Hs.436329	NM_015356	ENSG00000180900	SCRIB	CRIB1|SCRB1|SCRIB1|Vartul	scribble planar cell polarity protein	protein-coding
ID-779	chr9	97454834	97455095	+	0	NA	Intergenic	Intergenic	-33987	NM_032823	84909	Hs.434253	NM_032823	ENSG00000148120	AOPEP	AP-O|APO|C90RF3|C9orf3|ONPEP	aminopeptidase O (putative)	protein-coding
ID-256	chr16	4674246	4674517	+	0	NA	promoter-TSS (NM_001142289)	promoter-TSS (NM_001142289)	-444	NR_102267	23295	Hs.526494	NM_015246	ENSG00000102858	MGRN1	RNF156	mahogunin ring finger 1	protein-coding
ID-2	chr1	855985	856373	+	0	NA	Intergenic	Intergenic	-1107	NR_026874	100130417	Hs.200644	NM_175912	ENSG00000223764	LINC02593	-	long intergenic non-protein coding RNA 2593	ncRNA
ID-95	chr10	48427471	48427739	+	0	NA	intron (NM_004962, intron 2 of 2)	intron (NM_004962, intron 2 of 2)	-10697	NM_016204	2658	Hs.279463	NM_016204	ENSG00000263761	GDF2	BMP-9|BMP9|HHT5	growth differentiation factor 2	protein-coding
ID-797	chr9	136837256	136837567	+	0	NA	intron (NM_001134398, intron 1 of 29)	intron (NM_001134398, intron 1 of 29)	20035	NM_003371	7410	Hs.369921	NM_003371	ENSG00000160293	VAV2	VAV-2	vav guanine nucleotide exchange factor 2	protein-coding
ID-647	chr5	148931048	148931441	+	0	NA	promoter-TSS (NM_001892)	promoter-TSS (NM_001892)	-242	NM_001025105	1452	Hs.529862	NM_001892	ENSG00000113712	CSNK1A1	CK1|CK1a|CKIa|HEL-S-77p|HLCDGP1|PRO2975	casein kinase 1 alpha 1	protein-coding
ID-427	chr19	35738721	35739061	+	0	NA	promoter-TSS (NM_015925)	promoter-TSS (NM_015925)	-668	NM_205834	51599	Hs.466507	NM_015925	ENSG00000105699	LSR	ILDR3|LISCH7	lipolysis stimulated lipoprotein receptor	protein-coding
ID-100	chr10	96943453	96943911	+	0	NA	Intergenic	CpG	-10275	NM_207321	142827	Hs.134229	NM_207321	ENSG00000173124	ACSM6	C10orf129|bA310E22.3	acyl-CoA synthetase medium chain family member 6	protein-coding
ID-440	chr19	49046829	49047077	+	0	NA	Intergenic	Intergenic	-8476	NM_177973	6820	Hs.369331	NM_004605	ENSG00000088002	SULT2B1	ARCI14|HSST2	sulfotransferase family 2B member 1	protein-coding
ID-171	chr12	58148587	58148855	+	0	NA	promoter-TSS (NM_138396)	promoter-TSS (NM_138396)	-165	NM_138396	92979	Hs.632709	NM_138396	ENSG00000139266	MARCH9	MARCH-IX|RNF179	membrane associated ring-CH-type finger 9	protein-coding
ID-806	chr9	139588105	139588587	+	0	NA	Intergenic	Intergenic	-6437	NM_001012727	10555	Hs.320151	NM_006412	ENSG00000169692	AGPAT2	1-AGPAT2|BSCL|BSCL1|LPAAB|LPAAT-beta	1-acylglycerol-3-phosphate O-acyltransferase 2	protein-coding
ID-252	chr16	3162435	3162683	+	0	NA	promoter-TSS (NM_001042428)	promoter-TSS (NM_001042428)	-21	NM_001278158	7755	Hs.592088	NM_003456	ENSG00000122386	ZNF205	RhitH|ZNF210|Zfp13	zinc finger protein 205	protein-coding
ID-66	chr1	109408139	109408484	+	0	NA	Intergenic	L2c|LINE|L2	-7445	NR_049760	254268	Hs.729441	NM_152763	ENSG00000162641	AKNAD1	C1orf62	AKNA domain containing 1	protein-coding
ID-608	chr4	140098494	140098898	+	0	NA	promoter-TSS (NM_001331036)	promoter-TSS (NM_001331036)	-324	NM_201999	1998	Hs.634040	NM_006874	ENSG00000109381	ELF2	EU32|NERF|NERF-1A|NERF-1B|NERF-1a,b|NERF-2	E74 like ETS transcription factor 2	protein-coding
ID-448	chr2	264584	264898	+	0	NA	promoter-TSS (NR_104224)	promoter-TSS (NR_104224)	2	NR_104223	26751	Hs.515951	NM_015677	ENSG00000035115	SH3YL1	RAY	SH3 and SYLF domain containing 1	protein-coding
ID-254	chr16	4071161	4071433	+	0	NA	intron (NM_001116, intron 2 of 10)	intron (NM_001116, intron 2 of 10)	-70852	NR_120311	102724927	Hs.364739	NR_120311	ENSG00000262185	LOC102724927	-	uncharacterized LOC102724927	ncRNA
ID-597	chr4	56261769	56262150	+	0	NA	promoter-TSS (NM_018475)	promoter-TSS (NM_018475)	-165	NR_073070	55858	Hs.479766	NM_018475	ENSG00000134851	TMEM165	CDG2K|FT27|GDT1|TMPT27|TPARL	transmembrane protein 165	protein-coding
ID-102	chr10	104220894	104221233	+	0	NA	promoter-TSS (NM_024789)	promoter-TSS (NM_024789)	-89	NM_024789	79847	Hs.309069	NM_024789	ENSG00000138111	MFSD13A	C10orf77|TMEM180|bA18I14.8	major facilitator superfamily domain containing 13A	protein-coding
ID-129	chr11	2231601	2231898	+	0	NA	Intergenic	Intergenic	37456	NR_039834	100616126		NR_039834	ENSG00000265258	MIR4686	-	microRNA 4686	ncRNA
ID-205	chr14	75389736	75390027	+	0	NA	promoter-TSS (NM_031464)	promoter-TSS (NM_031464)	82	NM_001370253	83694	Hs.414481	NM_031464	ENSG00000198208	RPS6KL1	RSKL2	ribosomal protein S6 kinase like 1	protein-coding
ID-228	chr15	52587505	52588174	+	0	NA	5' UTR (NM_018728, exon 1 of 41)	5' UTR (NM_018728, exon 1 of 41)	162	NM_018728	55930	Hs.487036	NM_018728	ENSG00000128833	MYO5C	-	myosin VC	protein-coding
ID-321	chr17	36413387	36413681	+	0	NA	promoter-TSS (NR_036750)	promoter-TSS (NR_036750)	-278	NR_036750	440434	Hs.443837	NR_036750	ENSG00000274487	LOC440434	-	aminopeptidase puromycin sensitive pseudogene	pseudo
ID-546	chr22	47540271	47540640	+	0	NA	intron (NM_014346, intron 12 of 12)	intron (NM_014346, intron 12 of 12)	-200866	NR_144462	339685	Hs.434351	NR_038922	ENSG00000224715	LOC339685	-	uncharacterized LOC339685	ncRNA
ID-9	chr1	1098058	1098773	+	0	NA	Intergenic	CpG	-4069	NR_029639	406984		NR_029639	ENSG00000207730	MIR200B	MIRN200B|mir-200b	microRNA 200b	ncRNA
ID-382	chr18	76660999	76661259	+	0	NA	Intergenic	C-rich|Low_complexity|Low_complexity	-79146	NM_171999	27164	Hs.700557	NM_171999	ENSG00000256463	SALL3	ZNF796	spalt like transcription factor 3	protein-coding
ID-467	chr2	91846373	91846692	+	0	NA	intron (NR_160767, intron 1 of 3)	intron (NR_160767, intron 1 of 3)	1443	NR_027238	654342	Hs.469287	NR_027238		LSP1P4	-	LSP1 pseudogene 4	pseudo
ID-439	chr19	49043013	49043364	+	0	NA	Intergenic	AluSx1|SINE|Alu	-12241	NM_177973	6820	Hs.369331	NM_004605	ENSG00000088002	SULT2B1	ARCI14|HSST2	sulfotransferase family 2B member 1	protein-coding
ID-187	chr13	21278226	21278581	+	0	NA	exon (NM_138284, exon 2 of 3)	exon (NM_138284, exon 2 of 3)	921	NM_138284	53342	Hs.655142	NM_138284	ENSG00000172458	IL17D	IL-17D	interleukin 17D	protein-coding
ID-130	chr11	2232307	2232696	+	0	NA	Intergenic	Intergenic	38208	NR_039834	100616126		NR_039834	ENSG00000265258	MIR4686	-	microRNA 4686	ncRNA
ID-304	chr17	1546257	1546968	+	0	NA	intron (NM_003693, intron 4 of 10)	(CCCCG)n|Simple_repeat|Simple_repeat	2414	NR_102409	8578	Hs.647430	NM_003693	ENSG00000074660	SCARF1	SREC|SREC-I|SREC1	scavenger receptor class F member 1	protein-coding
ID-323	chr17	37895733	37896005	+	0	NA	promoter-TSS (NM_001242443)	promoter-TSS (NM_001242443)	-351	NM_001242443	2886	Hs.86859	NM_005310	ENSG00000141738	GRB7	-	growth factor receptor bound protein 7	protein-coding
ID-54	chr1	54021488	54021867	+	0	NA	intron (NM_147193, intron 3 of 9)	(TG)n|Simple_repeat|Simple_repeat	96605	NM_033067	63948	Hs.131654	NM_033067	ENSG00000143006	DMRTB1	-	DMRT like family B with proline rich C-terminal 1	protein-coding
ID-743	chr8	61565041	61565327	+	0	NA	Intergenic	GC_rich|Low_complexity|Low_complexity	-26115	NM_017780	55636	Hs.20395	NM_017780	ENSG00000171316	CHD7	CRG|HH5|IS3|KAL5	chromodomain helicase DNA binding protein 7	protein-coding
ID-367	chr17	80922378	80922733	+	0	NA	intron (NR_135465, intron 7 of 13)	CpG	42309	NR_135466	146712	Hs.607824	NM_001009905	ENSG00000175711	B3GNTL1	3-Gn-T8|B3GNT8|BGnT-8|beta-1|beta3Gn-T8|beta3GnTL1	UDP-GlcNAc:betaGal beta-1,3-N-acetylglucosaminyltransferase like 1	protein-coding
ID-281	chr16	68268118	68268502	+	0	NA	promoter-TSS (NR_106831)	promoter-TSS (NR_106831)	-908	NR_106831	102466194		NR_106831	ENSG00000284259	MIR6773	hsa-mir-6773	microRNA 6773	ncRNA
ID-627	chr5	32173636	32174009	+	0	NA	intron (NM_022130, intron 1 of 3)	CpG	603	NM_022130	64083	Hs.408909	NM_022130	ENSG00000113384	GOLPH3	GOPP1|GPP34|MIDAS|Vps74	golgi phosphoprotein 3	protein-coding
PEAK-ID	chromosome	1	end	+	0	NA	NA	NA	NA	NA
ID-350	chr17	76168183	76168521	+	0	NA	3' UTR (NM_004710, exon 4 of 4)	3' UTR (NM_004710, exon 4 of 4)	3726	NM_004710	9144	Hs.464210	NM_004710	ENSG00000108639	SYNGR2	-	synaptogyrin 2	protein-coding
ID-293	chr16	85591838	85592185	+	0	NA	Intergenic	Intergenic	-53004	NM_001134473	23199	Hs.461647	NM_014615	ENSG00000131149	GSE1	CRHSP24|KIAA0182	Gse1 coiled-coil protein	protein-coding
ID-31	chr1	17877403	17877767	+	0	NA	intron (NR_137287, intron 1 of 29)	intron (NR_137287, intron 1 of 29)	11392	NR_137288	55160	Hs.443460	NM_018125	ENSG00000074964	ARHGEF10L	GrinchGEF	Rho guanine nucleotide exchange factor 10 like	protein-coding

## Sheet: annotated_peaks-replicate-2
PeakID (cmd=annotatePeaks.pl /data2/mohamad/Chrysa_project/ChIP-seq/peaks-replicate-2.txt hg19)	Chr	Start	End	Strand	Peak Score	Focus Ratio/Region Size	Annotation	Detailed Annotation	Distance to TSS	Nearest PromoterID	Entrez ID	Nearest Unigene	Nearest Refseq	Nearest Ensembl	Gene Name	Gene Alias	Gene Description	Gene Type
ID-1319	chr9	139637356	139637848	+	0	NA	promoter-TSS (NM_001001712)	promoter-TSS (NM_001001712)	-210	NR_160516	414332	Hs.98132	NM_001001712	ENSG00000187922	LCN10	-	lipocalin 10	protein-coding
ID-1197	chr7	158497934	158498195	+	0	NA	promoter-TSS (NR_104054)	promoter-TSS (NR_104054)	-569	NM_017760	54892	Hs.18616	NM_017760	ENSG00000146918	NCAPG2	3KS|CAP-G2|CAPG2|LUZP5|MTB|hCAP-G2	non-SMC condensin II complex subunit G2	protein-coding
ID-1301	chr9	134420833	134421300	+	0	NA	intron (NM_001365666, intron 1 of 3)	intron (NM_001365666, intron 1 of 3)	156	NM_001365666	642515		NM_001365666	ENSG00000283526	PRRT1B	DSPD2|IFITMD8	proline rich transmembrane protein 1B	protein-coding
ID-223	chr11	17573887	17574342	+	0	NA	intron (NM_001277269, intron 3 of 54)	intron (NM_001277269, intron 3 of 54)	5194	NM_001292063	340990	Hs.688380	NM_198497	ENSG00000188162	OTOG	DFNB18B|MLEMP|OTGN	otogelin	protein-coding
ID-706	chr19	45617019	45617311	+	0	NA	intron (NM_019121, intron 1 of 12)	intron (NM_019121, intron 1 of 12)	20728	NM_019121	284352	Hs.285363	NM_019121	ENSG00000104866	PPP1R37	LRRC68	protein phosphatase 1 regulatory subunit 37	protein-coding
ID-1005	chr4	154126311	154126703	+	0	NA	intron (NM_001302693, intron 1 of 2)	intron (NM_001302693, intron 1 of 2)	912	NM_001351057	23321	Hs.435711	NM_015271	ENSG00000109654	TRIM2	CMT2R|RNF86	tripartite motif containing 2	protein-coding
ID-1234	chr8	142427720	142428054	+	0	NA	intron (NM_032611, intron 1 of 5)	CpG	-3601	NM_007079	11156	Hs.43666	NM_007079	ENSG00000184489	PTP4A3	PRL-3|PRL-R|PRL3	protein tyrosine phosphatase 4A3	protein-coding
ID-819	chr20	43538475	43538736	+	0	NA	promoter-TSS (NR_134983)	promoter-TSS (NR_134983)	-96	NM_001124756	80336	Hs.641481	NM_001124756	ENSG00000101104	PABPC1L	C20orf119|EPAB|PABPC1L1|dJ1069P2.3	poly(A) binding protein cytoplasmic 1 like	protein-coding
ID-35	chr1	15527298	15527618	+	0	NA	intron (NM_018022, intron 1 of 2)	intron (NM_018022, intron 1 of 2)	-29338	NM_001278502	727684	Hs.667584	NM_001278501		C1orf195	-	chromosome 1 open reading frame 195	protein-coding
ID-1127	chr6	170893357	170893653	+	0	NA	exon (NM_002598, exon 1 of 6)	exon (NM_002598, exon 1 of 6)	220	NM_144781	5134	Hs.367900	NM_002598	ENSG00000071994	PDCD2	RP8|ZMYND7	programmed cell death 2	protein-coding
ID-227	chr11	34622221	34622525	+	0	NA	Intergenic	Intergenic	-20267	NM_012153	26298	Hs.653859	NM_012153	ENSG00000135373	EHF	ESE3|ESE3B|ESEJ	ETS homologous factor	protein-coding
ID-918	chr3	65939089	65939373	+	0	NA	intron (NR_145422, intron 1 of 2)	intron (NR_145422, intron 1 of 2)	1002	NR_145422	151877	Hs.476636	NR_145422	ENSG00000272610	MAGI1-IT1	-	MAGI1 intronic transcript 1	ncRNA
ID-978	chr4	40516450	40516741	+	0	NA	promoter-TSS (NM_001371113)	promoter-TSS (NM_001371113)	3	NM_001371113
ID-758	chr2	112812982	112813322	+	0	NA	5' UTR (NM_001329914, exon 1 of 19)	5' UTR (NM_001329914, exon 1 of 19)	306	NM_001329914	84910	Hs.656298	NM_032824	ENSG00000153214	TMEM87B	-	transmembrane protein 87B	protein-coding
ID-283	chr12	49183351	49183654	+	0	NA	promoter-TSS (NM_015270)	promoter-TSS (NM_015270)	143	NR_110020	100506125	Hs.306727	NR_110019	ENSG00000257660	ADCY6-DT	-	ADCY6 divergent transcript	ncRNA
ID-695	chr19	35739223	35739616	+	0	NA	promoter-TSS (NM_015925)	promoter-TSS (NM_015925)	-140	NM_205834	51599	Hs.466507	NM_015925	ENSG00000105699	LSR	ILDR3|LISCH7	lipolysis stimulated lipoprotein receptor	protein-coding
ID-326	chr12	133287059	133287423	+	0	NA	promoter-TSS (NM_001170544)	promoter-TSS (NM_001170544)	-187	NM_001170544	192111	Hs.102558	NM_138575	ENSG00000247077	PGAM5	BXLBV68	PGAM family member 5, mitochondrial serine/threonine protein phosphatase	protein-coding
ID-810	chr20	30191890	30192194	+	0	NA	Intergenic	CpG	-1050	NM_002165	3397	Hs.504609	NM_002165	ENSG00000125968	ID1	ID|bHLHb24	inhibitor of DNA binding 1, HLH protein	protein-coding
ID-873	chr22	38453228	38453645	+	0	NA	promoter-TSS (NM_012407)	promoter-TSS (NM_012407)	25	NM_012407	9463	Hs.180871	NM_012407	ENSG00000100151	PICK1	PICK|PRKCABP	protein interacting with PRKCA 1	protein-coding
ID-977	chr4	38314840	38315167	+	0	NA	Intergenic	Intergenic	-53532	NR_149123	105374410		NR_149123	ENSG00000248227	LINC02513	-	long intergenic non-protein coding RNA 2513	ncRNA
ID-943	chr3	195542711	195543189	+	0	NA	Intergenic	Intergenic	-4106	NM_001322468	4585	Hs.369646	NM_004532	ENSG00000145113	MUC4	ASGP|HSA276359|MUC-4	mucin 4, cell surface associated	protein-coding
ID-434	chr16	1116804	1117052	+	0	NA	non-coding (NR_027242, exon 3 of 4)	non-coding (NR_027242, exon 3 of 4)	-5828	NM_001172560	6755	Hs.449840	NM_001053	ENSG00000162009	SSTR5	SS-5-R	somatostatin receptor 5	protein-coding
ID-184	chr10	134678149	134678428	+	0	NA	intron (NM_001200049, intron 35 of 57)	intron (NM_001200049, intron 35 of 57)	77786	NM_001200049	54777	Hs.298038	NM_017609	ENSG00000171811	CFAP46	C10orf123|C10orf124|C10orf92|C10orf93|TTC40|bA288G11.4|bA288G11.5|bB137A17.2|bB137A17.3	cilia and flagella associated protein 46	protein-coding
ID-1244	chr8	144487253	144487723	+	0	NA	Intergenic	Intergenic	-12361	NR_126358	104326051	Hs.202140	NR_126358	ENSG00000254338	MAFA-AS1	TCONS_00014882	MAFA antisense RNA 1	ncRNA
ID-1043	chr5	127185706	127185992	+	0	NA	intron (NM_001317938, intron 5 of 6)	intron (NM_001317938, intron 5 of 6)	146768	NM_001317938	728586	Hs.582532	NM_001317938	ENSG00000230561	CCDC192	LINC01183	coiled-coil domain containing 192	protein-coding
ID-520	chr17	938470	938749	+	0	NA	intron (NM_001092, intron 15 of 21)	C-rich|Low_complexity|Low_complexity	-3538	NM_001256847	29	Hs.159306	NM_001092	ENSG00000159842	ABR	MDB	ABR activator of RhoGEF and GTPase	protein-coding
ID-716	chr19	49256288	49256543	+	0	NA	intron (NM_000148, intron 2 of 3)	CpG	502	NM_001329877	2523	Hs.69747	NM_000148	ENSG00000174951	FUT1	H|HH|HSC	fucosyltransferase 1 (H blood group)	protein-coding
ID-1114	chr6	158184376	158184768	+	0	NA	Intergenic	Intergenic	-59706	NM_016224	51429	Hs.191213	NM_016224	ENSG00000130340	SNX9	SDP1|SH3PX1|SH3PXD3A|WISP	sorting nexin 9	protein-coding
ID-546	chr17	19091378	19091649	+	0	NA	TTS (NR_006880)	TTS (NR_006880)	184	NR_006880	780851		NR_006880	ENSG00000263934	SNORD3A	RNU3|U3	small nucleolar RNA, C/D box 3A	snoRNA
ID-321	chr12	132414584	132414871	+	0	NA	intron (NM_025215, intron 2 of 5)	CpG-6077	906	NM_025215	80324	Hs.592004	NM_025215	ENSG00000177192	PUS1	MLASA1	pseudouridine synthase 1	protein-coding
ID-459	chr16	16467220	16467532	+	0	NA	intron (NR_146336, intron 24 of 34)	AluSx|SINE|Alu	-2528	NM_001282511	101059953	Hs.636569	NM_001282511	ENSG00000214940	NPIPA8	LCR16a9|NPIPA7	nuclear pore complex interacting protein family member A8	protein-coding
ID-1288	chr9	127961761	127962103	+	0	NA	promoter-TSS (NM_005833)	promoter-TSS (NM_005833)	743	NR_135145	105376271	Hs.522392	NR_135145		LOC105376271	-	uncharacterized LOC105376271	ncRNA
ID-1204	chr8	22439492	22439740	+	0	NA	intron (NM_198042, intron 2 of 7)	intron (NM_198042, intron 2 of 7)	1628	NM_176871	64236	Hs.632034	NM_021630	ENSG00000120913	PDLIM2	MYSTIQUE|SLIM	PDZ and LIM domain 2	protein-coding
ID-1214	chr8	82009482	82009812	+	0	NA	intron (NM_018440, intron 1 of 8)	intron (NM_018440, intron 1 of 8)	14656	NM_018440	55824	Hs.266175	NM_018440	ENSG00000076641	PAG1	CBP|PAG	phosphoprotein membrane anchor with glycosphingolipid microdomains 1	protein-coding
ID-362	chr14	35872850	35873127	+	0	NA	exon (NM_020529, exon 2 of 6)	exon (NM_020529, exon 2 of 6)	972	NM_020529	4792	Hs.81328	NM_020529	ENSG00000100906	NFKBIA	EDAID2|IKBA|MAD-3|NFKBI	NFKB inhibitor alpha	protein-coding
ID-1324	chr9	140008013	140008336	+	0	NA	intron (NM_013379, intron 4 of 12)	L2b|LINE|L2	1011	NM_013379	29952	Hs.37916	NM_013379	ENSG00000176978	DPP7	DPP2|DPPII|QPP	dipeptidyl peptidase 7	protein-coding
ID-824	chr20	49963389	49963995	+	0	NA	Intergenic	HAL1-2a_MD|LINE|L1	105822	NR_036162	100422889		NR_036162	ENSG00000266761	MIR3194	mir-3194	microRNA 3194	ncRNA
ID-767	chr2	132559304	132559665	+	0	NA	promoter-TSS (NR_161366)	promoter-TSS (NR_161366)	-250	NR_161366	408029	Hs.145567	NR_161366		C2orf27B	-	chromosome 2 open reading frame 27B	ncRNA
ID-796	chr2	241835344	241835667	+	0	NA	promoter-TSS (NM_001085437)	promoter-TSS (NM_001085437)	68	NM_001085437	79919	Hs.193745	NM_024861	ENSG00000172478	MAB21L4	C2orf54	mab-21 like 4	protein-coding
ID-232	chr11	61467300	61467585	+	0	NA	intron (NM_006133, intron 1 of 19)	intron (NM_006133, intron 1 of 19)	19579	NM_006133	747	Hs.241564	NM_006133	ENSG00000134780	DAGLA	C11orf11|DAGL(ALPHA)|DAGLALPHA|NSDDR	diacylglycerol lipase alpha	protein-coding
ID-1268	chr9	38621764	38622015	+	0	NA	non-coding (NR_027294, exon 2 of 2)	non-coding (NR_027294, exon 2 of 2)	804	NR_027294	158228	Hs.632652	NR_027294		FAM201A	C9orf122	family with sequence similarity 201 member A	ncRNA
ID-219	chr11	3238409	3238711	+	0	NA	TTS (NM_001164377)	TTS (NM_001164377)	-1002	NR_027138	283303	Hs.151154	NM_173590	ENSG00000236301	MRGPRG-AS1	C11orf36|HSD-40	MRGPRG antisense RNA 1	ncRNA
ID-1310	chr9	138996035	138996456	+	0	NA	Intergenic	Intergenic	-9110	NM_144653	138151	Hs.112895	NM_144653	ENSG00000148411	NACC2	BEND9|BTBD14|BTBD14A|BTBD31|NAC-2|RBB	NACC family member 2	protein-coding
ID-665	chr19	3966478	3966831	+	0	NA	intron (NM_001348, intron 2 of 8)	intron (NM_001348, intron 2 of 8)	4443	NM_001348	1613	Hs.631844	NM_001348	ENSG00000167657	DAPK3	DLK|ZIP|ZIPK	death associated protein kinase 3	protein-coding
ID-414	chr15	72523516	72523817	+	0	NA	promoter-TSS (NM_001206796)	promoter-TSS (NM_001206796)	-135	NM_182471	5315	Hs.534770	NM_002654	ENSG00000067225	PKM	CTHBP|HEL-S-30|OIP3|PK3|PKM2|TCB|THBP1	pyruvate kinase M1/2	protein-coding
ID-474	chr16	30996744	30997100	+	0	NA	TTS (NM_014712)	TTS (NM_014712)	394	NM_001142778	80270	Hs.460618	NM_025193	ENSG00000099377	HSD3B7	CBAS1|PFIC4|SDR11E3	hydroxy-delta-5-steroid dehydrogenase, 3 beta- and steroid delta-isomerase 7	protein-coding
ID-646	chr19	876738	877110	+	0	NA	intron (NM_005481, intron 9 of 15)	intron (NM_005481, intron 9 of 15)	16263	NM_005481	10025	Hs.365207	NM_005481	ENSG00000175221	MED16	DRIP92|THRAP5|TRAP95	mediator complex subunit 16	protein-coding
ID-676	chr19	8008748	8008999	+	0	NA	promoter-TSS (NM_006351)	promoter-TSS (NM_006351)	-322	NM_006351	10469	Hs.465784	NM_006351	ENSG00000104980	TIMM44	TIM44	translocase of inner mitochondrial membrane 44	protein-coding
ID-1011	chr4	190229067	190229332	+	0	NA	Intergenic	CpG	-351561	NR_121679	101928971	Hs.519164	NR_121679	ENSG00000250739	LINC01262	TCONS_l2_00021807	long intergenic non-protein coding RNA 1262	ncRNA
ID-1110	chr6	143557466	143557755	+	0	NA	intron (NM_001366354, intron 3 of 4)	intron (NM_001366354, intron 3 of 4)	71691	NM_001366361	51390	Hs.567501	NM_016108	ENSG00000146416	AIG1	AIG-1|dJ95L4.1	androgen induced 1	protein-coding
ID-561	chr17	39968372	39968848	+	0	NA	promoter-TSS (NM_006455)	promoter-TSS (NM_006455)	-352	NM_021939	60681	Hs.463035	NM_021939	ENSG00000141756	FKBP10	BRKS1|FKBP65|OI11|OI6|PPIASE|hFKBP65	FKBP prolyl isomerase 10	protein-coding
ID-369	chr14	65537198	65537528	+	0	NA	intron (NM_197957, intron 3 of 3)	intron (NM_197957, intron 3 of 3)	-19273	NR_045122	100506321	Hs.711267	NR_045122	ENSG00000259118	LOC100506321	-	uncharacterized LOC100506321	ncRNA
ID-1290	chr9	130547588	130548078	+	0	NA	promoter-TSS (NR_036055)	promoter-TSS (NR_036055)	-279	NR_039767	100616250		NR_039767	ENSG00000283863	MIR3960	-	microRNA 3960	ncRNA
ID-311	chr12	120426780	120427082	+	0	NA	promoter-TSS (NM_207311)	promoter-TSS (NM_207311)	-109	NM_001367886	92558	Hs.369763	NM_207311	ENSG00000135127	BICDL1	BICDR-1|BICDR1|CCDC64|CCDC64A|H_267D11.1	BICD family like cargo adaptor 1	protein-coding
ID-1177	chr7	113725819	113726137	+	0	NA	promoter-TSS (NR_033766)	promoter-TSS (NR_033766)	-404	NR_033766	93986	Hs.282787	NM_014491	ENSG00000128573	FOXP2	CAGH44|SPCH1|TNRC10	forkhead box P2	protein-coding
ID-1006	chr4	173883708	173884087	+	0	NA	intron (NM_001034845, intron 10 of 12)	intron (NM_001034845, intron 10 of 12)	-206065	NM_017423	51809	Hs.548088	NM_017423	ENSG00000109586	GALNT7	GALNAC-T7|GalNAcT7	polypeptide N-acetylgalactosaminyltransferase 7	protein-coding
ID-224	chr11	18477274	18477652	+	0	NA	promoter-TSS (NM_001144071)	promoter-TSS (NM_001144071)	60	NM_144972	160287	Hs.668877	NM_144972	ENSG00000166800	LDHAL6A	LDH6A	lactate dehydrogenase A like 6A	protein-coding
ID-1095	chr6	52368553	52369024	+	0	NA	intron (NM_012288, intron 10 of 10)	intron (NM_012288, intron 10 of 10)	73070	NM_012288	9697	Hs.520182	NM_012288	ENSG00000065308	TRAM2	-	translocation associated membrane protein 2	protein-coding
ID-458	chr16	16423894	16424239	+	0	NA	TTS (NR_106828).2	TTS (NR_106828).2	904	NR_107060	102465908		NR_107060	ENSG00000277698	MIR6770-2	hsa-mir-6770-2	microRNA 6770-2	ncRNA
ID-1162	chr7	73942219	73942491	+	0	NA	intron (NM_016328, intron 8 of 26)	intron (NM_016328, intron 8 of 26)	-67940	NR_162116	113218504		NR_162116		MIR10525	-	microRNA 10525	ncRNA
ID-836	chr20	62118212	62118502	+	0	NA	Intergenic	Intergenic	12079	NM_001958	1917	Hs.433839	NM_001958	ENSG00000101210	EEF1A2	EEF1AL|EF-1-alpha-2|EF1A|EIEE33|HS1|MRD38|STN|STNL	eukaryotic translation elongation factor 1 alpha 2	protein-coding
ID-1139	chr7	6543151	6543426	+	0	NA	exon (NM_001145118, exon 16 of 22)	exon (NM_001145118, exon 16 of 22)	-19505	NM_001100603	11014	Hs.654552	NM_006854	ENSG00000136240	KDELR2	ELP-1|ERD2.2	KDEL endoplasmic reticulum protein retention receptor 2	protein-coding
ID-1104	chr6	135502325	135503572	+	0	NA	intron (NR_134962, intron 1 of 14)	CpG	502	NR_134965	4602	Hs.606320	NM_005375	ENSG00000118513	MYB	Cmyb|c-myb|c-myb_CDS|efg	MYB proto-oncogene, transcription factor	protein-coding
ID-618	chr17	80922487	80923109	+	0	NA	intron (NR_135465, intron 7 of 13)	CpG	42066	NR_135466	146712	Hs.607824	NM_001009905	ENSG00000175711	B3GNTL1	3-Gn-T8|B3GNT8|BGnT-8|beta-1|beta3Gn-T8|beta3GnTL1	UDP-GlcNAc:betaGal beta-1,3-N-acetylglucosaminyltransferase like 1	protein-coding
ID-1101	chr6	117803412	117803737	+	0	NA	promoter-TSS (NM_001366458)	promoter-TSS (NM_001366458)	-193	NM_173674	285761	Hs.658304	NM_173674	ENSG00000164465	DCBLD1	dJ94G16.1	discoidin, CUB and LCCL domain containing 1	protein-coding
ID-161	chr10	72263612	72263876	+	0	NA	intron (NM_014431, intron 1 of 19)	MIRb|SINE|MIR	25221	NM_014431	27143	Hs.202351	NM_014431	ENSG00000107719	PALD1	KIAA1274|PALD	phosphatase domain containing paladin 1	protein-coding
ID-1258	chr9	6680861	6681300	+	0	NA	Intergenic	CpG	-35388	NM_000170	2731	Hs.584238	NM_000170	ENSG00000178445	GLDC	GCE|GCSP|HYGN1	glycine decarboxylase	protein-coding
ID-1079	chr6	24402903	24403278	+	0	NA	promoter-TSS (NM_001286265)	promoter-TSS (NM_001286265)	-46	NM_001286265	57380	Hs.658612	NM_020662	ENSG00000124532	MRS2	HPT|MRS2L	magnesium transporter MRS2	protein-coding
ID-615	chr17	80766354	80766830	+	0	NA	intron (NM_005993, intron 11 of 38)	intron (NM_005993, intron 11 of 38)	31306	NM_024702	79755	Hs.464391	NM_024702	ENSG00000141579	ZNF750	ZFP750	zinc finger protein 750	protein-coding
ID-611	chr17	80181996	80182527	+	0	NA	Intergenic	Intergenic	-4021	NM_001206950	9123	Hs.500761	NM_004207	ENSG00000141526	SLC16A3	MCT 3|MCT 4|MCT-3|MCT-4|MCT3|MCT4	solute carrier family 16 member 3	protein-coding
ID-691	chr19	18491108	18491502	+	0	NA	Intergenic	Intergenic	-5663	NM_004864	9518	Hs.616962	NM_004864	ENSG00000130513	GDF15	GDF-15|MIC-1|MIC1|NAG-1|PDF|PLAB|PTGFB	growth differentiation factor 15	protein-coding
ID-74	chr1	51983719	51983987	+	0	NA	intron (NM_001981, intron 1 of 24)	intron (NM_001981, intron 1 of 24)	1085	NM_001981	2060	Hs.83722	NM_001981	ENSG00000085832	EPS15	AF-1P|AF1P|MLLT5	epidermal growth factor receptor pathway substrate 15	protein-coding
ID-1260	chr9	19230677	19230925	+	0	NA	non-coding (NR_073201, exon 1 of 32)	non-coding (NR_073201, exon 1 of 32)	110	NM_017925	55667	Hs.249591	NM_017925	ENSG00000137145	DENND4C	C9orf55|C9orf55B|RAB10GEF|bA513M16.3	DENN domain containing 4C	protein-coding
ID-690	chr19	18365971	18366289	+	0	NA	promoter-TSS (NR_036575)	promoter-TSS (NR_036575)	99	NR_036575	729966	Hs.710873	NR_036575	ENSG00000284797	LOC729966	-	uncharacterized LOC729966	ncRNA
ID-1181	chr7	130584470	130584736	+	0	NA	intron (NR_110472, intron 2 of 3)	intron (NR_110472, intron 2 of 3)	13466	NR_110473	378805	Hs.150556	NM_001085379	ENSG00000231721	LINC-PINT	LincRNA-Pint|MKLN1-AS1|PINT	long intergenic non-protein coding RNA, p53 induced transcript	ncRNA
ID-86	chr1	85930940	85931199	+	0	NA	promoter-TSS (NM_012137)	promoter-TSS (NM_012137)	-227	NM_012137	23576	Hs.713411	NM_012137	ENSG00000153904	DDAH1	DDAH|DDAH-1|DDAHI|HEL-S-16	dimethylarginine dimethylaminohydrolase 1	protein-coding
ID-991	chr4	120376030	120376377	+	0	NA	promoter-TSS (NR_135112)	promoter-TSS (NR_135112)	265	NR_037630	645513	Hs.677546	NR_037630	ENSG00000245958	LOC645513	-	septin 7 pseudogene	pseudo
ID-1169	chr7	94536863	94537197	+	0	NA	promoter-TSS (NM_017650)	promoter-TSS (NM_017650)	81	NM_017650	55607	Hs.21816	NM_017650	ENSG00000158528	PPP1R9A	NRB1|NRBI|Neurabin-I	protein phosphatase 1 regulatory subunit 9A	protein-coding
ID-400	chr15	38994742	38995054	+	0	NA	Intergenic	LTR22A|LTR|ERVK	6099	NR_160786
ID-831	chr20	60942900	60943254	+	0	NA	promoter-TSS (NM_005560)	promoter-TSS (NM_005560)	-709	NM_005560	3911	Hs.473256	NM_005560	ENSG00000130702	LAMA5	-	laminin subunit alpha 5	protein-coding
ID-543	chr17	16394776	16395224	+	0	NA	intron (NM_001113567, intron 1 of 3)	CpG	507	NM_001113567	388341	Hs.25425	NM_207387	ENSG00000181350	LRRC75A	C17orf76|FAM211A	leucine rich repeat containing 75A	protein-coding
ID-315	chr12	122236107	122236496	+	0	NA	intron (NR_152740, intron 3 of 3)	intron (NR_152740, intron 3 of 3)	4551	NR_152738	338799	Hs.524804	NR_002809	ENSG00000212694	LINC01089	LIMT	long intergenic non-protein coding RNA 1089	ncRNA
ID-926	chr3	128598238	128598533	+	0	NA	promoter-TSS (NR_033426)	promoter-TSS (NR_033426)	52	NR_033426	28976	Hs.567482	NM_014049	ENSG00000177646	ACAD9	MC1DN20|NPD002	acyl-CoA dehydrogenase family member 9	protein-coding
ID-411	chr15	58586458	58586737	+	0	NA	Intergenic	Intergenic	-137593	NM_000236	3990	Hs.654472	NM_000236	ENSG00000166035	LIPC	HDLCQ12|HL|HTGL|LIPH	lipase C, hepatic type	protein-coding
ID-912	chr3	49507716	49508085	+	0	NA	5' UTR (NM_001177644, exon 1 of 3)	5' UTR (NM_001177644, exon 1 of 3)	335	NM_004393	1605	Hs.76111	NM_004393	ENSG00000173402	DAG1	156DAG|A3a|AGRNR|DAG|LGMDR16|MDDGA9|MDDGC7|MDDGC9	dystroglycan 1	protein-coding
ID-787	chr2	230786020	230786323	+	0	NA	5' UTR (NM_001348330, exon 1 of 42)	5' UTR (NM_001348330, exon 1 of 42)	224	NM_001348334	9320	Hs.572642	NM_004238	ENSG00000153827	TRIP12	MRD49|TRIP-12|ULF	thyroid hormone receptor interactor 12	protein-coding
ID-1039	chr5	115880544	115880954	+	0	NA	intron (NM_020796, intron 1 of 18)	LTR10A|LTR|ERV1	-29365	NR_147170	105379132		NR_147170		SEMA6A-AS2	-	SEMA6A antisense RNA 2	ncRNA
ID-406	chr15	44487151	44487400	+	0	NA	promoter-TSS (NM_001286490)	promoter-TSS (NM_001286490)	194	NM_001322950	84978	Hs.578544	NM_032892	ENSG00000171877	FRMD5	-	FERM domain containing 5	protein-coding
ID-937	chr3	172468171	172468451	+	0	NA	promoter-TSS (NM_001349096)	promoter-TSS (NM_001349096)	-164	NM_001258316	1894	Hs.518299	NM_018098	ENSG00000114346	ECT2	ARHGEF31	epithelial cell transforming 2	protein-coding
ID-37	chr1	16062497	16062940	+	0	NA	promoter-TSS (NM_207348)	promoter-TSS (NM_207348)	-35	NM_207348	284723	Hs.631867	NM_207348	ENSG00000162461	SLC25A34	-	solute carrier family 25 member 34	protein-coding
ID-1219	chr8	102504535	102504829	+	0	NA	promoter-TSS (NM_001330593)	promoter-TSS (NM_001330593)	15	NM_024915	79977	Hs.661088	NM_024915	ENSG00000083307	GRHL2	BOM|DFNA28|ECTDS|PPCD4|TFCP2L3	grainyhead like transcription factor 2	protein-coding
ID-599	chr17	77001357	77001898	+	0	NA	intron (NM_001159772, intron 1 of 5)	intron (NM_001159772, intron 1 of 5)	4219	NM_001159772	124583	Hs.8859	NM_138793	ENSG00000171302	CANT1	DBQD|DBQD1|EDM7|SCAN-1|SCAN1|SHAPY	calcium activated nucleotidase 1	protein-coding
ID-919	chr3	72870619	72870928	+	0	NA	intron (NM_018130, intron 6 of 10)	intron (NM_018130, intron 6 of 10)	26823	NM_018130	55164	Hs.606584	NM_018130	ENSG00000144736	SHQ1	GRIM-1|Shq1p	SHQ1, H/ACA ribonucleoprotein assembly factor	protein-coding
ID-1052	chr5	149055503	149055858	+	0	NA	Intergenic	Intergenic	-54193	NM_133263	133522	Hs.483816	NM_133263	ENSG00000155846	PPARGC1B	ERRL1|PERC|PGC-1(beta)|PGC1B	PPARG coactivator 1 beta	protein-coding
ID-348	chr13	113739791	113740264	+	0	NA	intron (NM_024979, intron 20 of 29)	intron (NM_024979, intron 20 of 29)	-20075	NM_001267554	2155	Hs.36989	NM_000131	ENSG00000057593	F7	SPCA	coagulation factor VII	protein-coding
ID-1014	chr5	301706	302123	+	0	NA	intron (NM_001267557, intron 2 of 3)	intron (NM_001267557, intron 2 of 3)	-2377	NM_001242412	57491	Hs.50823	NM_020731	ENSG00000286169	AHRR	AHH|AHHR|bHLHe77	aryl-hydrocarbon receptor repressor	protein-coding
ID-308	chr12	117528640	117528897	+	0	NA	intron (NM_017899, intron 1 of 7)	intron (NM_017899, intron 1 of 7)	8453	NM_017899	54997	Hs.525709	NM_017899	ENSG00000088992	TESC	CHP3|TSC	tescalcin	protein-coding
ID-500	chr16	85591824	85592198	+	0	NA	Intergenic	Intergenic	-53004	NM_001134473	23199	Hs.461647	NM_014615	ENSG00000131149	GSE1	CRHSP24|KIAA0182	Gse1 coiled-coil protein	protein-coding
ID-118	chr1	201992205	201992483	+	0	NA	Intergenic	Intergenic	12629	NM_004433	1999	Hs.603657	NM_004433	ENSG00000163435	ELF3	EPR-1|ERT|ESE-1|ESX	E74 like ETS transcription factor 3	protein-coding
ID-645	chr19	752556	752895	+	0	NA	intron (NR_135168, intron 1 of 3)	intron (NR_135168, intron 1 of 3)	1613	NR_135168	126353	Hs.439180	NM_173481	ENSG00000099812	MISP	C19orf21|MISP1	mitotic spindle positioning	protein-coding
ID-167	chr10	96943500	96943838	+	0	NA	Intergenic	CpG	-10288	NM_207321	142827	Hs.134229	NM_207321	ENSG00000173124	ACSM6	C10orf129|bA310E22.3	acyl-CoA synthetase medium chain family member 6	protein-coding
ID-789	chr2	234263899	234264278	+	0	NA	intron (NM_152879, intron 1 of 29)	intron (NM_152879, intron 1 of 29)	948	NM_152879	8527	Hs.471675	NM_003648	ENSG00000077044	DGKD	DGKdelta|dgkd-2	diacylglycerol kinase delta	protein-coding
ID-1074	chr6	7541621	7541908	+	0	NA	promoter-TSS (NM_001319034)	promoter-TSS (NM_001319034)	-140	NM_001319034	1832	Hs.519873	NM_004415	ENSG00000096696	DSP	DCWHKTA|DP	desmoplakin	protein-coding
ID-900	chr3	18467185	18467517	+	0	NA	promoter-TSS (NM_001195470)	promoter-TSS (NM_001195470)	-520	NM_001195470	6304	Hs.517717	NM_002971	ENSG00000182568	SATB1	-	SATB homeobox 1	protein-coding
ID-1171	chr7	99214450	99214705	+	0	NA	promoter-TSS (NM_145115)	promoter-TSS (NM_145115)	8	NM_001350986	221785	Hs.446297	NM_145115	ENSG00000197037	ZSCAN25	ZNF498	zinc finger and SCAN domain containing 25	protein-coding
ID-436	chr16	1132186	1132638	+	0	NA	TTS (NM_001053)	TTS (NM_001053)	3586	NM_001053	6755	Hs.449840	NM_001053	ENSG00000162009	SSTR5	SS-5-R	somatostatin receptor 5	protein-coding
ID-117	chr1	201987873	201988195	+	0	NA	Intergenic	L2b|LINE|L2	8319	NM_004433	1999	Hs.603657	NM_004433	ENSG00000163435	ELF3	EPR-1|ERT|ESE-1|ESX	E74 like ETS transcription factor 3	protein-coding
ID-752	chr2	74210802	74211325	+	0	NA	promoter-TSS (NM_001287491)	promoter-TSS (NM_001287491)	-974	NM_001287491	200424	Hs.208546	NM_001287491	ENSG00000187605	TET3	hCG_40738	tet methylcytosine dioxygenase 3	protein-coding
ID-712	chr19	49005638	49005953	+	0	NA	exon (NM_001080434, exon 8 of 16)	exon (NM_001080434, exon 8 of 16)	10651	NM_001080434	114783	Hs.207426	NM_001080434	ENSG00000142235	LMTK3	LMR3|PPP1R101|TYKLM3	lemur tyrosine kinase 3	protein-coding
ID-1173	chr7	100033134	100033461	+	0	NA	exon (NM_145030, exon 3 of 4)	exon (NM_145030, exon 3 of 4)	823	NM_145030	221908	Hs.413359	NM_145030	ENSG00000160813	PPP1R35	C7orf47	protein phosphatase 1 regulatory subunit 35	protein-coding
ID-761	chr2	119924674	119924987	+	0	NA	Intergenic	Intergenic	-8503	NM_182528	165257	Hs.433493	NM_182528	ENSG00000144119	C1QL2	C1QTNF10|CTRP10	complement C1q like 2	protein-coding
ID-1124	chr6	170468362	170468610	+	0	NA	Intergenic	Intergenic	-7380	NR_125878	102724511	Hs.550045	NR_125878		LOC102724511	-	uncharacterized LOC102724511	ncRNA
ID-958	chr4	2010934	2011365	+	0	NA	promoter-TSS (NM_005663)	promoter-TSS (NM_005663)	-448	NM_005663	7469	Hs.21771	NM_005663	ENSG00000185049	NELFA	NELF-A|P/OKcl.15|WHSC2	negative elongation factor complex member A	protein-coding
ID-395	chr14	107198692	107198974	+	0	NA	Intergenic	Intergenic	60381	NR_049827	100847062		NR_049827	ENSG00000265929	MIR5195	-	microRNA 5195	ncRNA
ID-997	chr4	129732298	129732700	+	0	NA	promoter-TSS (NM_001287442)	promoter-TSS (NM_001287442)	56	NM_001287441	79960	Hs.12420	NM_024900	ENSG00000077684	JADE1	PHF17	jade family PHD finger 1	protein-coding
ID-909	chr3	48723019	48723444	+	0	NA	exon (NM_184231, exon 1 of 13)	exon (NM_184231, exon 1 of 13)	117	NM_016453	51517	Hs.655006	NM_016453	ENSG00000213672	NCKIPSD	AF3P21|DIP|DIP1|ORF1|SPIN90|VIP54|WASLBP|WISH	NCK interacting protein with SH3 domain	protein-coding
ID-613	chr17	80454472	80454726	+	0	NA	Intergenic	Intergenic	-23009	NM_004514	3607	Hs.591140	NM_004514	ENSG00000141568	FOXK2	ILF|ILF-1|ILF1|nGTBP	forkhead box K2	protein-coding
ID-921	chr3	105085546	105085866	+	0	NA	promoter-TSS (NM_001627)	promoter-TSS (NM_001627)	-47	NM_001243280	214	Hs.591293	NM_001627	ENSG00000170017	ALCAM	CD166|MEMD	activated leukocyte cell adhesion molecule	protein-coding
ID-578	chr17	57184376	57184670	+	0	NA	promoter-TSS (NM_001005207)	promoter-TSS (NM_001005207)	-282	NM_001320989	4591	Hs.579079	NM_015294	ENSG00000108395	TRIM37	MUL|POB1|TEF3	tripartite motif containing 37	protein-coding
ID-482	chr16	58163390	58163695	+	0	NA	promoter-TSS (NR_136632)	promoter-TSS (NR_136632)	-213	NR_136632	29105	Hs.532755	NM_013242	ENSG00000070761	CFAP20	BUG22|C16orf80|EVORF|GTL3|fSAP23	cilia and flagella associated protein 20	protein-coding
ID-1216	chr8	95652987	95653369	+	0	NA	promoter-TSS (NM_001122826)	promoter-TSS (NM_001122826)	-224	NM_001122825	54845	Hs.487471	NM_017697	ENSG00000104413	ESRP1	DFNB109|RBM35A|RMB35A	epithelial splicing regulatory protein 1	protein-coding
ID-160	chr10	65471998	65472415	+	0	NA	Intergenic	Intergenic	-190556	NM_001318154	221037	Hs.413416	NM_004241	ENSG00000171988	JMJD1C	KDM3C|TRIP-8|TRIP8	jumonji domain containing 1C	protein-coding
ID-984	chr4	70187057	70187318	+	0	NA	Intergenic	MER52A|LTR|ERV1	40994	NM_001207004	54490	Hs.653154	NM_053039	ENSG00000135226	UGT2B28	-	UDP glucuronosyltransferase family 2 member B28	protein-coding
ID-1138	chr7	5458151	5458540	+	0	NA	intron (NM_001080495, intron 2 of 29)	intron (NM_001080495, intron 2 of 29)	4832	NM_001080495	84629	Hs.520638	NM_001013722	ENSG00000182095	TNRC18	CAGL79|TNRC18A	trinucleotide repeat containing 18	protein-coding
ID-336	chr13	95248497	95248766	+	0	NA	promoter-TSS (NR_130732)	promoter-TSS (NR_130732)	-225	NM_001304430	23483	Hs.12393	NM_014305	ENSG00000088451	TGDS	CATMANS|SDR2E1|TDPGD	TDP-glucose 4,6-dehydratase	protein-coding
ID-1275	chr9	93563754	93564053	+	0	NA	promoter-TSS (NM_001174168)	promoter-TSS (NM_001174168)	21	NM_001174168	6850	Hs.371720	NM_003177	ENSG00000165025	SYK	p72-Syk	spleen associated tyrosine kinase	protein-coding
ID-317	chr12	127765267	127765524	+	0	NA	intron (NR_146537, intron 2 of 3)	CpG	3433	NR_146537	105370065		NR_146537		LINC02376	-	long intergenic non-protein coding RNA 2376	ncRNA
ID-1135	chr7	2563766	2564237	+	0	NA	intron (NM_001040167, intron 1 of 7)	CpG	-2707	NR_039791	100616116		NR_039791	ENSG00000264357	MIR4648	-	microRNA 4648	ncRNA
ID-654	chr19	1455345	1455599	+	0	NA	exon (NM_001351273, exon 5 of 14)	exon (NM_001351273, exon 5 of 14)	2489	NM_001351273	10297	Hs.446376	NM_005883	ENSG00000115266	APC2	APCL	APC regulator of WNT signaling pathway 2	protein-coding
ID-1148	chr7	43966103	43966514	+	0	NA	promoter-TSS (NM_001077664)	promoter-TSS (NM_001077664)	273	NM_015983	51619	Hs.19196	NM_015983	ENSG00000078967	UBE2D4	HBUCE1	ubiquitin conjugating enzyme E2 D4 (putative)	protein-coding
ID-1112	chr6	157204770	157205090	+	0	NA	intron (NM_020732, intron 3 of 19)	intron (NM_020732, intron 3 of 19)	-104065	NR_039676	100616154		NR_039676	ENSG00000271899	MIR4466	mir-4466	microRNA 4466	ncRNA
ID-269	chr11	130051215	130051752	+	0	NA	intron (NM_021978, intron 1 of 18)	intron (NM_021978, intron 1 of 18)	21806	NM_021978	6768	Hs.504315	NM_021978	ENSG00000149418	ST14	ARCI11|HAI|MT-SP1|MTSP1|PRSS14|SNC19|TADG15|TMPRSS14	suppression of tumorigenicity 14	protein-coding
ID-1021	chr5	1239786	1240165	+	0	NA	intron (NM_182632, intron 6 of 11)	intron (NM_182632, intron 6 of 11)	14479	NM_182632	348932	Hs.213284	NM_182632	ENSG00000164363	SLC6A18	Xtrp2	solute carrier family 6 member 18	protein-coding
ID-851	chr21	38091894	38092171	+	0	NA	intron (NM_009586, intron 3 of 9)	intron (NM_009586, intron 3 of 9)	20617	NM_005069	6493	Hs.146186	NM_005069	ENSG00000159263	SIM2	HMC13F06|HMC29C01|SIM|bHLHe15	SIM bHLH transcription factor 2	protein-coding
ID-607	chr17	79399938	79400222	+	0	NA	intron (NM_001291324, intron 1 of 27)	intron (NM_001291324, intron 1 of 27)	18134	NR_036152	100422944		NR_036152	ENSG00000266189	MIR3186	mir-3186	microRNA 3186	ncRNA
ID-784	chr2	220406569	220406837	+	0	NA	exon (NM_024536, exon 2 of 4)	exon (NM_024536, exon 2 of 4)	1116	NM_001195731	79586	Hs.516711	NM_024536	ENSG00000123989	CHPF	CHSY2|CSS2	chondroitin polymerizing factor	protein-coding
ID-228	chr11	44606315	44606589	+	0	NA	intron (NM_002231, intron 1 of 9)	intron (NM_002231, intron 1 of 9)	19239	NM_001024844	3732	Hs.527778	NM_002231	ENSG00000085117	CD82	4F9|C33|GR15|IA4|KAI1|R2|SAR2|ST6|TSPAN27	CD82 molecule	protein-coding
ID-1189	chr7	151329530	151329834	+	0	NA	promoter-TSS (NM_001304531)	promoter-TSS (NM_001304531)	22	NM_001304531	51422	Hs.647072	NM_016203	ENSG00000106617	PRKAG2	AAKG|AAKG2|CMH6|H91620p|WPWS	protein kinase AMP-activated non-catalytic subunit gamma 2	protein-coding
ID-231	chr11	58910391	58910659	+	0	NA	promoter-TSS (NR_110184)	promoter-TSS (NR_110184)	-110	NM_001369456	63901	Hs.150651	NM_022074	ENSG00000166801	FAM111A	GCLEB|KCS2	family with sequence similarity 111 member A	protein-coding
ID-1054	chr5	149596621	149596945	+	0	NA	Intergenic	Intergenic	27158	NM_014228	6534	Hs.241597	NM_014228	ENSG00000011083	SLC6A7	PROT	solute carrier family 6 member 7	protein-coding
ID-959	chr4	2420052	2420414	+	0	NA	promoter-TSS (NM_001193282)	promoter-TSS (NM_001193282)	139	NM_001172656	57732	Hs.292056	NM_020972	ENSG00000159733	ZFYVE28	LST2|LYST2	zinc finger FYVE-type containing 28	protein-coding
ID-591	chr17	73545382	73545662	+	0	NA	intron (NM_001015002, intron 2 of 9)	intron (NM_001015002, intron 2 of 9)	23739	NM_001015002	3993	Hs.514477	NM_004524	ENSG00000073350	LLGL2	HGL|Hugl-2|LGL2	LLGL scribble cell polarity complex component 2	protein-coding
ID-782	chr2	219757453	219757754	+	0	NA	exon (NM_025216, exon 4 of 4)	exon (NM_025216, exon 4 of 4)	12029	NM_025216	80326	Hs.121540	NM_025216	ENSG00000135925	WNT10A	OODD|SSPS|STHAG4	Wnt family member 10A	protein-coding
ID-28	chr1	6534231	6534508	+	0	NA	intron (NM_001042663, intron 7 of 21)	intron (NM_001042663, intron 7 of 21)	-8114	NM_003790	8718	Hs.462529	NM_003790	ENSG00000215788	TNFRSF25	APO-3|DDR3|DR3|GEF720|LARD|PLEKHG5|TNFRSF12|TR3|TRAMP|WSL-1|WSL-LR	TNF receptor superfamily member 25	protein-coding
ID-488	chr16	70834936	70835368	+	0	NA	promoter-TSS (NM_018052)	promoter-TSS (NM_018052)	-91	NM_018052	55697	Hs.445061	NM_018052	ENSG00000103043	VAC14	ArPIKfyve|TAX1BP2|TRX	VAC14 component of PIKFYVE complex	protein-coding
ID-1221	chr8	104311249	104311631	+	0	NA	promoter-TSS (NR_148213)	promoter-TSS (NR_148213)	314	NM_003506	8323	Hs.591863	NM_003506	ENSG00000164930	FZD6	FZ-6|FZ6|HFZ6|NDNC10	frizzled class receptor 6	protein-coding
ID-579	chr17	59413528	59413776	+	0	NA	intron (NM_001353146, intron 23 of 25)	intron (NM_001353146, intron 23 of 25)	31413	NR_136397	101927855	Hs.662123	NR_136397	ENSG00000267131	LOC101927855	-	uncharacterized LOC101927855	ncRNA
ID-1190	chr7	151393938	151394239	+	0	NA	intron (NM_001040633, intron 3 of 15)	intron (NM_001040633, intron 3 of 15)	39261	NM_001363698	51422	Hs.647072	NM_016203	ENSG00000106617	PRKAG2	AAKG|AAKG2|CMH6|H91620p|WPWS	protein kinase AMP-activated non-catalytic subunit gamma 2	protein-coding
ID-735	chr2	10861094	10861756	+	0	NA	promoter-TSS (NM_144583)	promoter-TSS (NM_144583)	-331	NM_144583	245973	Hs.580464	NM_144583	ENSG00000143882	ATP6V1C2	ATP6C2|VMA5	ATPase H+ transporting V1 subunit C2	protein-coding
ID-1037	chr5	96270802	96271289	+	0	NA	promoter-TSS (NM_005575)	promoter-TSS (NM_005575)	-739	NM_005575	4012	Hs.527199	NM_005575	ENSG00000113441	LNPEP	CAP|IRAP|P-LAP|PLAP	leucyl and cystinyl aminopeptidase	protein-coding
ID-720	chr19	51362212	51362521	+	0	NA	intron (NM_001648, intron 4 of 4)	L2a|LINE|L2	4195	NM_001030048	354	Hs.171995	NM_001648	ENSG00000142515	KLK3	APS|KLK2A1|PSA|hK3	kallikrein related peptidase 3	protein-coding
ID-1314	chr9	139421131	139421536	+	0	NA	intron (NM_017617, intron 2 of 33)	CpG	-7255	NR_039820	100616242		NR_039820	ENSG00000263403	MIR4673	-	microRNA 4673	ncRNA
ID-649	chr19	934817	935229	+	0	NA	intron (NM_005224, intron 3 of 8)	intron (NM_005224, intron 3 of 8)	8988	NM_005224	1820	Hs.501296	NM_005224	ENSG00000116017	ARID3A	BRIGHT|DRIL1|DRIL3|E2FBP1	AT-rich interaction domain 3A	protein-coding
ID-794	chr2	240453999	240454272	+	0	NA	Intergenic	(TG)n|Simple_repeat|Simple_repeat	130693	NR_135577	101928111	Hs.534680	NR_135575	ENSG00000222020	HDAC4-AS1	-	HDAC4 antisense RNA 1	ncRNA
ID-23	chr1	3370961	3371548	+	0	NA	promoter-TSS (NM_014448)	promoter-TSS (NM_014448)	25	NM_014448	27237	Hs.87435	NM_014448	ENSG00000130762	ARHGEF16	GEF16|NBR	Rho guanine nucleotide exchange factor 16	protein-coding
ID-1082	chr6	30130908	30131156	+	0	NA	promoter-TSS (NM_033229).7	promoter-TSS (NM_033229).7	-291	NM_033229	89870	Hs.591789	NM_033229	ENSG00000204610	TRIM15	RNF93|ZNF178|ZNFB7	tripartite motif containing 15	protein-coding
ID-962	chr4	3445809	3446198	+	0	NA	intron (NM_001528, intron 5 of 13)	intron (NM_001528, intron 5 of 13)	2308	NM_001528	3083	Hs.104	NM_001528	ENSG00000109758	HGFAC	HGFA	HGF activator	protein-coding
ID-947	chr4	596358	596650	+	0	NA	Intergenic	Intergenic	-22859	NM_001145291	5158	Hs.623810	NM_000283	ENSG00000133256	PDE6B	CSNB3|CSNBAD2|GMP-PDEbeta|PDEB|RP40|rd1	phosphodiesterase 6B	protein-coding
ID-422	chr15	92079910	92080181	+	0	NA	Intergenic	Intergenic	73476	NR_110106	101926928	Hs.638788	NR_110106	ENSG00000258551	CRAT37	-	cervical cancer-associated transcript 37	ncRNA
ID-32	chr1	10459233	10459649	+	0	NA	intron (NM_001304452, intron 1 of 12)	CpG	320	NM_001304452	5226	Hs.464071	NM_002631	ENSG00000142657	PGD	6PGD	phosphogluconate dehydrogenase	protein-coding
ID-49	chr1	22109402	22109719	+	0	NA	promoter-TSS (NM_001350168)	promoter-TSS (NM_001350168)	82	NM_001350167	84196	Hs.467524	NM_032236	ENSG00000090686	USP48	RAP1GA1|USP31	ubiquitin specific peptidase 48	protein-coding
ID-1142	chr7	17338535	17338965	+	0	NA	5' UTR (NM_001621, exon 1 of 11)	5' UTR (NM_001621, exon 1 of 11)	474	NM_001621	196	Hs.171189	NM_001621	ENSG00000106546	AHR	RP85|bHLHe76	aryl hydrocarbon receptor	protein-coding
ID-330	chr13	27546262	27546622	+	0	NA	Intergenic	L2c|LINE|L2	-153228	NR_046547	100874070	Hs.524923	NR_046547		USP12-AS1	-	USP12 antisense RNA 1	ncRNA
ID-582	chr17	63584345	63584669	+	0	NA	Intergenic	Intergenic	-26741	NM_001363813	8313	Hs.156527	NM_004655	ENSG00000168646	AXIN2	AXIL|ODCRCS	axin 2	protein-coding
ID-942	chr3	195361738	195362202	+	0	NA	Intergenic	CpG	17060	NR_136186	105374297	Hs.655175	NR_136185		LOC105374297	-	uncharacterized LOC105374297	ncRNA
ID-1321	chr9	139844356	139844931	+	0	NA	Intergenic	CpG	-2082	NM_178536	286256	Hs.440519	NM_178536	ENSG00000184925	LCN12	-	lipocalin 12	protein-coding
ID-652	chr19	1207845	1208182	+	0	NA	intron (NM_000455, intron 1 of 9)	intron (NM_000455, intron 1 of 9)	2215	NM_000455	6794	Hs.515005	NM_000455	ENSG00000118046	STK11	LKB1|PJS|hLKB1	serine/threonine kinase 11	protein-coding
ID-104	chr1	154973477	154973967	+	0	NA	Intergenic	CpG	-1384	NR_049765	51043	Hs.729279	NM_001252406	ENSG00000160685	ZBTB7B	CKROX|THPOK|ZBTB15|ZFP-67|ZFP67|ZNF857B|c-KROX|hcKROX	zinc finger and BTB domain containing 7B	protein-coding
ID-689	chr19	17970372	17970813	+	0	NA	promoter-TSS (NM_000980)	promoter-TSS (NM_000980)	-127	NM_000980	6142	Hs.337766	NM_000980	ENSG00000105640	RPL18A	L18A	ribosomal protein L18a	protein-coding
ID-1228	chr8	125089200	125089874	+	0	NA	intron (NM_001039112, intron 32 of 40)	intron (NM_001039112, intron 32 of 40)	-36514	NR_040044	439941	Hs.683919	NM_001038706	ENSG00000181171	FER1L6-AS1	C8orf54	FER1L6 antisense RNA 1	ncRNA
ID-1284	chr9	116225730	116226083	+	0	NA	promoter-TSS (NM_017790)	promoter-TSS (NM_017790)	-74	NM_017790	5998	Hs.494875	NM_017790	ENSG00000138835	RGS3	C2PA|RGP3	regulator of G protein signaling 3	protein-coding
ID-16	chr1	1713902	1714279	+	0	NA	Intergenic	CpG	-2620	NM_001198994	65220	Hs.654792	NM_023018	ENSG00000008130	NADK	dJ283E3.1	NAD kinase	protein-coding
ID-905	chr3	45815160	45815440	+	0	NA	intron (NM_020208, intron 4 of 10)	intron (NM_020208, intron 4 of 10)	22728	NM_020208	54716	Hs.413095	NM_020208	ENSG00000163817	SLC6A20	SIT1|XT3|Xtrp3	solute carrier family 6 member 20	protein-coding
ID-291	chr12	53306841	53307541	+	0	NA	intron (NM_001256293, intron 1 of 8)	intron (NM_001256293, intron 1 of 8)	-8331	NM_002273	3856	Hs.533782	NM_002273	ENSG00000170421	KRT8	CARD2|CK-8|CK8|CYK8|K2C8|K8|KO	keratin 8	protein-coding
ID-300	chr12	80083591	80083897	+	0	NA	exon (NM_001354733, exon 2 of 5)	exon (NM_001354733, exon 2 of 5)	616	NM_001354732	5074	Hs.643130	NM_002583	ENSG00000177425	PAWR	PAR4|Par-4	pro-apoptotic WT1 regulator	protein-coding
ID-901	chr3	31330263	31330556	+	0	NA	Intergenic	Intergenic	-127130	NR_130459	100423038		NR_130459	ENSG00000265376	MIR466	hsa-mir-466	microRNA 466	ncRNA
ID-673	chr19	5693423	5693681	+	0	NA	intron (NR_076392, intron 17 of 18)	intron (NR_076392, intron 17 of 18)	3246	NM_015414	25873	Hs.408018	NM_015414	ENSG00000130255	RPL36	L36	ribosomal protein L36	protein-coding
ID-528	chr17	4643099	4643383	+	0	NA	promoter-TSS (NM_022059)	promoter-TSS (NM_022059)	-18	NM_001100812	58191	Hs.745037	NM_022059	ENSG00000161921	CXCL16	CXCLG16|SR-PSOX|SRPSOX	C-X-C motif chemokine ligand 16	protein-coding
ID-377	chr14	90863134	90863411	+	0	NA	promoter-TSS (NM_006888)	promoter-TSS (NM_006888)	-101	NM_006888	801	Hs.282410	NM_006888	ENSG00000198668	CALM1	CALML2|CAM2|CAM3|CAMB|CAMC|CAMI|CAMIII|CPVT4|DD132|LQT14|PHKD|caM	calmodulin 1	protein-coding
ID-319	chr12	131919730	131920155	+	0	NA	Intergenic	Intergenic	87927	NR_103736	338797	Hs.592007	NM_001025466		LINC02370	-	long intergenic non-protein coding RNA 2370	ncRNA
ID-1261	chr9	21559717	21559970	+	0	NA	promoter-TSS (NR_152879)	promoter-TSS (NR_152879)	-46	NR_027054	554202	Hs.458096	NR_027054		MIR31HG	LncHIFCAR|hsa-lnc-31	MIR31 host gene	ncRNA
ID-470	chr16	30189890	30190161	+	0	NA	Intergenic	MIRb|SINE|MIR	-4706	NM_001193333	11151	Hs.415067	NM_007074	ENSG00000102879	CORO1A	CLABP|CLIPINA|HCORO1|IMD8|TACO|p57	coronin 1A	protein-coding
ID-1123	chr6	170341681	170342038	+	0	NA	Intergenic	Intergenic	-134007	NR_125878	102724511	Hs.550045	NR_125878		LOC102724511	-	uncharacterized LOC102724511	ncRNA
ID-813	chr20	31211423	31211717	+	0	NA	Intergenic	Intergenic	36289	NR_034152	149950	Hs.516980	NM_001010976	ENSG00000204393	NOL4L-DT	-	NOL4L divergent transcript	ncRNA
ID-473	chr16	30662491	30662904	+	0	NA	intron (NM_024031, intron 1 of 11)	CpG	416	NM_024031	78994	Hs.293629	NM_024031	ENSG00000156858	PRR14	-	proline rich 14	protein-coding
ID-179	chr10	129781978	129782302	+	0	NA	intron (NM_001316676, intron 3 of 21)	intron (NM_001316676, intron 3 of 21)	-3404	NM_001316677	5791	Hs.127022	NM_006504	ENSG00000132334	PTPRE	HPTPE|PTPE|R-PTP-EPSILON	protein tyrosine phosphatase receptor type E	protein-coding
ID-540	chr17	15167976	15168288	+	0	NA	intron (NM_000304, intron 1 of 4)	intron (NM_000304, intron 1 of 4)	511	NM_000304	5376	Hs.372031	NM_000304	ENSG00000109099	PMP22	CIDP|CMT1A|CMT1E|DSS|GAS-3|GAS3|HMSNIA|HNPP|Sp110	peripheral myelin protein 22	protein-coding
ID-1222	chr8	110615128	110615410	+	0	NA	intron (NM_001099746, intron 2 of 5)	intron (NM_001099746, intron 2 of 5)	419	NM_001363032	55638	Hs.390738	NM_017786	ENSG00000147642	SYBU	GOLSYN|OCSYN|SNPHL	syntabulin	protein-coding
ID-825	chr20	50808342	50808600	+	0	NA	promoter-TSS (NM_022088)	promoter-TSS (NM_022088)	53	NM_199427	55734	Hs.473082	NM_018197	ENSG00000020256	ZFP64	ZNF338	ZFP64 zinc finger protein	protein-coding
ID-1196	chr7	157392564	157392932	+	0	NA	intron (NM_001308268, intron 16 of 22)	(CCTA)n|Simple_repeat|Simple_repeat	-25634	NR_029689	406945		NR_029689	ENSG00000207960	MIR153-2	MIRN153-2|mir-153-2	microRNA 153-2	ncRNA
ID-650	chr19	1041700	1041975	+	0	NA	exon (NM_019112, exon 4 of 47)	exon (NM_019112, exon 4 of 47)	1735	NM_019112	10347	Hs.134514	NM_019112	ENSG00000064687	ABCA7	ABCA-SSN|ABCX|AD9	ATP binding cassette subfamily A member 7	protein-coding
ID-597	chr17	76164676	76164940	+	0	NA	intron (NM_001320523, intron 1 of 2)	CpG	182	NM_004710	9144	Hs.464210	NM_004710	ENSG00000108639	SYNGR2	-	synaptogyrin 2	protein-coding
ID-438	chr16	1321556	1322082	+	0	NA	Intergenic	Intergenic	15749	NM_012217	23430	Hs.677789	NM_012217	ENSG00000095917	TPSD1	MCP7-LIKE|MCP7L1|MMCP-7L	tryptase delta 1	protein-coding
ID-19	chr1	2461762	2462017	+	0	NA	promoter-TSS (NM_001010926)	promoter-TSS (NM_001010926)	-187	NM_001010926	388585	Hs.57971	NM_001010926	ENSG00000197921	HES5	bHLHb38	hes family bHLH transcription factor 5	protein-coding
ID-894	chr22	50723610	50724246	+	0	NA	intron (NM_012401, intron 11 of 36)	CpG	-15119	NM_002751	5600	Hs.57732	NM_002751	ENSG00000185386	MAPK11	P38B|P38BETA2|PRKM11|SAPK2|SAPK2B|p38-2|p38Beta	mitogen-activated protein kinase 11	protein-coding
ID-402	chr15	40660047	40660439	+	0	NA	exon (NM_033510, exon 8 of 8)	exon (NM_033510, exon 8 of 8)	9823	NM_033510	85455	Hs.355645	NM_033510	ENSG00000140323	DISP2	C15orf36|DISPB|HsT16908|LINC00594	dispatched RND transporter family member 2	protein-coding
ID-513	chr16	89313997	89314323	+	0	NA	Intergenic	CpG	30049	NM_182531	197320	Hs.647385	NM_182531	ENSG00000170100	ZNF778	-	zinc finger protein 778	protein-coding
ID-955	chr4	1200565	1200940	+	0	NA	intron (NR_024569, intron 1 of 3)	intron (NR_024569, intron 1 of 3)	1998	NR_024569	100130872	Hs.302963	NR_024569		LOC100130872	-	uncharacterized LOC100130872	ncRNA
ID-872	chr22	38173296	38173589	+	0	NA	TTS (NM_007032)	TTS (NM_007032)	-27672	NM_005318	3005	Hs.745024	NM_005318	ENSG00000189060	H1F0	H10|H1FV	H1 histone family member 0	protein-coding
ID-1243	chr8	144367129	144367377	+	0	NA	Intergenic	Intergenic	-3383	NR_120682	100507316	Hs.446671	NR_120682	ENSG00000253716	MINCR	LINC01604	MYC-induced long non-coding RNA	ncRNA
ID-1334	chr9	140387327	140387694	+	0	NA	exon (NM_152286, exon 19 of 34)	exon (NM_152286, exon 19 of 34)	-33724	NM_001130969	26012	Hs.455336	NM_015537	ENSG00000165802	NSMF	HH9|NELF	NMDA receptor synaptonuclear signaling and neuronal migration factor	protein-coding
ID-727	chr2	1635908	1636163	+	0	NA	3' UTR (NM_012293, exon 23 of 23)	3' UTR (NM_012293, exon 23 of 23)	112252	NM_012293	7837	Hs.332197	NM_012293	ENSG00000130508	PXDN	ASGD7|COPOA|D2S448|D2S448E|MG50|PRG2|PXN|VPO	peroxidasin	protein-coding
ID-549	chr17	26826252	26826586	+	0	NA	Intergenic	Intergenic	-6947	NM_001369369	8456	Hs.58611	NM_003593	ENSG00000109101	FOXN1	FKHL20|RONU|WHN	forkhead box N1	protein-coding
ID-288	chr12	52585690	52585977	+	0	NA	promoter-TSS (NM_001081492)	promoter-TSS (NM_001081492)	-35	NM_182507	144501	Hs.140978	NM_182507	ENSG00000167767	KRT80	KB20	keratin 80	protein-coding
ID-373	chr14	75667088	75667365	+	0	NA	Intergenic	L2b|LINE|L2	-23911	NM_006827	10972	Hs.74137	NM_006827	ENSG00000170348	TMED10	P24(DELTA)|S31I125|S31III125|TMP21|Tmp-21-I|p23|p24d1	transmembrane p24 trafficking protein 10	protein-coding
ID-472	chr16	30645421	30645770	+	0	NA	Intergenic	Intergenic	-16504	NM_001320464	78994	Hs.293629	NM_024031	ENSG00000156858	PRR14	-	proline rich 14	protein-coding
ID-177	chr10	129704888	129705354	+	0	NA	promoter-TSS (NM_001323355)	promoter-TSS (NM_001323355)	-246	NM_001323355	5791	Hs.127022	NM_006504	ENSG00000132334	PTPRE	HPTPE|PTPE|R-PTP-EPSILON	protein tyrosine phosphatase receptor type E	protein-coding
ID-109	chr1	163291502	163291888	+	0	NA	promoter-TSS (NM_001254748)	promoter-TSS (NM_001254748)	-49	NM_145697	83540	Hs.651950	NM_031423	ENSG00000143228	NUF2	CDCA1|CT106|NUF2R	NUF2 component of NDC80 kinetochore complex	protein-coding
ID-31	chr1	8763047	8763364	+	0	NA	intron (NM_001042681, intron 1 of 22)	CpG	114494	NM_012102	473	Hs.463041	NM_012102	ENSG00000142599	RERE	ARG|ARP|ATN1L|DNB1|NEDBEH	arginine-glutamic acid dipeptide repeats	protein-coding
ID-274	chr12	12997919	12998186	+	0	NA	Intergenic	AluSq2|SINE|Alu	-30359	NR_003932	387841	Hs.631728	NR_003932	ENSG00000234498	RPL13AP20	RPL13A_9_1211	ribosomal protein L13a pseudogene 20	pseudo
ID-928	chr3	133198869	133199144	+	0	NA	intron (NR_135276, intron 1 of 4)	intron (NR_135276, intron 1 of 4)	10984	NR_135277	85003	Hs.659202	NR_135276	ENSG00000249993	BFSP2-AS1	-	BFSP2 antisense RNA 1	ncRNA
ID-180	chr10	133447894	133448147	+	0	NA	Intergenic	Intergenic	174515	NR_038365	399827	Hs.523353	NM_001001677	ENSG00000189275	LINC01164	-	long intergenic non-protein coding RNA 1164	ncRNA
ID-1055	chr5	150162957	150163390	+	0	NA	intron (NM_032947, intron 1 of 1)	intron (NM_032947, intron 1 of 1)	5665	NM_032947	85027	Hs.29444	NM_032947	ENSG00000256235	SMIM3	C5orf62|MST150|NID67	small integral membrane protein 3	protein-coding
ID-939	chr3	182833944	182834246	+	0	NA	Intergenic	Intergenic	-16720	NR_120639	56922	Hs.47649	NM_020166	ENSG00000078070	MCCC1	MCC-B|MCCA	methylcrotonoyl-CoA carboxylase 1	protein-coding
ID-569	chr17	45879693	45879986	+	0	NA	Intergenic	Intergenic	19321	NM_145798	114881	Hs.463320	NM_017731	ENSG00000006025	OSBPL7	ORP7	oxysterol binding protein like 7	protein-coding
ID-1091	chr6	46081179	46081451	+	0	NA	intron (NM_001370650, intron 1 of 6)	intron (NM_001370650, intron 1 of 6)	16241	NM_001370649	53405	Hs.485489	NM_016929	ENSG00000112782	CLIC5	DFNB102|DFNB103|MST130|MSTP130	chloride intracellular channel 5	protein-coding
ID-833	chr20	61274069	61274490	+	0	NA	intron (NM_016354, intron 1 of 11)	CpG	424	NM_016354	28231	Hs.235782	NM_016354	ENSG00000101187	SLCO4A1	OATP-E|OATP1|OATP4A1|OATPE|OATPRP1|POAT|SLC21A12	solute carrier organic anion transporter family member 4A1	protein-coding
ID-1040	chr5	118406796	118407100	+	0	NA	promoter-TSS (NR_134250)	promoter-TSS (NR_134250)	166	NM_005509	1657	Hs.181042	NM_005509	ENSG00000172869	DMXL1	-	Dmx like 1	protein-coding
ID-871	chr22	32438760	32439042	+	0	NA	promoter-TSS (NM_000343)	promoter-TSS (NM_000343)	-347	NM_000343	6523	Hs.1964	NM_000343	ENSG00000100170	SLC5A1	D22S675|NAGT|SGLT1	solute carrier family 5 member 1	protein-coding
ID-714	chr19	49055194	49055609	+	0	NA	promoter-TSS (NM_177973)	promoter-TSS (NM_177973)	-28	NM_177973	6820	Hs.369331	NM_004605	ENSG00000088002	SULT2B1	ARCI14|HSST2	sulfotransferase family 2B member 1	protein-coding
ID-248	chr11	67396879	67397161	+	0	NA	intron (NM_181843, intron 1 of 2)	CpG	388	NM_001243750	254552	Hs.433329	NM_181843	ENSG00000167799	NUDT8	-	nudix hydrolase 8	protein-coding
ID-808	chr20	20349955	20350297	+	0	NA	exon (NM_002196, exon 1 of 1)	exon (NM_002196, exon 1 of 1)	1378	NM_002196	3642	Hs.89584	NM_002196	ENSG00000173404	INSM1	IA-1|IA1	INSM transcriptional repressor 1	protein-coding
ID-419	chr15	81149056	81149766	+	0	NA	intron (NM_018689, intron 1 of 28)	intron (NM_018689, intron 1 of 28)	-14997	NR_030393	693132		NR_030393	ENSG00000208003	MIR549A	MIR549|MIRN549|hsa-mir-549|hsa-mir-549a|mir-549a	microRNA 549a	ncRNA
ID-155	chr10	46965467	46965715	+	0	NA	intron (NM_001370186, intron 3 of 5)	intron (NM_001370186, intron 3 of 5)	4898	NM_181519	83849	Hs.696346	NM_031912	ENSG00000204176	SYT15	CHR10SYT|sytXV	synaptotagmin 15	protein-coding
ID-1239	chr8	143695337	143695597	+	0	NA	exon (NM_015193, exon 1 of 3)	exon (NM_015193, exon 1 of 3)	373	NM_015193	23237	Hs.40888	NM_015193	ENSG00000198576	ARC	Arg3.1|hArc	activity regulated cytoskeleton associated protein	protein-coding
ID-1093	chr6	46138539	46138889	+	0	NA	promoter-TSS (NM_001290072)	promoter-TSS (NM_001290072)	3	NM_001290072	59084	Hs.35198	NM_021572	ENSG00000112796	ENPP5	NPP-5|NPP5	ectonucleotide pyrophosphatase/phosphodiesterase family member 5	protein-coding
ID-927	chr3	128722626	128722967	+	0	NA	promoter-TSS (NM_001348521)	promoter-TSS (NM_001348521)	49	NM_001348521	57501	Hs.518247	NM_020741	ENSG00000114656	KIAA1257	-	KIAA1257	protein-coding
ID-906	chr3	47022206	47022454	+	0	NA	intron (NM_015175, intron 1 of 53)	intron (NM_015175, intron 1 of 53)	1157	NM_015175	23218	Hs.437043	NM_015175	ENSG00000160796	NBEAL2	BDPLT4|GPS	neurobeachin like 2	protein-coding
ID-743	chr2	47597001	47597324	+	0	NA	intron (NM_002354, intron 1 of 8)	CpG	875	NM_002354	4072	Hs.542050	NM_002354	ENSG00000119888	EPCAM	DIAR5|EGP-2|EGP314|EGP40|ESA|HNPCC8|KS1/4|KSA|M4S1|MIC18|MK-1|TACSTD1|TROP1	epithelial cell adhesion molecule	protein-coding
ID-1083	chr6	30698652	30699029	+	0	NA	exon (NM_001318875, exon 8 of 12).6	exon (NM_001318875, exon 8 of 12).6	9425	NM_001293215	203068	Hs.636480	NM_178014	ENSG00000196230	TUBB	CDCBM6|CSCSC1|M40|OK/SW-cl.56|TUBB1|TUBB5	tubulin beta class I	protein-coding
ID-1331	chr9	140317670	140318144	+	0	NA	promoter-TSS (NM_001286823)	promoter-TSS (NM_001286823)	60	NM_001256068	10811	Hs.495554	NM_006647	ENSG00000188747	NOXA1	NY-CO-31|SDCCAG31|p51NOX	NADPH oxidase activator 1	protein-coding
ID-1274	chr9	92291261	92291675	+	0	NA	intron (NR_024280, intron 3 of 5)	CpG	36770	NR_024280	100129066	Hs.125947	NR_024280	ENSG00000237372	UNQ6494	-	uncharacterized LOC100129066	ncRNA
ID-195	chr11	614648	615126	+	0	NA	exon (NM_004029, exon 4 of 10)	exon (NM_004029, exon 4 of 10)	1063	NM_001572	3665	Hs.166120	NM_001572	ENSG00000185507	IRF7	IMD39|IRF-7|IRF-7H|IRF7A|IRF7B|IRF7C|IRF7H	interferon regulatory factor 7	protein-coding
ID-54	chr1	24645655	24646051	+	0	NA	promoter-TSS (NM_001195010)	promoter-TSS (NM_001195010)	6	NM_001195010	57822	Hs.657920	NM_021180	ENSG00000158055	GRHL3	SOM|TFCP2L4|VWS2	grainyhead like transcription factor 3	protein-coding
ID-85	chr1	85156189	85156588	+	0	NA	promoter-TSS (NM_001166295)	promoter-TSS (NM_001166295)	-237	NM_001166295	117178	Hs.22587	NM_014021	ENSG00000117155	SSX2IP	ADIP|hMsd1	SSX family member 2 interacting protein	protein-coding
ID-14	chr1	1690281	1690658	+	0	NA	promoter-TSS (NM_001198995)	promoter-TSS (NM_001198995)	-388	NM_001198995	65220	Hs.654792	NM_023018	ENSG00000008130	NADK	dJ283E3.1	NAD kinase	protein-coding
ID-183	chr10	134626817	134627215	+	0	NA	intron (NM_001200049, intron 54 of 57)	intron (NM_001200049, intron 54 of 57)	-27365	NM_177400	84504	Hs.134013	NM_177400	ENSG00000148826	NKX6-2	GTX|NKX6.2|NKX6B|SPAX8	NK6 homeobox 2	protein-coding
ID-480	chr16	57653421	57653772	+	0	NA	promoter-TSS (NM_001290142)	promoter-TSS (NM_001290142)	-54	NM_001370438	9289	Hs.513633	NM_005682	ENSG00000205336	ADGRG1	BFPP|BPPR|GPR56|TM7LN4|TM7XN1	adhesion G protein-coupled receptor G1	protein-coding
ID-1057	chr5	160112311	160112612	+	0	NA	promoter-TSS (NM_001366658)	promoter-TSS (NM_001366658)	-63	NM_001366658	23120	Hs.109358	NM_025153	ENSG00000118322	ATP10B	ATPVB	ATPase phospholipid transporting 10B (putative)	protein-coding
ID-1158	chr7	73184511	73185110	+	0	NA	promoter-TSS (NM_001306)	promoter-TSS (NM_001306)	-210	NM_001306	1365	Hs.647023	NM_001306	ENSG00000165215	CLDN3	C7orf1|CPE-R2|CPETR2|HRVP1|RVP1	claudin 3	protein-coding
ID-43	chr1	16500077	16500507	+	0	NA	Intergenic	Intergenic	-17728	NM_001329090	1969	Hs.171596	NM_004431	ENSG00000142627	EPHA2	ARCC2|CTPA|CTPP1|CTRCT6|ECK	EPH receptor A2	protein-coding
ID-1045	chr5	128713212	128713569	+	0	NA	Intergenic	Intergenic	19450	NR_039665	100616325		NR_039665	ENSG00000265691	MIR4460	-	microRNA 4460	ncRNA
ID-816	chr20	32320040	32320544	+	0	NA	intron (NM_001282933, intron 1 of 14)	CpG	490	NM_001282933	84905	Hs.516989	NM_032819	ENSG00000131061	ZNF341	HIES3	zinc finger protein 341	protein-coding
ID-715	chr19	49118211	49118563	+	0	NA	TTS (NM_000979)	TTS (NM_000979)	-1693	NM_017708	54854	Hs.165803	NM_017708	ENSG00000105523	FAM83E	-	family with sequence similarity 83 member E	protein-coding
ID-502	chr16	87766329	87766981	+	0	NA	intron (NM_001351938, intron 4 of 10)	intron (NM_001351938, intron 4 of 10)	32937	NM_001184856	54758	Hs.123450	NM_017566	ENSG00000104731	KLHDC4	-	kelch domain containing 4	protein-coding
ID-346	chr13	113650070	113650335	+	0	NA	intron (NM_001320816, intron 1 of 29)	intron (NM_001320816, intron 1 of 29)	-5826	NM_001320817	23263	Hs.170422	NM_024979	ENSG00000126217	MCF2L	ARHGEF14|DBS|OST	MCF.2 cell line derived transforming sequence like	protein-coding
ID-391	chr14	105046284	105046587	+	0	NA	intron (NM_001008404, intron 1 of 4)	intron (NM_001008404, intron 1 of 4)	334	NM_001008404	400258	Hs.153827	NM_001008404	ENSG00000184601	C14orf180	C14orf77|NRAC	chromosome 14 open reading frame 180	protein-coding
ID-1020	chr5	1157437	1158132	+	0	NA	Intergenic	Intergenic	20936	NR_109911	101928857	Hs.593732	NR_109911	ENSG00000249201	CTD-3080P12.3	-	uncharacterized LOC101928857	ncRNA
ID-738	chr2	43153605	43153858	+	0	NA	Intergenic	Intergenic	112951	NR_110585	102723854	Hs.570165	NR_110585	ENSG00000231826	LINC01819	-	long intergenic non-protein coding RNA 1819	ncRNA
ID-357	chr14	24836254	24836575	+	0	NA	promoter-TSS (NM_001198965)	promoter-TSS (NM_001198965)	297	NM_001136022	4776	Hs.77810	NM_004554	ENSG00000100968	NFATC4	NF-AT3|NF-ATC4|NFAT3	nuclear factor of activated T cells 4	protein-coding
ID-312	chr12	121394843	121395156	+	0	NA	Intergenic	Intergenic	15096	NR_024345	283460	Hs.612351	NR_024345	ENSG00000241388	HNF1A-AS1	C12orf27|HAS1|NCRNA00262	HNF1A antisense RNA 1	ncRNA
ID-924	chr3	126701368	126701688	+	0	NA	Intergenic	CpG	-5909	NM_032242	5361	Hs.432329	NM_032242	ENSG00000114554	PLXNA1	NOV|NOVP|PLEXIN-A1|PLXN1	plexin A1	protein-coding
ID-725	chr2	264409	264969	+	0	NA	promoter-TSS (NM_015677)	promoter-TSS (NM_015677)	54	NR_104223	26751	Hs.515951	NM_015677	ENSG00000035115	SH3YL1	RAY	SH3 and SYLF domain containing 1	protein-coding
ID-1175	chr7	102232852	102233230	+	0	NA	intron (NM_001277335, intron 15 of 19).2	intron (NM_001277335, intron 15 of 19).2	-19973	NM_001097615	548644	Hs.610255	NM_001015884	ENSG00000168255	POLR2J3	POLR2J2|RPB11b1|RPB11b2	RNA polymerase II subunit J3	protein-coding
ID-1320	chr9	139694225	139695010	+	0	NA	exon (NM_001039374, exon 4 of 14)	exon (NM_001039374, exon 4 of 14)	3827	NM_001039374	84960	Hs.728796	NM_032874	ENSG00000213213	CCDC183	KIAA1984|PARF|bA216L13.7	coiled-coil domain containing 183	protein-coding
ID-663	chr19	3516991	3517239	+	0	NA	intron (NM_016263, intron 1 of 13)	AluJo|SINE|Alu	-5839	NM_001136198	51343	Hs.413133	NM_016263	ENSG00000105325	FZR1	CDC20C|CDH1|FZR|FZR2|HCDH|HCDH1	fizzy and cell division cycle 20 related 1	protein-coding
ID-11	chr1	1207801	1208229	+	0	NA	intron (NM_058167, intron 1 of 6)	intron (NM_058167, intron 1 of 6)	1219	NM_194457	118424	Hs.191987	NM_058167	ENSG00000160087	UBE2J2	NCUBE-2|NCUBE2|PRO2121	ubiquitin conjugating enzyme E2 J2	protein-coding
ID-310	chr12	120105479	120105796	+	0	NA	promoter-TSS (NM_006253)	promoter-TSS (NM_006253)	-301	NM_006253	5564	Hs.741184	NM_006253	ENSG00000111725	PRKAB1	AMPK|HAMPKb	protein kinase AMP-activated non-catalytic subunit beta 1	protein-coding
ID-1205	chr8	23160069	23160317	+	0	NA	intron (NM_002318, intron 11 of 13)	intron (NM_002318, intron 11 of 13)	14572	NM_001136108	203069	Hs.458644	NM_001136108	ENSG00000104679	R3HCC1	-	R3H domain and coiled-coil containing 1	protein-coding
ID-684	chr19	13961930	13962284	+	0	NA	Intergenic	Intergenic	-8375	NR_036515	284454	Hs.436426	NR_036515		LOC284454	-	uncharacterized LOC284454	ncRNA
ID-892	chr22	50323284	50323547	+	0	NA	Intergenic	CpG	11133	NR_104295	79174	Hs.211282	NM_024324	ENSG00000184164	CRELD2	-	cysteine rich with EGF like domains 2	protein-coding
ID-239	chr11	64879160	64879460	+	0	NA	promoter-TSS (NM_001277233)	promoter-TSS (NM_001277233)	-16	NR_102367	7108	Hs.31130	NM_003273	ENSG00000149809	TM7SF2	ANG1|C14SR|DHCR14A|NET47	transmembrane 7 superfamily member 2	protein-coding
ID-899	chr3	13461287	13461597	+	0	NA	intron (NM_024923, intron 1 of 39)	CpG	380	NM_024923	23225	Hs.475525	NM_024923	ENSG00000132182	NUP210	GP210|POM210	nucleoporin 210	protein-coding
ID-390	chr14	104691771	104692525	+	0	NA	intron (NR_146612, intron 1 of 2)	intron (NR_146612, intron 1 of 2)	2227	NR_146612	145195	Hs.534297	NR_146611	ENSG00000258913	LINC02691	C14orf144	long intergenic non-protein coding RNA 2691	ncRNA
ID-666	chr19	4061843	4062162	+	0	NA	intron (NM_015898, intron 1 of 2)	intron (NM_015898, intron 1 of 2)	3525	NM_001317990	51341	Hs.591384	NM_015898	ENSG00000178951	ZBTB7A	FBI-1|FBI1|LRF|TIP21|ZBTB7|ZNF857A|pokemon	zinc finger and BTB domain containing 7A	protein-coding
ID-78	chr1	54814076	54814324	+	0	NA	intron (NM_001009955, intron 4 of 16)	intron (NM_001009955, intron 4 of 16)	57867	NM_001009955	23648	Hs.476706	NM_018070	ENSG00000157216	SSBP3	CSDP|SSDP|SSDP1	single stranded DNA binding protein 3	protein-coding
ID-657	chr19	1747162	1747488	+	0	NA	Intergenic	Intergenic	-6180	NM_001080488	390874		NM_001080488	ENSG00000205922	ONECUT3	OC3	one cut homeobox 3	protein-coding
ID-1233	chr8	142147738	142148033	+	0	NA	intron (NM_001352890, intron 2 of 22)	intron (NM_001352890, intron 2 of 22)	9197	NM_014957	22898	Hs.18166	NM_014957	ENSG00000105339	DENND3	-	DENN domain containing 3	protein-coding
ID-1242	chr8	144343926	144344283	+	0	NA	3' UTR (NM_173832, exon 3 of 3)	3' UTR (NM_173832, exon 3 of 3)	-5511	NM_138465	2738	Hs.400533	NM_138465	ENSG00000250571	GLI4	HKR4|ZNF928	GLI family zinc finger 4	protein-coding
ID-982	chr4	57609755	57610031	+	0	NA	Intergenic	LTR40a|LTR|ERVL	-62021	NM_139212	84525	Hs.619396	NM_032495	ENSG00000171476	HOPX	CAMEO|HOD|HOP|LAGY|NECC1|OB1|SMAP31|TOTO	HOP homeobox	protein-coding
ID-139	chr1	231558154	231558493	+	0	NA	5' UTR (NM_022051, exon 1 of 5)	5' UTR (NM_022051, exon 1 of 5)	2467	NM_022051	54583	Hs.444450	NM_022051	ENSG00000135766	EGLN1	C1orf12|ECYT3|HALAH|HIF-PH2|HIFPH2|HPH-2|HPH2|PHD2|SM20|ZMYND6	egl-9 family hypoxia inducible factor 1	protein-coding
ID-359	chr14	31713170	31713521	+	0	NA	Intergenic	LTR10F|LTR|ERV1	-36346	NM_015382	25831	Hs.708017	NM_015382	ENSG00000092148	HECTD1	EULIR	HECT domain E3 ubiquitin protein ligase 1	protein-coding
ID-910	chr3	49027742	49028002	+	0	NA	exon (NM_177939, exon 1 of 9)	exon (NM_177939, exon 1 of 9)	198	NM_177939	54681	Hs.654944	NM_017732	ENSG00000178467	P4HTM	EGLN4|HIFPH4|P4H-TM|PH-4|PH4|PHD4	prolyl 4-hydroxylase, transmembrane	protein-coding
ID-834	chr20	61935558	61936032	+	0	NA	intron (NM_020882, intron 3 of 35)	intron (NM_020882, intron 3 of 35)	11257	NM_020882	57642	Hs.271285	NM_020882	ENSG00000101203	COL20A1	-	collagen type XX alpha 1 chain	protein-coding
ID-835	chr20	62035432	62035862	+	0	NA	3' UTR (NM_004518, exon 15 of 15)	3' UTR (NM_004518, exon 15 of 15)	-42899	NM_000744	1137	Hs.10734	NM_000744	ENSG00000101204	CHRNA4	BFNC|EBN|EBN1|NACHR|NACHRA4|NACRA4	cholinergic receptor nicotinic alpha 4 subunit	protein-coding
ID-675	chr19	7934090	7934437	+	0	NA	exon (NM_001190467, exon 7 of 7)	exon (NM_001190467, exon 7 of 7)	5012	NM_001190467	80164	Hs.288540	NM_001080403	ENSG00000183248	PRR36	-	proline rich 36	protein-coding
ID-733	chr2	10155367	10155630	+	0	NA	Intergenic	G-rich|Low_complexity|Low_complexity	28030	NR_135558	101929882	Hs.405158	NR_135558		LOC101929882	-	uncharacterized LOC101929882	ncRNA
ID-430	chr16	727076	727364	+	0	NA	intron (NM_001318733, intron 3 of 6)	intron (NM_001318733, intron 3 of 6)	1145	NM_001318733	9028	Hs.137572	NM_003961	ENSG00000103269	RHBDL1	RHBDL|RRP	rhomboid like 1	protein-coding
ID-18	chr1	2347265	2347584	+	0	NA	Intergenic	Intergenic	-3414	NM_002617	5192	Hs.732228	NM_002617	ENSG00000157911	PEX10	NALD|PBD6A|PBD6B|RNF69	peroxisomal biogenesis factor 10	protein-coding
ID-736	chr2	28616449	28616829	+	0	NA	exon (NM_005253, exon 1 of 4)	exon (NM_005253, exon 1 of 4)	900	NR_103831	403150	Hs.562970	NR_103831	ENSG00000229951	FLJ31356	-	uncharacterized protein FLJ31356	ncRNA
ID-686	chr19	15306810	15307273	+	0	NA	intron (NM_000435, intron 2 of 32)	CpG	4765	NM_000435	4854	Hs.8546	NM_000435	ENSG00000074181	NOTCH3	CADASIL|CADASIL1|CASIL|IMF2|LMNS	notch receptor 3	protein-coding
ID-1072	chr6	3457187	3457628	+	0	NA	promoter-TSS (NM_001286456)	promoter-TSS (NM_001286456)	-614	NM_015482	63027	Hs.713588	NM_015482	ENSG00000137266	SLC22A23	C6orf85	solute carrier family 22 member 23	protein-coding
ID-40	chr1	16126491	16126847	+	0	NA	Intergenic	Intergenic	7525	NM_001089591	440567	Hs.568229	NM_001089591	ENSG00000233954	UQCRHL	-	ubiquinol-cytochrome c reductase hinge protein like	protein-coding
ID-688	chr19	17830880	17831195	+	0	NA	promoter-TSS (NM_001308363)	promoter-TSS (NM_001308363)	72	NM_001308363	55201	Hs.66048	NM_018174	ENSG00000130479	MAP1S	BPY2IP1|C19orf5|MAP8|VCY2IP-1|VCY2IP1	microtubule associated protein 1S	protein-coding
ID-494	chr16	84403687	84403943	+	0	NA	intron (NM_001286527, intron 1 of 27)	intron (NM_001286527, intron 1 of 27)	1686	NM_001286527	9914	Hs.6168	NM_014861	ENSG00000064270	ATP2C2	SPCA2	ATPase secretory pathway Ca2+ transporting 2	protein-coding
ID-847	chr21	34641480	34641728	+	0	NA	intron (NM_000628, intron 2 of 6)	intron (NM_000628, intron 2 of 6)	2932	NM_000628	3588	Hs.654593	NM_000628	ENSG00000243646	IL10RB	CDW210B|CRF2-4|CRFB4|D21S58|D21S66|IL-10R2	interleukin 10 receptor subunit beta	protein-coding
ID-1064	chr5	177557942	177558205	+	0	NA	promoter-TSS (NM_022762)	promoter-TSS (NM_022762)	58	NM_022762	64777	Hs.27222	NM_022762	ENSG00000145916	RMND5B	GID2|GID2B	required for meiotic nuclear division 5 homolog B	protein-coding
ID-707	chr19	45926872	45927214	+	0	NA	promoter-TSS (NM_001369419)	promoter-TSS (NM_001369419)	132	NM_001369409	2067	Hs.435981	NM_001983	ENSG00000012061	ERCC1	COFS4|RAD10|UV20	ERCC excision repair 1, endonuclease non-catalytic subunit	protein-coding
ID-8	chr1	1100740	1101128	+	0	NA	Intergenic	Intergenic	-1550	NR_029639	406984		NR_029639	ENSG00000207730	MIR200B	MIRN200B|mir-200b	microRNA 200b	ncRNA
ID-903	chr3	42054894	42055189	+	0	NA	Intergenic	CpG	-51446	NR_136342	54986	Hs.656192	NM_017886	ENSG00000168038	ULK4	FAM7C1|REC01035	unc-51 like kinase 4	protein-coding
ID-625	chr18	29523300	29523598	+	0	NA	promoter-TSS (NM_014939)	promoter-TSS (NM_014939)	-358	NM_014939	22878	Hs.202001	NM_014939	ENSG00000153339	TRAPPC8	GSG1|HsT2706|KIAA1012|TRS85	trafficking protein particle complex 8	protein-coding
ID-1287	chr9	127905862	127906242	+	0	NA	promoter-TSS (NM_001144877)	promoter-TSS (NM_001144877)	-245	NM_001144877	286205	Hs.59504	NM_173690	ENSG00000173611	SCAI	C9orf126|NET40	suppressor of cancer cell invasion	protein-coding
ID-41	chr1	16161352	16161683	+	0	NA	non-coding (NR_024279, exon 2 of 2)	non-coding (NR_024279, exon 2 of 2)	-12685	NM_015001	23013	Hs.744843	NM_015001	ENSG00000065526	SPEN	HIAA0929|MINT|RBM15C|SHARP	spen family transcriptional repressor	protein-coding
ID-884	chr22	45680687	45680947	+	0	NA	promoter-TSS (NM_001167574)	promoter-TSS (NM_001167574)	-13	NM_001167574	7380	Hs.632787	NM_006953	ENSG00000100373	UPK3A	UP3A|UPIII|UPIIIA|UPK3	uroplakin 3A	protein-coding
ID-878	chr22	39925046	39925395	+	0	NA	non-coding (NR_130151, exon 5 of 5)	non-coding (NR_130151, exon 5 of 5)	3533	NM_194326	91582	Hs.526933	NM_194326	ENSG00000187051	RPS19BP1	AROS|S19BP	ribosomal protein S19 binding protein 1	protein-coding
ID-175	chr10	118764661	118764948	+	0	NA	promoter-TSS (NM_018330)	promoter-TSS (NM_018330)	-106	NM_001127211	57698	Hs.501140	NM_018330	ENSG00000187164	SHTN1	KIAA1598|shootin-1	shootin 1	protein-coding
ID-972	chr4	8442321	8442726	+	0	NA	promoter-TSS (NM_152544)	promoter-TSS (NM_152544)	-1	NM_001350233	152992	Hs.566191	NM_024950	ENSG00000155275	TRMT44	C4orf23|METTL19|TRM44	tRNA methyltransferase 44 homolog	protein-coding
ID-729	chr2	7171786	7172227	+	0	NA	intron (NM_001349181, intron 8 of 9)	MER58A|DNA|hAT-Charlie	46005	NR_110252	101929452		NR_110252	ENSG00000223884	LOC101929452	-	uncharacterized LOC101929452	ncRNA
ID-83	chr1	64971667	64972179	+	0	NA	5' UTR (NM_001293274, exon 1 of 26)	5' UTR (NM_001293274, exon 1 of 26)	326	NM_001293274	57685	Hs.443891	NM_020925	ENSG00000158966	CACHD1	-	cache domain containing 1	protein-coding
ID-643	chr19	615408	615949	+	0	NA	intron (NM_001194, intron 7 of 7)	intron (NM_001194, intron 7 of 7)	17859	NM_005035	5442	Hs.254113	NM_005035	ENSG00000099821	POLRMT	APOLMT|MTRNAP|MTRPOL|h-mtRPOL	RNA polymerase mitochondrial	protein-coding
ID-384	chr14	102553596	102553879	+	0	NA	promoter-TSS (NM_005348)	promoter-TSS (NM_005348)	-356	NM_005348	3320	Hs.525600	NM_005348	ENSG00000080824	HSP90AA1	EL52|HEL-S-65p|HSP86|HSP89A|HSP90A|HSP90N|HSPC1|HSPCA|HSPCAL1|HSPCAL4|HSPN|Hsp103|Hsp89|Hsp90|LAP-2|LAP2	heat shock protein 90 alpha family class A member 1	protein-coding
ID-809	chr20	25176986	25177360	+	0	NA	intron (NM_001322389, intron 1 of 12)	intron (NM_001322389, intron 1 of 12)	355	NR_109994	101926889	Hs.585997	NR_109994		LOC101926889	-	uncharacterized LOC101926889	ncRNA
ID-172	chr10	104404549	104404911	+	0	NA	exon (NM_030912, exon 1 of 6)	exon (NM_030912, exon 1 of 6)	478	NM_001345950	81603	Hs.336810	NM_030912	ENSG00000171206	TRIM8	GERP|RNF27	tripartite motif containing 8	protein-coding
ID-266	chr11	129685533	129685900	+	0	NA	promoter-TSS (NM_001331210)	promoter-TSS (NM_001331210)	-27	NM_138788	120224	Hs.504301	NM_138788	ENSG00000151715	TMEM45B	-	transmembrane protein 45B	protein-coding
ID-1166	chr7	83652226	83652532	+	0	NA	intron (NM_006080, intron 6 of 16)	intron (NM_006080, intron 6 of 16)	171726	NM_006080	10371	Hs.252451	NM_006080	ENSG00000075213	SEMA3A	COLL1|HH16|Hsema-I|Hsema-III|SEMA1|SEMAD|SEMAIII|SEMAL|SemD|coll-1	semaphorin 3A	protein-coding
ID-856	chr21	44110031	44110364	+	0	NA	intron (NM_001001577, intron 2 of 15)	intron (NM_001001577, intron 2 of 15)	36335	NM_001001585	5152	Hs.473927	NM_002606	ENSG00000160191	PDE9A	HSPDE9A2	phosphodiesterase 9A	protein-coding
ID-93	chr1	95583183	95583431	+	0	NA	promoter-TSS (NM_001199691)	promoter-TSS (NM_001199691)	-172	NM_001199691	100527978	Hs.483512	NM_001199691	ENSG00000271092	TLCD4-RWDD3	TMEM56-RWDD3	TLCD4-RWDD3 readthrough	protein-coding
ID-1230	chr8	127570001	127570350	+	0	NA	intron (NM_174911, intron 1 of 1)	CpG	548	NM_174911	157638	Hs.124951	NM_174911	ENSG00000168672	LRATD2	BCMP101|FAM84B|NSE2	LRAT domain containing 2	protein-coding
ID-350	chr13	114271649	114272108	+	0	NA	intron (NM_007111, intron 3 of 11)	intron (NM_007111, intron 3 of 11)	32810	NM_007111	7027	Hs.79353	NM_007111	ENSG00000198176	TFDP1	DILC|DP1|DRTF1|Dp-1	transcription factor Dp-1	protein-coding
ID-541	chr17	16353721	16354010	+	0	NA	intron (NM_001113567, intron 2 of 3)	intron (NM_001113567, intron 2 of 3)	9325	NR_003054	692106		NR_003054	ENSG00000277512	SNORD65	HBII-135|SNORD65A	small nucleolar RNA, C/D box 65	snoRNA
ID-601	chr17	77866320	77866683	+	0	NA	Intergenic	Intergenic	-26655	NR_110851	101928738	Hs.399280	NR_110851	ENSG00000262188	LINC01978	-	long intergenic non-protein coding RNA 1978	ncRNA
ID-170	chr10	104181032	104181340	+	0	NA	exon (NM_024326, exon 2 of 4)	exon (NM_024326, exon 2 of 4)	-1495	NM_001270965	5662	Hs.154658	NM_002779	ENSG00000059915	PSD	EFA6|EFA6A|PSD1|TYL	pleckstrin and Sec7 domain containing	protein-coding
ID-95	chr1	109408167	109408422	+	0	NA	Intergenic	L2c|LINE|L2	-7428	NR_049760	254268	Hs.729441	NM_152763	ENSG00000162641	AKNAD1	C1orf62	AKNA domain containing 1	protein-coding
ID-462	chr16	18472196	18472483	+	0	NA	TTS (NR_106828).3	TTS (NR_106828).3	928	NR_106828	102465461		NR_106828	ENSG00000278265	MIR6770-1	hsa-mir-6770-1	microRNA 6770-1	ncRNA
ID-68	chr1	40367619	40367968	+	0	NA	promoter-TSS (NM_001033082)	promoter-TSS (NM_001033082)	-204	NM_005376	4610	Hs.437922	NM_005376	ENSG00000116990	MYCL	L-Myc|LMYC|MYCL1|bHLHe38	MYCL proto-oncogene, bHLH transcription factor	protein-coding
ID-487	chr16	69363896	69364303	+	0	NA	exon (NM_022341, exon 1 of 2)	exon (NM_022341, exon 1 of 2)	392	NM_022341	64146	Hs.130849	NM_022341	ENSG00000258429	PDF	-	peptide deformylase, mitochondrial	protein-coding
ID-1108	chr6	138482900	138483533	+	0	NA	5' UTR (NM_020340, exon 1 of 34)	5' UTR (NM_020340, exon 1 of 34)	140	NM_020340	57221	Hs.194408	NM_020340	ENSG00000112379	ARFGEF3	A7322|BIG3|C6orf92|KIAA1244|PPP1R33|dJ171N11.1	ARFGEF family member 3	protein-coding
ID-656	chr19	1528318	1529008	+	0	NA	intron (NM_001243079, intron 8 of 13)	C-rich|Low_complexity|Low_complexity	4587	NM_001243079	126520	Hs.195352	NM_001011716	ENSG00000185988	PLK5	PLK-5|PLK5P|SgK384ps	polo like kinase 5	protein-coding
ID-730	chr2	8597150	8597447	+	0	NA	Intergenic	CpG	126624	NR_110257	101929567	Hs.634706	NR_110257	ENSG00000236008	LINC01814	-	long intergenic non-protein coding RNA 1814	ncRNA
ID-857	chr21	45154116	45154418	+	0	NA	intron (NM_003681, intron 2 of 10)	MIR|SINE|MIR	-7100	NM_001331030	8566	Hs.284491	NM_003681	ENSG00000160209	PDXK	C21orf124|C21orf97|HEL-S-1a|PKH|PNK|PRED79	pyridoxal kinase	protein-coding
ID-1026	chr5	1545637	1546017	+	0	NA	Intergenic	(CA)n|Simple_repeat|Simple_repeat	-21752	NM_024830	79888	Hs.368853	NM_024830	ENSG00000153395	LPCAT1	AGPAT10|AGPAT9|AYTL2|LPCAT-1|PFAAP3|lpcat|lysoPAFAT	lysophosphatidylcholine acyltransferase 1	protein-coding
ID-446	chr16	2285660	2286051	+	0	NA	promoter-TSS (NM_001374)	promoter-TSS (NM_001374)	-590	NM_001374	1775	Hs.103503	NM_001374	ENSG00000167968	DNASE1L2	DNAS1L2	deoxyribonuclease 1 like 2	protein-coding
ID-121	chr1	203259447	203259784	+	0	NA	Intergenic	Intergenic	2787	NR_117098	100506775	Hs.443859	NR_117097	ENSG00000231507	LINC01353	-	long intergenic non-protein coding RNA 1353	ncRNA
ID-1208	chr8	39912108	39912441	+	0	NA	Intergenic	Intergenic	-98727	NM_020130	56892	Hs.591849	NM_020130	ENSG00000176907	TCIM	C8orf4|TC-1|TC1	transcriptional and immune response regulator	protein-coding
ID-594	chr17	73852161	73852449	+	0	NA	promoter-TSS (NM_001330499)	promoter-TSS (NM_001330499)	212	NM_001348170	23558	Hs.514489	NM_012478	ENSG00000132471	WBP2	DFNB107|GRAMD6|WBP-2	WW domain binding protein 2	protein-coding
ID-1229	chr8	126442168	126442538	+	0	NA	promoter-TSS (NM_025195)	promoter-TSS (NM_025195)	-247	NM_025195	10221	Hs.444947	NM_025195	ENSG00000173334	TRIB1	C8FW|GIG-2|GIG2|SKIP1|TRB-1|TRB1	tribbles pseudokinase 1	protein-coding
ID-1081	chr6	28092290	28092612	+	0	NA	promoter-TSS (NM_025231)	promoter-TSS (NM_025231)	64	NM_001320555	80345	Hs.656641	NM_025231	ENSG00000196812	ZSCAN16	ZNF392|ZNF435|dJ265C24.3	zinc finger and SCAN domain containing 16	protein-coding
ID-770	chr2	160142906	160143298	+	0	NA	5' UTR (NM_001330274, exon 1 of 10)	5' UTR (NM_001330274, exon 1 of 10)	112	NM_152528	151525	Hs.20848	NM_152528	ENSG00000196151	WDSUB1	UBOX6|WDSAM1	WD repeat, sterile alpha motif and U-box domain containing 1	protein-coding
ID-471	chr16	30406776	30407026	+	0	NA	5' UTR (NM_152652, exon 1 of 2)	5' UTR (NM_152652, exon 1 of 2)	160	NM_001324494	197407	Hs.513501	NM_152652	ENSG00000180035	ZNF48	ZNF553	zinc finger protein 48	protein-coding
ID-108	chr1	162035777	162036089	+	0	NA	Intergenic	Intergenic	-3548	NM_001164757	9722	Hs.731942	NM_014697	ENSG00000198929	NOS1AP	6330408P19Rik|CAPON	nitric oxide synthase 1 adaptor protein	protein-coding
ID-560	chr17	39942181	39942460	+	0	NA	promoter-TSS (NM_001352777)	promoter-TSS (NM_001352777)	27	NM_001352777	3728	Hs.514174	NM_002230	ENSG00000173801	JUP	CTNNG|DP3|DPIII|PDGB|PKGB	junction plakoglobin	protein-coding
ID-564	chr17	41771812	41772161	+	0	NA	Intergenic	Intergenic	-32696	NM_001040002	4222	Hs.438	NM_004527	ENSG00000005102	MEOX1	KFS2|MOX1	mesenchyme homeobox 1	protein-coding
ID-843	chr21	9826068	9826356	+	0	NA	promoter-TSS (NR_162111)	promoter-TSS (NR_162111)	-237	NR_162111	113218488		NR_162111		MIR10396B	-	microRNA 10396b	ncRNA
ID-352	chr13	114563037	114563330	+	0	NA	intron (NM_000820, intron 2 of 14)	intron (NM_000820, intron 2 of 14)	3866	NM_000820	2621	Hs.646346	NM_000820	ENSG00000183087	GAS6	AXLLG|AXSF	growth arrest specific 6	protein-coding
ID-322	chr12	132808024	132808588	+	0	NA	intron (NM_001122636, intron 6 of 10)	intron (NM_001122636, intron 6 of 10)	-43671	NR_024563	100130238	Hs.536338	NR_024563		LOC100130238	-	uncharacterized LOC100130238	ncRNA
ID-964	chr4	3486402	3486721	+	0	NA	5' UTR (NM_001256896, exon 1 of 4)	5' UTR (NM_001256896, exon 1 of 4)	290	NM_001256896	285489	Hs.122110	NM_173660	ENSG00000175920	DOK7	C4orf25|CMS10|CMS1B|FADS3	docking protein 7	protein-coding
ID-250	chr11	67981013	67981515	+	0	NA	promoter-TSS (NM_001369431)	promoter-TSS (NM_001369431)	-149	NM_001363566	51111	Hs.632120	NM_016028	ENSG00000110066	KMT5B	CGI-85|CGI85|MRD51|SUV420H1	lysine methyltransferase 5B	protein-coding
ID-344	chr13	113597386	113597644	+	0	NA	Intergenic	Intergenic	25437	NR_034002	100289410	Hs.667436	NR_034002		MCF2L-AS1	-	MCF2L antisense RNA 1	ncRNA
ID-504	chr16	87876028	87876292	+	0	NA	intron (NM_003486, intron 2 of 9)	intron (NM_003486, intron 2 of 9)	-7894	NR_106833	102465464		NR_106833	ENSG00000278598	MIR6775	hsa-mir-6775	microRNA 6775	ncRNA
ID-272	chr12	7312760	7313103	+	0	NA	Intergenic	C-rich|Low_complexity|Low_complexity	-28350	NM_001351124	5830	Hs.567327	NM_000319	ENSG00000139197	PEX5	PBD2A|PBD2B|PTS1-BP|PTS1R|PXR1|RCDP5	peroxisomal biogenesis factor 5	protein-coding
ID-512	chr16	89268220	89268614	+	0	NA	Intergenic	GC_rich|Low_complexity|Low_complexity	-1472	NM_001366322	146429	Hs.447544	NM_001242757	ENSG00000259803	SLC22A31	-	solute carrier family 22 member 31	protein-coding
ID-1250	chr8	145024454	145024745	+	0	NA	exon (NM_201380, exon 1 of 32)	exon (NM_201380, exon 1 of 32)	495	NM_201380	5339	Hs.434248	NM_000445	ENSG00000178209	PLEC	EBS1|EBSMD|EBSND|EBSO|EBSOG|EBSPA|HD1|LGMD2Q|LGMDR17|PCN|PLEC1|PLEC1b|PLTN	plectin	protein-coding
ID-1226	chr8	121821777	121822160	+	0	NA	intron (NM_021021, intron 1 of 6)	intron (NM_021021, intron 1 of 6)	2318	NM_021021	6641	Hs.46701	NM_021021	ENSG00000172164	SNTB1	59-DAP|A1B|BSYN2|DAPA1B|SNT2|SNT2B1|TIP-43	syntrophin beta 1	protein-coding
ID-742	chr2	47596108	47596668	+	0	NA	5' UTR (NM_002354, exon 1 of 9)	5' UTR (NM_002354, exon 1 of 9)	101	NM_002354	4072	Hs.542050	NM_002354	ENSG00000119888	EPCAM	DIAR5|EGP-2|EGP314|EGP40|ESA|HNPCC8|KS1/4|KSA|M4S1|MIC18|MK-1|TACSTD1|TROP1	epithelial cell adhesion molecule	protein-coding
ID-1003	chr4	146101937	146102232	+	0	NA	promoter-TSS (NM_001366057)	promoter-TSS (NM_001366057)	-343	NM_001366057	54726	Hs.270851	NM_017493	ENSG00000164164	OTUD4	DUBA6|HIN1|HSHIN1	OTU deubiquitinase 4	protein-coding
ID-692	chr19	18794788	18795103	+	0	NA	intron (NM_001098482, intron 1 of 14)	intron (NM_001098482, intron 1 of 14)	455	NM_001098482	23373	Hs.371096	NM_015321	ENSG00000105662	CRTC1	MAML2|MECT1|Mam-2|TORC-1|TORC1|WAMTP1	CREB regulated transcription coactivator 1	protein-coding
ID-827	chr20	56268398	56268742	+	0	NA	intron (NM_199171, intron 1 of 3)	intron (NM_199171, intron 1 of 3)	-2828	NM_001255976	56937	Hs.517155	NM_020182	ENSG00000124225	PMEPA1	STAG1|TMEPAI	prostate transmembrane protein, androgen induced 1	protein-coding
ID-1163	chr7	74203769	74204025	+	0	NA	TTS (NM_000265)	TTS (NM_000265)	15588	NM_000265	653361	Hs.647047	NM_000265	ENSG00000158517	NCF1	NCF1A|NOXO2|SH3PXD1A|p47phox	neutrophil cytosolic factor 1	protein-coding
ID-235	chr11	63655773	63656024	+	0	NA	promoter-TSS (NM_017490)	promoter-TSS (NM_017490)	-111	NM_017490	2011	Hs.567261	NM_004954	ENSG00000072518	MARK2	EMK-1|EMK1|PAR-1|Par-1b|Par1b	microtubule affinity regulating kinase 2	protein-coding
ID-15	chr1	1709984	1710467	+	0	NA	promoter-TSS (NM_023018)	promoter-TSS (NM_023018)	30	NM_001198993	65220	Hs.654792	NM_023018	ENSG00000008130	NADK	dJ283E3.1	NAD kinase	protein-coding
ID-1279	chr9	99328664	99329055	+	0	NA	intron (NM_001351570, intron 1 of 13)	CpG	254	NM_001077181	8555	Hs.40582	NM_003671	ENSG00000081377	CDC14B	CDC14B3|Cdc14B1|Cdc14B2|hCDC14B	cell division cycle 14B	protein-coding
ID-839	chr20	62511432	62511722	+	0	NA	intron (NR_045090, intron 4 of 6)	intron (NR_045090, intron 4 of 6)	-14902	NM_025219	80331	Hs.164419	NM_025219	ENSG00000101152	DNAJC5	CLN4|CLN4B|CSP|DNAJC5A|NCL|mir-941-2|mir-941-3|mir-941-4|mir-941-5	DnaJ heat shock protein family (Hsp40) member C5	protein-coding
ID-538	chr17	10196879	10197135	+	0	NA	Intergenic	AluSx|SINE|Alu	79316	NM_003802	8735	Hs.711142	NM_003802	ENSG00000006788	MYH13	MyHC-IIL|MyHC-eo	myosin heavy chain 13	protein-coding
ID-1143	chr7	20824481	20824765	+	0	NA	exon (NM_198956, exon 3 of 3)	exon (NM_198956, exon 3 of 3)	1882	NM_182700	221833	Hs.195922	NM_182700	ENSG00000164651	SP8	BTD	Sp8 transcription factor	protein-coding
ID-246	chr11	66897589	66897886	+	0	NA	intron (NR_027473, intron 2 of 20)	intron (NR_027473, intron 2 of 20)	11003	NR_027473	22992	Hs.124147	NM_012308	ENSG00000173120	KDM2A	CXXC8|FBL11|FBL7|FBXL11|JHDM1A|LILINA	lysine demethylase 2A	protein-coding
ID-450	chr16	4310349	4310785	+	0	NA	exon (NM_003223, exon 5 of 7)	exon (NM_003223, exon 5 of 7)	-6777	NR_039999	100507501	Hs.632979	NR_039999		LINC01569	-	long intergenic non-protein coding RNA 1569	ncRNA
ID-453	chr16	8962390	8962678	+	0	NA	promoter-TSS (NM_001278263)	promoter-TSS (NM_001278263)	42	NM_001278261	23589	Hs.632184	NM_014316	ENSG00000153048	CARHSP1	CRHSP-24|CRHSP24|CSDC1	calcium regulated heat stable protein 1	protein-coding
ID-426	chr16	377288	377584	+	0	NA	intron (NM_181050, intron 2 of 9)	intron (NM_181050, intron 2 of 9)	25287	NM_003502	8312	Hs.592082	NM_003502	ENSG00000103126	AXIN1	AXIN|PPP1R49	axin 1	protein-coding
ID-855	chr21	40367791	40368135	+	0	NA	Intergenic	LTR33|LTR|ERVL	-18263	NR_109962	101928435	Hs.385528	NR_109962	ENSG00000232837	LINC01700	-	long intergenic non-protein coding RNA 1700	ncRNA
ID-700	chr19	42430140	42430564	+	0	NA	intron (NM_001365103, intron 1 of 5)	intron (NM_001365103, intron 1 of 5)	2521	NM_001365103	390937	Hs.590950	NM_001365103	ENSG00000268041	LOC390937	-	ETS domain-containing transcription factor ERF	protein-coding
ID-39	chr1	16083040	16083298	+	0	NA	promoter-TSS (NM_001350151)	promoter-TSS (NM_001350151)	36	NM_001350151	54751	Hs.530101	NM_017556	ENSG00000162458	FBLIM1	CAL|FBLP-1|FBLP1	filamin binding LIM protein 1	protein-coding
ID-360	chr14	32414054	32414485	+	0	NA	non-coding (NR_146544, exon 1 of 2)	non-coding (NR_146544, exon 1 of 2)	210	NR_146544	105370439		NR_146544	ENSG00000258474	LINC02313	-	long intergenic non-protein coding RNA 2313	ncRNA
ID-1097	chr6	79577224	79577528	+	0	NA	exon (NM_001010844, exon 1 of 4)	exon (NM_001010844, exon 1 of 4)	108	NM_001010844	134728	Hs.656212	NM_001010844	ENSG00000146243	IRAK1BP1	AIP70|SIMPL	interleukin 1 receptor associated kinase 1 binding protein 1	protein-coding
ID-896	chr3	5020138	5020492	+	0	NA	promoter-TSS (NM_003670)	promoter-TSS (NM_003670)	-807	NM_003670	8553	Hs.744856	NM_003670	ENSG00000134107	BHLHE40	BHLHB2|Clast5|DEC1|HLHB2|SHARP-2|SHARP2|STRA13|Stra14	basic helix-loop-helix family member e40	protein-coding
ID-174	chr10	114766531	114766889	+	0	NA	intron (NM_001363501, intron 4 of 13)	intron (NM_001363501, intron 4 of 13)	-38404	NR_132769	106635520		NR_132769		SNORA87	-	small nucleolar RNA, H/ACA box 87	snoRNA
ID-451	chr16	4674223	4674499	+	0	NA	promoter-TSS (NM_001142289)	promoter-TSS (NM_001142289)	-464	NM_001142290	23295	Hs.526494	NM_015246	ENSG00000102858	MGRN1	RNF156	mahogunin ring finger 1	protein-coding
ID-635	chr18	71958407	71959047	+	0	NA	intron (NM_001190807, intron 1 of 3)	CpG	471	NM_001190807	1528	Hs.465413	NM_001914	ENSG00000166347	CYB5A	CYB5|MCB5|METAG	cytochrome b5 type A	protein-coding
ID-276	chr12	13691149	13691408	+	0	NA	3' UTR (NM_000834, exon 13 of 13)	3' UTR (NM_000834, exon 13 of 13)	-161599	NR_036555	283422	Hs.448717	NM_182558	ENSG00000180861	LINC01559	C12orf36	long intergenic non-protein coding RNA 1559	ncRNA
ID-193	chr11	518584	518867	+	0	NA	Intergenic	CpG	-11483	NM_203386	6050	Hs.530687	NM_002939	ENSG00000023191	RNH1	RAI|RNH	ribonuclease/angiogenin inhibitor 1	protein-coding
ID-405	chr15	41233825	41234140	+	0	NA	Intergenic	CpG	-11687	NM_001142776	79094	Hs.155569	NM_024111	ENSG00000128965	CHAC1	-	ChaC glutathione specific gamma-glutamylcyclotransferase 1	protein-coding
ID-677	chr19	10224524	10224859	+	0	NA	TTS (NM_003755)	TTS (NM_003755)	2322	NM_002566	5032	Hs.14468	NM_002566	ENSG00000244165	P2RY11	P2Y11	purinergic receptor P2Y11	protein-coding
ID-559	chr17	39683862	39684203	+	0	NA	intron (NM_002276, intron 1 of 5)	CpG	528	NM_002276	3880	Hs.654568	NM_002276	ENSG00000171345	KRT19	CK19|K19|K1CS	keratin 19	protein-coding
ID-499	chr16	85478719	85478967	+	0	NA	Intergenic	Intergenic	-138912	NR_049816	100847022		NR_049816	ENSG00000266307	MIR5093	-	microRNA 5093	ncRNA
ID-990	chr4	109367710	109368160	+	0	NA	Intergenic	Intergenic	-110454	NR_134679	101929621	Hs.679455	NR_134679		LOC101929621	-	uncharacterized LOC101929621	ncRNA
ID-1338	chrX	152663365	152664049	+	0	NA	exon (NM_001367770, exon 2 of 2)	exon (NM_001367770, exon 2 of 2)	2447	NM_001351294	649238	Hs.112603	NM_001351293	ENSG00000214897	PNMA6E	-	PNMA family member 6E	protein-coding
ID-952	chr4	956528	956848	+	0	NA	exon (NM_001347, exon 17 of 23)	exon (NM_001347, exon 17 of 23)	10669	NM_001347	1609	Hs.584858	NM_001347	ENSG00000145214	DGKQ	DAGK|DAGK4|DAGK7	diacylglycerol kinase theta	protein-coding
ID-132	chr1	224180464	224180923	+	0	NA	promoter-TSS (NR_132119)	promoter-TSS (NR_132119)	261	NR_136591	100287497	Hs.568390	NR_136590		LOC100287497	-	septin 7 pseudogene	pseudo
ID-65	chr1	39957033	39957292	+	0	NA	promoter-TSS (NM_181809)	promoter-TSS (NM_181809)	-146	NM_181809	353500	Hs.472497	NM_181809	ENSG00000183682	BMP8A	-	bone morphogenetic protein 8a	protein-coding
ID-1313	chr9	139414592	139414871	+	0	NA	promoter-TSS (NR_039820)	promoter-TSS (NR_039820)	-653	NR_039820	100616242		NR_039820	ENSG00000263403	MIR4673	-	microRNA 4673	ncRNA
ID-786	chr2	224702126	224702740	+	0	NA	promoter-TSS (NR_110906)	promoter-TSS (NR_110906)	-134	NM_001039569	130340	Hs.632555	NM_178814	ENSG00000152056	AP1S3	PSORS15	adaptor related protein complex 1 subunit sigma 3	protein-coding
ID-1077	chr6	13379114	13379474	+	0	NA	intron (NM_018988, intron 1 of 1)	intron (NM_018988, intron 1 of 1)	29075	NM_001242630	54438	Hs.484686	NM_018988	ENSG00000145990	GFOD1	ADG-90|C6orf114	glucose-fructose oxidoreductase domain containing 1	protein-coding
ID-1118	chr6	164522258	164522875	+	0	NA	Intergenic	CT-rich|Low_complexity|Low_complexity	-430050	NR_134620	102724152	Hs.738183	NR_134620		LOC102724152	-	uncharacterized LOC102724152	ncRNA
ID-576	chr17	55989420	55989681	+	0	NA	intron (NM_001271875, intron 1 of 10)	intron (NM_001271875, intron 1 of 10)	-8800	NM_001292025	404093	Hs.46679	NM_001271875	ENSG00000180891	CUEDC1	-	CUE domain containing 1	protein-coding
ID-1086	chr6	34100338	34100667	+	0	NA	intron (NM_001256809, intron 1 of 8)	intron (NM_001256809, intron 1 of 8)	13362	NM_000841	2914	Hs.429018	NM_000841	ENSG00000124493	GRM4	GPRC1D|MGLUR4|mGlu4	glutamate metabotropic receptor 4	protein-coding
ID-916	chr3	52479033	52479359	+	0	NA	promoter-TSS (NM_020163)	promoter-TSS (NM_020163)	-77	NM_020163	56920	Hs.59729	NM_020163	ENSG00000010319	SEMA3G	sem2	semaphorin 3G	protein-coding
ID-439	chr16	1389564	1390565	+	0	NA	intron (NM_001199098, intron 5 of 33)	(CA)n|Simple_repeat|Simple_repeat	3866	NM_001199096	8938	Hs.458427	NM_003933	ENSG00000007516	BAIAP3	BAP3	BAI1 associated protein 3	protein-coding
ID-679	chr19	10860551	10860799	+	0	NA	intron (NM_001005361, intron 1 of 20)	intron (NM_001005361, intron 1 of 20)	-30255	NR_039903	100616425		NR_039903	ENSG00000265879	MIR4748	mir-4748	microRNA 4748	ncRNA
ID-945	chr3	196729982	196730315	+	0	NA	3' UTR (NM_005929, exon 16 of 16)	3' UTR (NM_005929, exon 16 of 16)	371	NR_038285	100507057	Hs.666451	NR_038285	ENSG00000228109	MELTF-AS1	MFI2-AS1	MELTF antisense RNA 1	ncRNA
ID-762	chr2	120973956	120974238	+	0	NA	TTS (NM_024121)	TTS (NM_024121)	6879	NM_024121	79134	Hs.376722	NM_024121	ENSG00000226479	TMEM185B	FAM11B	transmembrane protein 185B	protein-coding
ID-429	chr16	697569	697975	+	0	NA	TTS (NR_135177)	TTS (NR_135177)	1541	NR_135177	105371038		NR_135177		LOC105371038	-	uncharacterized LOC105371038	ncRNA
ID-119	chr1	202015403	202015743	+	0	NA	Intergenic	Intergenic	35858	NM_004433	1999	Hs.603657	NM_004433	ENSG00000163435	ELF3	EPR-1|ERT|ESE-1|ESX	E74 like ETS transcription factor 3	protein-coding
ID-805	chr20	4142603	4142949	+	0	NA	intron (NM_175839, intron 1 of 6)	intron (NM_175839, intron 1 of 6)	13301	NM_175841	54498	Hs.433337	NM_175839	ENSG00000088826	SMOX	C20orf16|PAO|PAO-1|PAO1|PAOH|PAOH1|SMO	spermine oxidase	protein-coding
ID-980	chr4	54457621	54457959	+	0	NA	promoter-TSS (NM_001126328)	promoter-TSS (NM_001126328)	-137	NM_001126328	84708	Hs.518760	NM_032622	ENSG00000072201	LNX1	LNX|MPDZ|PDZRN2	ligand of numb-protein X 1	protein-coding
ID-588	chr17	73284946	73285201	+	0	NA	intron (NM_001126121, intron 1 of 7)	intron (NM_001126121, intron 1 of 7)	441	NM_001126121	60386	Hs.514470	NM_021734	ENSG00000125454	SLC25A19	DNC|MCPHA|MUP1|THMD3|THMD4|TPC	solute carrier family 25 member 19	protein-coding
ID-698	chr19	42278346	42278679	+	0	NA	Intergenic	Intergenic	19074	NM_002483	4680	Hs.466814	NM_002483	ENSG00000086548	CEACAM6	CD66c|CEAL|NCA	carcinoembryonic antigen related cell adhesion molecule 6	protein-coding
ID-164	chr10	92980718	92980996	+	0	NA	intron (NM_032373, intron 1 of 9)	GC_rich|Low_complexity|Low_complexity	437	NM_032373	84333	Hs.500512	NM_032373	ENSG00000180628	PCGF5	RNF159	polycomb group ring finger 5	protein-coding
ID-946	chr3	197381509	197381919	+	0	NA	Intergenic	CpG	19733	NR_030627	100126321		NR_030627	ENSG00000284146	MIR922	MIRN922|hsa-mir-922	microRNA 922	ncRNA
ID-1172	chr7	99751504	99751760	+	0	NA	TTS (NM_018275)	TTS (NM_018275)	2660	NR_039802	100616439		NR_039802	ENSG00000284518	MIR4658	-	microRNA 4658	ncRNA
ID-659	chr19	2041998	2042314	+	0	NA	intron (NM_017572, intron 10 of 13)	CpG-12352	9087	NM_199054	2872	Hs.515032	NM_017572	ENSG00000099875	MKNK2	GPRK7|MNK2	MAPK interacting serine/threonine kinase 2	protein-coding
ID-1051	chr5	148737267	148737578	+	0	NA	promoter-TSS (NM_001301054)	promoter-TSS (NM_001301054)	-187	NM_001301057	78991	Hs.644397	NM_024028	ENSG00000145882	PCYOX1L	-	prenylcysteine oxidase 1 like	protein-coding
ID-1335	chr9	140388860	140389497	+	0	NA	intron (NM_001098537, intron 19 of 34)	intron (NM_001098537, intron 19 of 34)	-35392	NM_001130969	26012	Hs.455336	NM_015537	ENSG00000165802	NSMF	HH9|NELF	NMDA receptor synaptonuclear signaling and neuronal migration factor	protein-coding
ID-664	chr19	3721501	3721872	+	0	NA	promoter-TSS (NM_001267561)	promoter-TSS (NM_001267561)	-49	NM_001267561	27134	Hs.25527	NM_014428	ENSG00000105289	TJP3	ZO-3|ZO3	tight junction protein 3	protein-coding
ID-285	chr12	49690405	49690780	+	0	NA	non-coding (NR_120449, exon 5 of 8)	non-coding (NR_120449, exon 5 of 8)	1662	NM_006262	5630	Hs.37044	NM_006262	ENSG00000135406	PRPH	NEF4|PRPH1	peripherin	protein-coding
ID-88	chr1	89990406	89990967	+	0	NA	intron (NM_001369817, intron 1 of 5)	CpG	289	NM_001369819	23507	Hs.482017	NM_015350	ENSG00000197147	LRRC8B	TA-LRRP|TALRRP	leucine rich repeat containing 8 VRAC subunit B	protein-coding
ID-907	chr3	47844618	47844867	+	0	NA	intron (NR_075079, intron 1 of 3)	CpG	114	NM_138615	22907	Hs.517948	NM_014966	ENSG00000132153	DHX30	DDX30|NEDMIAL|RETCOR	DExH-box helicase 30	protein-coding
ID-567	chr17	44185892	44186165	+	0	NA	intron (NM_001193465, intron 3 of 15)	intron (NM_001193465, intron 3 of 15)	84120	NM_001193466	284058	Hs.648744	NM_015443	ENSG00000120071	KANSL1	CENP-36|KDVS|KIAA1267|MSL1v1|NSL1|hMSL1v1	KAT8 regulatory NSL complex subunit 1	protein-coding
ID-271	chr12	1702900	1703288	+	0	NA	exon (NM_152441, exon 1 of 2)	exon (NM_152441, exon 1 of 2)	653	NM_152441	144699	Hs.367956	NM_152441	ENSG00000171823	FBXL14	Fbl14	F-box and leucine rich repeat protein 14	protein-coding
ID-188	chr10	135073627	135074243	+	0	NA	Intergenic	Intergenic	-12546	NR_108078	101927671	Hs.741766	NR_108078	ENSG00000166917	MIR202HG	-	MIR202 host gene	ncRNA
ID-822	chr20	48986108	48986401	+	0	NA	Intergenic	Intergenic	-48375	NR_109950	101927586	Hs.637665	NR_109950	ENSG00000233077	LINC01271	-	long intergenic non-protein coding RNA 1271	ncRNA
ID-711	chr19	48763285	48763568	+	0	NA	Intergenic	LTR13|LTR|ERVK	-4223	NM_001351787	22900	Hs.68846	NM_014959	ENSG00000105483	CARD8	CARDINAL|DACAR|DAKAR|NDPP|NDPP1|TUCAN	caspase recruitment domain family member 8	protein-coding
ID-385	chr14	103572202	103572457	+	0	NA	intron (NM_001077594, intron 6 of 10)	MIR|SINE|MIR	5848	NM_001077594	91828	Hs.37712	NM_001077594	ENSG00000205436	EXOC3L4	C14orf73	exocyst complex component 3 like 4	protein-coding
ID-1065	chr5	179246576	179246828	+	0	NA	intron (NM_001142299, intron 2 of 8)	intron (NM_001142299, intron 2 of 8)	-1203	NM_003900	8878	Hs.587290	NM_003900	ENSG00000161011	SQSTM1	A170|DMRV|FTDALS3|NADGP|OSIL|PDB3|ZIP3|p60|p62|p62B	sequestosome 1	protein-coding
ID-1152	chr7	47500019	47500281	+	0	NA	intron (NM_022748, intron 4 of 30)	intron (NM_022748, intron 4 of 30)	4251	NR_145813	109623468		NR_145813		SNORD151	-	small nucleolar RNA, C/D box 151	snoRNA
ID-94	chr1	95850067	95850485	+	0	NA	Intergenic	Intergenic	-32613	NR_146486	101928169		NR_146486		LINC01650	-	long intergenic non-protein coding RNA 1650	ncRNA
ID-427	chr16	584305	584568	+	0	NA	promoter-TSS (NR_049852)	promoter-TSS (NR_049852)	-880	NR_049852	100847028		NR_049852	ENSG00000266124	MIR5587	-	microRNA 5587	ncRNA
ID-55	chr1	24671395	24671840	+	0	NA	intron (NM_021180, intron 12 of 15)	intron (NM_021180, intron 12 of 15)	22087	NM_021180	57822	Hs.657920	NM_021180	ENSG00000158055	GRHL3	SOM|TFCP2L4|VWS2	grainyhead like transcription factor 3	protein-coding
ID-575	chr17	55938566	55938988	+	0	NA	3' UTR (NM_001271875, exon 11 of 11)	3' UTR (NM_001271875, exon 11 of 11)	-11372	NM_016070	51649	Hs.5836	NM_016070	ENSG00000181610	MRPS23	CGI-138|HSPC329|MRP-S23	mitochondrial ribosomal protein S23	protein-coding
ID-800	chr2	242985073	242985375	+	0	NA	intron (NR_110220, intron 3 of 3)	intron (NR_110220, intron 3 of 3)	41065	NR_146651	105373979		NR_146651	ENSG00000232002	LINC01880	-	long intergenic non-protein coding RNA 1880	ncRNA
ID-631	chr18	55711791	55712064	+	0	NA	exon (NM_015277, exon 1 of 30)	exon (NM_015277, exon 1 of 30)	469	NM_001144967	23327	Hs.185677	NM_015277	ENSG00000049759	NEDD4L	NEDD4-2|NEDD4.2|PVNH7|RSP5|hNEDD4-2	NEDD4 like E3 ubiquitin protein ligase	protein-coding
ID-672	chr19	5019876	5020207	+	0	NA	intron (NM_001370094, intron 2 of 10)	HAL1-2a_MD|LINE|L1	50917	NM_001370094	23030	Hs.654816	NM_015015	ENSG00000127663	KDM4B	JMJD2B|TDRD14B	lysine demethylase 4B	protein-coding
ID-404	chr15	41200353	41200602	+	0	NA	intron (NR_135836, intron 1 of 1)	intron (NR_135836, intron 1 of 1)	1470	NR_135836	105370943	Hs.574244	NR_135836		LOC105370943	-	uncharacterized LOC105370943	ncRNA
ID-966	chr4	3589650	3590046	+	0	NA	intron (NR_040045, intron 2 of 2)	intron (NR_040045, intron 2 of 2)	11252	NR_040045	285492	Hs.145563	NM_173661		LINC00955	-	long intergenic non-protein coding RNA 955	ncRNA
ID-1159	chr7	73241824	73242583	+	0	NA	Intergenic	Intergenic	-2990	NM_001305	1364	Hs.647036	NM_001305	ENSG00000189143	CLDN4	CPE-R|CPER|CPETR|CPETR1|WBSCR8|hCPE-R	claudin 4	protein-coding
ID-568	chr17	45608121	45608446	+	0	NA	promoter-TSS (NM_006310)	promoter-TSS (NM_006310)	-191	NM_006310	9520	Hs.443837	NM_006310	ENSG00000141279	NPEPPS	AAP-S|MP100|PSA	aminopeptidase puromycin sensitive	protein-coding
ID-1291	chr9	130638376	130638628	+	0	NA	intron (NM_001318121, intron 1 of 6)	L2c|LINE|L2	1520	NM_000476	203	Hs.175473	NM_000476	ENSG00000106992	AK1	HTL-S-58j	adenylate kinase 1	protein-coding
ID-441	chr16	1727955	1728252	+	0	NA	promoter-TSS (NM_144570)	promoter-TSS (NM_144570)	-177	NM_144570	90861	Hs.513261	NM_144570	ENSG00000206053	JPT2	C16orf34|HN1L|L11	Jupiter microtubule associated homolog 2	protein-coding
ID-806	chr20	9640886	9641176	+	0	NA	intron (NM_020341, intron 3 of 10)	L2a|LINE|L2	-145386	NR_109957	101929329	Hs.589878	NR_109957	ENSG00000225988	LAMP5-AS1	-	LAMP5 antisense RNA 1	ncRNA
ID-163	chr10	90640589	90640882	+	0	NA	intron (NM_020799, intron 1 of 10)	intron (NM_020799, intron 1 of 10)	733	NM_020799	57559	Hs.16229	NM_020799	ENSG00000138134	STAMBPL1	ALMalpha|AMSH-FP|AMSH-LP|bA399O19.2	STAM binding protein like 1	protein-coding
ID-838	chr20	62446571	62447642	+	0	NA	intron (NR_110081, intron 1 of 2)	intron (NR_110081, intron 1 of 2)	7677	NR_110081	101928604	Hs.676054	NR_110081		ZBTB46-AS1	-	ZBTB46 antisense RNA 1	ncRNA
ID-176	chr10	122722767	122723104	+	0	NA	Intergenic	Intergenic	112061	NM_018117	55717	Hs.144447	NM_018117	ENSG00000120008	WDR11	BRWD2|DR11|HH14|SRI1|WDR15	WD repeat domain 11	protein-coding
ID-99	chr1	149823313	149823615	+	0	NA	promoter-TSS (NM_021059).2	promoter-TSS (NM_021059).2	-717	NM_021059	126961	Hs.647745	NM_021059	ENSG00000203811	HIST2H3C	H3|H3.2|H3/M|H3F2|H3FM|H3FN	histone cluster 2 H3 family member c	protein-coding
ID-489	chr16	71757901	71758298	+	0	NA	intron (NM_015020, intron 1 of 18)	CpG	505	NM_015020	23035	Hs.709458	NM_015020	ENSG00000040199	PHLPP2	PHLPPL|PPM3B	PH domain and leucine rich repeat protein phosphatase 2	protein-coding
ID-1120	chr6	168792160	168793102	+	0	NA	Intergenic	Intergenic	-49233	NM_001166412	64094	Hs.487200	NM_022138	ENSG00000112562	SMOC2	DTDP1|MST117|MSTP117|MSTP140|SMAP2|bA270C4A.1|bA37D8.1|dJ421D16.1	SPARC related modular calcium binding 2	protein-coding
ID-1100	chr6	111872940	111873209	+	0	NA	intron (NR_034109, intron 1 of 1)	intron (NR_034109, intron 1 of 1)	15408	NM_001164283	10758	Hs.561514	NM_147200	ENSG00000056972	TRAF3IP2	ACT1|C6orf2|C6orf4|C6orf5|C6orf6|CANDF8|CIKS|PSORS13	TRAF3 interacting protein 2	protein-coding
ID-261	chr11	111789363	111789768	+	0	NA	promoter-TSS (NM_080659)	promoter-TSS (NM_080659)	-72	NM_080659	91894	Hs.97013	NM_080659	ENSG00000149300	C11orf52	-	chromosome 11 open reading frame 52	protein-coding
ID-783	chr2	219866464	219867023	+	0	NA	promoter-TSS (NR_046086)	promoter-TSS (NR_046086)	-194	NR_046086	100129175	Hs.147762	NR_046086	ENSG00000224090	LOC100129175	-	uncharacterized LOC100129175	ncRNA
ID-542	chr17	16389926	16390181	+	0	NA	intron (NM_001113567, intron 1 of 3)	intron (NM_001113567, intron 1 of 3)	5454	NM_001113567	388341	Hs.25425	NM_207387	ENSG00000181350	LRRC75A	C17orf76|FAM211A	leucine rich repeat containing 75A	protein-coding
ID-295	chr12	58148532	58148886	+	0	NA	promoter-TSS (NM_138396)	promoter-TSS (NM_138396)	-177	NM_138396	92979	Hs.632709	NM_138396	ENSG00000139266	MARCH9	MARCH-IX|RNF179	membrane associated ring-CH-type finger 9	protein-coding
ID-1269	chr9	71319822	71320254	+	0	NA	promoter-TSS (NM_003558)	promoter-TSS (NM_003558)	-118	NM_003558	8395	Hs.534371	NM_003558	ENSG00000107242	PIP5K1B	MSS4|STM7	phosphatidylinositol-4-phosphate 5-kinase type 1 beta	protein-coding
ID-1000	chr4	142557323	142557732	+	0	NA	promoter-TSS (NM_172175)	promoter-TSS (NM_172175)	-209	NR_037840	3600	Hs.168132	NM_000585	ENSG00000164136	IL15	IL-15	interleukin 15	protein-coding
ID-415	chr15	73639113	73639393	+	0	NA	intron (NM_005477, intron 1 of 7)	intron (NM_005477, intron 1 of 7)	22046	NM_005477	10021	Hs.86941	NM_005477	ENSG00000138622	HCN4	SSS2	hyperpolarization activated cyclic nucleotide gated potassium channel 4	protein-coding
ID-435	chr16	1128489	1128896	+	0	NA	promoter-TSS (NM_001053)	promoter-TSS (NM_001053)	39	NR_027242	146336	Hs.250557	NM_182510	ENSG00000261713	SSTR5-AS1	-	SSTR5 antisense RNA 1	ncRNA
ID-1273	chr9	85677650	85678018	+	0	NA	5' UTR (NM_152573, exon 1 of 17)	5' UTR (NM_152573, exon 1 of 17)	223	NM_152573	158158	Hs.129136	NM_152573	ENSG00000165105	RASEF	RAB45	RAS and EF-hand domain containing	protein-coding
ID-979	chr4	40548953	40549203	+	0	NA	intron (NM_001371114, intron 1 of 5)	intron (NM_001371114, intron 1 of 5)	-31076	NM_019027	54502	Hs.518727	NM_019027	ENSG00000163694	RBM47	NET18	RNA binding motif protein 47	protein-coding
ID-1315	chr9	139422088	139422429	+	0	NA	intron (NM_017617, intron 2 of 33)	intron (NM_017617, intron 2 of 33)	-8180	NR_039820	100616242		NR_039820	ENSG00000263403	MIR4673	-	microRNA 4673	ncRNA
ID-123	chr1	204463176	204463445	+	0	NA	Intergenic	CpG	-3836	NM_002646	5287	Hs.497487	NM_002646	ENSG00000133056	PIK3C2B	C2-PI3K	phosphatidylinositol-4-phosphate 3-kinase catalytic subunit type 2 beta	protein-coding
ID-553	chr17	36102057	36102308	+	0	NA	intron (NM_001304286, intron 1 of 6)	CpG	2868	NM_001304286	6928	Hs.191144	NM_000458	ENSG00000275410	HNF1B	FJHN|HNF-1-beta|HNF-1B|HNF1beta|HNF2|HPC11|LF-B3|LFB3|MODY5|TCF-2|TCF2|VHNF1	HNF1 homeobox B	protein-coding
ID-530	chr17	4890221	4890526	+	0	NA	5' UTR (NM_001171168, exon 1 of 22)	5' UTR (NM_001171168, exon 1 of 22)	383	NM_001171167	23125	Hs.632242	NM_015099	ENSG00000108509	CAMTA2	-	calmodulin binding transcription activator 2	protein-coding
ID-185	chr10	134871505	134871849	+	0	NA	Intergenic	G-rich|Low_complexity|Low_complexity	28524	NR_111905	100128127	Hs.694139	NR_111905		ADGRA1-AS1	GPR123-AS1	adhesion G protein-coupled receptor A1 antisense RNA 1	ncRNA
ID-339	chr13	109917113	109917470	+	0	NA	Intergenic	LTR9|LTR|ERV1	-97640	NR_047700	100885782	Hs.655942	NR_047700	ENSG00000236242	MYO16-AS1	-	MYO16 antisense RNA 1	ncRNA
ID-277	chr12	27167001	27167420	+	0	NA	5' UTR (NM_016551, exon 1 of 12)	5' UTR (NM_016551, exon 1 of 12)	107	NM_016551	51768	Hs.438641	NM_016551	ENSG00000064115	TM7SF3	-	transmembrane 7 superfamily member 3	protein-coding
ID-524	chr17	1132698	1133013	+	0	NA	exon (NM_001322842, exon 1 of 2)	exon (NM_001322842, exon 1 of 2)	161	NM_001322842	29	Hs.159306	NM_001092	ENSG00000159842	ABR	MDB	ABR activator of RhoGEF and GTPase	protein-coding
ID-1154	chr7	51674431	51674707	+	0	NA	Intergenic	MIR|SINE|MIR	-213616	NR_157843	107986794		NR_157843		LOC107986794	-	uncharacterized LOC107986794	ncRNA
ID-929	chr3	143691182	143691447	+	0	NA	promoter-TSS (NM_001134470)	promoter-TSS (NM_001134470)	-609	NM_001134470	205428	Hs.288954	NM_173552	ENSG00000181744	DIPK2A	C3orf58|DIA1|GoPro49|HASF	divergent protein kinase domain 2A	protein-coding
ID-444	chr16	2104773	2105195	+	0	NA	intron (NM_001318827, intron 4 of 38)	intron (NM_001318827, intron 4 of 38)	6781	NM_001318832	7249	Hs.90303	NM_000548	ENSG00000103197	TSC2	LAM|PPP1R160|TSC4	TSC complex subunit 2	protein-coding
ID-229	chr11	45000483	45000922	+	0	NA	Intergenic	Intergenic	5249	NR_026681	221122	Hs.551656	NR_026681	ENSG00000254654	LINC02685	-	long intergenic non-protein coding RNA 2685	ncRNA
ID-719	chr19	50709028	50709432	+	0	NA	intron (NM_001077186, intron 1 of 41)	intron (NM_001077186, intron 1 of 41)	2345	NM_001077186	79784	Hs.467142	NM_024729	ENSG00000105357	MYH14	DFNA4|DFNA4A|FP17425|MHC16|MYH17|NMHC II-C|NMHC-II-C|PNMHH|myosin	myosin heavy chain 14	protein-coding
ID-443	chr16	1876286	1876594	+	0	NA	promoter-TSS (NM_001142398)	promoter-TSS (NM_001142398)	386	NM_005326	3029	Hs.157394	NM_005326	ENSG00000063854	HAGH	GLO2|GLX2|GLXII|HAGH1	hydroxyacylglutathione hydrolase	protein-coding
ID-969	chr4	7527419	7527727	+	0	NA	intron (NM_020777, intron 2 of 26)	intron (NM_020777, intron 2 of 26)	65818	NR_036238	100422826		NR_036238	ENSG00000266690	MIR4274	-	microRNA 4274	ncRNA
ID-888	chr22	47138880	47139259	+	0	NA	Intergenic	Intergenic	-4920	NM_022766	64781	Hs.200668	NM_022766	ENSG00000100422	CERK	LK4|dA59H18.2|dA59H18.3|hCERK	ceramide kinase	protein-coding
ID-353	chr14	20929076	20929439	+	0	NA	intron (NM_144568, intron 1 of 6)	CpG	514	NM_001100814	90809	Hs.7001	NM_144568	ENSG00000165782	PIP4P1	C14orf9|TMEM55B	phosphatidylinositol-4,5-bisphosphate 4-phosphatase 1	protein-coding
ID-968	chr4	6911515	6911769	+	0	NA	promoter-TSS (NM_020773)	promoter-TSS (NM_020773)	89	NM_020773	57533	Hs.518611	NM_020773	ENSG00000132405	TBC1D14	-	TBC1 domain family member 14	protein-coding
ID-580	chr17	60241209	60241547	+	0	NA	Intergenic	Intergenic	-98739	NM_005121	9969	Hs.282678	NM_005121	ENSG00000108510	MED13	ARC250|DRIP250|HSPC221|THRAP1|TRAP240	mediator complex subunit 13	protein-coding
ID-465	chr16	27225724	27226057	+	0	NA	intron (NM_024773, intron 3 of 7)	intron (NM_024773, intron 3 of 7)	10594	NM_001145348	79831	Hs.145717	NM_024773	ENSG00000155666	KDM8	JMJD5	lysine demethylase 8	protein-coding
ID-445	chr16	2151237	2151570	+	0	NA	intron (NM_000296, intron 26 of 45)	AluSx|SINE|Alu	5346	NR_106965	102465985		NR_106965	ENSG00000283346	MIR6511B2	MIR6511B-2|hsa-mir-6511b-2	microRNA 6511b-2	ncRNA
ID-149	chr10	6019851	6020245	+	0	NA	promoter-TSS (NR_046362)	promoter-TSS (NR_046362)	-39	NM_001351097	3601	Hs.445124	NM_002189	ENSG00000134470	IL15RA	CD215	interleukin 15 receptor subunit alpha	protein-coding
ID-619	chr17	81008525	81009387	+	0	NA	intron (NM_001320742, intron 1 of 13)	intron (NM_001320742, intron 1 of 13)	690	NR_135465	146712	Hs.607824	NM_001009905	ENSG00000175711	B3GNTL1	3-Gn-T8|B3GNT8|BGnT-8|beta-1|beta3Gn-T8|beta3GnTL1	UDP-GlcNAc:betaGal beta-1,3-N-acetylglucosaminyltransferase like 1	protein-coding
ID-976	chr4	38281197	38281498	+	0	NA	Intergenic	Intergenic	-87188	NR_149123	105374410		NR_149123	ENSG00000248227	LINC02513	-	long intergenic non-protein coding RNA 2513	ncRNA
ID-1090	chr6	43739532	43739783	+	0	NA	promoter-TSS (NM_001287044)	promoter-TSS (NM_001287044)	-48	NM_001287044	7422	Hs.73793	NM_003376	ENSG00000112715	VEGFA	MVCD1|VEGF|VPF	vascular endothelial growth factor A	protein-coding
ID-91	chr1	94312984	94313239	+	0	NA	promoter-TSS (NM_001261408)	promoter-TSS (NM_001261408)	-336	NM_001261408	8412	Hs.36958	NM_003567	ENSG00000137936	BCAR3	AND-34|NSP2|SH2D3B	BCAR3 adaptor protein, NSP family member	protein-coding
ID-1212	chr8	61565005	61565319	+	0	NA	Intergenic	GC_rich|Low_complexity|Low_complexity	-26137	NM_017780	55636	Hs.20395	NM_017780	ENSG00000171316	CHD7	CRG|HH5|IS3|KAL5	chromodomain helicase DNA binding protein 7	protein-coding
ID-1046	chr5	133428602	133428904	+	0	NA	Intergenic	Intergenic	-21619	NM_001346425	6932	Hs.573153	NM_003202	ENSG00000081059	TCF7	TCF-1	transcription factor 7	protein-coding
ID-1297	chr9	131940737	131941191	+	0	NA	promoter-TSS (NM_203434)	promoter-TSS (NM_203434)	-424	NM_203434	389792	Hs.529857	NM_203434	ENSG00000188483	IER5L	bA247A12.2	immediate early response 5 like	protein-coding
ID-407	chr15	45104245	45104619	+	0	NA	Intergenic	Intergenic	70385	NR_146393	653381	Hs.878	NR_146393	ENSG00000259479	SORD2P	SORD2	sorbitol dehydrogenase 2, pseudogene	pseudo
ID-3	chr1	934765	935057	+	0	NA	exon (NM_001142467, exon 2 of 3)	exon (NM_001142467, exon 2 of 3)	566	NM_001142467	57801	Hs.154029	NM_021170	ENSG00000188290	HES4	bHLHb42	hes family bHLH transcription factor 4	protein-coding
ID-153	chr10	15391130	15391405	+	0	NA	intron (NM_001010924, intron 1 of 7)	intron (NM_001010924, intron 1 of 7)	22021	NM_001010924	221061	Hs.66762	NM_001010924	ENSG00000148468	FAM171A1	APCN|C10orf38	family with sequence similarity 171 member A1	protein-coding
ID-56	chr1	24741708	24742165	+	0	NA	promoter-TSS (NM_001199012)	promoter-TSS (NM_001199012)	-304	NM_001322861	57185	Hs.523442	NM_020448	ENSG00000001461	NIPAL3	DJ462O23.2|NPAL3	NIPA like domain containing 3	protein-coding
ID-1256	chr8	145616207	145616594	+	0	NA	exon (NM_174922, exon 6 of 15)	exon (NM_174922, exon 6 of 15)	3045	NR_030635	100126351		NR_030635	ENSG00000284310	MIR939	MIRN939|hsa-mir-939|mir-939	microRNA 939	ncRNA
ID-535	chr17	8023569	8023871	+	0	NA	TTS (NM_001165967)	TTS (NM_001165967)	-1486	NM_001165960	59344	Hs.232770	NM_021628	ENSG00000179148	ALOXE3	ARCI3|E-LOX|eLOX-3|eLOX3	arachidonate lipoxygenase 3	protein-coding
ID-981	chr4	56261772	56262155	+	0	NA	promoter-TSS (NM_018475)	promoter-TSS (NM_018475)	-161	NM_018475	55858	Hs.479766	NM_018475	ENSG00000134851	TMEM165	CDG2K|FT27|GDT1|TMPT27|TPARL	transmembrane protein 165	protein-coding
ID-50	chr1	22587332	22587831	+	0	NA	Intergenic	(CGTG)n|Simple_repeat|Simple_repeat	-5151	NR_039613	100616433		NR_039613	ENSG00000266564	MIR4418	-	microRNA 4418	ncRNA
ID-1223	chr8	110656840	110657088	+	0	NA	promoter-TSS (NM_001099754)	promoter-TSS (NM_001099754)	87	NM_001099753	55638	Hs.390738	NM_017786	ENSG00000147642	SYBU	GOLSYN|OCSYN|SNPHL	syntabulin	protein-coding
ID-682	chr19	11908407	11908678	+	0	NA	promoter-TSS (NM_152356)	promoter-TSS (NM_152356)	-796	NM_152356	126069	Hs.631634	NM_152356	ENSG00000177599	ZNF491	-	zinc finger protein 491	protein-coding
ID-989	chr4	90170134	90170382	+	0	NA	exon (NM_198281, exon 2 of 2)	exon (NM_198281, exon 2 of 2)	58693	NM_198281	285513	Hs.100912	NM_198281	ENSG00000185477	GPRIN3	GRIN3	GPRIN family member 3	protein-coding
ID-103	chr1	154300685	154301023	+	0	NA	promoter-TSS (NM_001367934)	promoter-TSS (NM_001367934)	-420	NM_001367934	57198	Hs.435700	NM_020452	ENSG00000143515	ATP8B2	ATPID	ATPase phospholipid transporting 8B2	protein-coding
ID-994	chr4	124319460	124319828	+	0	NA	5' UTR (NM_001258039, exon 1 of 2)	5' UTR (NM_001258039, exon 1 of 2)	103	NM_001258039	10252	Hs.744854	NM_005841	ENSG00000164056	SPRY1	hSPRY1	sprouty RTK signaling antagonist 1	protein-coding
ID-887	chr22	47057280	47057629	+	0	NA	intron (NM_015124, intron 5 of 18)	intron (NM_015124, intron 5 of 18)	41171	NM_015124	23151	Hs.475150	NM_015124	ENSG00000075240	GRAMD4	DIP	GRAM domain containing 4	protein-coding
ID-69	chr1	40426199	40426610	+	0	NA	intron (NM_001136493, intron 3 of 13)	intron (NM_001136493, intron 3 of 13)	5587	NM_001349821	84879	Hs.655177	NM_032793	ENSG00000168389	MFSD2A	MCPH15|MFSD2|NLS1	major facilitator superfamily domain containing 2A	protein-coding
ID-531	chr17	5684960	5685412	+	0	NA	intron (NR_040000, intron 1 of 3)	intron (NR_040000, intron 1 of 3)	9632	NR_040000	339166	Hs.736088	NR_040000	ENSG00000284837	LOC339166	-	uncharacterized LOC339166	ncRNA
ID-1237	chr8	143423926	143424577	+	0	NA	intron (NM_001291931, intron 2 of 10)	intron (NM_001291931, intron 2 of 10)	60292	NM_145003	203062	Hs.370931	NM_145003	ENSG00000171045	TSNARE1	-	t-SNARE domain containing 1	protein-coding
ID-33	chr1	10997639	10997887	+	0	NA	Intergenic	Intergenic	28981	NM_001366227	148345	Hs.127026	NM_173507	ENSG00000175262	C1orf127	-	chromosome 1 open reading frame 127	protein-coding
ID-586	chr17	72968490	72969056	+	0	NA	promoter-TSS (NM_030630)	promoter-TSS (NM_030630)	81	NM_030630	283987	Hs.11067	NM_030630	ENSG00000167861	HID1	17orf28|C17orf28|DMC1|HID-1	HID1 domain containing	protein-coding
ID-1130	chr7	993352	993667	+	0	NA	intron (NM_001284308, intron 1 of 10)	CpG	807	NM_006869	11033	Hs.602573	NM_006869	ENSG00000105963	ADAP1	CENTA1|GCS1L|p42IP4	ArfGAP with dual PH domains 1	protein-coding
ID-753	chr2	74211794	74212111	+	0	NA	promoter-TSS (NM_001287491)	promoter-TSS (NM_001287491)	-85	NM_001287491	200424	Hs.208546	NM_001287491	ENSG00000187605	TET3	hCG_40738	tet methylcytosine dioxygenase 3	protein-coding
ID-507	chr16	88567467	88568124	+	0	NA	intron (NM_153813, intron 3 of 9)	intron (NM_153813, intron 3 of 9)	29666	NR_148997	100128882	Hs.722546	NR_148997	ENSG00000261744	LOC100128882	-	uncharacterized LOC100128882	ncRNA
ID-781	chr2	219283631	219283948	+	0	NA	promoter-TSS (NM_007127)	promoter-TSS (NM_007127)	-57	NM_007127	7429	Hs.654595	NM_007127	ENSG00000127831	VIL1	D2S1471|VIL	villin 1	protein-coding
ID-773	chr2	175201371	175201963	+	0	NA	exon (NM_001145250, exon 2 of 2)	exon (NM_001145250, exon 2 of 2)	1985	NM_001145250	100131390		NM_001145250	ENSG00000217236	SP9	ZNF990	Sp9 transcription factor	protein-coding
ID-392	chr14	105647529	105647984	+	0	NA	promoter-TSS (NM_001318380)	promoter-TSS (NM_001318380)	-96	NM_001318380	256281	Hs.526432	NM_177533	ENSG00000183828	NUDT14	UGPP|UGPPase	nudix hydrolase 14	protein-coding
ID-307	chr12	117176228	117176503	+	0	NA	promoter-TSS (NM_001353624)	promoter-TSS (NM_001353624)	245	NM_032814	84900	Hs.437195	NM_032814	ENSG00000135119	RNFT2	TMEM118	ring finger protein, transmembrane 2	protein-coding
ID-2	chr1	855992	856360	+	0	NA	Intergenic	Intergenic	-1104	NR_122045	100130417	Hs.200644	NM_175912	ENSG00000223764	LINC02593	-	long intergenic non-protein coding RNA 2593	ncRNA
ID-757	chr2	99771324	99771650	+	0	NA	promoter-TSS (NR_037936)	promoter-TSS (NR_037936)	-50	NR_037935	51601	Hs.719172	NM_015929	ENSG00000144182	LIPT1	LIPT1D	lipoyltransferase 1	protein-coding
ID-832	chr20	61202050	61202443	+	0	NA	Intergenic	Intergenic	40127	NR_029676	406923		NR_029676	ENSG00000284508	MIR133A2	MIRN133A2|mir-133a-2	microRNA 133a-2	ncRNA
ID-718	chr19	50708506	50708838	+	0	NA	intron (NM_001077186, intron 1 of 41)	CpG	1787	NM_001077186	79784	Hs.467142	NM_024729	ENSG00000105357	MYH14	DFNA4|DFNA4A|FP17425|MHC16|MYH17|NMHC II-C|NMHC-II-C|PNMHH|myosin	myosin heavy chain 14	protein-coding
ID-1255	chr8	145486618	145487107	+	0	NA	promoter-TSS (NR_107057).2	promoter-TSS (NR_107057).2	-169	NR_107057	102465906		NR_107057	ENSG00000284054	MIR7112	MIR7112-1|MIR7112-2|hsa-mir-7112|hsa-mir-7112-1|hsa-mir-7112-2	microRNA 7112	ncRNA
ID-236	chr11	63880854	63882060	+	0	NA	intron (NM_013280, intron 1 of 1)	(TGGA)n|Simple_repeat|Simple_repeat	10095	NM_013280	23769	Hs.584876	NM_013280	ENSG00000126500	FLRT1	SPG68	fibronectin leucine rich transmembrane protein 1	protein-coding
ID-63	chr1	35373071	35373431	+	0	NA	intron (NM_001080418, intron 1 of 11)	intron (NM_001080418, intron 1 of 11)	22000	NM_001080418	58512	Hs.436393	NM_001080418	ENSG00000116544	DLGAP3	DAP3|SAPAP3	DLG associated protein 3	protein-coding
ID-505	chr16	87888755	87889405	+	0	NA	intron (NM_003486, intron 1 of 9)	intron (NM_003486, intron 1 of 9)	1578	NR_162122	113218509		NR_162122		MIR11401	-	microRNA 11401	ncRNA
ID-355	chr14	24020880	24021181	+	0	NA	promoter-TSS (NM_033400)	promoter-TSS (NM_033400)	-56	NM_033400	85446	Hs.508937	NM_033400	ENSG00000136367	ZFHX2	MARSIS|ZFH-5|ZFH5|ZNF409	zinc finger homeobox 2	protein-coding
ID-145	chr10	463722	464040	+	0	NA	intron (NM_014974, intron 6 of 36)	intron (NM_014974, intron 6 of 36)	-210623	NR_147612	101930421	Hs.654707	NR_147612	ENSG00000225140	LOC101930421	-	uncharacterized LOC101930421	ncRNA
ID-1027	chr5	10353636	10354053	+	0	NA	promoter-TSS (NM_001270661)	promoter-TSS (NM_001270661)	37	NM_001270660	10299	Hs.432862	NM_005885	ENSG00000145495	MARCH6	DOA10|MARCH-VI|RNF176|TEB4	membrane associated ring-CH-type finger 6	protein-coding
ID-563	chr17	41622944	41623219	+	0	NA	TTS (NM_001322219)	TTS (NM_001322219)	186	NM_001986	2118	Hs.434059	NM_001986	ENSG00000175832	ETV4	E1A-F|E1AF|PEA3|PEAS3	ETS variant 4	protein-coding
ID-1128	chr7	362035	362304	+	0	NA	Intergenic	CpG	-57222	NR_033960	442497	Hs.704269	NR_033960	ENSG00000249574	LOC442497	-	uncharacterized LOC442497	ncRNA
ID-508	chr16	88704784	88705181	+	0	NA	promoter-TSS (NM_013278)	promoter-TSS (NM_013278)	2	NM_013278	27189	Hs.278911	NM_013278	ENSG00000124391	IL17C	CX2|IL-17C	interleukin 17C	protein-coding
ID-255	chr11	70116381	70116797	+	0	NA	promoter-TSS (NR_045286)	promoter-TSS (NR_045286)	-207	NR_045286	8500	Hs.530749	NM_003626	ENSG00000131626	PPFIA1	LIP.1|LIP1|LIPRIN	PTPRF interacting protein alpha 1	protein-coding
ID-1058	chr5	167755790	167756155	+	0	NA	intron (NM_001161662, intron 1 of 22)	intron (NM_001161662, intron 1 of 22)	37322	NM_001161662	23286	Hs.484047	NM_015238	ENSG00000113645	WWC1	HBEBP3|HBEBP36|KIBRA|MEMRYQTL|PPP1R168	WW and C2 domain containing 1	protein-coding
ID-354	chr14	23849144	23849398	+	0	NA	TTS (NM_001288746)	TTS (NM_001288746)	3016	NM_001288745	116173	Hs.99272	NM_138460	ENSG00000166091	CMTM5	CKLFSF5	CKLF like MARVEL transmembrane domain containing 5	protein-coding
ID-324	chr12	133042927	133043562	+	0	NA	Intergenic	Intergenic	-23493	NM_001142641	57666	Hs.411138	NM_001142641	ENSG00000112787	FBRSL1	-	fibrosin like 1	protein-coding
ID-917	chr3	61235706	61235955	+	0	NA	intron (NM_001354589, intron 1 of 8)	intron (NM_001354589, intron 1 of 8)	1296	NM_001354590	2272	Hs.655995	NM_002012	ENSG00000189283	FHIT	AP3Aase|FRA3B	fragile histidine triad diadenosine triphosphatase	protein-coding
ID-124	chr1	205244374	205244627	+	0	NA	Intergenic	Intergenic	18175	NM_001331034	9911	Hs.6360	NM_014858	ENSG00000133069	TMCC2	HUCEP11	transmembrane and coiled-coil domain family 2	protein-coding
ID-875	chr22	39331025	39331483	+	0	NA	Intergenic	Intergenic	-22273	NM_001193289	100913187	Hs.226307	NM_001193289		APOBEC3A_B	A3A|APOBEC3A	APOBEC3A and APOBEC3B deletion hybrid	protein-coding
ID-863	chr21	46853744	46854226	+	0	NA	intron (NM_130445, intron 2 of 42)	intron (NM_130445, intron 2 of 42)	-9000	NR_027498	378832	Hs.517353	NM_199175	ENSG00000183535	COL18A1-AS1	C21orf123|NCRNA00175|PRED80	COL18A1 antisense RNA 1	ncRNA
ID-75	chr1	52521650	52521999	+	0	NA	promoter-TSS (NR_046405)	promoter-TSS (NR_046405)	19	NM_015913	51060	Hs.476033	NM_015913	ENSG00000117862	TXNDC12	AG1|AGR1|ERP16|ERP18|ERP19|PDIA16|TLP19|hAG-1|hTLP19	thioredoxin domain containing 12	protein-coding
ID-693	chr19	18808624	18808896	+	0	NA	intron (NM_001098482, intron 1 of 14)	intron (NM_001098482, intron 1 of 14)	14270	NM_001098482	23373	Hs.371096	NM_015321	ENSG00000105662	CRTC1	MAML2|MECT1|Mam-2|TORC-1|TORC1|WAMTP1	CREB regulated transcription coactivator 1	protein-coding
ID-1192	chr7	154795608	154795872	+	0	NA	promoter-TSS (NM_007349)	promoter-TSS (NM_007349)	597	NR_028090	202781	Hs.193172	NR_028090	ENSG00000273344	PAXIP1-AS1	-	PAXIP1 antisense RNA 1 (head to head)	ncRNA
ID-468	chr16	28936158	28936458	+	0	NA	intron (NM_024816, intron 1 of 12)	CpG	251	NM_024816	79874	Hs.555978	NM_024816	ENSG00000177548	RABEP2	FRA	rabaptin, RAB GTPase binding effector protein 2	protein-coding
ID-286	chr12	50282594	50282872	+	0	NA	intron (NM_012306, intron 10 of 11)	intron (NM_012306, intron 10 of 11)	14950	NM_012306	23017	Hs.567424	NM_012306	ENSG00000135472	FAIM2	LFG|LFG2|NGP35|NMP35|TMBIM2	Fas apoptotic inhibitory molecule 2	protein-coding
ID-957	chr4	1722708	1723145	+	0	NA	promoter-TSS (NM_006342)	promoter-TSS (NM_006342)	124	NM_001127266	92305	Hs.518562	NM_138385	ENSG00000168936	TMEM129	D4S2561E	transmembrane protein 129	protein-coding
ID-106	chr1	160990922	160991327	+	0	NA	promoter-TSS (NM_016946)	promoter-TSS (NM_016946)	-182	NM_016946	50848	Hs.517293	NM_016946	ENSG00000158769	F11R	CD321|JAM|JAM1|JAMA|JCAM|KAT|PAM-1	F11 receptor	protein-coding
ID-147	chr10	3088565	3088976	+	0	NA	Intergenic	Intergenic	20355	NR_160681	101927824		NR_160681		LOC101927824	-	uncharacterized LOC101927824	ncRNA
ID-623	chr18	19625129	19625412	+	0	NA	Intergenic	Intergenic	123659	NR_102763	100128893	Hs.514745	NR_102763	ENSG00000266010	GATA6-AS1	BM742401|locus5689	GATA6 antisense RNA 1 (head to head)	ncRNA
ID-628	chr18	47087734	47088055	+	0	NA	promoter-TSS (NM_001308006)	promoter-TSS (NM_001308006)	-533	NM_006033	9388	Hs.465102	NM_006033	ENSG00000101670	LIPG	EDL|EL|PRO719	lipase G, endothelial type	protein-coding
ID-408	chr15	50136519	50136807	+	0	NA	Intergenic	HERVK22-int|LTR|ERVK	223418	NM_001144955	56986	Hs.127432	NM_020234	ENSG00000104047	DTWD1	MDS009	DTW domain containing 1	protein-coding
ID-289	chr12	53289164	53289427	+	0	NA	Intergenic	Intergenic	3473	NR_162090	113218482		NR_162090		MIR9898	-	microRNA 9898	ncRNA
ID-1220	chr8	102586670	102587010	+	0	NA	intron (NM_024915, intron 6 of 15)	intron (NM_024915, intron 6 of 15)	82173	NM_024915	79977	Hs.661088	NM_024915	ENSG00000083307	GRHL2	BOM|DFNA28|ECTDS|PPCD4|TFCP2L3	grainyhead like transcription factor 2	protein-coding
ID-364	chr14	39735708	39735964	+	0	NA	promoter-TSS (NM_001354137)	promoter-TSS (NM_001354137)	-40	NM_001354150	4253	Hs.287694	NM_005930	ENSG00000150527	MIA2	CTAGE5|MEA6|MGEA|MGEA11|MGEA6|TALI	MIA SH3 domain ER export factor 2	protein-coding
ID-1076	chr6	10423488	10423886	+	0	NA	Intergenic	Intergenic	-3394	NM_001042425	7020	Hs.519880	NM_003220	ENSG00000137203	TFAP2A	AP-2|AP-2alpha|AP2TF|BOFS|TFAP2	transcription factor AP-2 alpha	protein-coding
ID-1231	chr8	129037277	129037611	+	0	NA	intron (NR_003367, intron 5 of 8)	intron (NR_003367, intron 5 of 8)	16300	NR_031611	100302170		NR_031611	ENSG00000283200	MIR1206	MIRN1206|hsa-mir-1206	microRNA 1206	ncRNA
ID-116	chr1	201449575	201449944	+	0	NA	Intergenic	Intergenic	-11443	NM_012396	23612	Hs.153944	NM_012396	ENSG00000174307	PHLDA3	TIH1	pleckstrin homology like domain family A member 3	protein-coding
ID-215	chr11	2484576	2484834	+	0	NA	intron (NM_181798, intron 1 of 15)	intron (NM_181798, intron 1 of 15)	2021	NM_181798	3784	Hs.95162	NM_000218	ENSG00000053918	KCNQ1	ATFB1|ATFB3|JLNS1|KCNA8|KCNA9|KVLQT1|Kv1.9|Kv7.1|LQT|LQT1|RWS|SQT2|WRS	potassium voltage-gated channel subfamily Q member 1	protein-coding
ID-1300	chr9	133816485	133816734	+	0	NA	Intergenic	Intergenic	-1975	NM_032843	84929	Hs.133205	NM_032843	ENSG00000130720	FIBCD1	-	fibrinogen C domain containing 1	protein-coding
ID-829	chr20	60935098	60935356	+	0	NA	intron (NM_005560, intron 2 of 79)	intron (NM_005560, intron 2 of 79)	7141	NM_005560	3911	Hs.473256	NM_005560	ENSG00000130702	LAMA5	-	laminin subunit alpha 5	protein-coding
ID-1122	chr6	169845727	169845975	+	0	NA	Intergenic	Intergenic	-191642	NM_003247	7058	Hs.371147	NM_003247	ENSG00000186340	THBS2	TSP2	thrombospondin 2	protein-coding
ID-166	chr10	95462314	95462582	+	0	NA	promoter-TSS (NM_001347712)	promoter-TSS (NM_001347712)	-99	NM_145246	118924	Hs.586650	NM_145246	ENSG00000148690	FRA10AC1	C10orf4|F26C11.1-like|FRA10A	FRA10A associated CGG repeat 1	protein-coding
ID-922	chr3	119395947	119396223	+	0	NA	exon (NM_005694, exon 1 of 3)	exon (NM_005694, exon 1 of 3)	158	NM_005694	10063	Hs.534383	NM_005694	ENSG00000138495	COX17	-	cytochrome c oxidase copper chaperone COX17	protein-coding
ID-51	chr1	23072464	23072779	+	0	NA	intron (NM_004442, intron 1 of 15)	L2b|LINE|L2	26611	NR_039832	100616391		NR_039832	ENSG00000265422	MIR4684	-	microRNA 4684	ncRNA
ID-754	chr2	96804227	96804616	+	0	NA	promoter-TSS (NM_001002036)	promoter-TSS (NM_001002036)	-246	NM_001002036	431705	Hs.447993	NM_001002036	ENSG00000188886	ASTL	SAS1B	astacin like metalloendopeptidase	protein-coding
ID-651	chr19	1076961	1077252	+	0	NA	5' UTR (NM_001282334, exon 1 of 13)	5' UTR (NM_001282334, exon 1 of 13)	473	NM_001282334	23526	Hs.465521	NM_012292	ENSG00000180448	ARHGAP45	HA-1|HLA-HA1|HMHA1	Rho GTPase activating protein 45	protein-coding
ID-36	chr1	15750583	15751067	+	0	NA	intron (NM_024329, intron 1 of 3)	intron (NM_024329, intron 1 of 3)	-14114	NM_007272	11330	Hs.631869	NM_007272	ENSG00000162438	CTRC	CLCR|ELA4	chymotrypsin C	protein-coding
ID-685	chr19	14544265	14544948	+	0	NA	intron (NM_002741, intron 1 of 21)	CpG	488	NM_002741	5585	Hs.466044	NM_002741	ENSG00000123143	PKN1	DBK|PAK-1|PAK1|PKN|PKN-ALPHA|PRK1|PRKCL1	protein kinase N1	protein-coding
ID-953	chr4	1003639	1004115	+	0	NA	Intergenic	CpG	-1537	NM_001004356	53834	Hs.193326	NM_021923	ENSG00000127418	FGFRL1	FGFR-5|FGFR5|FHFR	fibroblast growth factor receptor like 1	protein-coding
ID-327	chr13	21278230	21278650	+	0	NA	intron (NM_138284, intron 2 of 2)	CpG-6230	958	NM_138284	53342	Hs.655142	NM_138284	ENSG00000172458	IL17D	IL-17D	interleukin 17D	protein-coding
ID-612	chr17	80399031	80399568	+	0	NA	intron (NM_173620, intron 10 of 11)	G-rich|Low_complexity|Low_complexity	8303	NM_001193655	79415	Hs.163113	NM_001033046	ENSG00000178927	CYBC1	C17orf62|Eros	cytochrome b-245 chaperone 1	protein-coding
ID-243	chr11	65560702	65561004	+	0	NA	intron (NM_004561, intron 1 of 3)	intron (NM_004561, intron 1 of 3)	-2514	NR_108085	101927828	Hs.666246	NR_108085	ENSG00000255120	OVOL1-AS1	-	OVOL1 antisense RNA 1	ncRNA
ID-687	chr19	16473998	16474414	+	0	NA	intron (NM_001258375, intron 21 of 21)	intron (NM_001258375, intron 21 of 21)	38569	NM_016270	10365	Hs.685136	NM_016270	ENSG00000127528	KLF2	LKLF	Kruppel like factor 2	protein-coding
ID-144	chr1	245421578	245422038	+	0	NA	intron (NM_018012, intron 2 of 14)	intron (NM_018012, intron 2 of 14)	-23989	NR_151721	111216275	Hs.663694	NR_151721	ENSG00000232192	KIF26B-AS1	-	KIF26B antisense RNA 1	ncRNA
ID-1195	chr7	156803287	156803621	+	0	NA	promoter-TSS (NM_005515)	promoter-TSS (NM_005515)	-97	NM_005515	3110	Hs.37035	NM_005515	ENSG00000130675	MNX1	HB9|HLXB9|HOXHB9|SCRA1	motor neuron and pancreas homeobox 1	protein-coding
ID-804	chr20	1447487	1447755	+	0	NA	non-coding (NR_038164, exon 1 of 8)	non-coding (NR_038164, exon 1 of 8)	716	NM_016143	55968	Hs.12865	NM_016143	ENSG00000088833	NSFL1C	P47|UBX1|UBXD10|UBXN2C|dJ776F14.1	NSFL1 cofactor	protein-coding
ID-1184	chr7	139929630	139929908	+	0	NA	Intergenic	Intergenic	52708	NR_024451	100134229	Hs.634333	NR_024451	ENSG00000260231	KDM7A-DT	JHDM1D-AS1	KDM7A divergent transcript	ncRNA
ID-187	chr10	135071674	135072063	+	0	NA	Intergenic	Intergenic	-10479	NR_108078	101927671	Hs.741766	NR_108078	ENSG00000166917	MIR202HG	-	MIR202 host gene	ncRNA
ID-113	chr1	169074813	169075243	+	0	NA	promoter-TSS (NM_001677)	promoter-TSS (NM_001677)	-900	NM_001677	481	Hs.291196	NM_001677	ENSG00000143153	ATP1B1	ATP1B	ATPase Na+/K+ transporting subunit beta 1	protein-coding
ID-1010	chr4	187867854	187868183	+	0	NA	Intergenic	Intergenic	-223008	NM_005245	2195	Hs.481371	NM_005245	ENSG00000083857	FAT1	CDHF7|CDHR8|FAT|ME5|hFat1	FAT atypical cadherin 1	protein-coding
ID-135	chr1	226739044	226739319	+	0	NA	intron (NM_001003665, intron 1 of 3)	intron (NM_001003665, intron 1 of 3)	2716	NM_001003665	375057	Hs.116827	NM_001003665	ENSG00000203685	STUM	C1orf95	stum, mechanosensory transduction mediator homolog	protein-coding
ID-1225	chr8	120220818	120221260	+	0	NA	intron (NM_052886, intron 2 of 4)	CpG-25965	437	NM_052886	114569	Hs.201083	NM_052886	ENSG00000147676	MAL2	-	mal, T cell differentiation protein 2 (gene/pseudogene)	protein-coding
ID-282	chr12	48336383	48336747	+	0	NA	Intergenic	(CCCA)n|Simple_repeat|Simple_repeat	-20765	NM_001143841	79022	Hs.596726	NM_024056	ENSG00000134291	TMEM106C	-	transmembrane protein 106C	protein-coding
ID-1145	chr7	21984247	21984587	+	0	NA	intron (NM_001127370, intron 1 of 10)	intron (NM_001127370, intron 1 of 10)	1100	NM_001127371	55536	Hs.744069	NM_018719	ENSG00000164649	CDCA7L	JPO2|R1|RAM2	cell division cycle associated 7 like	protein-coding
ID-216	chr11	2548727	2548977	+	0	NA	intron (NM_181798, intron 1 of 15)	L1MB7|LINE|L1	66168	NM_181798	3784	Hs.95162	NM_000218	ENSG00000053918	KCNQ1	ATFB1|ATFB3|JLNS1|KCNA8|KCNA9|KVLQT1|Kv1.9|Kv7.1|LQT|LQT1|RWS|SQT2|WRS	potassium voltage-gated channel subfamily Q member 1	protein-coding
ID-837	chr20	62170103	62170596	+	0	NA	TTS (NM_080823)	TTS (NM_080823)	-1620	NM_005975	5753	Hs.51133	NM_005975	ENSG00000101213	PTK6	BRK	protein tyrosine kinase 6	protein-coding
ID-678	chr19	10654020	10654493	+	0	NA	promoter-TSS (NR_104025)	promoter-TSS (NR_104025)	-324	NM_001281504	84971	Hs.512799	NM_032885	ENSG00000130734	ATG4D	APG4-D|APG4D|AUTL4	autophagy related 4D cysteine peptidase	protein-coding
ID-889	chr22	47439667	47439953	+	0	NA	intron (NM_014346, intron 11 of 12)	intron (NM_014346, intron 11 of 12)	-127872	NR_122047	642757	Hs.632786	NR_122047	ENSG00000280080	TBC1D22A-AS1	-	TBC1D22A antisense RNA 1	ncRNA
ID-1265	chr9	37904200	37904460	+	0	NA	promoter-TSS (NR_024872)	promoter-TSS (NR_024872)	20	NR_024873	92014	Hs.634120	NM_033412	ENSG00000122696	SLC25A51	CG7943|MCART1	solute carrier family 25 member 51	protein-coding
ID-574	chr17	52977857	52978142	+	0	NA	promoter-TSS (NM_001321173)	promoter-TSS (NM_001321173)	-53	NM_001321173	10040	Hs.153504	NM_005486	ENSG00000141198	TOM1L1	SRCASM	target of myb1 like 1 membrane trafficking protein	protein-coding
ID-881	chr22	42709890	42710224	+	0	NA	Intergenic	L2a|LINE|L2	-30124	NM_005650	6942	Hs.475018	NM_005650	ENSG00000100207	TCF20	AR1|DDVIBA|SPBP|TCF-20	transcription factor 20	protein-coding
ID-772	chr2	167507883	167508131	+	0	NA	Intergenic	Intergenic	-164526	NR_045628	6332	Hs.596087	NM_002976	ENSG00000136546	SCN7A	NaG|Nav2.1|Nav2.2|SCN6A	sodium voltage-gated channel alpha subunit 7	protein-coding
ID-449	chr16	4071214	4071518	+	0	NA	intron (NM_001116, intron 2 of 10)	intron (NM_001116, intron 2 of 10)	-70921	NR_120311	102724927	Hs.364739	NR_120311	ENSG00000262185	LOC102724927	-	uncharacterized LOC102724927	ncRNA
ID-483	chr16	68268145	68268573	+	0	NA	promoter-TSS (NR_106831)	promoter-TSS (NR_106831)	-957	NR_106831	102466194		NR_106831	ENSG00000284259	MIR6773	hsa-mir-6773	microRNA 6773	ncRNA
ID-1264	chr9	35756989	35757254	+	0	NA	3' UTR (NM_001080496, exon 9 of 9)	3' UTR (NM_001080496, exon 9 of 9)	-2848	NM_001044264	692094	Hs.571601	NM_001044264	ENSG00000215183	MSMP	PSMP	microseminoprotein, prostate associated	protein-coding
ID-737	chr2	30440742	30441138	+	0	NA	Intergenic	Intergenic	-13460	NM_030915	81606	Hs.567598	NM_030915	ENSG00000213626	LBH	-	LBH regulator of WNT signaling pathway	protein-coding
ID-637	chr18	74844073	74844586	+	0	NA	intron (NM_001025100, intron 1 of 3)	CpG	410	NM_001025100	4155	Hs.551713	NM_002385	ENSG00000197971	MBP	-	myelin basic protein	protein-coding
ID-13	chr1	1368622	1368902	+	0	NA	intron (NR_125994, intron 1 of 1)	intron (NR_125994, intron 1 of 1)	1191	NR_125994	102724312		NR_125994		LINC01770	-	long intergenic non-protein coding RNA 1770	ncRNA
ID-777	chr2	191272774	191273284	+	0	NA	promoter-TSS (NM_017694)	promoter-TSS (NM_017694)	-52	NM_017694	54842	Hs.418581	NM_017694	ENSG00000151690	MFSD6	MMR2|hMMR2	major facilitator superfamily domain containing 6	protein-coding
ID-797	chr2	242145196	242145502	+	0	NA	intron (NM_001370694, intron 10 of 24)	intron (NM_001370694, intron 10 of 24)	17257	NM_001001666	50636	Hs.163909	NM_001001666	ENSG00000146205	ANO7	D-TMPP|DTMPP|IPCA-5|IPCA5|NGEP|PCANAP5|PCANAP5L|TMEM16G	anoctamin 7	protein-coding
ID-1061	chr5	172755310	172755597	+	0	NA	5' UTR (NM_003714, exon 1 of 4)	5' UTR (NM_003714, exon 1 of 4)	1053	NM_003714	8614	Hs.233160	NM_003714	ENSG00000113739	STC2	STC-2|STCRP	stanniocalcin 2	protein-coding
ID-476	chr16	50502167	50502415	+	0	NA	Intergenic	CpG	-73247	NR_146572	105371248		NR_146572	ENSG00000261092	LINC02178	-	long intergenic non-protein coding RNA 2178	ncRNA
ID-583	chr17	68165412	68165733	+	0	NA	promoter-TSS (NR_036534)	promoter-TSS (NR_036534)	-29	NR_036534	400617	Hs.225661	NR_036534	ENSG00000267365	KCNJ2-AS1	-	KCNJ2 antisense RNA 1	ncRNA
ID-365	chr14	44918796	44919165	+	0	NA	Intergenic	LTR10A|LTR|ERV1	57506	NM_032135	84075	Hs.307086	NM_032135	ENSG00000189139	FSCB	C14orf155	fibrous sheath CABYR binding protein	protein-coding
ID-634	chr18	71814507	71814755	+	0	NA	intron (NM_001142958, intron 1 of 9)	CpG	438	NM_152676	201456	Hs.664011	NM_152676	ENSG00000141665	FBXO15	FBX15	F-box protein 15	protein-coding
ID-1305	chr9	136933428	136933718	+	0	NA	promoter-TSS (NM_007371)	promoter-TSS (NM_007371)	-425	NM_007371	8019	Hs.522472	NM_007371	ENSG00000169925	BRD3	ORFX|RING3L	bromodomain containing 3	protein-coding
ID-1203	chr8	22094841	22095103	+	0	NA	Intergenic	L2a|LINE|L2	-5107	NM_001363311	9796	Hs.334688	NM_014759	ENSG00000168490	PHYHIP	DYRK1AP3|PAHX-AP|PAHXAP1	phytanoyl-CoA 2-hydroxylase interacting protein	protein-coding
ID-1030	chr5	68788450	68788840	+	0	NA	promoter-TSS (NM_001205254)	promoter-TSS (NM_001205254)	28	NM_001205254	100506658	Hs.592605	NM_002538	ENSG00000197822	OCLN	BLCPMG|PPP1R115|PTORCH1	occludin	protein-coding
ID-821	chr20	48599069	48599548	+	0	NA	promoter-TSS (NM_005985)	promoter-TSS (NM_005985)	-209	NM_005985	6615	Hs.48029	NM_005985	ENSG00000124216	SNAI1	SLUGH2|SNA|SNAH|SNAIL|SNAIL1|dJ710H13.1	snail family transcriptional repressor 1	protein-coding
ID-626	chr18	31382875	31383237	+	0	NA	Intergenic	Intergenic	224873	NM_030632	80816	Hs.464876	NM_030632	ENSG00000141431	ASXL3	BRPS|KIAA1713	ASXL transcriptional regulator 3	protein-coding
ID-140	chr1	233462927	233463238	+	0	NA	promoter-TSS (NM_032435)	promoter-TSS (NM_032435)	-388	NM_032435	84451	Hs.547779	NM_032435	ENSG00000143674	MAP3K21	MLK4|dJ862P8.3	mitogen-activated protein kinase kinase kinase 21	protein-coding
ID-212	chr11	2232185	2232803	+	0	NA	Intergenic	Intergenic	38201	NR_039834	100616126		NR_039834	ENSG00000265258	MIR4686	-	microRNA 4686	ncRNA
ID-1298	chr9	132258045	132258301	+	0	NA	intron (NR_038955, intron 2 of 4)	MIRc|SINE|MIR	7234	NR_038955	100506190	Hs.529860	NR_038955		LINC00963	MetaLnc9	long intergenic non-protein coding RNA 963	ncRNA
ID-1211	chr8	59323749	59324073	+	0	NA	promoter-TSS (NM_001330535)	promoter-TSS (NM_001330535)	-9	NR_156456	137886	Hs.155572	NM_001077619	ENSG00000215114	UBXN2B	p37	UBX domain protein 2B	protein-coding
ID-467	chr16	28761468	28761743	+	0	NA	Intergenic	CpG	-2151	NM_001287251	100507607	Hs.710214	NM_001287250	ENSG00000196993	NPIPB9	-	nuclear pore complex interacting protein family member B9	protein-coding
ID-1182	chr7	131240980	131241228	+	0	NA	exon (NM_005397, exon 1 of 8)	exon (NM_005397, exon 1 of 8)	283	NM_005397	5420	Hs.744213	NM_005397	ENSG00000128567	PODXL	Gp200|PC|PCLP|PCLP-1	podocalyxin like	protein-coding
ID-142	chr1	236260324	236260817	+	0	NA	Intergenic	LTR10A|LTR|ERV1	-32180	NM_002508	4811	Hs.356624	NM_002508	ENSG00000116962	NID1	NID	nidogen 1	protein-coding
ID-80	chr1	60280089	60280730	+	0	NA	promoter-TSS (NM_015888)	promoter-TSS (NM_015888)	-212	NM_015888	51361	Hs.378836	NM_015888	ENSG00000134709	HOOK1	HK1	hook microtubule tethering protein 1	protein-coding
ID-17	chr1	1981557	1981852	+	0	NA	promoter-TSS (NR_135509)	promoter-TSS (NR_135509)	-146	NM_002744	5590	Hs.496255	NM_002744	ENSG00000067606	PRKCZ	PKC-ZETA|PKC2	protein kinase C zeta	protein-coding
ID-1213	chr8	81083395	81084042	+	0	NA	promoter-TSS (NR_105035)	promoter-TSS (NR_105035)	81	NR_105035	7163	Hs.368433	NM_005079	ENSG00000076554	TPD52	D52|N8L|PC-1|PrLZ|hD52	tumor protein D52	protein-coding
ID-723	chr19	56111897	56112366	+	0	NA	intron (NM_153219, intron 1 of 1)	intron (NM_153219, intron 1 of 1)	477	NM_153219	147807	Hs.440291	NM_153219	ENSG00000171443	ZNF524	-	zinc finger protein 524	protein-coding
ID-1276	chr9	96928876	96929331	+	0	NA	Intergenic	CpG	-9136	NR_029476	406881		NR_029476	ENSG00000199165	MIRLET7A1	LET7A1|MIRNLET7A1|let-7a-1	microRNA let-7a-1	ncRNA
ID-4	chr1	1003936	1004367	+	0	NA	Intergenic	CpG	5535	NM_001205252	401934	Hs.568137	NM_001205252	ENSG00000237330	RNF223	-	ring finger protein 223	protein-coding
ID-795	chr2	241350297	241350747	+	0	NA	Intergenic	SUBTEL_sa|Satellite|Satellite	-24558	NM_002081	2817	Hs.328232	NM_002081	ENSG00000063660	GPC1	glypican	glypican 1	protein-coding
ID-1161	chr7	73941318	73941566	+	0	NA	intron (NM_016328, intron 8 of 26)	intron (NM_016328, intron 8 of 26)	-68853	NR_162116	113218504		NR_162116		MIR10525	-	microRNA 10525	ncRNA
ID-1332	chr9	140335738	140336011	+	0	NA	promoter-TSS (NM_001033113)	promoter-TSS (NM_001033113)	27	NM_001033113	377841	Hs.512562	NM_198585	ENSG00000188833	ENTPD8	E-NTPDase|GLSR2492|NTPDase-8|UNQ2492	ectonucleoside triphosphate diphosphohydrolase 8	protein-coding
ID-294	chr12	53447992	53448310	+	0	NA	promoter-TSS (NR_033854)	promoter-TSS (NR_033854)	71	NR_033854	283335	Hs.657060	NR_033854	ENSG00000257337	LOC283335	-	uncharacterized LOC283335	ncRNA
ID-1036	chr5	96143029	96143283	+	0	NA	intron (NM_001198541, intron 1 of 18)	CpG	492	NM_001040458	51752	Hs.666524	NM_016442	ENSG00000164307	ERAP1	A-LAP|ALAP|APPILS|ARTS-1|ARTS1|ERAAP|ERAAP1|PILS-AP|PILSAP	endoplasmic reticulum aminopeptidase 1	protein-coding
ID-1308	chr9	138624926	138625658	+	0	NA	intron (NM_020822, intron 2 of 30)	C-rich|Low_complexity|Low_complexity	31261	NM_001272003	57582	Hs.104950	NM_020822	ENSG00000107147	KCNT1	EIEE14|ENFL5|KCa4.1|SLACK|Slo2.2|bA100C15.2	potassium sodium-activated channel subfamily T member 1	protein-coding
ID-1001	chr4	143235908	143236188	+	0	NA	intron (NM_001101669, intron 7 of 25)	intron (NM_001101669, intron 7 of 25)	531640	NM_001101669	8821	Hs.176376	NM_003866	ENSG00000109452	INPP4B	-	inositol polyphosphate-4-phosphatase type II B	protein-coding
ID-1012	chr4	190989099	190989414	+	0	NA	TTS (NR_121644)	TTS (NR_121644)	3599	NR_121644	100419743		NR_121644	ENSG00000281591	DBET	DBE-T|DUX4L30	D4Z4 binding element transcript	ncRNA
ID-960	chr4	3258848	3259217	+	0	NA	TTS (NM_001330620)	TTS (NM_001330620)	8146	NM_001042690	345222	Hs.442291	NM_001012982	ENSG00000188981	MSANTD1	C4orf44	Myb/SANT DNA binding domain containing 1	protein-coding
ID-1071	chr6	3228130	3228677	+	0	NA	promoter-TSS (NM_178012)	promoter-TSS (NM_178012)	-516	NM_178012	347733	Hs.300701	NM_178012	ENSG00000137285	TUBB2B	CDCBM7|PMGYSA|bA506K6.1	tubulin beta 2B class IIb	protein-coding
ID-461	chr16	18432063	18432422	+	0	NA	intron (NR_146336, intron 24 of 34).2	AluSx|SINE|Alu	-2525	NM_001282511	101059953	Hs.636569	NM_001282511	ENSG00000214940	NPIPA8	LCR16a9|NPIPA7	nuclear pore complex interacting protein family member A8	protein-coding
ID-372	chr14	75075811	75076221	+	0	NA	intron (NM_000428, intron 1 of 35)	intron (NM_000428, intron 1 of 35)	2924	NM_000428	4053	Hs.512776	NM_000428	ENSG00000119681	LTBP2	C14orf141|GLC3D|LTBP3|MSPKA|MSTP031|WMS3	latent transforming growth factor beta binding protein 2	protein-coding
ID-674	chr19	6463894	6464359	+	0	NA	promoter-TSS (NM_139161)	promoter-TSS (NM_139161)	-156	NM_139161	92359	Hs.150319	NM_139161	ENSG00000130545	CRB3	-	crumbs cell polarity complex component 3	protein-coding
ID-573	chr17	48133095	48133493	+	0	NA	promoter-TSS (NM_002204)	promoter-TSS (NM_002204)	-180	NM_002204	3675	Hs.265829	NM_002204	ENSG00000005884	ITGA3	CD49C|FRP-2|GAP-B3|GAPB3|ILNEB|MSK18|VCA-2|VL3A|VLA3a	integrin subunit alpha 3	protein-coding
ID-660	chr19	2332819	2333462	+	0	NA	intron (NM_152988, intron 1 of 15)	intron (NM_152988, intron 1 of 15)	4457	NM_001077238	56928	Hs.744026	NM_152988	ENSG00000005206	SPPL2B	IMP-4|IMP4|PSH4|PSL1	signal peptide peptidase like 2B	protein-coding
ID-1270	chr9	71735475	71735823	+	0	NA	promoter-TSS (NM_001369870)	promoter-TSS (NM_001369870)	-531	NM_001170414	9414	Hs.50382	NM_004817	ENSG00000119139	TJP2	C9DUPq21.11|DFNA51|DUP9q21.11|PFIC4|X104|ZO2	tight junction protein 2	protein-coding
ID-661	chr19	2491066	2491500	+	0	NA	Intergenic	Intergenic	15158	NM_015675	4616	Hs.110571	NM_015675	ENSG00000099860	GADD45B	GADD45BETA|MYD118	growth arrest and DNA damage inducible beta	protein-coding
ID-96	chr1	109940293	109940667	+	0	NA	promoter-TSS (NM_002959)	promoter-TSS (NM_002959)	60	NM_002959	6272	Hs.485195	NM_002959	ENSG00000134243	SORT1	Gp95|LDLCQ6|NT3|NTR3	sortilin 1	protein-coding
ID-536	chr17	8151241	8151544	+	0	NA	promoter-TSS (NM_025099)	promoter-TSS (NM_025099)	-18	NM_025099	80169	Hs.156055	NM_025099	ENSG00000178971	CTC1	AAF-132|AAF132|C17orf68|CRMCC|tmp494178	CST telomere replication complex component 1	protein-coding
ID-793	chr2	239149467	239149776	+	0	NA	promoter-TSS (NM_018645)	promoter-TSS (NM_018645)	-942	NM_001142853	55502	Hs.42949	NM_018645	ENSG00000144485	HES6	C-HAIRY1|HES-6|bHLHb41|bHLHc23	hes family bHLH transcription factor 6	protein-coding
ID-202	chr11	827100	827348	+	0	NA	promoter-TSS (NM_001286606)	promoter-TSS (NM_001286606)	-695	NM_001286606	283229	Hs.660936	NM_173584	ENSG00000177685	CRACR2B	EFCAB4A	calcium release activated channel regulator 2B	protein-coding
ID-1289	chr9	129676811	129677847	+	0	NA	promoter-TSS (NM_001366400)	promoter-TSS (NM_001366400)	268	NM_001322322	9649	Hs.432842	NM_014636	ENSG00000136828	RALGPS1	RALGEF2|RALGPS1A	Ral GEF with PH domain and SH3 binding motif 1	protein-coding
ID-206	chr11	1896858	1897160	+	0	NA	intron (NM_001013254, intron 1 of 10)	intron (NM_001013254, intron 1 of 10)	-4266	NR_107001	102465993		NR_107001	ENSG00000284594	MIR7847	hsa-mir-7847	microRNA 7847	ncRNA
ID-1038	chr5	98105862	98106371	+	0	NA	non-coding (NR_033932, exon 2 of 2)	non-coding (NR_033932, exon 2 of 2)	976	NM_001012761	285704	Hs.526902	NM_173670	ENSG00000174136	RGMB	DRAGON	repulsive guidance molecule BMP co-receptor b	protein-coding
ID-852	chr21	38639196	38639640	+	0	NA	intron (NM_006052, intron 1 of 7)	CpG	217	NM_006052	10311	Hs.369488	NM_006052	ENSG00000157538	VPS26C	DCRA|DSCR3|DSCRA	VPS26 endosomal protein sorting factor C	protein-coding
ID-131	chr1	223362751	223363064	+	0	NA	Intergenic	Intergenic	-46317	NM_003268	7100	Hs.604542	NM_003268	ENSG00000187554	TLR5	MELIOS|SLE1|SLEB1|TIL3	toll like receptor 5	protein-coding
ID-790	chr2	236279609	236280127	+	0	NA	Intergenic	(CCTA)n|Simple_repeat|Simple_repeat	-122819	NM_001244888	116987	Hs.435039	NM_014914	ENSG00000157985	AGAP1	AGAP-1|CENTG2|GGAP1|cnt-g2	ArfGAP with GTPase domain, ankyrin repeat and PH domain 1	protein-coding
ID-1099	chr6	83903613	83904038	+	0	NA	promoter-TSS (NM_001199918)	promoter-TSS (NM_001199918)	-206	NM_001199917	5238	Hs.661665	NM_015599	ENSG00000013375	PGM3	AGM1|IMD23|PAGM|PGM 3	phosphoglucomutase 3	protein-coding
ID-496	chr16	85380279	85380708	+	0	NA	Intergenic	(TGGA)n|Simple_repeat|Simple_repeat	-40562	NR_049816	100847022		NR_049816	ENSG00000266307	MIR5093	-	microRNA 5093	ncRNA
ID-1215	chr8	90914559	90914884	+	0	NA	promoter-TSS (NM_001126111)	promoter-TSS (NM_001126111)	-77	NM_001126111	734	Hs.436445	NM_004337	ENSG00000164823	OSGIN2	C8orf1|hT41	oxidative stress induced growth inhibitor family member 2	protein-coding
ID-869	chr22	30767972	30768292	+	0	NA	non-coding (NR_046312, exon 2 of 2)	non-coding (NR_046312, exon 2 of 2)	5762	NR_046312	85371	Hs.505597	NR_046312		KIAA1656	-	KIAA1656 protein	ncRNA
ID-527	chr17	2801549	2801816	+	0	NA	intron (NM_001100398, intron 2 of 23)	intron (NM_001100398, intron 2 of 23)	67507	NR_110818	101927911	Hs.626373	NR_110818	ENSG00000262884	LOC101927911	-	uncharacterized LOC101927911	ncRNA
ID-1307	chr9	138454950	138455403	+	0	NA	intron (NM_001018049, intron 3 of 6)	(TAGG)n|Simple_repeat|Simple_repeat	1574	NM_001018048	5047	Hs.532325	NM_002571	ENSG00000122133	PAEP	GD|GdA|GdF|GdS|PAEG|PEP|PP14|ZIF-1	progestagen associated endometrial protein	protein-coding
ID-1080	chr6	26026577	26026838	+	0	NA	TTS (NM_003544)	TTS (NM_003544)	773	NM_003544	8366	Hs.143080	NM_003544	ENSG00000278705	HIST1H4B	H4/I|H4FI	histone cluster 1 H4 family member b	protein-coding
ID-169	chr10	102950786	102951058	+	0	NA	non-coding (NR_120620, exon 4 of 6)	non-coding (NR_120620, exon 4 of 6)	14843	NR_120620	101927396	Hs.551648	NR_120620	ENSG00000237579	LINC01514	-	long intergenic non-protein coding RNA 1514	ncRNA
ID-376	chr14	89258762	89259250	+	0	NA	5' UTR (NM_183387, exon 1 of 43)	5' UTR (NM_183387, exon 1 of 43)	291	NM_183387	161436	Hs.325846	NM_183387	ENSG00000165521	EML5	EMAP-2|EMAP-5	EMAP like 5	protein-coding
ID-602	chr17	78465912	78466481	+	0	NA	Intergenic	(TGG)n|Simple_repeat|Simple_repeat	-15789	NM_002522	4884	Hs.514556	NM_002522	ENSG00000171246	NPTX1	NP1	neuronal pentraxin 1	protein-coding
ID-192	chr11	417178	417595	+	0	NA	promoter-TSS (NM_021805)	promoter-TSS (NM_021805)	11	NM_021805	59307	Hs.501624	NM_021805	ENSG00000185187	SIGIRR	IL-1R8|TIR8	single Ig and TIR domain containing	protein-coding
ID-1309	chr9	138683174	138683428	+	0	NA	intron (NM_001272003, intron 29 of 30)	intron (NM_001272003, intron 29 of 30)	89270	NM_001272003	57582	Hs.104950	NM_020822	ENSG00000107147	KCNT1	EIEE14|ENFL5|KCa4.1|SLACK|Slo2.2|bA100C15.2	potassium sodium-activated channel subfamily T member 1	protein-coding
ID-1098	chr6	80340721	80341024	+	0	NA	promoter-TSS (NM_031469)	promoter-TSS (NM_031469)	-174	NM_031469	83699	Hs.302772	NM_031469	ENSG00000198478	SH3BGRL2	-	SH3 domain binding glutamate rich protein like 2	protein-coding
ID-457	chr16	16326075	16326503	+	0	NA	promoter-TSS (NM_001004067)	promoter-TSS (NM_001004067)	-96	NM_001004067	408050	Hs.460141	NM_001004067	ENSG00000103226	NOMO3	Nomo	NODAL modulator 3	protein-coding
ID-383	chr14	102197882	102198346	+	0	NA	intron (NR_026774, intron 2 of 3)	intron (NR_026774, intron 2 of 3)	1340	NR_026774	145200	Hs.150840	NR_026774	ENSG00000258512	LINC00239	C14orf72|NCRNA00239	long intergenic non-protein coding RNA 239	ncRNA
ID-868	chr22	26726924	26727249	+	0	NA	intron (NM_001184777, intron 9 of 14)	intron (NM_001184777, intron 9 of 14)	-98140	NM_020437	57168	Hs.567547	NM_020437	ENSG00000128203	ASPHD2	-	aspartate beta-hydroxylase domain containing 2	protein-coding
ID-1063	chr5	176882285	176882576	+	0	NA	exon (NM_001174101, exon 2 of 3)	exon (NM_001174101, exon 2 of 3)	6997	NM_001364152	1627	Hs.130316	NM_004395	ENSG00000113758	DBN1	D0S117E	drebrin 1	protein-coding
ID-1168	chr7	92157423	92157786	+	0	NA	promoter-TSS (NM_032120)	promoter-TSS (NM_032120)	230	NM_001282678	5189	Hs.164682	NM_000466	ENSG00000127980	PEX1	HMLR1|PBD1A|PBD1B|ZWS|ZWS1	peroxisomal biogenesis factor 1	protein-coding
ID-941	chr3	193848669	193849031	+	0	NA	Intergenic	Intergenic	-5087	NM_005524	3280	Hs.250666	NM_005524	ENSG00000114315	HES1	HES-1|HHL|HRY|bHLHb39	hes family bHLH transcription factor 1	protein-coding
ID-842	chr20	62789186	62790093	+	0	NA	Intergenic	(TCCTG)n|Simple_repeat|Simple_repeat	-6166	NM_004535	4661	Hs.279562	NM_004535	ENSG00000196132	MYT1	C20orf36|MTF1|MYTI|NZF2|PLPB1|ZC2H2C1|ZC2HC4A	myelin transcription factor 1	protein-coding
ID-1227	chr8	124408775	124409188	+	0	NA	promoter-TSS (NM_014109)	promoter-TSS (NM_014109)	-294	NM_014109	29028	Hs.370834	NM_014109	ENSG00000156802	ATAD2	ANCCA|CT137|PRO2000	ATPase family AAA domain containing 2	protein-coding
ID-890	chr22	47540247	47540671	+	0	NA	intron (NM_014346, intron 12 of 12)	intron (NM_014346, intron 12 of 12)	-200862	NR_144462	339685	Hs.434351	NR_038922	ENSG00000224715	LOC339685	-	uncharacterized LOC339685	ncRNA
ID-129	chr1	214163443	214163705	+	0	NA	intron (NM_002763, intron 1 of 4)	intron (NM_002763, intron 1 of 4)	1698	NM_002763	5629	Hs.741808	NM_002763	ENSG00000117707	PROX1	-	prospero homeobox 1	protein-coding
ID-1299	chr9	133325747	133326187	+	0	NA	intron (NM_000050, intron 2 of 15)	intron (NM_000050, intron 2 of 15)	5619	NM_054012	445	Hs.160786	NM_000050	ENSG00000130707	ASS1	ASS|CTLN1	argininosuccinate synthase 1	protein-coding
ID-1259	chr9	14692972	14693237	+	0	NA	intron (NM_001354130, intron 1 of 10)	CpG	326	NM_001354129	340481	Hs.649522	NM_178566	ENSG00000175893	ZDHHC21	DHHC-21|DHHC21|DNZ1|HSPC097	zinc finger DHHC-type containing 21	protein-coding
ID-590	chr17	73521398	73521730	+	0	NA	promoter-TSS (NM_004524)	promoter-TSS (NM_004524)	-214	NM_001031803	3993	Hs.514477	NM_004524	ENSG00000073350	LLGL2	HGL|Hugl-2|LGL2	LLGL scribble cell polarity complex component 2	protein-coding
ID-143	chr1	236332254	236332771	+	0	NA	intron (NM_003272, intron 2 of 6)	(TTCGGG)n|Simple_repeat|Simple_repeat	26673	NM_003272	7107	Hs.498160	NM_003272	ENSG00000077585	GPR137B	TM7SF1	G protein-coupled receptor 137B	protein-coding
ID-746	chr2	62532155	62532594	+	0	NA	Intergenic	Intergenic	89718	NM_001319075	10678	Hs.173203	NM_006577	ENSG00000170340	B3GNT2	3-Gn-T1|3-Gn-T2|B3GN-T2|B3GNT|B3GNT-2|B3GNT1|BETA3GNT|BGNT2|BGnT-2|beta-1|beta3Gn-T1|beta3Gn-T2	UDP-GlcNAc:betaGal beta-1,3-N-acetylglucosaminyltransferase 2	protein-coding
ID-511	chr16	89236986	89237319	+	0	NA	Intergenic	Intergenic	-1004	NM_004933	1013	Hs.148090	NM_004933	ENSG00000129910	CDH15	CDH14|CDH3|CDHM|MCAD|MRD3	cadherin 15	protein-coding
ID-751	chr2	73144431	73144791	+	0	NA	promoter-TSS (NM_004097)	promoter-TSS (NM_004097)	-37	NM_004097	2016	Hs.516090	NM_004097	ENSG00000135638	EMX1	-	empty spiracles homeobox 1	protein-coding
ID-70	chr1	43736140	43736612	+	0	NA	5' UTR (NM_144626, exon 2 of 4)	5' UTR (NM_144626, exon 2 of 4)	722	NM_001320244	128218	Hs.104476	NM_144626	ENSG00000179178	TMEM125	-	transmembrane protein 125	protein-coding
ID-592	chr17	73608122	73608406	+	0	NA	intron (NM_001309242, intron 24 of 63)	intron (NM_001309242, intron 24 of 63)	-21250	NM_001162995	643008	Hs.528605	NM_001162995	ENSG00000204323	SMIM5	C17orf109|PP12104	small integral membrane protein 5	protein-coding
ID-493	chr16	84008477	84009074	+	0	NA	intron (NM_001329748, intron 2 of 11)	intron (NM_001329748, intron 2 of 11)	6522	NM_001329749	54550	Hs.140950	NM_019065	ENSG00000103154	NECAB2	EFCBP2|stip-2	N-terminal EF-hand calcium binding protein 2	protein-coding
ID-708	chr19	46284774	46285154	+	0	NA	intron (NM_001288764, intron 1 of 15)	intron (NM_001288764, intron 1 of 15)	784	NM_001081560	1760	Hs.631596	NM_004409	ENSG00000104936	DMPK	DM|DM1|DM1PK|DMK|MDPK|MT-PK	DM1 protein kinase	protein-coding
ID-1248	chr8	145015826	145016187	+	0	NA	intron (NM_000445, intron 2 of 32)	intron (NM_000445, intron 2 of 32)	786	NM_201383	5339	Hs.434248	NM_000445	ENSG00000178209	PLEC	EBS1|EBSMD|EBSND|EBSO|EBSOG|EBSPA|HD1|LGMD2Q|LGMDR17|PCN|PLEC1|PLEC1b|PLTN	plectin	protein-coding
ID-318	chr12	130821358	130821769	+	0	NA	promoter-TSS (NM_004764)	promoter-TSS (NM_004764)	-869	NM_001190971	9271	Hs.405659	NM_004764	ENSG00000125207	PIWIL1	CT80.1|HIWI|MIWI|PIWI	piwi like RNA-mediated gene silencing 1	protein-coding
ID-281	chr12	32551983	32552347	+	0	NA	promoter-TSS (NM_001370298)	promoter-TSS (NM_001370298)	-327	NM_001370298	121512	Hs.117835	NM_139241	ENSG00000139132	FGD4	CMT4H|FRABP|ZFYVE6	FYVE, RhoGEF and PH domain containing 4	protein-coding
ID-498	chr16	85456302	85456712	+	0	NA	Intergenic	Intergenic	-116576	NR_049816	100847022		NR_049816	ENSG00000266307	MIR5093	-	microRNA 5093	ncRNA
ID-629	chr18	47376088	47376392	+	0	NA	non-coding (NR_117096, exon 4 of 4)	non-coding (NR_117096, exon 4 of 4)	35847	NR_117096	103091864	Hs.646459	NR_117096	ENSG00000267322	SNHG22	SCARNA17|SCARNA17HG	small nucleolar RNA host gene 22	ncRNA
ID-168	chr10	97802994	97803260	+	0	NA	promoter-TSS (NM_019084)	promoter-TSS (NM_019084)	-213	NM_001134376	54619	Hs.596479	NM_019084	ENSG00000107443	CCNJ	bA690P14.1	cyclin J	protein-coding
ID-292	chr12	53319967	53320311	+	0	NA	intron (NM_001256293, intron 1 of 8)	intron (NM_001256293, intron 1 of 8)	114	NM_001256282	3856	Hs.533782	NM_002273	ENSG00000170421	KRT8	CARD2|CK-8|CK8|CYK8|K2C8|K8|KO	keratin 8	protein-coding
ID-931	chr3	156838325	156838740	+	0	NA	intron (NR_034007, intron 1 of 3)	intron (NR_034007, intron 1 of 3)	2259	NR_034007	339894	Hs.478050	NR_034007	ENSG00000243629	LINC00880	-	long intergenic non-protein coding RNA 880	ncRNA
ID-521	chr17	977195	977567	+	0	NA	intron (NM_001092, intron 5 of 21)	intron (NM_001092, intron 5 of 21)	4852	NM_001282149	29	Hs.159306	NM_001092	ENSG00000159842	ABR	MDB	ABR activator of RhoGEF and GTPase	protein-coding
ID-387	chr14	104314213	104314730	+	0	NA	promoter-TSS (NM_015316)	promoter-TSS (NM_015316)	413	NR_038436	145216	Hs.578091	NR_038436	ENSG00000258735	LINC00637	-	long intergenic non-protein coding RNA 637	ncRNA
ID-550	chr17	27052772	27053099	+	0	NA	exon (NM_138463, exon 1 of 4)	exon (NM_138463, exon 1 of 4)	316	NM_138463	116238	Hs.499952	NM_138463	ENSG00000160606	TLCD1	-	TLC domain containing 1	protein-coding
ID-349	chr13	114017890	114018287	+	0	NA	exon (NM_024719, exon 2 of 8)	exon (NM_024719, exon 2 of 8)	357	NM_024719	79774	Hs.745043	NM_024719	ENSG00000139835	GRTP1	TBC1D6	growth hormone regulated TBC protein 1	protein-coding
ID-1131	chr7	1513797	1514100	+	0	NA	exon (NM_001080453, exon 41 of 48)	exon (NM_001080453, exon 41 of 48)	-14842	NM_182924	79778	Hs.376617	NM_024723	ENSG00000164877	MICALL2	JRAB|MICAL-L2	MICAL like 2	protein-coding
ID-526	chr17	1546254	1547117	+	0	NA	intron (NM_003693, intron 4 of 10)	C-rich|Low_complexity|Low_complexity	2341	NR_102409	8578	Hs.647430	NM_003693	ENSG00000074660	SCARF1	SREC|SREC-I|SREC1	scavenger receptor class F member 1	protein-coding
ID-128	chr1	212458029	212458302	+	0	NA	promoter-TSS (NM_006243)	promoter-TSS (NM_006243)	198	NR_125984	101929541	Hs.632493	NR_125982	ENSG00000226251	LINC02608	-	long intergenic non-protein coding RNA 2608	ncRNA
ID-178	chr10	129738031	129738452	+	0	NA	intron (NM_001323356, intron 1 of 19)	(CAGG)n|Simple_repeat|Simple_repeat	32874	NM_001316676	5791	Hs.127022	NM_006504	ENSG00000132334	PTPRE	HPTPE|PTPE|R-PTP-EPSILON	protein tyrosine phosphatase receptor type E	protein-coding
ID-280	chr12	32259646	32259937	+	0	NA	promoter-TSS (NM_001354187)	promoter-TSS (NM_001354187)	10	NM_001354186	636	Hs.505202	NM_001714	ENSG00000151746	BICD1	BICD|bic-D 1	BICD cargo adaptor 1	protein-coding
ID-724	chr2	264064	264350	+	0	NA	promoter-TSS (NM_015677)	promoter-TSS (NM_015677)	-110	NM_001159597	26751	Hs.515951	NM_015677	ENSG00000035115	SH3YL1	RAY	SH3 and SYLF domain containing 1	protein-coding
ID-363	chr14	38064382	38064803	+	0	NA	promoter-TSS (NM_001310135)	promoter-TSS (NM_001310135)	-138	NM_004496	3169	Hs.163484	NM_004496	ENSG00000129514	FOXA1	HNF3A|TCF3A	forkhead box A1	protein-coding
ID-598	chr17	76837155	76837424	+	0	NA	promoter-TSS (NM_001321291)	promoter-TSS (NM_001321291)	-680	NM_001321291	57602	Hs.464243	NM_025090	ENSG00000055483	USP36	DUB1	ubiquitin specific peptidase 36	protein-coding
ID-681	chr19	11616089	11616338	+	0	NA	TTS (NM_001243204)	TTS (NM_001243204)	441	NM_138783	115950	Hs.465928	NM_138783	ENSG00000161914	ZNF653	E430039K05Rik|ZIP67	zinc finger protein 653	protein-coding
ID-448	chr16	3930729	3930990	+	0	NA	promoter-TSS (NM_001079846)	promoter-TSS (NM_001079846)	-145	NM_004380	1387	Hs.459759	NM_004380	ENSG00000005339	CREBBP	CBP|KAT3A|MKHK1|RSTS|RSTS1	CREB binding protein	protein-coding
ID-600	chr17	77675088	77675408	+	0	NA	Intergenic	G-rich|Low_complexity|Low_complexity	5810	NR_039893	100616170		NR_039893	ENSG00000266665	MIR4739	mir-4739	microRNA 4739	ncRNA
ID-554	chr17	36413352	36413714	+	0	NA	promoter-TSS (NR_036750)	promoter-TSS (NR_036750)	-277	NR_036750	440434	Hs.443837	NR_036750	ENSG00000274487	LOC440434	-	aminopeptidase puromycin sensitive pseudogene	pseudo
ID-788	chr2	232478450	232478722	+	0	NA	Intergenic	CpG	21011	NM_152614	165100	Hs.98104	NM_152614	ENSG00000177673	TEX44	C2orf57	testis expressed 44	protein-coding
ID-1285	chr9	124044150	124044549	+	0	NA	non-coding (NR_103560, exon 1 of 1)	non-coding (NR_103560, exon 1 of 1)	3459	NR_103560	57000	Hs.522373	NM_020250	ENSG00000235865	GSN-AS1	C9orf31|MOST2	GSN antisense RNA 1	ncRNA
ID-780	chr2	208489938	208490295	+	0	NA	promoter-TSS (NM_001330130)	promoter-TSS (NM_001330130)	2	NM_001308021	151194	Hs.664764	NM_145280	ENSG00000144401	METTL21A	FAM119A|HCA557b|HSPA-KMT	methyltransferase like 21A	protein-coding
ID-485	chr16	68450495	68450758	+	0	NA	intron (NM_018667, intron 1 of 8)	L4|LINE|RTE	31785	NM_018667	55512	Hs.368421	NM_018667	ENSG00000103056	SMPD3	NSMASE2	sphingomyelin phosphodiesterase 3	protein-coding
ID-1053	chr5	149564838	149565104	+	0	NA	TTS (NM_001804)	TTS (NM_001804)	-4654	NM_014228	6534	Hs.241597	NM_014228	ENSG00000011083	SLC6A7	PROT	solute carrier family 6 member 7	protein-coding
ID-1333	chr9	140348765	140349049	+	0	NA	intron (NM_001130971, intron 4 of 13)	intron (NM_001130971, intron 4 of 13)	-4369	NR_106964	102466223		NR_106964	ENSG00000284317	MIR7114	hsa-mir-7114	microRNA 7114	ncRNA
ID-181	chr10	133528992	133529438	+	0	NA	Intergenic	Intergenic	93320	NR_038365	399827	Hs.523353	NM_001001677	ENSG00000189275	LINC01164	-	long intergenic non-protein coding RNA 1164	ncRNA
ID-1167	chr7	91569943	91570261	+	0	NA	promoter-TSS (NM_005751)	promoter-TSS (NM_005751)	-74	NM_147185	10142	Hs.651221	NM_005751	ENSG00000127914	AKAP9	AKAP-9|AKAP350|AKAP450|CG-NAP|HYPERION|LQT11|MU-RMS-40.16A|PPP1R45|PRKA9|YOTIAO	A-kinase anchoring protein 9	protein-coding
ID-880	chr22	42690550	42690872	+	0	NA	Intergenic	MIRb|SINE|MIR	-10778	NM_005650	6942	Hs.475018	NM_005650	ENSG00000100207	TCF20	AR1|DDVIBA|SPBP|TCF-20	transcription factor 20	protein-coding
ID-1199	chr8	356835	357168	+	0	NA	promoter-TSS (NM_183420)	promoter-TSS (NM_183420)	43	NM_183420	26260	Hs.438454	NM_012173	ENSG00000147364	FBXO25	FBX25	F-box protein 25	protein-coding
ID-721	chr19	54676728	54677090	+	0	NA	promoter-TSS (NM_144686)	promoter-TSS (NM_144686)	-55	NM_001145303	147798	Hs.355126	NM_144686	ENSG00000167608	TMC4	-	transmembrane channel like 4	protein-coding
ID-431	chr16	744427	744882	+	0	NA	exon (NM_153350, exon 5 of 6)	exon (NM_153350, exon 5 of 6)	-4256	NM_032259	84219	Hs.459632	NM_032259	ENSG00000127580	WDR24	C16orf21|JFP7	WD repeat domain 24	protein-coding
ID-1278	chr9	99179486	99179797	+	0	NA	intron (NM_153695, intron 1 of 4)	CpG	1011	NM_153695	195828	Hs.494557	NM_153695	ENSG00000165244	ZNF367	AFF29|CDC14B|ZFF29	zinc finger protein 367	protein-coding
ID-1272	chr9	79792679	79793007	+	0	NA	promoter-TSS (NR_026668)	promoter-TSS (NR_026668)	-10	NR_026668	100286938	Hs.662256	NR_026668	ENSG00000232998	VPS13A-AS1	-	VPS13A antisense RNA 1	ncRNA
ID-1224	chr8	120220228	120220492	+	0	NA	promoter-TSS (NM_052886)	promoter-TSS (NM_052886)	-242	NM_052886	114569	Hs.201083	NM_052886	ENSG00000147676	MAL2	-	mal, T cell differentiation protein 2 (gene/pseudogene)	protein-coding
ID-734	chr2	10587835	10588250	+	0	NA	promoter-TSS (NM_001287189)	promoter-TSS (NM_001287189)	96	NM_001287189	4953	Hs.467701	NM_002539	ENSG00000115758	ODC1	ODC	ornithine decarboxylase 1	protein-coding
ID-214	chr11	2465627	2465991	+	0	NA	promoter-TSS (NM_000218)	promoter-TSS (NM_000218)	-412	NM_000218	3784	Hs.95162	NM_000218	ENSG00000053918	KCNQ1	ATFB1|ATFB3|JLNS1|KCNA8|KCNA9|KVLQT1|Kv1.9|Kv7.1|LQT|LQT1|RWS|SQT2|WRS	potassium voltage-gated channel subfamily Q member 1	protein-coding
ID-333	chr13	39611769	39612063	+	0	NA	promoter-TSS (NM_001017370)	promoter-TSS (NM_001017370)	297	NM_170719	80209	Hs.318526	NM_025138	ENSG00000120685	PROSER1	C13orf23	proline and serine rich 1	protein-coding
ID-1179	chr7	128509282	128509726	+	0	NA	3' UTR (NM_001195150, exon 2 of 2)	3' UTR (NM_001195150, exon 2 of 2)	3120	NM_001195150	100130705	Hs.641532	NM_001195150	ENSG00000272899	ATP6V1FNB	-	ATP6V1F neighbor	protein-coding
ID-162	chr10	74091549	74091836	+	0	NA	TTS (NR_157570)	TTS (NR_157570)	22985	NR_157570	54788	Hs.500013	NM_017626	ENSG00000148719	DNAJB12	DJ10	DnaJ heat shock protein family (Hsp40) member B12	protein-coding
ID-1153	chr7	48074874	48075176	+	0	NA	promoter-TSS (NM_001267865)	promoter-TSS (NM_001267865)	-83	NM_001267865	136288	Hs.258357	NM_001100159	ENSG00000164746	C7orf57	-	chromosome 7 open reading frame 57	protein-coding
ID-621	chr18	10131744	10132105	+	0	NA	Intergenic	CpG	217911	NM_003574	9218	Hs.165195	NM_003574	ENSG00000101558	VAPA	VAP-33|VAP-A|VAP33|hVAP-33	VAMP associated protein A	protein-coding
ID-44	chr1	17445682	17446108	+	0	NA	promoter-TSS (NM_007365)	promoter-TSS (NM_007365)	51	NM_007365	11240	Hs.33455	NM_007365	ENSG00000117115	PADI2	PAD-H19|PAD2|PDI2	peptidyl arginine deiminase 2	protein-coding
ID-1048	chr5	138940809	138941116	+	0	NA	promoter-TSS (NM_003339)	promoter-TSS (NM_003339)	38	NM_003339	7322	Hs.108332	NM_003339	ENSG00000131508	UBE2D2	E2(17)KB2|PUBC1|UBC4|UBC4/5|UBCH4|UBCH5B	ubiquitin conjugating enzyme E2 D2	protein-coding
ID-22	chr1	3300289	3300796	+	0	NA	intron (NM_199454, intron 3 of 16)	intron (NM_199454, intron 3 of 16)	-70687	NM_014448	27237	Hs.87435	NM_014448	ENSG00000130762	ARHGEF16	GEF16|NBR	Rho guanine nucleotide exchange factor 16	protein-coding
ID-7	chr1	1097962	1098859	+	0	NA	Intergenic	CpG	-4074	NR_029639	406984		NR_029639	ENSG00000207730	MIR200B	MIRN200B|mir-200b	microRNA 200b	ncRNA
ID-201	chr11	824304	824599	+	0	NA	intron (NM_020376, intron 9 of 9)	CpG-3674	-3468	NM_001286606	283229	Hs.660936	NM_173584	ENSG00000177685	CRACR2B	EFCAB4A	calcium release activated channel regulator 2B	protein-coding
ID-1067	chr5	180237231	180237689	+	0	NA	promoter-TSS (NM_001364384)	promoter-TSS (NM_001364384)	-4	NM_001364385	4245	Hs.519818	NM_002406	ENSG00000131446	MGAT1	GLCNAC-TI|GLCT1|GLYT1|GNT-1|GNT-I|GnTI|MGAT	mannosyl (alpha-1,3-)-glycoprotein beta-1,2-N-acetylglucosaminyltransferase	protein-coding
ID-987	chr4	85503837	85504095	+	0	NA	promoter-TSS (NM_001263)	promoter-TSS (NM_001263)	-314	NM_001263	1040	Hs.654899	NM_001263	ENSG00000163624	CDS1	CDS 1	CDP-diacylglycerol synthase 1	protein-coding
ID-562	chr17	40474885	40475205	+	0	NA	exon (NM_001369519, exon 20 of 24)	exon (NM_001369519, exon 20 of 24)	34971	NM_001288720	6776	Hs.437058	NM_003152	ENSG00000126561	STAT5A	MGF|STAT5	signal transducer and activator of transcription 5A	protein-coding
ID-1218	chr8	102092876	102093139	+	0	NA	Intergenic	CpG	28725	NR_033962	441374	Hs.652045	NR_033962	ENSG00000248599	FLJ42969	-	uncharacterized LOC441374	ncRNA
ID-313	chr12	122110285	122110618	+	0	NA	promoter-TSS (NM_001363685)	promoter-TSS (NM_001363685)	99	NM_001363685	283385	Hs.434154	NM_173855	ENSG00000139714	MORN3	-	MORN repeat containing 3	protein-coding
ID-1111	chr6	149293571	149294007	+	0	NA	intron (NM_005715, intron 5 of 7)	intron (NM_005715, intron 5 of 7)	-7969	NR_038408	100128176	Hs.557541	NR_038408		UST-AS1	-	UST antisense RNA 1	ncRNA
ID-848	chr21	34662718	34663079	+	0	NA	intron (NM_000628, intron 6 of 6)	ERV3-16A3_I-int|LTR|ERVL	24226	NM_000628	3588	Hs.654593	NM_000628	ENSG00000243646	IL10RB	CDW210B|CRF2-4|CRFB4|D21S58|D21S66|IL-10R2	interleukin 10 receptor subunit beta	protein-coding
ID-208	chr11	2223665	2224084	+	0	NA	Intergenic	Intergenic	29581	NR_039834	100616126		NR_039834	ENSG00000265258	MIR4686	-	microRNA 4686	ncRNA
ID-861	chr21	45667796	45668053	+	0	NA	intron (NM_013369, intron 11 of 11)	intron (NM_013369, intron 11 of 11)	-2772	NR_135514	105372833	Hs.605816	NR_135514	ENSG00000232010	LOC105372833	-	uncharacterized LOC105372833	ncRNA
ID-653	chr19	1267126	1267545	+	0	NA	TTS (NR_027271)	TTS (NR_027271)	-1932	NM_001280	1153	Hs.618145	NM_001280	ENSG00000099622	CIRBP	CIRP	cold inducible RNA binding protein	protein-coding
ID-234	chr11	61813442	61813873	+	0	NA	Intergenic	AluSc8|SINE|Alu	-77826	NM_001040694	3619	Hs.142179	NM_020238	ENSG00000149503	INCENP	-	inner centromere protein	protein-coding
ID-297	chr12	70132327	70132630	+	0	NA	promoter-TSS (NR_110072)	promoter-TSS (NR_110072)	-148	NR_110072	101928002	Hs.569096	NR_110072		LOC101928002	-	uncharacterized LOC101928002	ncRNA
ID-199	chr11	721496	721979	+	0	NA	intron (NM_022772, intron 10 of 20)	G-rich|Low_complexity|Low_complexity	-14654	NM_001367390	10522	Hs.243994	NM_021008	ENSG00000177030	DEAF1	MRD24|NUDR|SPN|ZMYND5	DEAF1 transcription factor	protein-coding
ID-849	chr21	37513854	37514159	+	0	NA	non-coding (NR_038894, exon 3 of 3)	non-coding (NR_038894, exon 3 of 3)	6629	NM_001236	874	Hs.154510	NM_001236	ENSG00000159231	CBR3	HEL-S-25|SDR21C2|hCBR3	carbonyl reductase 3	protein-coding
ID-475	chr16	50315108	50315499	+	0	NA	intron (NM_001114, intron 1 of 25)	intron (NM_001114, intron 1 of 25)	-11224	NR_106829	102465462		NR_106829	ENSG00000274969	MIR6771	hsa-mir-6771	microRNA 6771	ncRNA
ID-396	chr14	107280763	107281085	+	0	NA	Intergenic	Intergenic	-21710	NR_049827	100847062		NR_049827	ENSG00000265929	MIR5195	-	microRNA 5195	ncRNA
ID-60	chr1	27995469	27995846	+	0	NA	intron (NM_002038, intron 2 of 4)	C-rich|Low_complexity|Low_complexity	3046	NM_022873	2537	Hs.523847	NM_002038	ENSG00000126709	IFI6	6-16|FAM14C|G1P3|IFI-6-16|IFI616	interferon alpha inducible protein 6	protein-coding
ID-771	chr2	163200488	163200863	+	0	NA	promoter-TSS (NM_012198)	promoter-TSS (NM_012198)	33	NM_012198	25801	Hs.377894	NM_012198	ENSG00000115271	GCA	GCL	grancalcin	protein-coding
ID-1042	chr5	123625486	123625741	+	0	NA	intron (NR_125774, intron 4 of 5)	intron (NR_125774, intron 4 of 5)	148600	NR_125774	103724389	Hs.582211	NR_125774		LINC01170	-	long intergenic non-protein coding RNA 1170	ncRNA
ID-287	chr12	50677091	50677453	+	0	NA	promoter-TSS (NM_016357)	promoter-TSS (NM_016357)	31	NM_016357	51474	Hs.525419	NM_016357	ENSG00000050405	LIMA1	EPLIN|LDLCQ8|SREBP3	LIM domain and actin binding 1	protein-coding
ID-332	chr13	28404176	28404477	+	0	NA	intron (NR_047484, intron 3 of 4)	intron (NR_047484, intron 3 of 4)	37706	NM_145657	219409	Hs.351785	NM_145657	ENSG00000169840	GSX1	GSH1|Gsh-1	GS homeobox 1	protein-coding
ID-25	chr1	3585339	3585654	+	0	NA	intron (NM_001204186, intron 1 of 10)	intron (NM_001204186, intron 1 of 10)	16367	NM_001204187	7161	Hs.192132	NM_005427	ENSG00000078900	TP73	P73	tumor protein p73	protein-coding
ID-204	chr11	1580322	1580617	+	0	NA	intron (NM_004420, intron 3 of 6)	intron (NM_004420, intron 3 of 6)	13032	NM_004420	1850	Hs.41688	NM_004420	ENSG00000184545	DUSP8	C11orf81|HB5|HVH-5|HVH8	dual specificity phosphatase 8	protein-coding
ID-1326	chr9	140071044	140071309	+	0	NA	intron (NM_013366, intron 10 of 12)	MLT1C-int|LTR|ERVL-MaLR	-4668	NM_001282477	100505993	Hs.512463	NM_001282477	ENSG00000185863	TMEM210	-	transmembrane protein 210	protein-coding
ID-658	chr19	1970073	1970564	+	0	NA	intron (NM_001319, intron 2 of 11)	intron (NM_001319, intron 2 of 11)	-15770	NR_033400	255193	Hs.374717	NM_152771	ENSG00000180846	CSNK1G2-AS1	C19orf34	CSNK1G2 antisense RNA 1	ncRNA
ID-763	chr2	120996842	120997177	+	0	NA	Intergenic	L2b|LINE|L2	-13419	NM_002881	5899	Hs.469820	NM_002881	ENSG00000144118	RALB	-	RAS like proto-oncogene B	protein-coding
ID-466	chr16	28376113	28376486	+	0	NA	Intergenic	CpG	-2118	NM_001282524	728741	Hs.726467	NM_001282524	ENSG00000198156	NPIPB6	NPIPB	nuclear pore complex interacting protein family member B6	protein-coding
ID-911	chr3	49059145	49059556	+	0	NA	promoter-TSS (NM_018114)	promoter-TSS (NM_018114)	-204	NM_199069	25915	Hs.31387	NM_199069	ENSG00000178057	NDUFAF3	2P1|C3orf60|E3-3|MC1DN18	NADH:ubiquinone oxidoreductase complex assembly factor 3	protein-coding
ID-263	chr11	118306899	118307159	+	0	NA	promoter-TSS (NM_001197104)	promoter-TSS (NM_001197104)	-176	NM_001197104	4297	Hs.258855	NM_005933	ENSG00000118058	KMT2A	ALL-1|CXXC7|HRX|HTRX1|MLL|MLL1|MLL1A|TRX1|WDSTS	lysine methyltransferase 2A	protein-coding
ID-859	chr21	45286896	45287231	+	0	NA	intron (NM_001369878, intron 1 of 8)	intron (NM_001369878, intron 1 of 8)	1959	NM_001369881	56894	Hs.248785	NM_020132	ENSG00000160216	AGPAT3	1-AGPAT 3|LPAAT-GAMMA1|LPAAT3	1-acylglycerol-3-phosphate O-acyltransferase 3	protein-coding
ID-320	chr12	132319801	132320049	+	0	NA	intron (NM_016155, intron 1 of 9)	intron (NM_016155, intron 1 of 9)	6987	NM_016155	4326	Hs.709245	NM_016155	ENSG00000198598	MMP17	MMP-17|MT4-MMP|MT4MMP|MTMMP4	matrix metallopeptidase 17	protein-coding
ID-66	chr1	40254792	40255114	+	0	NA	promoter-TSS (NM_001720)	promoter-TSS (NM_001720)	305	NR_135805	101929536	Hs.552820	NR_135805	ENSG00000261798	LOC101929536	-	uncharacterized LOC101929536	ncRNA
ID-62	chr1	33646540	33646824	+	0	NA	exon (NM_018207, exon 1 of 5)	exon (NM_018207, exon 1 of 5)	962	NM_018207	55223	Hs.656006	NM_018207	ENSG00000116525	TRIM62	DEAR1	tripartite motif containing 62	protein-coding
ID-501	chr16	85646656	85647096	+	0	NA	promoter-TSS (NM_001278184)	promoter-TSS (NM_001278184)	-52	NM_014615	23199	Hs.461647	NM_014615	ENSG00000131149	GSE1	CRHSP24|KIAA0182	Gse1 coiled-coil protein	protein-coding
ID-630	chr18	47721391	47721843	+	0	NA	promoter-TSS (NM_001080467)	promoter-TSS (NM_001080467)	-100	NM_001080467	4645	Hs.720076	NM_001080467	ENSG00000167306	MYO5B	-	myosin VB	protein-coding
ID-547	chr17	19093144	19093514	+	0	NA	TTS (NR_006881)	TTS (NR_006881)	229	NR_006881	780853		NR_006881	ENSG00000264940	SNORD3C	RNU3-3|U3-3	small nucleolar RNA, C/D box 3C	snoRNA
ID-1	chr1	714203	714552	+	0	NA	promoter-TSS (NR_033908)	promoter-TSS (NR_033908)	-309	NR_033908	100288069	Hs.527521	NR_033908		LOC100288069	-	uncharacterized LOC100288069	ncRNA
ID-638	chr18	77748204	77748569	+	0	NA	non-coding (NR_131177, exon 1 of 2)	non-coding (NR_131177, exon 1 of 2)	177	NR_131177	10907	Hs.465498	NM_006701	ENSG00000141759	TXNL4A	BMKS|DIB1|DIM1|SNRNP15|TXNL4|U5-15kD	thioredoxin like 4A	protein-coding
ID-571	chr17	46037646	46038067	+	0	NA	Intergenic	Intergenic	-2607	NM_024320	79170	Hs.368260	NM_024320	ENSG00000167183	PRR15L	ATAD4	proline rich 15 like	protein-coding
ID-157	chr10	48427425	48427673	+	0	NA	intron (NM_004962, intron 2 of 2)	intron (NM_004962, intron 2 of 2)	-10641	NM_016204	2658	Hs.279463	NM_016204	ENSG00000263761	GDF2	BMP-9|BMP9|HHT5	growth differentiation factor 2	protein-coding
ID-464	chr16	19079193	19079516	+	0	NA	promoter-TSS (NR_119382)	promoter-TSS (NR_119382)	15	NM_001370493	10229	Hs.157113	NM_016138	ENSG00000167186	COQ7	CAT5|CLK-1|CLK1|COQ10D8	coenzyme Q7, hydroxylase	protein-coding
ID-1191	chr7	152161132	152161381	+	0	NA	promoter-TSS (NR_027387)	promoter-TSS (NR_027387)	47	NR_027387	100128822	Hs.647112	NR_027387	ENSG00000261455	LINC01003	-	long intergenic non-protein coding RNA 1003	ncRNA
ID-934	chr3	169755769	169756077	+	0	NA	5' UTR (NM_014373, exon 1 of 4)	5' UTR (NM_014373, exon 1 of 4)	140	NM_014373	26996	Hs.231320	NM_014373	ENSG00000173890	GPR160	GPCR1|GPCR150	G protein-coupled receptor 160	protein-coding
ID-1277	chr9	97401468	97401905	+	0	NA	5' UTR (NM_000507, exon 1 of 7)	5' UTR (NM_000507, exon 1 of 7)	114	NM_000507	2203	Hs.494496	NM_000507	ENSG00000165140	FBP1	FBP	fructose-bisphosphatase 1	protein-coding
ID-1134	chr7	2354118	2354499	+	0	NA	promoter-TSS (NM_013321)	promoter-TSS (NM_013321)	-232	NM_013321	29886	Hs.584900	NM_013321	ENSG00000106266	SNX8	Mvp1	sorting nexin 8	protein-coding
ID-1185	chr7	140212488	140212811	+	0	NA	Intergenic	Intergenic	-33280	NR_117084	23608	Hs.744883	NM_013446	ENSG00000133606	MKRN1	RNF61	makorin ring finger protein 1	protein-coding
ID-209	chr11	2225166	2225755	+	0	NA	Intergenic	Intergenic	31167	NR_039834	100616126		NR_039834	ENSG00000265258	MIR4686	-	microRNA 4686	ncRNA
ID-1318	chr9	139588132	139588600	+	0	NA	Intergenic	Intergenic	-6457	NM_006412	10555	Hs.320151	NM_006412	ENSG00000169692	AGPAT2	1-AGPAT2|BSCL|BSCL1|LPAAB|LPAAT-beta	1-acylglycerol-3-phosphate O-acyltransferase 2	protein-coding
ID-1283	chr9	116111634	116112071	+	0	NA	promoter-TSS (NM_001317943)	promoter-TSS (NM_001317943)	31	NM_017688	54836	Hs.614517	NM_017688	ENSG00000119411	BSPRY	-	B-box and SPRY domain containing	protein-coding
ID-424	chr15	99558138	99558405	+	0	NA	intron (NR_126487, intron 1 of 3)	CpG	338	NR_126487	104564224	Hs.32769	NR_126487		LUNAR1	-	leukemia-associated non-coding IGF1R activator RNA 1	ncRNA
ID-298	chr12	70132708	70133178	+	0	NA	promoter-TSS (NR_110072)	promoter-TSS (NR_110072)	-218	NM_175623	117177	Hs.258209	NM_022456	ENSG00000127328	RAB3IP	RABIN3|RABIN8	RAB3A interacting protein	protein-coding
ID-1165	chr7	75933458	75933706	+	0	NA	TTS (NM_001540)	TTS (NM_001540)	1592	NM_001540	3315	Hs.520973	NM_001540	ENSG00000106211	HSPB1	CMT2F|HEL-S-102|HMN2B|HS.76067|HSP27|HSP28|Hsp25|SRP27	heat shock protein family B (small) member 1	protein-coding
ID-1200	chr8	1772942	1773516	+	0	NA	intron (NM_001308152, intron 1 of 27)	(CACCC)n|Simple_repeat|Simple_repeat	1137	NM_001308152	9639	Hs.98594	NM_014629	ENSG00000104728	ARHGEF10	GEF10|SNCV	Rho guanine nucleotide exchange factor 10	protein-coding
ID-1236	chr8	143420903	143421320	+	0	NA	intron (NM_001291931, intron 2 of 10)	intron (NM_001291931, intron 2 of 10)	63432	NM_145003	203062	Hs.370931	NM_145003	ENSG00000171045	TSNARE1	-	t-SNARE domain containing 1	protein-coding
ID-791	chr2	238499314	238499608	+	0	NA	promoter-TSS (NR_033308)	promoter-TSS (NR_033308)	-84	NR_033308	64284	Hs.44278	NM_022449	ENSG00000124839	RAB17	-	RAB17, member RAS oncogene family	protein-coding
ID-375	chr14	89017776	89018106	+	0	NA	intron (NM_007039, intron 1 of 18)	CpG	3410	NM_007039	11099	Hs.437040	NM_007039	ENSG00000070778	PTPN21	PTPD1|PTPRL10	protein tyrosine phosphatase non-receptor type 21	protein-coding
ID-190	chr10	135257068	135257551	+	0	NA	Intergenic	(CA)n|Simple_repeat|Simple_repeat	-10123	NR_149718	619207	Hs.659384	NM_001033584	ENSG00000214279	SCART1	-	scavenger receptor family member expressed on T cells 1	pseudo
ID-1002	chr4	144105773	144106024	+	0	NA	promoter-TSS (NM_001290326)	promoter-TSS (NM_001290326)	116	NR_136203	105377623		NR_136203	ENSG00000250326	LOC105377623	-	uncharacterized LOC105377623	ncRNA
ID-768	chr2	148778081	148778341	+	0	NA	promoter-TSS (NM_001190882)	promoter-TSS (NM_001190882)	95	NM_002552	5000	Hs.558364	NM_002552	ENSG00000115947	ORC4	ORC4L|ORC4P	origin recognition complex subunit 4	protein-coding
ID-1044	chr5	127294365	127294688	+	0	NA	intron (NR_152813, intron 2 of 3)	intron (NR_152813, intron 2 of 3)	124341	NR_152801	644873	Hs.340623	NR_015360	ENSG00000245937	LINC01184	-	long intergenic non-protein coding RNA 1184	ncRNA
ID-240	chr11	65307273	65307538	+	0	NA	intron (NM_001164266, intron 23 of 26)	CpG-4341	14851	NM_020680	57410	Hs.238839	NM_020680	ENSG00000142186	SCYL1	GKLP|HT019|NKTL|NTKL|P105|SCAR21|TAPK|TEIF|TRAP	SCY1 like pseudokinase 1	protein-coding
ID-713	chr19	49042958	49043311	+	0	NA	Intergenic	Intergenic	-12295	NM_177973	6820	Hs.369331	NM_004605	ENSG00000088002	SULT2B1	ARCI14|HSST2	sulfotransferase family 2B member 1	protein-coding
ID-1240	chr8	143809042	143809433	+	0	NA	promoter-TSS (NR_038925)	promoter-TSS (NR_038925)	596	NR_156431	51337	Hs.368402	NM_016647	ENSG00000130193	THEM6	C8orf55|DSCD75	thioesterase superfamily member 6	protein-coding
ID-577	chr17	56465120	56465510	+	0	NA	intron (NM_017763, intron 2 of 9)	intron (NM_017763, intron 2 of 9)	14767	NM_001305545	54894	Hs.584916	NM_017763	ENSG00000108375	RNF43	RNF124|SSPCS|URCC	ring finger protein 43	protein-coding
ID-1147	chr7	41085193	41085465	+	0	NA	Intergenic	Intergenic	-55873	NR_110832	101928773	Hs.382363	NR_110832	ENSG00000224017	LINC01449	-	long intergenic non-protein coding RNA 1449	ncRNA
ID-1125	chr6	170475555	170476095	+	0	NA	promoter-TSS (NR_125878)	promoter-TSS (NR_125878)	-41	NR_125878	102724511	Hs.550045	NR_125878		LOC102724511	-	uncharacterized LOC102724511	ncRNA
ID-1017	chr5	506094	506402	+	0	NA	intron (NM_004174, intron 1 of 16)	intron (NM_004174, intron 1 of 16)	18316	NM_001284351	6550	Hs.658120	NM_004174	ENSG00000066230	SLC9A3	DIAR8|NHE-3|NHE3	solute carrier family 9 member A3	protein-coding
ID-393	chr14	105903497	105903896	+	0	NA	intron (NM_004689, intron 1 of 20)	intron (NM_004689, intron 1 of 20)	17532	NM_004689	9112	Hs.525629	NM_004689	ENSG00000182979	MTA1	-	metastasis associated 1	protein-coding
ID-1140	chr7	12443294	12443549	+	0	NA	promoter-TSS (NM_001135924)	promoter-TSS (NM_001135924)	70	NM_001135924	221806	Hs.669526	NM_001135924	ENSG00000146530	VWDE	-	von Willebrand factor D and EGF domains	protein-coding
ID-523	chr17	1132172	1132426	+	0	NA	exon (NM_001322842, exon 1 of 2)	exon (NM_001322842, exon 1 of 2)	717	NM_001322842	29	Hs.159306	NM_001092	ENSG00000159842	ABR	MDB	ABR activator of RhoGEF and GTPase	protein-coding
ID-389	chr14	104583171	104583484	+	0	NA	promoter-TSS (NR_029620)	promoter-TSS (NR_029620)	-415	NR_029620	406986		NR_029620	ENSG00000207568	MIR203A	MIR203|MIRN203|hsa-mir-203a|miR-203|miRNA203|mir-203a	microRNA 203a	ncRNA
ID-1210	chr8	53315077	53315437	+	0	NA	intron (NM_001352827, intron 2 of 26)	L1MA9|LINE|L1	7059	NM_001352884	9705	Hs.655499	NM_014682	ENSG00000147488	ST18	NZF-3|NZF3|ZC2H2C3|ZC2HC10|ZNF387	ST18 C2H2C-type zinc finger transcription factor	protein-coding
ID-867	chr22	25348507	25348932	+	0	NA	Intergenic	CpG	-6057	NM_001001663	255349	Hs.329040	NM_001001663	ENSG00000206069	TMEM211	bA9F11.1	transmembrane protein 211	protein-coding
ID-1174	chr7	102133724	102134113	+	0	NA	intron (NM_001277335, intron 15 of 19)	intron (NM_001277335, intron 15 of 19)	-14549	NR_163857
ID-877	chr22	39635650	39635935	+	0	NA	intron (NM_002608, intron 1 of 6)	intron (NM_002608, intron 1 of 6)	1122	NM_033016	5155	Hs.1976	NM_002608	ENSG00000100311	PDGFB	IBGC5|PDGF-2|PDGF2|SIS|SSV|c-sis	platelet derived growth factor subunit B	protein-coding
ID-1183	chr7	139709038	139709987	+	0	NA	intron (NM_030984, intron 10 of 11)	(CACCC)n|Simple_repeat|Simple_repeat	54009	NR_130117	64761	Hs.12646	NM_022750	ENSG00000059378	PARP12	ARTD12|MST109|MSTP109|ZC3H1|ZC3HDC1	poly(ADP-ribose) polymerase family member 12	protein-coding
ID-1107	chr6	137365568	137365877	+	0	NA	promoter-TSS (NM_001278722)	promoter-TSS (NM_001278722)	143	NM_001278724	53832	Hs.445868	NM_014432	ENSG00000016402	IL20RA	CRF2-8|IL-20R-alpha|IL-20R1|IL-20RA	interleukin 20 receptor subunit alpha	protein-coding
ID-242	chr11	65374736	65374984	+	0	NA	exon (NM_002419, exon 5 of 10)	exon (NM_002419, exon 5 of 10)	6832	NM_002419	4296	Hs.502872	NM_002419	ENSG00000173327	MAP3K11	MEKK11|MLK-3|MLK3|PTK1|SPRK	mitogen-activated protein kinase kinase kinase 11	protein-coding
ID-254	chr11	69452826	69453163	+	0	NA	Intergenic	CpG	-2879	NM_053056	595	Hs.523852	NM_053056	ENSG00000110092	CCND1	BCL1|D11S287E|PRAD1|U21B31	cyclin D1	protein-coding
ID-930	chr3	156534719	156535068	+	0	NA	promoter-TSS (NR_038387)	promoter-TSS (NR_038387)	-42	NR_038387	730091	Hs.659905	NR_038387	ENSG00000240875	LINC00886	-	long intergenic non-protein coding RNA 886	ncRNA
ID-1018	chr5	1073881	1074371	+	0	NA	intron (NM_006598, intron 16 of 23)	intron (NM_006598, intron 16 of 23)	-11037	NR_039778	100616479		NR_039778	ENSG00000263834	MIR4635	-	microRNA 4635	ncRNA
ID-1029	chr5	68788072	68788348	+	0	NA	promoter-TSS (NM_002538)	promoter-TSS (NM_002538)	-164	NM_002538	100506658	Hs.592605	NM_002538	ENSG00000197822	OCLN	BLCPMG|PPP1R115|PTORCH1	occludin	protein-coding
ID-1186	chr7	148982001	148982387	+	0	NA	promoter-TSS (NR_036573)	promoter-TSS (NR_036573)	-178	NR_036573	155060	Hs.490512	NR_015357	ENSG00000244560	LOC155060	-	AI894139 pseudogene	pseudo
ID-1178	chr7	122526612	122526969	+	0	NA	promoter-TSS (NM_017954)	promoter-TSS (NM_017954)	23	NM_001009571	93664	Hs.649459	NM_017954	ENSG00000081803	CADPS2	CAPS2	calcium dependent secretion activator 2	protein-coding
ID-726	chr2	1628970	1629264	+	0	NA	Intergenic	Intergenic	119170	NM_012293	7837	Hs.332197	NM_012293	ENSG00000130508	PXDN	ASGD7|COPOA|D2S448|D2S448E|MG50|PRG2|PXN|VPO	peroxidasin	protein-coding
ID-492	chr16	84001534	84001784	+	0	NA	promoter-TSS (NM_001329749)	promoter-TSS (NM_001329749)	-578	NM_001329748	54550	Hs.140950	NM_019065	ENSG00000103154	NECAB2	EFCBP2|stip-2	N-terminal EF-hand calcium binding protein 2	protein-coding
ID-1032	chr5	82271621	82272066	+	0	NA	Intergenic	LTR10F|LTR|ERV1	88313	NR_003139	677765	Hs.693283	NR_003139	ENSG00000238835	SCARNA18	SCARNA18A|U109	small Cajal body-specific RNA 18	ncRNA
ID-792	chr2	239050560	239050852	+	0	NA	intron (NM_198582, intron 2 of 7)	intron (NM_198582, intron 2 of 7)	3397	NM_198582	377007	Hs.591595	NM_198582	ENSG00000168427	KLHL30	-	kelch like family member 30	protein-coding
ID-1047	chr5	138088608	138088863	+	0	NA	promoter-TSS (NM_001290310)	promoter-TSS (NM_001290310)	263	NR_134245	105379194	Hs.445981	NR_134244	ENSG00000253404	LOC105379194	-	uncharacterized LOC105379194	ncRNA
ID-996	chr4	128982960	128983476	+	0	NA	intron (NR_146772, intron 1 of 19)	CpG	751	NM_032239	55132	Hs.654971	NM_018078	ENSG00000138709	LARP1B	LARP2	La ribonucleoprotein domain family member 1B	protein-coding
ID-585	chr17	70423615	70424000	+	0	NA	intron (NR_152516, intron 2 of 3)	intron (NR_152516, intron 2 of 3)	84855	NR_135222	146795	Hs.651743	NR_135222	ENSG00000264026	LINC02003	-	long intergenic non-protein coding RNA 2003	ncRNA
ID-27	chr1	6507970	6508300	+	0	NA	intron (NM_031475, intron 7 of 12)	CpG	18120	NM_148967	8718	Hs.462529	NM_003790	ENSG00000215788	TNFRSF25	APO-3|DDR3|DR3|GEF720|LARD|PLEKHG5|TNFRSF12|TR3|TRAMP|WSL-1|WSL-LR	TNF receptor superfamily member 25	protein-coding
ID-381	chr14	100613048	100613312	+	0	NA	exon (NM_206918, exon 3 of 3)	exon (NM_206918, exon 3 of 3)	12802	NM_206918	123099	Hs.159643	NM_206918	ENSG00000168350	DEGS2	C14orf66|DES2|FADS8	delta 4-desaturase, sphingolipid 2	protein-coding
ID-667	chr19	4233360	4233704	+	0	NA	intron (NM_005755, intron 3 of 4)	L2a|LINE|L2	4012	NM_005755	10148	Hs.501452	NM_005755	ENSG00000105246	EBI3	IL-27B|IL27B|IL35B	Epstein-Barr virus induced 3	protein-coding
ID-566	chr17	41917005	41917322	+	0	NA	Intergenic	Intergenic	-6601	NM_001932	4356	Hs.396566	NM_001932	ENSG00000161647	MPP3	DLG3	membrane palmitoylated protein 3	protein-coding
ID-275	chr12	13543302	13543705	+	0	NA	Intergenic	Intergenic	-13824	NR_036555	283422	Hs.448717	NM_182558	ENSG00000180861	LINC01559	C12orf36	long intergenic non-protein coding RNA 1559	ncRNA
ID-648	chr19	919813	920306	+	0	NA	exon (NM_032551, exon 4 of 5)	exon (NM_032551, exon 4 of 5)	2726	NM_032551	84634	Hs.208229	NM_032551	ENSG00000116014	KISS1R	AXOR12|CPPB1|GPR54|HH8|HOT7T175|KISS-1R	KISS1 receptor	protein-coding
ID-778	chr2	205409761	205410043	+	0	NA	promoter-TSS (NM_152526)	promoter-TSS (NM_152526)	-296	NM_205863	117583	Hs.657382	NM_057177	ENSG00000116117	PARD3B	ALS2CR19|PAR3B|PAR3L|PAR3beta	par-3 family cell polarity regulator beta	protein-coding
ID-9	chr1	1102756	1103063	+	0	NA	promoter-TSS (NR_029834)	promoter-TSS (NR_029834)	-334	NR_029834	406983		NR_029834	ENSG00000207607	MIR200A	MIRN200A|mir-200a	microRNA 200a	ncRNA
ID-1059	chr5	172115946	172116204	+	0	NA	3' UTR (NM_001308177, exon 4 of 4)	3' UTR (NM_001308177, exon 4 of 4)	26907	NR_049799	100847029		NR_049799	ENSG00000265160	MIR5003	-	microRNA 5003	ncRNA
ID-1325	chr9	140063647	140064330	+	0	NA	promoter-TSS (NR_037416)	promoter-TSS (NR_037416)	-266	NR_037416	100500811		NR_037416	ENSG00000263697	MIR3621	-	microRNA 3621	ncRNA
ID-45	chr1	17559757	17560246	+	0	NA	intron (NM_013358, intron 11 of 15)	intron (NM_013358, intron 11 of 15)	-15592	NM_016233	51702	Hs.149195	NM_016233	ENSG00000142619	PADI3	PAD3|PDI3|UHS1	peptidyl arginine deiminase 3	protein-coding
ID-1257	chr8	145749672	145749929	+	0	NA	3' UTR (NM_014665, exon 4 of 4)	3' UTR (NM_014665, exon 4 of 4)	2617	NM_001024678	441381	Hs.740859	NM_001024678	ENSG00000254402	LRRC24	LRRC14OS	leucine rich repeat containing 24	protein-coding
ID-100	chr1	151512102	151512503	+	0	NA	promoter-TSS (NM_001301317)	promoter-TSS (NM_001301317)	-483	NM_020127	7286	Hs.489922	NM_020127	ENSG00000143367	TUFT1	-	tuftelin 1	protein-coding
ID-345	chr13	113622726	113623201	+	0	NA	promoter-TSS (NM_001112732)	promoter-TSS (NM_001112732)	-11	NR_034002	100289410	Hs.667436	NR_034002		MCF2L-AS1	-	MCF2L antisense RNA 1	ncRNA
ID-668	chr19	4375289	4375600	+	0	NA	intron (NM_003025, intron 1 of 9)	intron (NM_003025, intron 1 of 9)	25100	NM_003025	6455	Hs.97616	NM_003025	ENSG00000141985	SH3GL1	CNSA1|EEN|SH3D2B|SH3P8	SH3 domain containing GRB2 like 1, endophilin A2	protein-coding
ID-845	chr21	33247316	33247583	+	0	NA	intron (NM_014586, intron 1 of 10)	intron (NM_014586, intron 1 of 10)	2116	NM_014586	30811	Hs.109437	NM_014586	ENSG00000142149	HUNK	-	hormonally up-regulated Neu-associated kinase	protein-coding
ID-1251	chr8	145277233	145277515	+	0	NA	intron (NM_001288814, intron 12 of 41)	intron (NM_001288814, intron 12 of 41)	40266	NR_107057	102465906		NR_107057	ENSG00000284054	MIR7112	MIR7112-1|MIR7112-2|hsa-mir-7112|hsa-mir-7112-1|hsa-mir-7112-2	microRNA 7112	ncRNA
ID-1150	chr7	44438272	44438533	+	0	NA	intron (NM_015332, intron 4 of 5)	intron (NM_015332, intron 4 of 5)	-73172	NM_172079	816	Hs.351887	NM_001220	ENSG00000058404	CAMK2B	CAM2|CAMK2|CAMKB|MRD54	calcium/calmodulin dependent protein kinase II beta	protein-coding
ID-138	chr1	231114363	231114874	+	0	NA	promoter-TSS (NM_001122835)	promoter-TSS (NM_001122835)	-11	NM_024525	79573	Hs.424788	NM_024525	ENSG00000143643	TTC13	-	tetratricopeptide repeat domain 13	protein-coding
ID-731	chr2	8640893	8641319	+	0	NA	Intergenic	Intergenic	82816	NR_110257	101929567	Hs.634706	NR_110257	ENSG00000236008	LINC01814	-	long intergenic non-protein coding RNA 1814	ncRNA
ID-484	chr16	68269957	68270228	+	0	NA	promoter-TSS (NM_001365264)	promoter-TSS (NM_001365264)	-62	NM_024939	80004	Hs.436585	NM_024939	ENSG00000103067	ESRP2	RBM35B	epithelial splicing regulatory protein 2	protein-coding
ID-1294	chr9	130941150	130941402	+	0	NA	exon (NM_001257976, exon 7 of 16)	exon (NM_001257976, exon 7 of 16)	12575	NM_001257976	25792	Hs.212395	NM_012127	ENSG00000148337	CIZ1	LSFR1|NP94|ZNF356	CDKN1A interacting zinc finger protein 1	protein-coding
ID-522	chr17	1026421	1026690	+	0	NA	intron (NM_001322841, intron 2 of 22)	intron (NM_001322841, intron 2 of 22)	3352	NM_001322840	29	Hs.159306	NM_001092	ENSG00000159842	ABR	MDB	ABR activator of RhoGEF and GTPase	protein-coding
ID-860	chr21	45663850	45664186	+	0	NA	Intergenic	Tigger3a|DNA|TcMar-Tigger	-3169	NM_001363770	102723996	Hs.14155	NM_001363770	ENSG00000277117	LOC102723996	-	ICOS ligand	protein-coding
ID-110	chr1	167051724	167052166	+	0	NA	intron (NM_005814, intron 1 of 6)	intron (NM_005814, intron 1 of 6)	7669	NM_005814	10223	Hs.651244	NM_005814	ENSG00000143167	GPA33	A33	glycoprotein A33	protein-coding
ID-828	chr20	60813080	60813340	+	0	NA	promoter-TSS (NM_144498)	promoter-TSS (NM_144498)	-367	NM_001278649	9885	Hs.473254	NM_014835	ENSG00000130703	OSBPL2	DFNA67|DNFA67|ORP-2|ORP2	oxysterol binding protein like 2	protein-coding
ID-89	chr1	90287235	90287579	+	0	NA	promoter-TSS (NM_018103)	promoter-TSS (NM_018103)	-91	NM_018103	55144	Hs.482087	NM_018103	ENSG00000171492	LRRC8D	LRRC5	leucine rich repeat containing 8 VRAC subunit D	protein-coding
ID-841	chr20	62610091	62610373	+	0	NA	intron (NM_080621, intron 1 of 4)	CpG	763	NM_080621	140700	Hs.27189	NM_080621	ENSG00000130590	SAMD10	C20orf136|dJ591C20|dJ591C20.7	sterile alpha motif domain containing 10	protein-coding
ID-279	chr12	31226309	31226662	+	0	NA	promoter-TSS (NM_152438)	promoter-TSS (NM_152438)	296	NR_038927	100506660	Hs.586774	NR_038927	ENSG00000245614	DDX11-AS1	CONCR|SCAT4	DDX11 antisense RNA 1	ncRNA
ID-1246	chr8	144897094	144897395	+	0	NA	intron (NM_182706, intron 1 of 36)	intron (NM_182706, intron 1 of 36)	699	NM_015356	23513	Hs.436329	NM_015356	ENSG00000180900	SCRIB	CRIB1|SCRB1|SCRIB1|Vartul	scribble planar cell polarity protein	protein-coding
ID-548	chr17	25783311	25783579	+	0	NA	promoter-TSS (NM_001367810)	promoter-TSS (NM_001367810)	-29	NM_001367810	8844	Hs.133534	NM_014238	ENSG00000141068	KSR1	KSR|RSU2	kinase suppressor of ras 1	protein-coding
ID-710	chr19	48151626	48151921	+	0	NA	intron (NM_015711, intron 1 of 14)	L2a|LINE|L2	40320	NM_015711	29998	Hs.97244	NM_015711	ENSG00000063169	BICRA	GLTSCR1	BRD4 interacting chromatin remodeling complex associated protein	protein-coding
ID-967	chr4	4543644	4544161	+	0	NA	promoter-TSS (NM_001346281)	promoter-TSS (NM_001346281)	44	NR_037888	100507266	Hs.276795	NR_037888	ENSG00000247708	STX18-AS1	-	STX18 antisense RNA 1 (head to head)	ncRNA
ID-846	chr21	33984386	33984650	+	0	NA	exon (NM_021254, exon 1 of 7)	exon (NM_021254, exon 1 of 7)	169	NM_001350337	56683	Hs.5811	NM_017835	ENSG00000159079	CFAP298	C21orf48|C21orf59|CILD26|FBB18|Kur	cilia and flagella associated protein 298	protein-coding
ID-510	chr16	89208854	89209220	+	0	NA	intron (NR_045667, intron 2 of 4)	(CA)n|Simple_repeat|Simple_repeat	6081	NR_045667	197322	Hs.461727	NM_174917	ENSG00000176715	ACSF3	-	acyl-CoA synthetase family member 3	protein-coding
ID-883	chr22	45106853	45107110	+	0	NA	intron (NM_181333, intron 1 of 7)	intron (NM_181333, intron 1 of 7)	8897	NM_181333	55615	Hs.102336	NM_015366	ENSG00000186654	PRR5	FLJ20185k|PP610|PROTOR-1|PROTOR1	proline rich 5	protein-coding
ID-539	chr17	14109372	14109690	+	0	NA	intron (NM_001303, intron 6 of 6)	intron (NM_001303, intron 6 of 6)	30648	NM_001348781	146822	Hs.447556	NM_001007530	ENSG00000223510	CDRT15	-	CMT1A duplicated region transcript 15	protein-coding
ID-525	chr17	1171634	1171919	+	0	NA	Intergenic	CpG	-2082	NM_001164405	727857	Hs.723790	NM_001164405	ENSG00000205899	BHLHA9	BHLHF42|CCSPD	basic helix-loop-helix family member a9	protein-coding
ID-515	chr16	89691158	89691553	+	0	NA	intron (NM_004413, intron 1 of 10)	MER51C|LTR|ERV1	4350	NM_004413	1800	Hs.109	NM_004413	ENSG00000015413	DPEP1	MBD1|MDP|RDP	dipeptidase 1	protein-coding
ID-1015	chr5	302300	303059	+	0	NA	intron (NM_001267557, intron 2 of 3)	intron (NM_001267557, intron 2 of 3)	-1612	NM_001242412	57491	Hs.50823	NM_020731	ENSG00000286169	AHRR	AHH|AHHR|bHLHe77	aryl-hydrocarbon receptor repressor	protein-coding
ID-552	chr17	34091167	34091457	+	0	NA	exon (NM_145272, exon 2 of 3)	exon (NM_145272, exon 2 of 3)	3406	NM_145272	146853	Hs.127194	NM_145272	ENSG00000270806	C17orf50	-	chromosome 17 open reading frame 50	protein-coding
ID-956	chr4	1359520	1359790	+	0	NA	intron (NM_001317935, intron 7 of 13)	intron (NM_001317935, intron 7 of 13)	18311	NM_001317935	57654	Hs.380475	NM_020894	ENSG00000163945	UVSSA	KIAA1530|UVSS3	UV stimulated scaffold protein A	protein-coding
ID-683	chr19	13162459	13162813	+	0	NA	intron (NM_001271043, intron 2 of 10)	intron (NM_001271043, intron 2 of 10)	27043	NM_001365985	4784	Hs.257970	NM_002501	ENSG00000008441	NFIX	CTF|MRSHSS|NF-I/X|NF1-X|NF1A|SOTOS2	nuclear factor I X	protein-coding
ID-90	chr1	94050677	94050929	+	0	NA	promoter-TSS (NM_001308251)	promoter-TSS (NM_001308251)	-84	NM_001308251	8412	Hs.36958	NM_003567	ENSG00000137936	BCAR3	AND-34|NSP2|SH2D3B	BCAR3 adaptor protein, NSP family member	protein-coding
ID-148	chr10	5545470	5545729	+	0	NA	Intergenic	Intergenic	-4066	NM_017422	51806	Hs.180142	NM_017422	ENSG00000178372	CALML5	CLSP	calmodulin like 5	protein-coding
ID-633	chr18	56806938	56807323	+	0	NA	promoter-TSS (NM_001307941)	promoter-TSS (NM_001307941)	14	NM_033280	90701	Hs.45107	NM_033280	ENSG00000166562	SEC11C	SEC11L3|SPC21|SPCS4C	SEC11 homolog C, signal peptidase complex subunit	protein-coding
ID-76	chr1	54021422	54022334	+	0	NA	intron (NM_147193, intron 3 of 9)	(TG)n|Simple_repeat|Simple_repeat	96806	NM_033067	63948	Hs.131654	NM_033067	ENSG00000143006	DMRTB1	-	DMRT like family B with proline rich C-terminal 1	protein-coding
ID-1102	chr6	119255570	119255842	+	0	NA	intron (NM_153255, intron 1 of 6)	GC_rich|Low_complexity|Low_complexity	621	NM_153255	254394	Hs.279008	NM_017696	ENSG00000111877	MCM9	C6orf61|MCMDC1|ODG4|dJ329L24.1|dJ329L24.3	minichromosome maintenance 9 homologous recombination repair factor	protein-coding
ID-416	chr15	75134940	75135433	+	0	NA	TTS (NM_001320778)	TTS (NM_001320778)	311	NR_104307	25989	Hs.513034	NM_001099436	ENSG00000140474	ULK3	-	unc-51 like kinase 3	protein-coding
ID-84	chr1	68097381	68097688	+	0	NA	Intergenic	Intergenic	-53350	NM_001199741	1647	Hs.80409	NM_001924	ENSG00000116717	GADD45A	DDIT1|GADD45	growth arrest and DNA damage inducible alpha	protein-coding
ID-337	chr13	99068635	99069153	+	0	NA	intron (NM_001286839, intron 16 of 27)	intron (NM_001286839, intron 16 of 27)	105485	NM_003576	8428	Hs.508514	NM_003576	ENSG00000102572	STK24	HEL-S-95|MST3|MST3B|STE20|STK3	serine/threonine kinase 24	protein-coding
ID-760	chr2	118770969	118771312	+	0	NA	intron (NM_019044, intron 1 of 23)	CpG	506	NM_019044	54520	Hs.107845	NM_019044	ENSG00000125633	CCDC93	-	coiled-coil domain containing 93	protein-coding
ID-284	chr12	49259454	49259764	+	0	NA	promoter-TSS (NM_014470)	promoter-TSS (NM_014470)	44	NM_014470	27289	Hs.124940	NM_014470	ENSG00000172602	RND1	ARHS|RHO6|RHOS	Rho family GTPase 1	protein-coding
ID-1232	chr8	141467286	141467760	+	0	NA	intron (NM_031466, intron 1 of 22)	CpG	320	NM_001160372	83696	Hs.654911	NM_031466	ENSG00000167632	TRAPPC9	IBP|IKBKBBP|MRT13|NIBP|T1|TRS120	trafficking protein particle complex 9	protein-coding
ID-1007	chr4	183784125	183784473	+	0	NA	Intergenic	Intergenic	54107	NM_001351744	1635	Hs.183850	NM_001921	ENSG00000129187	DCTD	-	dCMP deaminase	protein-coding
ID-309	chr12	118407021	118407503	+	0	NA	promoter-TSS (NM_173598)	promoter-TSS (NM_173598)	-467	NM_173598	283455	Hs.375836	NM_173598	ENSG00000171435	KSR2	-	kinase suppressor of ras 2	protein-coding
ID-264	chr11	118782944	118783336	+	0	NA	Intergenic	Intergenic	1723	NR_039713	100616376		NR_039713	ENSG00000264211	MIR4492	mir-4492	microRNA 4492	ncRNA
ID-197	chr11	647721	648164	+	0	NA	intron (NM_021008, intron 11 of 11)	intron (NM_021008, intron 11 of 11)	10673	NM_000797	1815	Hs.99922	NM_000797	ENSG00000069696	DRD4	D4DR	dopamine receptor D4	protein-coding
ID-988	chr4	89187548	89188266	+	0	NA	intron (NM_152542, intron 5 of 6)	intron (NM_152542, intron 5 of 6)	17806	NM_152542	152926	Hs.43744	NM_152542	ENSG00000163644	PPM1K	BDP|MSUDMV|PP2Ckappa|PP2Cm|PTMP|UG0882E07	protein phosphatase, Mg2+/Mn2+ dependent 1K	protein-coding
ID-455	chr16	14927251	14927673	+	0	NA	promoter-TSS (NM_014287)	promoter-TSS (NM_014287)	-116	NM_014287	23420	Hs.743963	NM_014287	ENSG00000103512	NOMO1	Nomo|PM5	NODAL modulator 1	protein-coding
ID-732	chr2	10154051	10154430	+	0	NA	Intergenic	G-rich|Low_complexity|Low_complexity	29288	NR_135558	101929882	Hs.405158	NR_135558		LOC101929882	-	uncharacterized LOC101929882	ncRNA
ID-478	chr16	53536663	53537099	+	0	NA	intron (NM_001308325, intron 1 of 9)	CpG	240	NM_022476	64400	Hs.380897	NM_022476	ENSG00000166971	AKTIP	FT1|FTS	AKT interacting protein	protein-coding
ID-268	chr11	130029393	130030036	+	0	NA	promoter-TSS (NM_021978)	promoter-TSS (NM_021978)	37	NM_021978	6768	Hs.504315	NM_021978	ENSG00000149418	ST14	ARCI11|HAI|MT-SP1|MTSP1|PRSS14|SNC19|TADG15|TMPRSS14	suppression of tumorigenicity 14	protein-coding
ID-933	chr3	169540395	169540737	+	0	NA	exon (NM_001080460, exon 1 of 5)	exon (NM_001080460, exon 1 of 5)	887	NM_001080460	344657	Hs.319484	NM_001080460	ENSG00000188306	LRRIQ4	LRRC64	leucine rich repeats and IQ motif containing 4	protein-coding
ID-58	chr1	27286662	27287077	+	0	NA	promoter-TSS (NM_152365)	promoter-TSS (NM_152365)	90	NM_152365	126695	Hs.188881	NM_152365	ENSG00000175707	KDF1	C1orf172|ECTD12	keratinocyte differentiation factor 1	protein-coding
ID-1254	chr8	145484755	145485082	+	0	NA	Intergenic	Intergenic	1775	NR_107057	102465906		NR_107057	ENSG00000284054	MIR7112	MIR7112-1|MIR7112-2|hsa-mir-7112|hsa-mir-7112-1|hsa-mir-7112-2	microRNA 7112	ncRNA
ID-265	chr11	123451267	123451721	+	0	NA	intron (NM_001286563, intron 3 of 20)	intron (NM_001286563, intron 3 of 20)	20524	NM_001286564	57476	Hs.144725	NM_020716	ENSG00000023171	GRAMD1B	LINC01059	GRAM domain containing 1B	protein-coding
ID-1004	chr4	151000389	151000799	+	0	NA	exon (NM_001040261, exon 1 of 17)	exon (NM_001040261, exon 1 of 17)	997	NM_001040260	166614	Hs.591683	NM_152619	ENSG00000170390	DCLK2	CL2|CLICK-II|CLICK2|CLIK2|DCAMKL2|DCDC3|DCDC3B|DCK2	doublecortin like kinase 2	protein-coding
ID-278	chr12	27904608	27904878	+	0	NA	intron (NM_021821, intron 7 of 7)	LTR18B|LTR|ERVL	19772	NM_001146221	100287284		NM_001146221	ENSG00000205693	MANSC4	-	MANSC domain containing 4	protein-coding
ID-748	chr2	65258376	65258700	+	0	NA	Intergenic	Intergenic	-25012	NM_001319101	23177	Hs.709257	NM_015147	ENSG00000011523	CEP68	KIAA0582	centrosomal protein 68	protein-coding
ID-397	chr15	31283911	31284182	+	0	NA	promoter-TSS (NM_017762)	promoter-TSS (NM_017762)	-215	NM_017762	54893	Hs.30141	NM_017762	ENSG00000166912	MTMR10	-	myotubularin related protein 10	protein-coding
ID-925	chr3	128124486	128124796	+	0	NA	intron (NM_021937, intron 6 of 6)	intron (NM_021937, intron 6 of 6)	-57796	NR_037890	285224	Hs.683815	NR_037890	ENSG00000242049	DNAJB8-AS1	-	DNAJB8 antisense RNA 1	ncRNA
ID-1109	chr6	139696321	139696614	+	0	NA	promoter-TSS (NM_001168388)	promoter-TSS (NM_001168388)	-682	NM_006079	10370	Hs.82071	NM_006079	ENSG00000164442	CITED2	ASD8|MRG-1|MRG1|P35SRJ|VSD2	Cbp/p300 interacting transactivator with Glu/Asp rich carboxy-terminal domain 2	protein-coding
ID-622	chr18	12396408	12396785	+	0	NA	Intergenic	MamRep1527|LTR|LTR	-11332	NM_001142405	10650	Hs.514718	NM_006553	ENSG00000141391	PRELID3A	C18orf43|HFL-EDDG1|SLMO1	PRELI domain containing 3A	protein-coding
ID-1202	chr8	17658926	17659212	+	0	NA	promoter-TSS (NM_001363062)	promoter-TSS (NM_001363062)	19	NM_001363061	57509	Hs.7946	NM_020749	ENSG00000129422	MTUS1	ATBP|ATIP|ATIP3|ICIS|MP44|MTSG1	microtubule associated scaffold protein 1	protein-coding
ID-1075	chr6	9140449	9140697	+	0	NA	Intergenic	Intergenic	488131	NR_004855	728655	Hs.214343	NR_004855		HULC	HCCAT1|LINC00078|NCRNA00078	hepatocellular carcinoma up-regulated long non-coding RNA	ncRNA
ID-532	chr17	5972245	5972498	+	0	NA	Intergenic	Intergenic	-1563	NM_015253	23302	Hs.370166	NM_015253	ENSG00000179314	WSCD1	-	WSC domain containing 1	protein-coding
ID-755	chr2	97482223	97482589	+	0	NA	exon (NM_017623, exon 1 of 8)	exon (NM_017623, exon 1 of 8)	401	NM_017623	26505	Hs.711617	NM_017623	ENSG00000168763	CNNM3	ACDP3	cyclin and CBS domain divalent metal cation transport mediator 3	protein-coding
ID-799	chr2	242820690	242820958	+	0	NA	Intergenic	Intergenic	-2690	NR_110220	101927289	Hs.130180	NR_110220	ENSG00000233806	LINC01237	-	long intergenic non-protein coding RNA 1237	ncRNA
ID-1193	chr7	155090628	155090886	+	0	NA	intron (NM_198337, intron 2 of 3)	intron (NM_198337, intron 2 of 3)	1169	NM_005542	3638	Hs.520819	NM_005542	ENSG00000186480	INSIG1	CL6	insulin induced gene 1	protein-coding
ID-854	chr21	40293760	40294105	+	0	NA	intron (NR_120405, intron 2 of 3)	intron (NR_120405, intron 2 of 3)	16421	NR_120405	400867	Hs.689509	NR_120405		LOC400867	-	uncharacterized LOC400867	ncRNA
ID-225	chr11	23134528	23134785	+	0	NA	Intergenic	LTR18B|LTR|ERVL	-252636	NM_001195637	100500938	Hs.555029	NM_001195637	ENSG00000255359	CCDC179	-	coiled-coil domain containing 179	protein-coding
ID-1296	chr9	131315092	131315430	+	0	NA	intron (NM_003127, intron 1 of 55)	CpG	395	NM_001130438	6709	Hs.372331	NM_003127	ENSG00000197694	SPTAN1	EIEE5|NEAS|SPTA2	spectrin alpha, non-erythrocytic 1	protein-coding
ID-1035	chr5	95997906	95998583	+	0	NA	promoter-TSS (NM_001330628)	promoter-TSS (NM_001330628)	164	NM_001330626	831	Hs.436186	NM_001750	ENSG00000153113	CAST	BS-17|PLACK	calpastatin	protein-coding
ID-159	chr10	64028594	64028877	+	0	NA	promoter-TSS (NM_145307)	promoter-TSS (NM_145307)	-132	NM_001282941	219790	Hs.58559	NM_145307	ENSG00000182010	RTKN2	PLEKHK1|bA531F24.1	rhotekin 2	protein-coding
ID-495	chr16	84682275	84682636	+	0	NA	intron (NM_001303451, intron 1 of 3)	CpG	338	NM_001303451	79786	Hs.222731	NM_024731	ENSG00000135686	KLHL36	C16orf44	kelch like family member 36	protein-coding
ID-1126	chr6	170598533	170598792	+	0	NA	exon (NM_005618, exon 2 of 11)	exon (NM_005618, exon 2 of 11)	-1129	NM_001286379	84498	Hs.369522	NM_032448	ENSG00000112584	FAM120B	CCPG|KIAA1838|PGCC1|SAN1|dJ894D12.1	family with sequence similarity 120B	protein-coding
ID-811	chr20	30437254	30437583	+	0	NA	intron (NM_001320479, intron 8 of 9)	CpG	-4011	NM_004118	2307	Hs.516971	NM_004118	ENSG00000179772	FOXS1	FKHL18|FREAC10	forkhead box S1	protein-coding
ID-1156	chr7	72425206	72425572	+	0	NA	promoter-TSS (NR_033323)	promoter-TSS (NR_033323)	-87	NR_033323	260294	Hs.510927	NM_148936	ENSG00000106133	NSUN5P2	NOL1R2|NSUN5C|WBSCR20B|WBSCR20C	NSUN5 pseudogene 2	pseudo
ID-481	chr16	58059317	58059804	+	0	NA	promoter-TSS (NM_002428)	promoter-TSS (NM_002428)	-98	NM_002428	4324	Hs.80343	NM_002428	ENSG00000102996	MMP15	MMP-15|MT2-MMP|MT2MMP|MTMMP2|SMCP-2	matrix metallopeptidase 15	protein-coding
ID-398	chr15	31508030	31508442	+	0	NA	promoter-TSS (NR_135834)	promoter-TSS (NR_135834)	12	NR_135834	102725022	Hs.664541	NR_135834		LINC02352	-	long intergenic non-protein coding RNA 2352	ncRNA
ID-1121	chr6	169313369	169313887	+	0	NA	Intergenic	Intergenic	50849	NR_136250	105378146	Hs.343631	NR_136248		LOC105378146	-	uncharacterized LOC105378146	ncRNA
ID-1013	chr5	48290	48791	+	0	NA	Intergenic	Intergenic	-43743	NM_052909	153478	Hs.535800	NM_052909	ENSG00000153404	PLEKHG4B	-	pleckstrin homology and RhoGEF domain containing G4B	protein-coding
ID-882	chr22	43525060	43525397	+	0	NA	exon (NM_001197, exon 5 of 5)	exon (NM_001197, exon 5 of 5)	14175	NR_046423	27349	Hs.349111	NM_014507	ENSG00000100294	MCAT	FASN2C|MCT|MCT1|MT|NET62|fabD	malonyl-CoA-acyl carrier protein transacylase	protein-coding
ID-587	chr17	73267097	73267445	+	0	NA	promoter-TSS (NM_001363806)	promoter-TSS (NM_001363806)	40	NM_001242498	57409	Hs.325631	NM_020679	ENSG00000125457	MIF4GD	AD023|MIFD|SLIP1	MIF4G domain containing	protein-coding
ID-518	chr16	89913882	89914351	+	0	NA	intron (NM_032451, intron 2 of 14)	intron (NM_032451, intron 2 of 14)	19233	NM_032451	84501	Hs.461786	NM_032451	ENSG00000204991	SPIRE2	Spir-2	spire type actin nucleation factor 2	protein-coding
ID-102	chr1	153949522	153949798	+	0	NA	exon (NM_006694, exon 1 of 5)	exon (NM_006694, exon 1 of 5)	490	NM_006694	10899	Hs.6396	NM_006694	ENSG00000143543	JTB	HJTB|HSPC222|PAR|hJT	jumping translocation breakpoint	protein-coding
ID-1176	chr7	102328799	102329131	+	0	NA	intron (NR_146066, intron 7 of 11)	intron (NR_146066, intron 7 of 11)	-16783	NM_032959	246721	Hs.610255	NM_032958	ENSG00000267645	POLR2J2	HRPB11B|POLR2J3|RPB11b1|RPB11b2	RNA polymerase II subunit J2	protein-coding
ID-1302	chr9	135124586	135124839	+	0	NA	Intergenic	Intergenic	87267	NM_032536	84628	Hs.163642	NM_032536	ENSG00000196358	NTNG2	LHLL9381|Lmnt2|NTNG1|bA479K20.1	netrin G2	protein-coding
ID-870	chr22	31536405	31536716	+	0	NA	promoter-TSS (NM_015715)	promoter-TSS (NM_015715)	-66	NM_015715	50487	Hs.149623	NM_015715	ENSG00000100078	PLA2G3	GIII-SPLA2|SPLA2III|sPLA2-III	phospholipase A2 group III	protein-coding
ID-671	chr19	4759967	4760215	+	0	NA	Intergenic	Intergenic	-9026	NR_027148	284424	Hs.326728	NM_174947	ENSG00000176840	MIR7-3HG	C19orf30|Huh7|LINC00306|NCRNA00306|PGSF1|uc002mbe.2	MIR7-3 host gene	ncRNA
ID-79	chr1	59350981	59351336	+	0	NA	intron (NR_108106, intron 1 of 1)	intron (NR_108106, intron 1 of 1)	100335	NR_034015	100131060	Hs.680604	NR_034014	ENSG00000234807	LINC01135	-	long intergenic non-protein coding RNA 1135	ncRNA
ID-992	chr4	120782955	120783246	+	0	NA	Intergenic	MER70B|LTR|ERVL	-57430	NR_110660	101927007	Hs.143958	NR_110660	ENSG00000250772	LINC01365	-	long intergenic non-protein coding RNA 1365	ncRNA
ID-189	chr10	135087093	135087375	+	0	NA	intron (NM_001109, intron 5 of 22)	intron (NM_001109, intron 5 of 22)	3138	NM_001164490	101	Hs.501574	NM_001109	ENSG00000151651	ADAM8	CD156|CD156a|MS2	ADAM metallopeptidase domain 8	protein-coding
ID-257	chr11	78128355	78128725	+	0	NA	intron (NM_080491, intron 1 of 9)	CpG	326	NM_080491	9846	Hs.429434	NM_012296	ENSG00000033327	GAB2	-	GRB2 associated binding protein 2	protein-coding
ID-812	chr20	31124599	31125106	+	0	NA	intron (NM_001256798, intron 1 of 10)	C-rich|Low_complexity|Low_complexity	27090	NR_110619	101929698	Hs.638392	NR_110619	ENSG00000277301	LOC101929698	-	uncharacterized LOC101929698	ncRNA
ID-207	chr11	2114373	2114717	+	0	NA	Intergenic	Intergenic	40894	NR_030158	619552		NR_030158	ENSG00000207805	MIR483	MIRN483|hsa-mir-483|mir-483	microRNA 483	ncRNA
ID-1323	chr9	139964587	139964837	+	0	NA	exon (NM_178448, exon 1 of 6)	exon (NM_178448, exon 1 of 6)	297	NM_178448	89958	Hs.19322	NM_178448	ENSG00000186193	SAPCD2	C9orf140|p42.3	suppressor APC domain containing 2	protein-coding
ID-938	chr3	177077109	177077498	+	0	NA	Intergenic	Intergenic	65073	NR_047465	100820709	Hs.518409	NR_047465	ENSG00000203645	LINC00501	-	long intergenic non-protein coding RNA 501	ncRNA
ID-1282	chr9	112969344	112969709	+	0	NA	intron (NM_001012993, intron 1 of 1)	intron (NM_001012993, intron 1 of 1)	887	NM_001012993	401546	Hs.125608	NM_001012993	ENSG00000188959	C9orf152	bA470J20.2	chromosome 9 open reading frame 152	protein-coding
ID-914	chr3	50208992	50209415	+	0	NA	intron (NM_004186, intron 2 of 18)	intron (NM_004186, intron 2 of 18)	12751	NM_001318800	6405	Hs.32981	NM_004186	ENSG00000001617	SEMA3F	SEMA-IV|SEMA4|SEMAK	semaphorin 3F	protein-coding
ID-1280	chr9	100565626	100565974	+	0	NA	intron (NR_147055, intron 5 of 10)	CpG	49562	NR_147055	101928337		NR_147055	ENSG00000236130	PTCSC2	-	papillary thyroid carcinoma susceptibility candidate 2	ncRNA
ID-328	chr13	22245120	22245411	+	0	NA	promoter-TSS (NM_002010)	promoter-TSS (NM_002010)	53	NM_002010	2254	Hs.111	NM_002010	ENSG00000102678	FGF9	FGF-9|GAF|HBFG-9|HBGF-9|SYNS3	fibroblast growth factor 9	protein-coding
ID-1103	chr6	123092140	123092451	+	0	NA	intron (NM_001319042, intron 1 of 3)	LTR67B|LTR|ERVL	-8325	NM_001319039	2173	Hs.26770	NM_001446	ENSG00000164434	FABP7	B-FABP|BLBP|FABPB|MRG	fatty acid binding protein 7	protein-coding
ID-986	chr4	75719093	75719430	+	0	NA	intron (NM_001729, intron 1 of 5)	CpG	472	NM_001316963	685	Hs.591704	NM_001729	ENSG00000174808	BTC	-	betacellulin	protein-coding
ID-258	chr11	82803899	82804221	+	0	NA	Intergenic	Intergenic	20952	NR_038903	100506233	Hs.503429	NR_038903	ENSG00000246067	RAB30-DT	RAB30-AS1	RAB30 divergent transcript	ncRNA
ID-756	chr2	99758083	99758422	+	0	NA	promoter-TSS (NM_001349012)	promoter-TSS (NM_001349012)	-86	NM_182911	80705	Hs.120267	NM_025244	ENSG00000135951	TSGA10	CEP4L|CT79|SPGF26	testis specific 10	protein-coding
ID-105	chr1	155035489	155035737	+	0	NA	promoter-TSS (NM_182689)	promoter-TSS (NM_182689)	-603	NM_182690	1945	Hs.449913	NM_005227	ENSG00000243364	EFNA4	EFL4|EPLG4|LERK4	ephrin A4	protein-coding
ID-1286	chr9	126030929	126031327	+	0	NA	promoter-TSS (NM_018387)	promoter-TSS (NM_018387)	-263	NM_018387	55342	Hs.287659	NM_018387	ENSG00000165209	STRBP	HEL162|ILF3L|SPNR|p74	spermatid perinuclear RNA binding protein	protein-coding
ID-697	chr19	40324113	40324413	+	0	NA	TTS (NM_001436)	TTS (NM_001436)	539	NM_004714	9149	Hs.130988	NM_004714	ENSG00000105204	DYRK1B	AOMS3|MIRK	dual specificity tyrosine phosphorylation regulated kinase 1B	protein-coding
ID-1312	chr9	139383104	139383431	+	0	NA	Intergenic	Intergenic	-5056	NM_001276418	9919	Hs.522500	NM_014866	ENSG00000148396	SEC16A	KIAA0310|SEC16L|p250	SEC16 homolog A, endoplasmic reticulum export factor	protein-coding
ID-741	chr2	47567031	47567416	+	0	NA	intron (NR_110208, intron 1 of 4)	intron (NR_110208, intron 1 of 4)	4769	NR_001568	618		NR_001568	ENSG00000236824	BCYRN1	BC200|BC200a|LINC00004|NCRNA00004	brain cytoplasmic RNA 1	ncRNA
ID-122	chr1	204183051	204183514	+	0	NA	promoter-TSS (NM_198447)	promoter-TSS (NM_198447)	-166	NM_198447	127845	Hs.532401	NM_198447	ENSG00000174567	GOLT1A	CGI-141|GOT1|HMFN1187|YMR292W|hGOT1b	golgi transport 1A	protein-coding
ID-152	chr10	11059755	11060074	+	0	NA	promoter-TSS (NM_006561)	promoter-TSS (NM_006561)	21	NM_006561	10659	Hs.309288	NM_006561	ENSG00000048740	CELF2	BRUNOL3|CELF-2|CUG-BP2|CUGBP2|ETR-3|ETR3|NAPOR	CUGBP Elav-like family member 2	protein-coding
ID-1087	chr6	36098004	36098432	+	0	NA	promoter-TSS (NR_072996)	promoter-TSS (NR_072996)	-72	NR_072996	5603	Hs.178695	NM_002754	ENSG00000156711	MAPK13	MAPK 13|MAPK-13|PRKM13|SAPK4|p38delta	mitogen-activated protein kinase 13	protein-coding
ID-137	chr1	229307675	229307963	+	0	NA	Intergenic	Intergenic	2729	NR_039659	100616234		NR_039659	ENSG00000283468	MIR4454	-	microRNA 4454	ncRNA
ID-1262	chr9	33229423	33229688	+	0	NA	Intergenic	Intergenic	-10610	NM_014471	27290	Hs.555934	NM_014471	ENSG00000122711	SPINK4	HEL136|PEC-60|PEC60	serine peptidase inhibitor, Kazal type 4	protein-coding
ID-150	chr10	6205533	6206057	+	0	NA	intron (NM_001282630, intron 1 of 14)	CpG	-11570	NR_039698	100628560		NR_039698	ENSG00000283634	MIR3155B	hsa-mir-3155b	microRNA 3155b	ncRNA
ID-605	chr17	79313635	79313900	+	0	NA	Intergenic	Intergenic	-30719	NR_038080	284185	Hs.631762	NM_178519		LINC00482	C17orf55	long intergenic non-protein coding RNA 482	ncRNA
ID-1084	chr6	31465706	31466002	+	0	NA	promoter-TSS (NM_005931)	promoter-TSS (NM_005931)	-68	NM_005931	4277	Hs.731446	NM_005931	ENSG00000204516	MICB	PERB11.2	MHC class I polypeptide-related sequence B	protein-coding
ID-644	chr19	750702	751151	+	0	NA	promoter-TSS (NR_135168)	promoter-TSS (NR_135168)	-186	NM_173481	126353	Hs.439180	NM_173481	ENSG00000099812	MISP	C19orf21|MISP1	mitotic spindle positioning	protein-coding
ID-92	chr1	94713182	94713497	+	0	NA	promoter-TSS (NM_001328665)	promoter-TSS (NM_001328665)	-37	NM_001328664	9411	Hs.483238	NM_004815	ENSG00000137962	ARHGAP29	PARG1	Rho GTPase activating protein 29	protein-coding
ID-807	chr20	18036966	18037388	+	0	NA	intron (NM_001303462, intron 1 of 2)	CpG	1383	NM_021220	58495	Hs.661013	NM_021220	ENSG00000125850	OVOL2	CHED|CHED1|CHED2|EUROIMAGE566589|PPCD1|ZNF339	ovo like zinc finger 2	protein-coding
ID-226	chr11	32417861	32418117	+	0	NA	intron (NM_024424, intron 6 of 9)	intron (NM_024424, intron 6 of 9)	3957	NM_001367854	7490	Hs.591980	NM_000378	ENSG00000184937	WT1	AWT1|GUD|NPHS4|WAGR|WIT-2|WT33	WT1 transcription factor	protein-coding
ID-885	chr22	46503131	46503555	+	0	NA	intron (NR_027033, intron 4 of 5)	intron (NR_027033, intron 4 of 5)	-5286	NR_029478	406883		NR_029478	ENSG00000283990	MIRLET7A3	LET7A3|MIRNLET7A3|let-7a-3	microRNA let-7a-3	ncRNA
ID-545	chr17	17743515	17743875	+	0	NA	Intergenic	CpG	-3370	NM_004176	6720	Hs.592123	NM_004176	ENSG00000072310	SREBF1	SREBP1|bHLHd1	sterol regulatory element binding transcription factor 1	protein-coding
ID-1066	chr5	179719360	179719609	+	0	NA	promoter-TSS (NM_139069)	promoter-TSS (NM_139069)	-401	NM_001364607	5601	Hs.484371	NM_002752	ENSG00000050748	MAPK9	JNK-55|JNK2|JNK2A|JNK2ALPHA|JNK2B|JNK2BETA|PRKM9|SAPK|SAPK1a|p54a|p54aSAPK	mitogen-activated protein kinase 9	protein-coding
ID-974	chr4	15939753	15940032	+	0	NA	5' UTR (NM_005130, exon 2 of 3)	5' UTR (NM_005130, exon 2 of 3)	471	NM_005130	9982	Hs.1690	NM_005130	ENSG00000137440	FGFBP1	FGF-BP|FGF-BP1|FGFBP|FGFBP-1|HBP17	fibroblast growth factor binding protein 1	protein-coding
ID-745	chr2	56411548	56411900	+	0	NA	5' UTR (NM_001348512, exon 1 of 7)	5' UTR (NM_001348512, exon 1 of 7)	466	NM_001348516	114800	Hs.117136	NM_001080433	ENSG00000055813	CCDC85A	-	coiled-coil domain containing 85A	protein-coding
ID-750	chr2	70056602	70056882	+	0	NA	promoter-TSS (NM_178439)	promoter-TSS (NM_178439)	-50	NM_178439	64395	Hs.293971	NM_178439	ENSG00000087338	GMCL1	BTBD13|GCL|GCL1|SPATA29	germ cell-less 1, spermatogenesis associated	protein-coding
ID-130	chr1	220863455	220863786	+	0	NA	promoter-TSS (NM_024709)	promoter-TSS (NM_024709)	-85	NM_024709	79762	Hs.519839	NM_024709	ENSG00000162817	C1orf115	-	chromosome 1 open reading frame 115	protein-coding
ID-641	chr19	456688	457470	+	0	NA	intron (NM_012435, intron 1 of 12)	intron (NM_012435, intron 1 of 12)	3917	NM_012435	25759	Hs.30965	NM_012435	ENSG00000129946	SHC2	SCK|SHCB|SLI	SHC adaptor protein 2	protein-coding
ID-1304	chr9	136837242	136837503	+	0	NA	intron (NM_001134398, intron 1 of 29)	intron (NM_001134398, intron 1 of 29)	20074	NM_001134398	7410	Hs.369921	NM_003371	ENSG00000160293	VAV2	VAV-2	vav guanine nucleotide exchange factor 2	protein-coding
ID-296	chr12	65066619	65066965	+	0	NA	intron (NM_178169, intron 1 of 4)	intron (NM_178169, intron 1 of 4)	-50407	NR_037515	100500856		NR_037515	ENSG00000266016	MIR548Z	-	microRNA 548z	ncRNA
ID-1247	chr8	144952498	144952845	+	0	NA	promoter-TSS (NM_031308)	promoter-TSS (NM_031308)	-39	NM_031308	83481	Hs.200412	NM_031308	ENSG00000261150	EPPK1	EPIPL|EPIPL1	epiplakin 1	protein-coding
ID-486	chr16	68756120	68756524	+	0	NA	Intergenic	Intergenic	-14873	NM_001317186	999	Hs.461086	NM_004360	ENSG00000039068	CDH1	Arc-1|BCDS1|CD324|CDHE|ECAD|LCAM|UVO	cadherin 1	protein-coding
ID-1129	chr7	985340	985605	+	0	NA	promoter-TSS (NM_001284309)	promoter-TSS (NM_001284309)	-20	NM_001284309	11033	Hs.602573	NM_006869	ENSG00000105963	ADAP1	CENTA1|GCS1L|p42IP4	ArfGAP with dual PH domains 1	protein-coding
ID-1271	chr9	71736584	71737215	+	0	NA	intron (NM_001369870, intron 1 of 23)	CpG	484	NM_001369870	9414	Hs.50382	NM_004817	ENSG00000119139	TJP2	C9DUPq21.11|DFNA51|DUP9q21.11|PFIC4|X104|ZO2	tight junction protein 2	protein-coding
ID-584	chr17	70409303	70409715	+	0	NA	intron (NR_036488, intron 3 of 3)	intron (NR_036488, intron 3 of 3)	70557	NR_135222	146795	Hs.651743	NR_135222	ENSG00000264026	LINC02003	-	long intergenic non-protein coding RNA 2003	ncRNA
ID-358	chr14	28464987	28465254	+	0	NA	Intergenic	Intergenic	-322693	NR_148992	728755	Hs.652058	NR_148991	ENSG00000258932	LOC728755	-	uncharacterized LOC728755	ncRNA
ID-1034	chr5	95819646	95819981	+	0	NA	intron (NR_130776, intron 4 of 4)	intron (NR_130776, intron 4 of 4)	-50861	NM_000439	5122	Hs.78977	NM_000439	ENSG00000175426	PCSK1	BMIQ12|NEC1|PC1|PC3|SPC3	proprotein convertase subtilisin/kexin type 1	protein-coding
ID-1069	chr6	2839659	2840091	+	0	NA	intron (NR_073111, intron 2 of 7)	intron (NR_073111, intron 2 of 7)	2222	NR_073111	1992	Hs.381167	NM_030666	ENSG00000021355	SERPINB1	EI|ELANH2|HEL-S-27|HEL57|LEI|M/NEI|MNEI|PI-2|PI2	serpin family B member 1	protein-coding
ID-949	chr4	616250	616822	+	0	NA	Intergenic	Intergenic	-2827	NM_001145291	5158	Hs.623810	NM_000283	ENSG00000133256	PDE6B	CSNB3|CSNBAD2|GMP-PDEbeta|PDEB|RP40|rd1	phosphodiesterase 6B	protein-coding
ID-1180	chr7	130578968	130579253	+	0	NA	intron (NR_110472, intron 2 of 3)	intron (NR_110472, intron 2 of 3)	-16812	NR_029517	407024		NR_029517	ENSG00000283797	MIR29B1	MIRN29B1|miR-29b|miRNA29B1|mir-29b-1	microRNA 29b-1	ncRNA
ID-1094	chr6	52254668	52254946	+	0	NA	intron (NM_133367, intron 1 of 1)	intron (NM_133367, intron 1 of 1)	27858	NM_133367	85315	Hs.239388	NM_133367	ENSG00000170915	PAQR8	C6orf33|LMPB1|MPRB	progestin and adipoQ receptor family member 8	protein-coding
ID-1292	chr9	130689874	130690225	+	0	NA	promoter-TSS (NM_173492)	promoter-TSS (NM_173492)	-279	NM_173492	138429	Hs.734928	NM_173492	ENSG00000167103	PIP5KL1	PIPKH	phosphatidylinositol-4-phosphate 5-kinase like 1	protein-coding
ID-233	chr11	61809688	61810018	+	0	NA	Intergenic	Intergenic	-74747	NM_002032	2495	Hs.524910	NM_002032	ENSG00000167996	FTH1	FHC|FTH|FTHL6|HFE5|PIG15|PLIF	ferritin heavy chain 1	protein-coding
ID-447	chr16	2390107	2390878	+	0	NA	promoter-TSS (NR_003574)	promoter-TSS (NR_003574)	237	NM_001089	21	Hs.26630	NM_001089	ENSG00000167972	ABCA3	ABC-C|ABC3|EST111653|LBM180|SMDP3	ATP binding cassette subfamily A member 3	protein-coding
ID-262	chr11	116643654	116643987	+	0	NA	promoter-TSS (NM_001159736)	promoter-TSS (NM_001159736)	-106	NM_001159736	84811	Hs.437341	NM_032725	ENSG00000137656	BUD13	Cwc26|fSAP71	BUD13 homolog	protein-coding
ID-1249	chr8	145017351	145017717	+	0	NA	promoter-TSS (NM_201383)	promoter-TSS (NM_201383)	619	NM_201382	5339	Hs.434248	NM_000445	ENSG00000178209	PLEC	EBS1|EBSMD|EBSND|EBSO|EBSOG|EBSPA|HD1|LGMD2Q|LGMDR17|PCN|PLEC1|PLEC1b|PLTN	plectin	protein-coding
ID-932	chr3	166162583	166162912	+	0	NA	Intergenic	MER52A|LTR|ERV1	-453724	NR_135545	105374194		NR_135545		LOC105374194	inv3q26.1	uncharacterized LOC105374194	ncRNA
ID-769	chr2	159810421	159810700	+	0	NA	Intergenic	Intergenic	-14586	NM_001145909	85461	Hs.61590	NM_033394	ENSG00000115183	TANC1	ROLSB|TANC	tetratricopeptide repeat, ankyrin repeat and coiled-coil containing 1	protein-coding
ID-803	chr20	400173	400861	+	0	NA	intron (NM_001323956, intron 6 of 10)	intron (NM_001323956, intron 6 of 10)	11574	NM_001323958	10616	Hs.29546	NM_006462	ENSG00000125826	RBCK1	C20orf18|HOIL-1|HOIL1|PBMEI|PGBM1|RBCK2|RNF54|UBCE7IP3|XAP3|XAP4|ZRANB4	RANBP2-type and C3HC4-type zinc finger containing 1	protein-coding
ID-1041	chr5	119704964	119705422	+	0	NA	Intergenic	MER52A|LTR|ERV1	-94780	NM_016644	51334	Hs.157461	NM_016644	ENSG00000184838	PRR16	DSC54|LARGEN	proline rich 16	protein-coding
ID-632	chr18	56452502	56452872	+	0	NA	Intergenic	Intergenic	-28425	NR_146904	105372147	Hs.210837	NR_146904	ENSG00000267593	LINC01926	-	long intergenic non-protein coding RNA 1926	ncRNA
ID-29	chr1	6543160	6543490	+	0	NA	intron (NM_001042663, intron 2 of 21)	intron (NM_001042663, intron 2 of 21)	2204	NM_001265593	57449	Hs.284232	NM_020631	ENSG00000171680	PLEKHG5	CMTRIC|DSMA4|GEF720|Syx|Tech	pleckstrin homology and RhoGEF domain containing G5	protein-coding
ID-936	chr3	171858213	171858510	+	0	NA	intron (NM_022763, intron 3 of 25)	intron (NM_022763, intron 3 of 25)	100040	NM_001135095	64778	Hs.744888	NM_022763	ENSG00000075420	FNDC3B	FAD104|PRO4979|YVTM2421	fibronectin type III domain containing 3B	protein-coding
ID-341	chr13	111158411	111158763	+	0	NA	intron (NM_001846, intron 45 of 47)	intron (NM_001846, intron 45 of 47)	1939	NR_046583	100874203	Hs.508716	NR_046583	ENSG00000232814	COL4A2-AS1	-	COL4A2 antisense RNA 1	ncRNA
ID-862	chr21	45847731	45848060	+	0	NA	intron (NM_001320350, intron 28 of 32)	intron (NM_001320350, intron 28 of 32)	-2449	NR_109964	101928607	Hs.666176	NR_109964		TRPM2-AS	TRPM2-AS1	TRPM2 antisense RNA	ncRNA
ID-572	chr17	46703186	46703518	+	0	NA	exon (NM_024017, exon 1 of 2)	exon (NM_024017, exon 1 of 2)	368	NM_024017	3219	Hs.463350	NM_024017	ENSG00000170689	HOXB9	HOX-2.5|HOX2|HOX2E	homeobox B9	protein-coding
ID-817	chr20	32384302	32384711	+	0	NA	intron (NR_110623, intron 2 of 3)	intron (NR_110623, intron 2 of 3)	14399	NR_110623	101929746	Hs.504633	NR_110623	ENSG00000230753	ZNF341-AS1	-	ZNF341 antisense RNA 1	ncRNA
ID-154	chr10	37578786	37579108	+	0	NA	Intergenic	MER83|LTR|ERV1	-19167	NR_104061	101929520	Hs.144151	NR_104061	ENSG00000235687	LINC00993	-	long intergenic non-protein coding RNA 993	ncRNA
ID-620	chr17	81054215	81054563	+	0	NA	Intergenic	Intergenic	15367	NM_001363853	284207	Hs.378821	NM_001004431	ENSG00000176845	METRNL	-	meteorin like, glial cell differentiation regulator	protein-coding
ID-999	chr4	141073149	141073464	+	0	NA	intron (NM_018717, intron 1 of 4)	CpG	2032	NM_018717	55534	Hs.586165	NM_018717	ENSG00000196782	MAML3	CAGH3|ERDA3|GDN|MAM-2|MAM2|TNRC3|mam-3	mastermind like transcriptional coactivator 3	protein-coding
ID-624	chr18	20263427	20263743	+	0	NA	Intergenic	Intergenic	103215	NR_110782	101927571	Hs.335020	NR_110782	ENSG00000266850	LOC101927571	-	uncharacterized LOC101927571	ncRNA
ID-603	chr17	79178359	79178694	+	0	NA	intron (NM_001319229, intron 5 of 24)	(CACCG)n|Simple_repeat|Simple_repeat	18239	NM_001319229	22994	Hs.514578	NM_014984	ENSG00000141577	CEP131	AZ1|AZI1|ZA1	centrosomal protein 131	protein-coding
ID-608	chr17	79486436	79486745	+	0	NA	Intergenic	CpG	-6765	NR_037688	71	Hs.514581	NM_001614	ENSG00000184009	ACTG1	ACT|ACTG|DFNA20|DFNA26|HEL-176	actin gamma 1	protein-coding
ID-1238	chr8	143544961	143545339	+	0	NA	intron (NM_001702, intron 1 of 30)	intron (NM_001702, intron 1 of 30)	14140	NM_001702	575	Hs.194654	NM_001702	ENSG00000181790	ADGRB1	BAI1|GDAIF	adhesion G protein-coupled receptor B1	protein-coding
ID-1157	chr7	72971412	72971757	+	0	NA	promoter-TSS (NR_036682)	promoter-TSS (NR_036682)	-18	NR_036682	9275	Hs.647051	NM_001707	ENSG00000106635	BCL7B	-	BAF chromatin remodeling complex subunit BCL7B	protein-coding
ID-544	chr17	17731642	17731891	+	0	NA	intron (NM_001005291, intron 1 of 19)	intron (NM_001005291, intron 1 of 19)	-4822	NM_001321096	6720	Hs.592123	NM_004176	ENSG00000072310	SREBF1	SREBP1|bHLHd1	sterol regulatory element binding transcription factor 1	protein-coding
ID-1022	chr5	1246890	1247280	+	0	NA	TTS (NM_182632)	TTS (NM_182632)	21589	NM_182632	348932	Hs.213284	NM_182632	ENSG00000164363	SLC6A18	Xtrp2	solute carrier family 6 member 18	protein-coding
ID-1056	chr5	156693262	156693701	+	0	NA	intron (NM_001291722, intron 1 of 31)	CpG	348	NM_001037333	26999	Hs.519702	NM_014376	ENSG00000055163	CYFIP2	EIEE65|PIR121	cytoplasmic FMR1 interacting protein 2	protein-coding
ID-1187	chr7	150064976	150065404	+	0	NA	promoter-TSS (NM_001099696)	promoter-TSS (NM_001099696)	5	NM_001362746	29803	Hs.647086	NM_013400	ENSG00000214022	REPIN1	AP4|RIP60|ZNF464|Zfp464	replication initiator 1	protein-coding
ID-61	chr1	29213466	29213750	+	0	NA	promoter-TSS (NM_004437)	promoter-TSS (NM_004437)	-4	NM_001166007	2035	Hs.175437	NM_004437	ENSG00000159023	EPB41	4.1R|EL1|HE	erythrocyte membrane protein band 4.1	protein-coding
ID-30	chr1	7427391	7427640	+	0	NA	intron (NM_001349609, intron 5 of 22)	intron (NM_001349609, intron 5 of 22)	22299	NR_146200	102725193	Hs.666120	NR_146199	ENSG00000237728	LOC102725193	-	uncharacterized LOC102725193	ncRNA
ID-273	chr12	9217623	9217936	+	0	NA	promoter-TSS (NR_034140)	promoter-TSS (NR_034140)	6	NR_137424	144571	Hs.592432	NR_026971	ENSG00000245105	A2M-AS1	-	A2M antisense RNA 1	ncRNA
ID-940	chr3	184277104	184277530	+	0	NA	Intergenic	Intergenic	-2256	NM_004443	2049	Hs.2913	NM_004443	ENSG00000182580	EPHB3	EK2|ETK2|HEK2|TYRO6	EPH receptor B3	protein-coding
ID-555	chr17	36754850	36755109	+	0	NA	intron (NM_025248, intron 1 of 18)	intron (NM_025248, intron 1 of 18)	7226	NM_025248	80725	Hs.448872	NM_025248	ENSG00000277363	SRCIN1	P140|SNIP	SRC kinase signaling inhibitor 1	protein-coding
ID-1149	chr7	44078629	44078998	+	0	NA	non-coding (NR_015401, exon 1 of 3)	non-coding (NR_015401, exon 1 of 3)	165	NR_072981	255031	Hs.633978	NR_015401		LINC00957	-	long intergenic non-protein coding RNA 957	ncRNA
ID-331	chr13	27557361	27557642	+	0	NA	Intergenic	Intergenic	-142169	NR_046547	100874070	Hs.524923	NR_046547		USP12-AS1	-	USP12 antisense RNA 1	ncRNA
ID-304	chr12	100967627	100967945	+	0	NA	intron (NM_001303130, intron 1 of 8)	CpG	324	NM_001363672	283431	Hs.20575	NM_174942	ENSG00000139354	GAS2L3	G2L3	growth arrest specific 2 like 3	protein-coding
ID-558	chr17	38225981	38226674	+	0	NA	intron (NM_199334, intron 1 of 8)	intron (NM_199334, intron 1 of 8)	7109	NM_199334	7067	Hs.724	NM_003250	ENSG00000126351	THRA	AR7|CHNG6|EAR7|ERB-T-1|ERBA|ERBA1|NR1A1|THRA1|THRA2|c-ERBA-1	thyroid hormone receptor alpha	protein-coding
ID-477	chr16	50537859	50538203	+	0	NA	Intergenic	Intergenic	-44276	NM_033119	85407	Hs.187578	NM_033119	ENSG00000140807	NKD1	Naked1	NKD inhibitor of WNT signaling pathway 1	protein-coding
ID-850	chr21	37529440	37529717	+	0	NA	promoter-TSS (NR_038894)	promoter-TSS (NR_038894)	498	NM_001320714	9980	Hs.204575	NM_005128	ENSG00000142197	DOP1B	21orf5|C21orf5|DOPEY2	DOP1 leucine zipper like protein B	protein-coding
ID-412	chr15	69846593	69846902	+	0	NA	Intergenic	Intergenic	-7312	NR_026979	145837	Hs.410126	NR_026979		DRAIC	-	downregulated RNA in cancer, inhibitor of cell invasion and migration	ncRNA
ID-1252	chr8	145315714	145316040	+	0	NA	exon (NM_032450, exon 41 of 44)	exon (NM_032450, exon 41 of 44)	1763	NR_107057	102465906		NR_107057	ENSG00000284054	MIR7112	MIR7112-1|MIR7112-2|hsa-mir-7112|hsa-mir-7112-1|hsa-mir-7112-2	microRNA 7112	ncRNA
ID-267	chr11	130016296	130016589	+	0	NA	Intergenic	Intergenic	-13235	NM_021978	6768	Hs.504315	NM_021978	ENSG00000149418	ST14	ARCI11|HAI|MT-SP1|MTSP1|PRSS14|SNC19|TADG15|TMPRSS14	suppression of tumorigenicity 14	protein-coding
ID-627	chr18	32556744	32557256	+	0	NA	5' UTR (NM_001143826, exon 1 of 8)	5' UTR (NM_001143826, exon 1 of 8)	108	NM_001143826	10982	Hs.532824	NM_014268	ENSG00000166974	MAPRE2	CSCSC2|EB1|EB2|RP1	microtubule associated protein RP/EB family member 2	protein-coding
ID-1025	chr5	1512896	1513144	+	0	NA	intron (NM_024830, intron 1 of 13)	intron (NM_024830, intron 1 of 13)	-2049	NR_106723	102466103		NR_106723	ENSG00000273742	MIR6075	hsa-mir-6075	microRNA 6075	ncRNA
ID-125	chr1	205276373	205276653	+	0	NA	intron (NM_030952, intron 4 of 6)	intron (NM_030952, intron 4 of 6)	14360	NM_030952	81788	Hs.497512	NM_030952	ENSG00000163545	NUAK2	SNARK	NUAK family kinase 2	protein-coding
ID-774	chr2	175260405	175260700	+	0	NA	promoter-TSS (NM_004882)	promoter-TSS (NM_004882)	94	NM_024583	79634	Hs.470679	NM_024583	ENSG00000144306	SCRN3	SES3	secernin 3	protein-coding
ID-260	chr11	94800533	94800830	+	0	NA	non-coding (NR_103726, exon 1 of 2)	non-coding (NR_103726, exon 1 of 2)	640	NR_103726	10929	Hs.476680	NM_032102	ENSG00000263465	SRSF8	DSM-1|SFRS2B|SRP46	serine and arginine rich splicing factor 8	protein-coding
ID-158	chr10	64027848	64028096	+	0	NA	intron (NM_001282941, intron 1 of 4)	intron (NM_001282941, intron 1 of 4)	631	NM_145307	219790	Hs.58559	NM_145307	ENSG00000182010	RTKN2	PLEKHK1|bA531F24.1	rhotekin 2	protein-coding
ID-34	chr1	12226744	12226992	+	0	NA	promoter-TSS (NR_107000)	promoter-TSS (NR_107000)	-132	NR_107000	102465836		NR_107000	ENSG00000283789	MIR7846	hsa-mir-7846	microRNA 7846	ncRNA
ID-442	chr16	1820406	1820654	+	0	NA	TTS (NM_015133)	TTS (NM_015133)	1180	NM_002513	4832	Hs.514065	NM_002513	ENSG00000103024	NME3	DR-nm23|NDPK-C|NDPKC|NM23-H3|NM23H3|c371H6.2	NME/NM23 nucleoside diphosphate kinase 3	protein-coding
ID-897	chr3	9975205	9975599	+	0	NA	promoter-TSS (NM_001031717)	promoter-TSS (NM_001031717)	-116	NM_001077415	78987	Hs.9383	NM_015513	ENSG00000163703	CRELD1	AVSD2|CIRRIN	cysteine rich with EGF like domains 1	protein-coding
ID-305	chr12	110011011	110011282	+	0	NA	promoter-TSS (NM_001301182)	promoter-TSS (NM_001301182)	163	NR_038118	326625	Hs.12106	NM_052845	ENSG00000139428	MMAB	ATR|CFAP23|cblB|cob	metabolism of cobalamin associated B	protein-coding
ID-983	chr4	69590144	69590393	+	0	NA	Intergenic	LTR1B|LTR|ERV1	-53898	NM_001076	7366	Hs.150207	NM_001076	ENSG00000196620	UGT2B15	HLUG4|UDPGT 2B8|UDPGT2B15|UDPGTH3|UGT2B8	UDP glucuronosyltransferase family 2 member B15	protein-coding
ID-1096	chr6	74363134	74363710	+	0	NA	intron (NM_012434, intron 1 of 10)	CpG	293	NM_012434	26503	Hs.597422	NM_012434	ENSG00000119899	SLC17A5	AST|ISSD|NSD|SD|SIALIN|SIASD|SLD	solute carrier family 17 member 5	protein-coding
ID-347	chr13	113737908	113738256	+	0	NA	intron (NM_024979, intron 17 of 29)	intron (NM_024979, intron 17 of 29)	-22020	NM_001267554	2155	Hs.36989	NM_000131	ENSG00000057593	F7	SPCA	coagulation factor VII	protein-coding
ID-702	chr19	42748833	42749169	+	0	NA	Intergenic	CpG	-2247	NM_019884	2931	Hs.466828	NM_019884	ENSG00000105723	GSK3A	-	glycogen synthase kinase 3 alpha	protein-coding
ID-830	chr20	60942332	60942794	+	0	NA	promoter-TSS (NM_005560)	promoter-TSS (NM_005560)	-195	NM_005560	3911	Hs.473256	NM_005560	ENSG00000130702	LAMA5	-	laminin subunit alpha 5	protein-coding
ID-57	chr1	26633046	26633303	+	0	NA	promoter-TSS (NM_001077262)	promoter-TSS (NM_001077262)	21	NM_183008	91544	Hs.145061	NM_145345	ENSG00000158062	UBXN11	COA-1|PP2243|SOC|SOCI|UBXD5	UBX domain protein 11	protein-coding
ID-21	chr1	3236887	3237514	+	0	NA	intron (NM_199454, intron 3 of 16)	intron (NM_199454, intron 3 of 16)	-134029	NM_014448	27237	Hs.87435	NM_014448	ENSG00000130762	ARHGEF16	GEF16|NBR	Rho guanine nucleotide exchange factor 16	protein-coding
ID-460	chr16	17398016	17398378	+	0	NA	intron (NM_022166, intron 2 of 11)	intron (NM_022166, intron 2 of 11)	166620	NM_022166	64131	Hs.22907	NM_022166	ENSG00000103489	XYLT1	DBQD2|PXYLT1|XT-I|XT1|XTI|XYLTI|xylT-I	xylosyltransferase 1	protein-coding
ID-705	chr19	45198156	45198525	+	0	NA	Intergenic	L2b|LINE|L2	-4081	NM_001039213	388551	Hs.456381	NM_001039213	ENSG00000213892	CEACAM16	CEAL2|DFNA4B|DFNB113	carcinoembryonic antigen related cell adhesion molecule 16	protein-coding
ID-146	chr10	1613809	1614321	+	0	NA	intron (NM_018702, intron 1 of 9)	(TGAG)n|Simple_repeat|Simple_repeat	25110	NR_152792	642394	Hs.568831	NM_001098830	ENSG00000205696	ADARB2-AS1	C10orf109|NCRNA00168	ADARB2 antisense RNA 1	ncRNA
ID-200	chr11	798345	798593	+	0	NA	promoter-TSS (NM_001191060)	promoter-TSS (NM_001191060)	-188	NM_001191061	79751	Hs.99486	NM_024698	ENSG00000177542	SLC25A22	EIEE3|GC-1|GC1|NET44	solute carrier family 25 member 22	protein-coding
ID-5	chr1	1058773	1059610	+	0	NA	Intergenic	(CA)n|Simple_repeat|Simple_repeat	-7722	NM_001330306	54991	Hs.235095	NM_017891	ENSG00000131591	C1orf159	-	chromosome 1 open reading frame 159	protein-coding
ID-699	chr19	42408609	42408857	+	0	NA	intron (NM_198977, intron 21 of 27)	intron (NM_198977, intron 21 of 27)	20223	NM_199002	9138	Hs.631550	NM_004706	ENSG00000076928	ARHGEF1	GEF1|IMD62|LBCL2|LSC|P115-RHOGEF|SUB1.5	Rho guanine nucleotide exchange factor 1	protein-coding
ID-126	chr1	205286656	205286990	+	0	NA	intron (NM_030952, intron 1 of 6)	intron (NM_030952, intron 1 of 6)	4050	NM_030952	81788	Hs.497512	NM_030952	ENSG00000163545	NUAK2	SNARK	NUAK family kinase 2	protein-coding
[truncated: 311 more rows]

## Sheet: Overlap
Gene name
VAPA
PIM3
LOC101927911
CLDN7
SYNGR2
CEP68
MMP15
WNT10A
RNFT2
GPR137B
LRATD2
MNX1
LRRC75A
ZNF341-AS1
MIR6770-1
FRMD1
MICALL2
MED16
DCLK2
KLF5
BHLHA9
B4GALNT4
EPS15
TRIB1
NME3
GSE1
CORO1A
[truncated: 600 more rows]
