# Supplementary material for: Loss of SNAI1 induces cellular plasticity in invasive triple-negative breast cancer cells
Source: Cell Death Dis. 2022 Sep 28;13(9):832. doi: 10.1038/s41419-022-05280-z (PMC9519755; doi:10.1038/s41419-022-05280-z)
Supplement: Supplementary file 8 — Dataset 6 [file 41419_2022_5280_MOESM8_ESM.xlsx]

## Sheet: FOXA1+DOX_annotated
PeakID (cmd=annotatePeaks.pl FOXA1+Dox_FOXA1_only_60543.bed hg19 -gtf /proj/snic2021-23-298/tools/gencode.v38.primary_assembly.annotation.gtf)	Chr	Start	End	Strand	Peak Score	Focus Ratio/Region Size	Annotation	Detailed Annotation	Distance to TSS	Nearest PromoterID	Entrez ID	Nearest Unigene	Nearest Refseq	Nearest Ensembl	Gene Name	Gene Alias	Gene Description	Gene Type
58684	chr2	222400309	222400480	+	0	NA	Intergenic	Intergenic	-4591	ENST00000363952.1	ENSG00000200822	ENST00000363952			Y_RNA			misc_RNA
57573	chr1	26435368	26435539	+	0	NA	intron (ENST00000533087.5, intron 2 of 5)	protein_coding-intron (ENST00000236342.12, intron 2 of 8)	2562	ENST00000430232.5	ENSG00000117682	ENST00000431933			DHDDS			protein_coding
58017	chr18	29360611	29360782	+	0	NA	intron (ENST00000577674.1, intron 1 of 2)	lncRNA-intron (ENST00000577674.1, intron 1 of 2)	1267	ENST00000577674.1	ENSG00000265980	ENST00000577674			CTD-2515C13.2			lncRNA
44919	chr5	146715671	146715842	+	0	NA	intron (ENST00000504198.5, intron 2 of 9)	protein_coding-intron (ENST00000336640.10, intron 1 of 8)	-8156	ENST00000515599.1	ENSG00000248568	ENST00000515599			KRT8P48			processed_pseudogene
8563	chr3	27528650	27528821	+	0	NA	Intergenic	Intergenic	3382	ENST00000419075.1	ENSG00000232167	ENST00000419075			AC137675.1			processed_pseudogene
28336	chrX	149841085	149841256	+	0	NA	intron (ENST00000629221.1, intron 1 of 2)	lncRNA-intron (ENST00000629221.1, intron 1 of 2)	15462	ENST00000629221.1	ENSG00000280752	ENST00000629221			LINC00850			lncRNA
28801	chr1	201064279	201064450	+	0	NA	intron (ENST00000681874.1, intron 21 of 42)	protein_coding-intron (ENST00000362061.4, intron 22 of 43)	-1871	ENST00000680051.1	ENSG00000081248	ENST00000681078			CACNA1S			protein_coding
5006	chr2	39982838	39983009	+	0	NA	intron (ENST00000630783.2, intron 2 of 3)	lncRNA-intron (ENST00000418854.1, intron 2 of 2)	53813	ENST00000425555.1	ENSG00000235653	ENST00000425555			AC007253.1			processed_pseudogene
55548	chr12	111933458	111933629	+	0	NA	intron (ENST00000552801.6, intron 8 of 9)	protein_coding-intron (ENST00000355445.7, intron 8 of 9)	6525	ENST00000454683.1	ENSG00000226469	ENST00000454683			ADAM1B			unitary_pseudogene
29429	chr8	127381305	127381476	+	0	NA	intron (ENST00000645438.1, intron 2 of 3)	lncRNA-intron (ENST00000501396.5, intron 1 of 2)	-19009	ENST00000630920.1	ENSG00000280997	ENST00000630920			CCAT2			lncRNA
38756	chr3	168142074	168142245	+	0	NA	Intergenic	Intergenic	-46235	ENST00000470487.6	ENSG00000173905	ENST00000479415			GOLIM4			protein_coding
55430	chr7	36427416	36427587	+	0	NA	intron (ENST00000428612.5, intron 6 of 8)	protein_coding-intron (ENST00000265748.7, intron 20 of 23)	4778	ENST00000457743.1	ENSG00000011426	ENST00000428612			ANLN			protein_coding
31922	chr8	56775413	56775584	+	0	NA	promoter-TSS (ENST00000604659.1)	processed_pseudogene-promoter-TSS (ENST00000604659.1)	-785	ENST00000604659.1	ENSG00000270328	ENST00000604659			RP11-33E15.1			processed_pseudogene
3509	chr3	67878480	67878651	+	0	NA	intron (ENST00000482677.5, intron 5 of 6)	lncRNA-intron (ENST00000482677.5, intron 5 of 6)	-125682	ENST00000478136.6	ENSG00000183662	ENST00000496687			TAFA1			protein_coding
60350	chr7	81709443	81709614	+	0	NA	intron (ENST00000457544.7, intron 13 of 17)	protein_coding-intron (ENST00000222390.11, intron 13 of 17)	-18122	ENST00000413944.3	ENSG00000233491	ENST00000412900			AC010091.1			transcribed_unitary_pseudogene
27587	chr17	62585195	62585366	+	0	NA	promoter-TSS (ENST00000582660.1)	protein_coding-promoter-TSS (ENST00000582660.1)	-316	ENST00000582660.1	ENSG00000146872	ENST00000684012			TLK2			protein_coding
18581	chr21	41870392	41870563	+	0	NA	promoter-TSS (ENST00000458654.1)	lncRNA-promoter-TSS (ENST00000458654.1)	-156	ENST00000458654.1	ENSG00000236545	ENST00000458654			AP001619.3			lncRNA
10122	chr5	119582798	119582969	+	0	NA	intron (ENST00000643897.1, intron 3 of 3)	protein_coding-intron (ENST00000515235.6, intron 22 of 24)	-27225	ENST00000510588.1	ENSG00000249919	ENST00000510588			FABP5P6			processed_pseudogene
48261	chr2	24502313	24502484	+	0	NA	intron (ENST00000496333.5, intron 1 of 2)	protein_coding-intron (ENST00000348332.8, intron 1 of 22)	10340	ENST00000405141.5	ENSG00000084676	ENST00000405141			NCOA1			protein_coding
14308	chr4	176621745	176621916	+	0	NA	Intergenic	Intergenic	11401	ENST00000503966.1	ENSG00000248480	ENST00000503966			RP11-313E19.1			processed_pseudogene
7652	chr2	162204272	162204443	+	0	NA	intron (ENST00000627638.2, intron 12 of 25)	protein_coding-intron (ENST00000188790.9, intron 12 of 25)	-1212	ENST00000465088.1	ENSG00000078098	ENST00000497414			FAP			protein_coding
35097	chr12	82073781	82073952	+	0	NA	Intergenic	Intergenic	75234	ENST00000546484.1	ENSG00000258193	ENST00000546484			RP11-362A1.2			processed_pseudogene
58546	chr6	87735587	87735758	+	0	NA	Intergenic	Intergenic	14757	ENST00000459219.1	ENSG00000238628	ENST00000459219			ENSG10010138433.1			snoRNA
22537	chr8	119668409	119668580	+	0	NA	intron (ENST00000427067.6, intron 1 of 25)	protein_coding-intron (ENST00000427067.6, intron 1 of 25)	4959	ENST00000427067.6	ENSG00000136960	ENST00000520066			ENPP2			protein_coding
1387	chr8	68284649	68284820	+	0	NA	Intergenic	Intergenic	9084	ENST00000520506.1	ENSG00000253964	ENST00000520506			RPL31P40			processed_pseudogene
41336	chr5	121948885	121949056	+	0	NA	Intergenic	Intergenic	-13005	ENST00000339397.5	ENSG00000151304	ENST00000504881			SRFBP1			protein_coding
47765	chr14	43969919	43970090	+	0	NA	Intergenic	Intergenic	107880	ENST00000554881.1	ENSG00000259019	ENST00000554881			EIF4BP1			transcribed_processed_pseudogene
1785	chr1	29381601	29381772	+	0	NA	Intergenic	Intergenic	-31572	ENST00000417651.1	ENSG00000230523	ENST00000417651			LINC01756			lncRNA
33919	chr5	180428998	180429169	+	0	NA	intron (ENST00000662761.1, intron 2 of 2)	lncRNA-intron (ENST00000662761.1, intron 2 of 2)	-3808	ENST00000507681.2	ENSG00000250509	ENST00000662761			CTC-573N18.1			lncRNA
24114	chr5	6635310	6635481	+	0	NA	intron (ENST00000513117.1, intron 1 of 3)	protein_coding-intron (ENST00000274192.7, intron 1 of 4)	1939	ENST00000504286.1	ENSG00000145545	ENST00000504286			SRD5A1			protein_coding
43492	chr1	147953688	147953859	+	0	NA	intron (ENST00000491975.5, intron 2 of 7)	protein_coding-intron (ENST00000314163.12, intron 6 of 13)	340	ENST00000461786.5	ENSG00000188092	ENST00000468618			GPR89B			protein_coding
9363	chr13	42727583	42727754	+	0	NA	Intergenic	Intergenic	-53882	ENST00000537894.5	ENSG00000179813	ENST00000537894			FAM216B			protein_coding
51599	chr9	115959418	115959589	+	0	NA	Intergenic	Intergenic	-34296	ENST00000374014.3	ENSG00000204148	ENST00000374014			LINC00474			lncRNA
18324	chr8	82697782	82697953	+	0	NA	intron (ENST00000663058.1, intron 6 of 7)	lncRNA-intron (ENST00000658531.1, intron 3 of 3)	-20714	ENST00000522776.5	ENSG00000253503	ENST00000667428			RP11-653B10.1			lncRNA
17145	chr1	44194401	44194572	+	0	NA	Intergenic	Intergenic	-5437	ENST00000603887.1	ENSG00000271329	ENST00000603887			RP5-891H21.5			processed_pseudogene
26844	chr15	51056410	51056581	+	0	NA	TTS (ENST00000327536.5)	protein_coding-TTS (ENST00000327536.5)	13091	ENST00000558938.1	ENSG00000259204	ENST00000558938			RP11-394B5.2			lncRNA
16590	chr5	94556455	94556626	+	0	NA	intron (ENST00000513200.7, intron 1 of 19)	protein_coding-intron (ENST00000329378.7, intron 2 of 4)	-10921	ENST00000502851.1	ENSG00000251544	ENST00000502851			MTND5P12			processed_pseudogene
19092	chr15	51154417	51154588	+	0	NA	intron (ENST00000559909.1, intron 1 of 2)	lncRNA-intron (ENST00000559909.1, intron 1 of 2)	-49226	ENST00000327536.5	ENSG00000183578	ENST00000327536			TNFAIP8L3			protein_coding
43297	chr1	169824289	169824460	+	0	NA	intron (ENST00000498289.5, intron 14 of 28)	protein_coding-intron (ENST00000286031.10, intron 10 of 23)	28453	ENST00000413811.3	ENSG00000000460	ENST00000472795			C1orf112			protein_coding
36506	chr13	23233198	23233369	+	0	NA	intron (ENST00000218867.4, intron 2 of 7)	protein_coding-intron (ENST00000218867.4, intron 2 of 7)	-10237	ENST00000452855.1	ENSG00000235205	ENST00000452855			TATDN2P3			processed_pseudogene
40155	chr7	108623601	108623772	+	0	NA	intron (ENST00000668672.1, intron 4 of 5)	lncRNA-intron (ENST00000668672.1, intron 4 of 5)	17927	ENST00000658357.1	ENSG00000225647	ENST00000668672			AC005487.2			lncRNA
6531	chr6	127646570	127646741	+	0	NA	Intergenic	Intergenic	8623	ENST00000405809.2	ENSG00000218187	ENST00000405809			RP11-325O24.1			processed_pseudogene
12093	chr3	81630994	81631165	+	0	NA	intron (ENST00000489715.1, intron 7 of 15)	protein_coding-intron (ENST00000429644.7, intron 7 of 15)	-18274	ENST00000479329.1	ENSG00000241319	ENST00000479329			SETP6			processed_pseudogene
50517	chr12	60484879	60485050	+	0	NA	Intergenic	Intergenic	65981	ENST00000546569.1	ENSG00000257865	ENST00000546569			RP11-154D9.1			processed_pseudogene
16355	chr4	62504227	62504398	+	0	NA	Intergenic	Intergenic	-6157	ENST00000508668.1	ENSG00000248336	ENST00000508668			HMGN1P11			processed_pseudogene
7022	chr7	31593374	31593545	+	0	NA	intron (ENST00000615280.5, intron 10 of 14)	protein_coding-intron (ENST00000319386.7, intron 9 of 13)	38987	ENST00000471139.1	ENSG00000180347	ENST00000409210			ITPRID1			protein_coding
50689	chr6	143979328	143979499	+	0	NA	intron (ENST00000437412.5, intron 1 of 3)	protein_coding-intron (ENST00000354765.6, intron 2 of 8)	-10435	ENST00000360537.6	ENSG00000118495	ENST00000647988			PLAGL1			protein_coding
29393	chr8	134654641	134654812	+	0	NA	intron (ENST00000523924.5, intron 3 of 16)	protein_coding-intron (ENST00000377838.8, intron 2 of 15)	-14846	ENST00000522257.5	ENSG00000066827	ENST00000523399			ZFAT			protein_coding
27084	chr3	55933872	55934043	+	0	NA	intron (ENST00000492584.2, intron 10 of 11)	protein_coding-intron (ENST00000288221.11, intron 13 of 17)	-81363	ENST00000582157.1	ENSG00000264013	ENST00000582157			MIR3938			miRNA
1638	chr8	22311099	22311270	+	0	NA	exon (ENST00000356766.11, exon 16 of 23)	protein_coding-exon (ENST00000356766.11, exon 16 of 23)	31822	ENST00000611073.1	ENSG00000197181	ENST00000521356			PIWIL2			protein_coding
25953	chr19	15948764	15948935	+	0	NA	promoter-TSS (ENST00000322107.1)	protein_coding-promoter-TSS (ENST00000322107.1)	-159	ENST00000322107.1	ENSG00000176231	ENST00000641275			OR10H4			protein_coding
52393	chr1	117207202	117207373	+	0	NA	intron (ENST00000463461.5, intron 1 of 3)	protein_coding-intron (ENST00000328189.7, intron 1 of 4)	-3451	ENST00000539893.5	ENSG00000134258	ENST00000488493			VTCN1			protein_coding
58979	chr1	225429026	225429197	+	0	NA	promoter-TSS (ENST00000338179.6)	protein_coding-promoter-TSS (ENST00000338179.6)	-186	ENST00000425080.1	ENSG00000143815	ENST00000338179			LBR			protein_coding
7816	chr8	142447918	142448089	+	0	NA	Intergenic	Intergenic	-1427	ENST00000517894.5	ENSG00000181790	ENST00000643448			ADGRB1			protein_coding
38711	chr20	9241160	9241331	+	0	NA	intron (ENST00000441846.5, intron 2 of 5)	protein_coding-intron (ENST00000278655.8, intron 1 of 35)	23855	ENST00000278655.8	ENSG00000101333	ENST00000482123			PLCB4			protein_coding
21836	chr1	197284677	197284848	+	0	NA	intron (ENST00000638467.1, intron 1 of 10)	protein_coding-intron (ENST00000367399.6, intron 1 of 9)	16349	ENST00000367399.6	ENSG00000134376	ENST00000535699			CRB1			protein_coding
35309	chr12	28251311	28251482	+	0	NA	intron (ENST00000545336.5, intron 3 of 15)	protein_coding-intron (ENST00000535520.5, intron 2 of 14)	-4608	ENST00000543809.5	ENSG00000123106	ENST00000543019			CCDC91			protein_coding
40037	chr7	78762282	78762453	+	0	NA	intron (ENST00000637441.1, intron 2 of 20)	protein_coding-intron (ENST00000354212.9, intron 2 of 21)	8492	ENST00000636717.1	ENSG00000187391	ENST00000419488			MAGI2			protein_coding
2203	chr14	102209804	102209975	+	0	NA	TTS (ENST00000558135.5)	protein_coding-TTS (ENST00000558135.5)	14943	ENST00000559478.1	ENSG00000140153	ENST00000555973			WDR20			protein_coding
57390	chr6	103127097	103127268	+	0	NA	Intergenic	Intergenic	124668	ENST00000407015.1	ENSG00000217120	ENST00000407015			RP1-76C18.1			processed_pseudogene
42066	chr4	30502299	30502470	+	0	NA	Intergenic	Intergenic	-218031	ENST00000361762.3	ENSG00000169851	ENST00000507864			PCDH7			protein_coding
40253	chr14	43404288	43404459	+	0	NA	Intergenic	Intergenic	95725	ENST00000655457.1	ENSG00000286464	ENST00000655457			RP11-736L22.2			lncRNA
39508	chr2	235035756	235035927	+	0	NA	intron (ENST00000454947.1, intron 3 of 3)	protein_coding-intron (ENST00000344528.8, intron 3 of 5)	41001	ENST00000454947.1	ENSG00000130147	ENST00000484097			SH3BP4			protein_coding
42123	chr18	71975783	71975954	+	0	NA	Intergenic	Intergenic	-31291	ENST00000580927.1	ENSG00000265995	ENST00000580927			RP11-736G13.1			lncRNA
36581	chr5	89629357	89629528	+	0	NA	intron (ENST00000503691.1, intron 1 of 1)	lncRNA-intron (ENST00000503691.1, intron 1 of 1)	48233	ENST00000503691.1	ENSG00000250437	ENST00000503691			LINC02161			lncRNA
16410	chr9	122479983	122480154	+	0	NA	intron (ENST00000431442.2, intron 6 of 9)	lncRNA-intron (ENST00000431442.2, intron 6 of 9)	-2142	ENST00000259357.3	ENSG00000136834	ENST00000259357			OR1J1			protein_coding
15101	chr1	104111249	104111420	+	0	NA	intron (ENST00000634997.1, intron 2 of 2)	transcribed_processed_pseudogene-intron (ENST00000634580.1, intron 1 of 1)	37483	ENST00000634997.1	ENSG00000215869	ENST00000418362			RP11-364B6.2			transcribed_processed_pseudogene
11648	chr7	7629191	7629362	+	0	NA	Intergenic	Intergenic	9130	ENST00000483031.1	ENSG00000106399	ENST00000463632			RPA3			protein_coding
42996	chr15	49438709	49438880	+	0	NA	intron (ENST00000560704.1, intron 1 of 2)	protein_coding-intron (ENST00000267843.9, intron 2 of 3)	4398	ENST00000560704.1	ENSG00000140285	ENST00000267843			FGF7			protein_coding
13334	chr15	64567734	64567905	+	0	NA	intron (ENST00000558680.5, intron 1 of 2)	protein_coding-intron (ENST00000326648.4, intron 1 of 8)	-25160	ENST00000483963.1	ENSG00000243403	ENST00000483963			RP11-330L19.1			processed_pseudogene
46158	chr11	129656499	129656670	+	0	NA	Intergenic	Intergenic	-39315	ENST00000631195.1	ENSG00000281097	ENST00000631195			LINC01395			lncRNA
33244	chr15	39348046	39348217	+	0	NA	intron (ENST00000559318.1, intron 1 of 1)	lncRNA-intron (ENST00000558209.1, intron 2 of 2)	-37349	ENST00000558245.1	ENSG00000259447	ENST00000558245			RP11-462P6.1			lncRNA
34494	chr3	89216993	89217164	+	0	NA	intron (ENST00000494014.1, intron 3 of 16)	protein_coding-intron (ENST00000336596.7, intron 3 of 16)	97526	ENST00000650616.2	ENSG00000285780	ENST00000650616			RP11-784B9.1			lncRNA
32854	chr3	88626924	88627095	+	0	NA	Intergenic	Intergenic	25948	ENST00000468361.1	ENSG00000242365	ENST00000468361			NDUFA5P5			processed_pseudogene
38815	chr3	168059833	168060004	+	0	NA	intron (ENST00000470487.6, intron 1 of 15)	protein_coding-intron (ENST00000309027.4, intron 1 of 14)	-15037	ENST00000479415.1	ENSG00000173905	ENST00000479415			GOLIM4			protein_coding
11427	chr1	221231148	221231319	+	0	NA	Intergenic	Intergenic	-97012	ENST00000448432.1	ENSG00000226211	ENST00000448432			RP11-453O22.1			processed_pseudogene
22961	chr15	79463066	79463237	+	0	NA	exon (ENST00000305428.8, exon 3 of 4)	protein_coding-exon (ENST00000305428.8, exon 3 of 4)	7055	ENST00000559272.1	ENSG00000169330	ENST00000305428			MINAR1			protein_coding
33090	chr2	228299235	228299406	+	0	NA	Intergenic	Intergenic	53895	ENST00000428788.1	ENSG00000203387	ENST00000428788			SNF8P1			processed_pseudogene
50339	chr7	17321269	17321440	+	0	NA	intron (ENST00000642825.1, intron 6 of 14)	protein_coding-intron (ENST00000242057.9, intron 2 of 10)	-8504	ENST00000475440.1	ENSG00000106546	ENST00000481944			AHR			protein_coding
31359	chr11	74793683	74793854	+	0	NA	intron (ENST00000299563.5, intron 2 of 5)	protein_coding-intron (ENST00000299563.5, intron 2 of 5)	38742	ENST00000624150.1	ENSG00000278879	ENST00000624150			AP000560.3			TEC
15874	chr15	44984345	44984516	+	0	NA	Intergenic	Intergenic	10872	ENST00000516479.1	ENSG00000252288	ENST00000516479			RNU6-966P			snRNA
13766	chr5	49960280	49960451	+	0	NA	Intergenic	Intergenic	451633	ENST00000505896.5	ENSG00000170571	ENST00000506190			EMB			protein_coding
26831	chr5	118080626	118080797	+	0	NA	intron (ENST00000666092.1, intron 5 of 5)	lncRNA-intron (ENST00000509367.2, intron 2 of 3)	155703	ENST00000509669.1	ENSG00000249797	ENST00000657852			LINC02147			lncRNA
55465	chr2	136486671	136486842	+	0	NA	Intergenic	Intergenic	-57956	ENST00000414479.1	ENSG00000229568	ENST00000414479			SMC4P1			unprocessed_pseudogene
20962	chr8	109404217	109404388	+	0	NA	intron (ENST00000378402.10, intron 14 of 77)	protein_coding-intron (ENST00000378402.10, intron 14 of 77)	41841	ENST00000378402.10	ENSG00000205038	ENST00000533183			PKHD1L1			protein_coding
40117	chr3	61983671	61983842	+	0	NA	intron (ENST00000474889.6, intron 2 of 29)	protein_coding-intron (ENST00000295874.14, intron 2 of 28)	134754	ENST00000516375.1	ENSG00000252184	ENST00000516375			RNU2-10P			snRNA
57658	chr15	90680168	90680339	+	0	NA	intron (ENST00000559531.1, intron 2 of 3)	lncRNA-intron (ENST00000559531.1, intron 2 of 3)	19514	ENST00000559473.1	ENSG00000245479	ENST00000500496			LINC01585			lncRNA
34468	chr13	100829054	100829225	+	0	NA	intron (ENST00000457843.1, intron 2 of 7)	lncRNA-intron (ENST00000457843.1, intron 2 of 7)	-72080	ENST00000397387.2	ENSG00000214051	ENST00000397387			ARF4P3			processed_pseudogene
30706	chr15	79444196	79444367	+	0	NA	intron (ENST00000305428.8, intron 1 of 3)	protein_coding-intron (ENST00000305428.8, intron 1 of 3)	-11815	ENST00000559272.1	ENSG00000169330	ENST00000305428			MINAR1			protein_coding
5804	chr8	68114907	68115078	+	0	NA	intron (ENST00000288368.5, intron 25 of 39)	protein_coding-intron (ENST00000288368.5, intron 25 of 39)	-19911	ENST00000526901.1	ENSG00000255206	ENST00000526901			RP11-403D15.2			lncRNA
36711	chr1	36765649	36765820	+	0	NA	Intergenic	Intergenic	3991	ENST00000642109.1	ENSG00000284720	ENST00000642109			RP4-614N24.3			lncRNA
26317	chr3	193405047	193405218	+	0	NA	intron (ENST00000482964.1, intron 3 of 4)	protein_coding-intron (ENST00000342695.9, intron 29 of 29)	7239	ENST00000482964.1	ENSG00000127249	ENST00000400270			ATP13A4			protein_coding
9968	chr10	12042344	12042515	+	0	NA	intron (ENST00000460569.1, intron 1 of 1)	protein_coding-intron (ENST00000357604.10, intron 1 of 21)	380	ENST00000357604.10	ENSG00000151461	ENST00000356352			UPF2			protein_coding
56666	chr9	108151355	108151526	+	0	NA	Intergenic	Intergenic	-53589	ENST00000431135.2	ENSG00000237360	ENST00000431135			CHCHD4P2			processed_pseudogene
58935	chrX	111445078	111445249	+	0	NA	Intergenic	Intergenic	10736	ENST00000438594.2	ENSG00000223904	ENST00000438594			HMGB1P12			processed_pseudogene
37878	chr1	107768625	107768796	+	0	NA	intron (ENST00000527011.5, intron 6 of 27)	protein_coding-intron (ENST00000343258.8, intron 5 of 25)	16914	ENST00000343258.8	ENSG00000134215	ENST00000343258			VAV3			protein_coding
40979	chr9	136843805	136843976	+	0	NA	promoter-TSS (ENST00000436881.2)	protein_coding-promoter-TSS (ENST00000436881.2)	-525	ENST00000436881.2	ENSG00000232434	ENST00000436881			AJM1			protein_coding
32182	chr8	15901942	15902113	+	0	NA	intron (ENST00000664439.1, intron 2 of 4)	lncRNA-intron (ENST00000664439.1, intron 2 of 4)	-41100	ENST00000492214.1	ENSG00000226836	ENST00000492214			RPL32P19			processed_pseudogene
5464	chr1	197055675	197055846	+	0	NA	promoter-TSS (ENST00000649282.1)	protein_coding-promoter-TSS (ENST00000649282.1)	63	ENST00000649282.1	ENSG00000143278	ENST00000367412			F13B			protein_coding
47439	chr4	171710236	171710407	+	0	NA	Intergenic	Intergenic	-71558	ENST00000508977.1	ENSG00000249297	ENST00000651666			LINC02174			lncRNA
54201	chr16	78022239	78022410	+	0	NA	promoter-TSS (ENST00000299642.10)	protein_coding-promoter-TSS (ENST00000299642.10)	-191	ENST00000567430.2	ENSG00000166509	ENST00000651443			CLEC3A			protein_coding
48954	chr9	125669117	125669288	+	0	NA	TTS (ENST00000433483.1)	protein_coding-TTS (ENST00000433483.1)	643	ENST00000448439.1	ENSG00000119487	ENST00000473837			MAPKAP1			protein_coding
43071	chr7	78815853	78816024	+	0	NA	intron (ENST00000637441.1, intron 2 of 20)	protein_coding-intron (ENST00000354212.9, intron 2 of 21)	-44615	ENST00000629359.2	ENSG00000187391	ENST00000419488			MAGI2			protein_coding
3475	chr8	73080266	73080437	+	0	NA	intron (ENST00000519697.1, intron 2 of 4)	protein_coding-intron (ENST00000297354.7, intron 2 of 4)	5528	ENST00000442274.1	ENSG00000237061	ENST00000442274			RP11-956J14.1			lncRNA
55109	chr2	178935370	178935541	+	0	NA	intron (ENST00000443758.6, intron 6 of 23)	protein_coding-intron (ENST00000409284.1, intron 6 of 11)	-8790	ENST00000498142.1	ENSG00000163492	ENST00000443758			CCDC141			protein_coding
39494	chr16	79492323	79492494	+	0	NA	Intergenic	Intergenic	-13195	ENST00000569938.1	ENSG00000261472	ENST00000569938			RP11-467I17.1			lncRNA
8193	chr5	154656839	154657010	+	0	NA	Intergenic	Intergenic	-28852	ENST00000408625.1	ENSG00000221552	ENST00000408625			MIR1303			miRNA
47380	chr4	53773953	53774124	+	0	NA	intron (ENST00000507166.5, intron 12 of 23)	protein_coding-intron (ENST00000507166.5, intron 12 of 23)	-72633	ENST00000513421.5	ENSG00000072201	ENST00000512247			LNX1			protein_coding
6327	chr1	217945507	217945678	+	0	NA	Intergenic	Intergenic	52691	ENST00000659987.1	ENSG00000231814	ENST00000431637			LINC00210			lncRNA
55814	chr3	172185041	172185212	+	0	NA	intron (ENST00000476794.1, intron 2 of 2)	protein_coding-intron (ENST00000336824.8, intron 3 of 25)	36591	ENST00000476794.1	ENSG00000075420	ENST00000469491			FNDC3B			protein_coding
31978	chr5	108684527	108684698	+	0	NA	Intergenic	Intergenic	43648	ENST00000606054.1	ENSG00000272523	ENST00000606054			LINC01023			lncRNA
20873	chr8	87424709	87424880	+	0	NA	intron (ENST00000523299.5, intron 3 of 5)	protein_coding-intron (ENST00000521593.5, intron 2 of 7)	73061	ENST00000521593.5	ENSG00000176571	ENST00000522427			CNBD1			protein_coding
32897	chr15	48208534	48208705	+	0	NA	intron (ENST00000647546.1, intron 2 of 26)	protein_coding-intron (ENST00000330289.10, intron 1 of 8)	899	ENST00000561031.1	ENSG00000074803	ENST00000561031			SLC12A1			protein_coding
1203	chr9	85171869	85172040	+	0	NA	intron (ENST00000649497.1, intron 1 of 6)	lncRNA-intron (ENST00000649497.1, intron 1 of 6)	4608	ENST00000649497.1	ENSG00000285556	ENST00000649497			RP11-323N23.2			lncRNA
45028	chr11	89364508	89364679	+	0	NA	intron (ENST00000534731.5, intron 12 of 16)	protein_coding-intron (ENST00000263317.9, intron 12 of 17)	-28510	ENST00000524473.1	ENSG00000086991	ENST00000532825			NOX4			protein_coding
4261	chr4	139832240	139832411	+	0	NA	intron (ENST00000502696.1, intron 1 of 3)	protein_coding-intron (ENST00000502696.1, intron 1 of 3)	-37892	ENST00000516424.1	ENSG00000252233	ENST00000516424			RN7SKP253			misc_RNA
51109	chr2	74054244	74054415	+	0	NA	intron (ENST00000475405.2, intron 1 of 1)	protein_coding-intron (ENST00000305799.8, intron 3 of 10)	7169	ENST00000475405.2	ENSG00000187605	ENST00000305799			TET3			protein_coding
23311	chr7	8112146	8112317	+	0	NA	TTS (ENST00000402384.8)	protein_coding-TTS (ENST00000402384.8)	-1794	ENST00000449931.1	ENSG00000227719	ENST00000449931			AC006042.6			lncRNA
59305	chr9	25555529	25555700	+	0	NA	Intergenic	Intergenic	28658	ENST00000655519.1	ENSG00000287318	ENST00000655519			RP11-55P9.1			lncRNA
46758	chr5	111502318	111502489	+	0	NA	intron (ENST00000511569.5, intron 2 of 3)	protein_coding-intron (ENST00000296632.8, intron 3 of 5)	-7993	ENST00000666013.1	ENSG00000246859	ENST00000513221			STARD4-AS1			lncRNA
58902	chr1	112501881	112502052	+	0	NA	intron (ENST00000369686.9, intron 2 of 5)	protein_coding-intron (ENST00000256640.9, intron 1 of 4)	-6999	ENST00000369684.5	ENSG00000134245	ENST00000369686			WNT2B			protein_coding
28275	chr6	52632077	52632248	+	0	NA	intron (ENST00000667402.1, intron 2 of 2)	lncRNA-intron (ENST00000653743.1, intron 2 of 2)	-25211	ENST00000605188.1	ENSG00000270382	ENST00000605188			RP1-152L7.9			processed_pseudogene
17814	chr14	37300158	37300329	+	0	NA	intron (ENST00000684589.1, intron 7 of 12)	protein_coding-intron (ENST00000327441.11, intron 8 of 13)	-8215	ENST00000556940.1	ENSG00000151338	ENST00000545536			MIPOL1			protein_coding
1354	chr8	17694282	17694453	+	0	NA	intron (ENST00000544260.3, intron 3 of 11)	protein_coding-intron (ENST00000262102.10, intron 6 of 14)	-1029	ENST00000524371.5	ENSG00000129422	ENST00000518975			MTUS1			protein_coding
44020	chr5	76116426	76116597	+	0	NA	intron (ENST00000502798.7, intron 1 of 12)	protein_coding-intron (ENST00000322285.7, intron 1 of 12)	-24710	ENST00000517024.1	ENSG00000252833	ENST00000517024			RNA5SP186			rRNA_pseudogene
23574	chr13	69587207	69587378	+	0	NA	Intergenic	Intergenic	-178557	ENST00000424058.1	ENSG00000224640	ENST00000424058			SRSF1P1			processed_pseudogene
21881	chr13	111467285	111467456	+	0	NA	Intergenic	Intergenic	-120831	ENST00000607406.1	ENSG00000204398	ENST00000607406			RP11-65D24.2			lncRNA
8	chr11	101865022	101865193	+	0	NA	intron (ENST00000526713.1, intron 1 of 1)	protein_coding-intron (ENST00000526713.1, intron 1 of 1)	7455	ENST00000526713.1	ENSG00000137672	ENST00000532133			TRPC6			protein_coding
39229	chr4	188738030	188738201	+	0	NA	promoter-TSS (ENST00000504731.1)	processed_pseudogene-promoter-TSS (ENST00000504731.1)	-258	ENST00000504731.1	ENSG00000180015	ENST00000504731			RP11-756P10.3			processed_pseudogene
2359	chr14	60245265	60245436	+	0	NA	promoter-TSS (ENST00000325642.7)	protein_coding-promoter-TSS (ENST00000325642.7)	-14	ENST00000553269.5	ENSG00000254718	ENST00000529171			CTD-2184C24.2			lncRNA
29842	chr2	103022983	103023154	+	0	NA	Intergenic	Intergenic	11289	ENST00000453878.1	ENSG00000170417	ENST00000639249			TMEM182			protein_coding
15700	chr2	7164028	7164199	+	0	NA	Intergenic	Intergenic	-22569	ENST00000411213.1	ENSG00000223145	ENST00000411213			RN7SKP112			misc_RNA
41629	chr5	99973411	99973582	+	0	NA	Intergenic	Intergenic	-23051	ENST00000514852.1	ENSG00000249963	ENST00000514852			EEF1A1P20			processed_pseudogene
29527	chr5	141533696	141533867	+	0	NA	intron (ENST00000647433.1, intron 19 of 28)	protein_coding-intron (ENST00000253811.10, intron 19 of 27)	707	ENST00000494967.5	ENSG00000131504	ENST00000468119			DIAPH1			protein_coding
11763	chr19	7658232	7658403	+	0	NA	Intergenic	Intergenic	-7400	ENST00000597285.1	ENSG00000269228	ENST00000597285			RPS27AP19			processed_pseudogene
56627	chr4	123242544	123242715	+	0	NA	intron (ENST00000675612.1, intron 15 of 16)	protein_coding-intron (ENST00000274008.5, intron 14 of 15)	17489	ENST00000513642.2	ENSG00000250322	ENST00000513642			CTB-51E13.1			processed_pseudogene
19727	chr8	128598455	128598626	+	0	NA	Intergenic	Intergenic	-33861	ENST00000518044.1	ENSG00000254275	ENST00000517583			LINC00824			lncRNA
42947	chrX	49801555	49801726	+	0	NA	Intergenic	Intergenic	-27620	ENST00000376141.5	ENSG00000101951	ENST00000218068			PAGE4			protein_coding
9683	chr6	157216786	157216957	+	0	NA	Intergenic	Intergenic	10254	ENST00000635928.1	ENSG00000049618	ENST00000636205			ARID1B			protein_coding
32837	chr6	45929670	45929841	+	0	NA	intron (ENST00000484572.2, intron 1 of 4)	protein_coding-intron (ENST00000185206.12, intron 4 of 5)	7709	ENST00000476852.1	ENSG00000112782	ENST00000339561			CLIC5			protein_coding
37051	chr3	139607963	139608134	+	0	NA	TTS (ENST00000670558.1)	lncRNA-TTS (ENST00000670558.1)	1891	ENST00000461895.3	ENSG00000244692	ENST00000461895			RN7SL724P			misc_RNA
37376	chr12	91538872	91539043	+	0	NA	Intergenic	Intergenic	94066	ENST00000610536.1	ENSG00000274647	ENST00000610536			ENSG10010138831.1			misc_RNA
27834	chr17	61207923	61208094	+	0	NA	intron (ENST00000587294.5, intron 1 of 4)	protein_coding-intron (ENST00000390652.9, intron 23 of 24)	-37208	ENST00000592702.5	ENSG00000141376	ENST00000592702			BCAS3			protein_coding
19071	chr2	54561449	54561620	+	0	NA	intron (ENST00000333896.5, intron 1 of 30)	protein_coding-intron (ENST00000333896.5, intron 1 of 30)	3140	ENST00000333896.5	ENSG00000115306	ENST00000356805			SPTBN1			protein_coding
16073	chr15	36057416	36057587	+	0	NA	intron (ENST00000650498.1, intron 2 of 5)	lncRNA-intron (ENST00000561394.1, intron 2 of 4)	11419	ENST00000560056.1	ENSG00000259245	ENST00000560056			LINC02853			lncRNA
35267	chr12	101558939	101559110	+	0	NA	Intergenic	Intergenic	-9329	ENST00000550514.5	ENSG00000196091	ENST00000549608			MYBPC1			protein_coding
21057	chr2	47359592	47359763	+	0	NA	promoter-TSS (ENST00000410753.1)	misc_RNA-promoter-TSS (ENST00000410753.1)	100	ENST00000410753.1	ENSG00000222685	ENST00000410753			RN7SKP119			misc_RNA
47517	chr18	22339005	22339176	+	0	NA	Intergenic	Intergenic	9162	ENST00000608890.1	ENSG00000273348	ENST00000608890			RP11-535A5.1			lncRNA
51322	chrX	151973925	151974096	+	0	NA	intron (ENST00000441219.5, intron 1 of 7)	protein_coding-intron (ENST00000370328.4, intron 1 of 8)	654	ENST00000417300.1	ENSG00000102287	ENST00000495862			GABRE			protein_coding
14419	chr15	29727829	29728000	+	0	NA	TTS (ENST00000560740.1)	lncRNA-TTS (ENST00000560740.1)	1617	ENST00000560740.1	ENSG00000259644	ENST00000560740			RP11-680F8.4			lncRNA
28829	chrX	43797267	43797438	+	0	NA	intron (ENST00000487544.1, intron 6 of 6)	protein_coding-intron (ENST00000378069.5, intron 5 of 14)	53648	ENST00000490604.1	ENSG00000189221	ENST00000542639			MAOA			protein_coding
31095	chr18	3566404	3566575	+	0	NA	intron (ENST00000581699.5, intron 6 of 9)	protein_coding-intron (ENST00000315677.8, intron 9 of 12)	5022	ENST00000462264.3	ENSG00000241223	ENST00000462264			RN7SL39P			misc_RNA
12882	chrX	115779546	115779717	+	0	NA	intron (ENST00000664453.1, intron 1 of 3)	lncRNA-intron (ENST00000664453.1, intron 1 of 3)	-60402	ENST00000536192.3	ENSG00000228532	ENST00000536192			SUMO2P21			processed_pseudogene
4094	chr6	54458169	54458340	+	0	NA	Intergenic	Intergenic	27596	ENST00000435954.2	ENSG00000213335	ENST00000435954			CLNS1AP1			processed_pseudogene
48656	chr1	191707041	191707212	+	0	NA	Intergenic	Intergenic	-116306	ENST00000664489.1	ENSG00000228215	ENST00000664489			LINC02770			lncRNA
44059	chr13	60508290	60508461	+	0	NA	intron (ENST00000648252.1, intron 10 of 15)	protein_coding-intron (ENST00000196169.7, intron 8 of 13)	-20588	ENST00000471710.2	ENSG00000083544	ENST00000196169			TDRD3			protein_coding
51452	chr9	82782484	82782655	+	0	NA	Intergenic	Intergenic	-37777	ENST00000432491.1	ENSG00000233309	ENST00000432491			RPS6P12			processed_pseudogene
13581	chr1	65884028	65884199	+	0	NA	intron (ENST00000341517.9, intron 1 of 16)	protein_coding-intron (ENST00000329654.8, intron 1 of 16)	91218	ENST00000341517.9	ENSG00000184588	ENST00000371048			PDE4B			protein_coding
43367	chr11	49688816	49688987	+	0	NA	intron (ENST00000534201.5, intron 2 of 6)	transcribed_unprocessed_pseudogene-intron (ENST00000527477.1, intron 2 of 6)	128083	ENST00000530858.5	ENSG00000205035	ENST00000534201			RP11-707M1.1			transcribed_unprocessed_pseudogene
32015	chr21	44939780	44939951	+	0	NA	promoter-TSS (ENST00000291634.11)	protein_coding-promoter-TSS (ENST00000291634.11)	-15	ENST00000658179.1	ENSG00000183250	ENST00000660377			LINC01547			lncRNA
37027	chr12	105786623	105786794	+	0	NA	Intergenic	Intergenic	49966	ENST00000670167.1	ENSG00000257859	ENST00000547465			CASC18			lncRNA
29187	chr6	89153619	89153790	+	0	NA	intron (ENST00000275072.5, intron 3 of 6)	protein_coding-intron (ENST00000275072.5, intron 3 of 6)	7649	ENST00000275072.5	ENSG00000146281	ENST00000275072			PM20D2			protein_coding
40179	chr5	16849446	16849617	+	0	NA	intron (ENST00000502436.5, intron 1 of 5)	protein_coding-intron (ENST00000274203.13, intron 2 of 40)	-4463	ENST00000517284.1	ENSG00000253093	ENST00000517284			RNA5SP179			rRNA_pseudogene
57753	chr4	166981948	166982119	+	0	NA	intron (ENST00000507370.5, intron 2 of 8)	protein_coding-intron (ENST00000357154.7, intron 5 of 11)	-63555	ENST00000391071.1	ENSG00000212373	ENST00000391071			RNA5SP171			rRNA_pseudogene
23416	chr13	79272749	79272920	+	0	NA	Intergenic	Intergenic	68378	ENST00000449987.6	ENSG00000139746	ENST00000622611			RBM26			protein_coding
52786	chr4	106688652	106688823	+	0	NA	intron (ENST00000650850.1, intron 4 of 10)	lncRNA-intron (ENST00000650850.1, intron 4 of 10)	148864	ENST00000514311.2	ENSG00000248915	ENST00000514311			ACTR6P1			processed_pseudogene
58733	chr20	32979002	32979173	+	0	NA	Intergenic	Intergenic	25220	ENST00000420875.5	ENSG00000167098	ENST00000375523			SUN5			protein_coding
35502	chr2	203988625	203988796	+	0	NA	Intergenic	Intergenic	51930	ENST00000435193.1	ENSG00000163600	ENST00000316386			ICOS			protein_coding
53263	chr3	170240059	170240230	+	0	NA	intron (ENST00000295797.5, intron 2 of 17)	protein_coding-intron (ENST00000295797.5, intron 2 of 17)	-4638	ENST00000363248.1	ENSG00000200118	ENST00000363248			Y_RNA			misc_RNA
7514	chr2	66677035	66677206	+	0	NA	intron (ENST00000433396.5, intron 4 of 5)	lncRNA-intron (ENST00000433396.5, intron 4 of 5)	-12748	ENST00000423168.5	ENSG00000232046	ENST00000412944			LINC01798			lncRNA
39	chr14	103183817	103183988	+	0	NA	promoter-TSS (ENST00000560971.1)	processed_pseudogene-promoter-TSS (ENST00000560971.1)	-302	ENST00000560971.1	ENSG00000259525	ENST00000560971			GCSHP2			processed_pseudogene
29918	chr1	78591559	78591730	+	0	NA	Intergenic	Intergenic	-28258	ENST00000679998.1	ENSG00000137959	ENST00000681613			IFI44L			protein_coding
58438	chr6	120778013	120778184	+	0	NA	Intergenic	Intergenic	-3122	ENST00000404167.1	ENSG00000216710	ENST00000404167			COX6A1P3			processed_pseudogene
20716	chr13	76258836	76259007	+	0	NA	Intergenic	Intergenic	123990	ENST00000468302.3	ENSG00000243274	ENST00000468302			RN7SL571P			misc_RNA
25719	chr2	60984382	60984553	+	0	NA	intron (ENST00000602599.1, intron 4 of 15)	protein_coding-intron (ENST00000316752.11, intron 4 of 17)	-14285	ENST00000410319.1	ENSG00000222251	ENST00000410319			RNA5SP95			rRNA_pseudogene
49660	chr3	189158842	189159013	+	0	NA	intron (ENST00000460613.5, intron 1 of 4)	protein_coding-intron (ENST00000412373.5, intron 5 of 6)	8273	ENST00000460613.5	ENSG00000188001	ENST00000473790			TPRG1			protein_coding
32042	chr2	110080761	110080932	+	0	NA	Intergenic	Intergenic	5677	ENST00000583272.1	ENSG00000264979	ENST00000583272			MIR4436B1			miRNA
15984	chrX	98237014	98237185	+	0	NA	Intergenic	Intergenic	-14580	ENST00000414863.2	ENSG00000236243	ENST00000414863			RPL6P29			processed_pseudogene
8091	chr7	54959097	54959268	+	0	NA	Intergenic	Intergenic	25483	ENST00000407916.2	ENSG00000218586	ENST00000407916			RP4-791C19.1			processed_pseudogene
41777	chr4	169978275	169978446	+	0	NA	Intergenic	Intergenic	-2456	ENST00000669558.1	ENSG00000248319	ENST00000669558			LINC02275			lncRNA
48848	chr17	27513675	27513846	+	0	NA	intron (ENST00000582311.1, intron 2 of 3)	protein_coding-intron (ENST00000268763.10, intron 2 of 21)	13463	ENST00000583159.1	ENSG00000263368	ENST00000583159			RP11-720N19.1			processed_pseudogene
36168	chr17	67327952	67328123	+	0	NA	Intergenic	Intergenic	14447	ENST00000577724.1	ENSG00000197170	ENST00000579365			PSMD12			protein_coding
60436	chr7	100118152	100118323	+	0	NA	intron (ENST00000431404.2, intron 1 of 2)	protein_coding-intron (ENST00000344095.8, intron 1 of 14)	739	ENST00000487288.1	ENSG00000106290	ENST00000421980			TAF6			protein_coding
2479	chr6	13645047	13645218	+	0	NA	intron (ENST00000011619.6, intron 5 of 13)	protein_coding-intron (ENST00000011619.6, intron 5 of 13)	-12377	ENST00000469916.1	ENSG00000010017	ENST00000469916			RANBP9			protein_coding
51058	chr2	58915353	58915524	+	0	NA	intron (ENST00000427421.5, intron 4 of 13)	lncRNA-intron (ENST00000422723.5, intron 4 of 5)	-10171	ENST00000671194.1	ENSG00000233723	ENST00000669630			LINC01122			lncRNA
47858	chr3	13446935	13447106	+	0	NA	Intergenic	Intergenic	13378	ENST00000428249.1	ENSG00000238138	ENST00000428249			AC027124.3			processed_pseudogene
28181	chr15	91821970	91822141	+	0	NA	Intergenic	Intergenic	-31653	ENST00000318445.11	ENSG00000176463	ENST00000555210			SLCO3A1			protein_coding
43651	chr9	110017160	110017331	+	0	NA	intron (ENST00000413420.5, intron 8 of 8)	protein_coding-intron (ENST00000302798.7, intron 7 of 9)	8113	ENST00000418441.1	ENSG00000228053	ENST00000418441			RP11-151F5.2			processed_pseudogene
22227	chr7	9073188	9073359	+	0	NA	Intergenic	Intergenic	-10749	ENST00000605206.1	ENSG00000271526	ENST00000605206			RP4-668E10.2			processed_pseudogene
4184	chr4	140602910	140603081	+	0	NA	Intergenic	Intergenic	-2420	ENST00000512540.2	ENSG00000248621	ENST00000512540			RP11-5K16.3			processed_pseudogene
31031	chrX	17382629	17382800	+	0	NA	intron (ENST00000676302.1, intron 1 of 8)	protein_coding-intron (ENST00000380060.7, intron 1 of 7)	7294	ENST00000380060.7	ENSG00000188158	ENST00000398097			NHS			protein_coding
49157	chr16	76001841	76002012	+	0	NA	Intergenic	Intergenic	-140769	ENST00000362429.1	ENSG00000199299	ENST00000362429			RNA5SP430			rRNA_pseudogene
7950	chr4	56996778	56996949	+	0	NA	intron (ENST00000441246.6, intron 7 of 25)	protein_coding-intron (ENST00000314595.6, intron 6 of 24)	-5829	ENST00000515894.1	ENSG00000251703	ENST00000515894			RNU6-998P			snRNA
15521	chr10	97250432	97250603	+	0	NA	intron (ENST00000358308.7, intron 5 of 10)	protein_coding-intron (ENST00000358308.7, intron 5 of 10)	5998	ENST00000487035.1	ENSG00000213390	ENST00000358531			ARHGAP19			protein_coding
10770	chr12	33762661	33762832	+	0	NA	Intergenic	Intergenic	44893	ENST00000603103.1	ENSG00000270807	ENST00000603103			RP13-359K18.1			processed_pseudogene
8100	chr5	86605273	86605444	+	0	NA	Intergenic	Intergenic	-12570	ENST00000511472.5	ENSG00000127184	ENST00000510447			COX7C			protein_coding
46909	chr5	117459071	117459242	+	0	NA	intron (ENST00000504107.1, intron 1 of 2)	lncRNA-intron (ENST00000504107.1, intron 1 of 2)	3893	ENST00000504107.1	ENSG00000248663	ENST00000514186			LINC00992			lncRNA
29164	chr3	193843869	193844040	+	0	NA	promoter-TSS (ENST00000439074.1)	lncRNA-promoter-TSS (ENST00000439074.1)	55	ENST00000439074.1	ENSG00000229155	ENST00000439074			LINC02038			lncRNA
20059	chr14	23504383	23504554	+	0	NA	intron (ENST00000556699.1, intron 2 of 2)	protein_coding-intron (ENST00000556699.1, intron 2 of 2)	-7292	ENST00000556354.5	ENSG00000157306	ENST00000556354			ZFHX2-AS1			lncRNA
11633	chr5	91613389	91613560	+	0	NA	TTS (ENST00000664205.1)	lncRNA-TTS (ENST00000664205.1)	-29169	ENST00000651690.1	ENSG00000286121	ENST00000651690			RP11-543L14.2			lncRNA
28725	chr6	100011328	100011499	+	0	NA	intron (ENST00000451220.2, intron 2 of 4)	lncRNA-intron (ENST00000430122.7, intron 2 of 2)	10473	ENST00000451220.2	ENSG00000229315	ENST00000430122			MCHR2-AS1			lncRNA
58520	chr7	133657216	133657387	+	0	NA	intron (ENST00000489931.5, intron 2 of 3)	protein_coding-intron (ENST00000253861.5, intron 10 of 17)	55463	ENST00000460346.5	ENSG00000131558	ENST00000483800			EXOC4			protein_coding
57062	chr5	66394637	66394808	+	0	NA	intron (ENST00000652255.1, intron 1 of 2)	lncRNA-intron (ENST00000652255.1, intron 1 of 2)	45634	ENST00000652255.1	ENSG00000286062	ENST00000652255			RP11-305P14.2			lncRNA
57380	chr3	73095753	73095924	+	0	NA	Intergenic	Intergenic	-3581	ENST00000516842.1	ENSG00000252651	ENST00000516842			RNU6-557P			snRNA
1973	chr4	68975562	68975733	+	0	NA	intron (ENST00000515628.1, intron 1 of 3)	unprocessed_pseudogene-intron (ENST00000515628.1, intron 1 of 3)	346	ENST00000515628.1	ENSG00000251498	ENST00000515628			RP11-468N14.10			unprocessed_pseudogene
58958	chr2	139363521	139363692	+	0	NA	intron (ENST00000661894.1, intron 4 of 4)	lncRNA-intron (ENST00000661894.1, intron 4 of 4)	-2559	ENST00000429008.1	ENSG00000226939	ENST00000429008			AC062021.1			lncRNA
49503	chr13	60509162	60509333	+	0	NA	intron (ENST00000648252.1, intron 10 of 15)	protein_coding-intron (ENST00000196169.7, intron 8 of 13)	-19716	ENST00000471710.2	ENSG00000083544	ENST00000196169			TDRD3			protein_coding
45050	chr12	65000033	65000204	+	0	NA	Intergenic	Intergenic	13270	ENST00000653464.1	ENSG00000255693	ENST00000653464			LINC02389			lncRNA
58857	chr1	86002511	86002682	+	0	NA	intron (ENST00000426639.5, intron 19 of 58)	protein_coding-intron (ENST00000370571.7, intron 19 of 59)	-27258	ENST00000417340.1	ENSG00000229505	ENST00000417340			RP4-682E18.1			processed_pseudogene
42339	chr3	65417153	65417324	+	0	NA	intron (ENST00000621418.4, intron 11 of 21)	protein_coding-intron (ENST00000330909.12, intron 12 of 24)	-15534	ENST00000468159.1	ENSG00000151276	ENST00000460329			MAGI1			protein_coding
44979	chr5	135466569	135466740	+	0	NA	Intergenic	Intergenic	-14303	ENST00000537858.2	ENSG00000255833	ENST00000537858			TIFAB			protein_coding
3849	chr11	10572437	10572608	+	0	NA	TTS (ENST00000423302.7)	protein_coding-TTS (ENST00000423302.7)	-3804	ENST00000438354.6	ENSG00000133800	ENST00000256178			LYVE1			protein_coding
19901	chr8	109620693	109620864	+	0	NA	intron (ENST00000532779.5, intron 1 of 5)	protein_coding-intron (ENST00000276646.14, intron 2 of 6)	-12703	ENST00000529690.5	ENSG00000147642	ENST00000399066			SYBU			protein_coding
48587	chr11	18603529	18603700	+	0	NA	TTS (ENST00000623697.1)	TEC-TTS (ENST00000623697.1)	627	ENST00000542172.1	ENSG00000247595	ENST00000634992			SPTY2D1OS			protein_coding
14065	chr11	84352998	84353169	+	0	NA	intron (ENST00000650630.1, intron 7 of 27)	protein_coding-intron (ENST00000376104.7, intron 7 of 27)	-35744	ENST00000398301.6	ENSG00000150672	ENST00000529399			DLG2			protein_coding
16961	chr16	14630968	14631139	+	0	NA	promoter-TSS (ENST00000341484.11)	protein_coding-promoter-TSS (ENST00000341484.11)	-754	ENST00000650960.1	ENSG00000140694	ENST00000437198			PARN			protein_coding
8776	chr15	78339286	78339457	+	0	NA	promoter-TSS (ENST00000299529.7)	protein_coding-promoter-TSS (ENST00000299529.7)	-982	ENST00000299529.7	ENSG00000166426	ENST00000299529			CRABP1			protein_coding
12303	chr14	40646434	40646605	+	0	NA	intron (ENST00000651539.1, intron 1 of 10)	lncRNA-intron (ENST00000651539.1, intron 1 of 10)	16513	ENST00000651539.1	ENSG00000286099	ENST00000651539			RP11-779M2.1			lncRNA
8711	chr4	149482925	149483096	+	0	NA	intron (ENST00000636793.2, intron 12 of 13)	protein_coding-intron (ENST00000511993.5, intron 15 of 16)	105753	ENST00000665742.1	ENSG00000287565	ENST00000665742			RP11-812F18.1			lncRNA
45964	chr11	44231646	44231817	+	0	NA	exon (ENST00000684437.1, exon 1 of 4)	protein_coding-exon (ENST00000684437.1, exon 1 of 4)	1388	ENST00000684437.1	ENSG00000151348	ENST00000684124			EXT2			protein_coding
33638	chr1	46024864	46025035	+	0	NA	TTS (ENST00000467367.5)	protein_coding-TTS (ENST00000467367.5)	2039	ENST00000498668.1	ENSG00000086015	ENST00000477968			MAST2			protein_coding
48495	chr2	212599732	212599903	+	0	NA	intron (ENST00000415387.1, intron 4 of 4)	lncRNA-intron (ENST00000415387.1, intron 4 of 4)	-60976	ENST00000436443.5	ENSG00000178568	ENST00000484594			ERBB4			protein_coding
36401	chr16	82733303	82733474	+	0	NA	intron (ENST00000568770.5, intron 2 of 4)	protein_coding-intron (ENST00000268613.14, intron 2 of 14)	5914	ENST00000623074.1	ENSG00000280044	ENST00000623074			RP11-22H5.1			TEC
12961	chr5	146455831	146456002	+	0	NA	intron (ENST00000679501.2, intron 2 of 22)	protein_coding-intron (ENST00000296702.9, intron 2 of 21)	-3299	ENST00000513298.5	ENSG00000113649	ENST00000394421			TCERG1			protein_coding
4405	chr7	134420080	134420251	+	0	NA	intron (ENST00000665229.1, intron 1 of 3)	lncRNA-intron (ENST00000607945.1, intron 1 of 2)	12209	ENST00000657533.1	ENSG00000273297	ENST00000660417			RP11-38M8.1			lncRNA
2029	chr2	230138367	230138538	+	0	NA	promoter-TSS (ENST00000636548.1)	unitary_pseudogene-promoter-TSS (ENST00000636548.1)	-149	ENST00000636548.1	ENSG00000283451	ENST00000636548			RP11-98F19.1			unitary_pseudogene
57447	chr8	141847143	141847314	+	0	NA	Intergenic	Intergenic	-60915	ENST00000408841.2	ENSG00000221768	ENST00000408841			MIR1302-7			miRNA
31581	chr3	105390380	105390551	+	0	NA	intron (ENST00000472644.6, intron 1 of 14)	protein_coding-intron (ENST00000306107.9, intron 1 of 15)	23122	ENST00000472644.6	ENSG00000170017	ENST00000306107			ALCAM			protein_coding
58633	chr2	88968901	88969072	+	0	NA	Intergenic	Intergenic	-2219	ENST00000464162.1	ENSG00000239855	ENST00000464162			IGKV1-6			IG_V_gene
5671	chr17	58445632	58445803	+	0	NA	intron (ENST00000323777.8, intron 5 of 5)	protein_coding-intron (ENST00000323777.8, intron 5 of 5)	-28122	ENST00000648873.1	ENSG00000285897	ENST00000648873			RP5-1171I10.8			protein_coding
46647	chr16	77266672	77266843	+	0	NA	intron (ENST00000562332.1, intron 1 of 1)	lncRNA-intron (ENST00000561672.1, intron 1 of 2)	-16800	ENST00000569032.1	ENSG00000261063	ENST00000569032			RP11-538I12.2			lncRNA
38420	chr21	9862370	9862541	+	0	NA	Intergenic	Intergenic	-24444	ENST00000651050.1	ENSG00000280081	ENST00000623933			LINC01667			transcribed_processed_pseudogene
51138	chr1	176897048	176897219	+	0	NA	intron (ENST00000424564.2, intron 16 of 21)	protein_coding-intron (ENST00000361833.7, intron 16 of 22)	-65292	ENST00000662545.1	ENSG00000286754	ENST00000662545			RP4-774I24.3			lncRNA
25426	chr6	120619502	120619673	+	0	NA	intron (ENST00000657887.1, intron 1 of 1)	lncRNA-intron (ENST00000657887.1, intron 1 of 1)	-67034	ENST00000363440.1	ENSG00000200310	ENST00000363440			RNA5SP215			rRNA_pseudogene
55380	chr7	132914719	132914890	+	0	NA	intron (ENST00000448878.6, intron 4 of 8)	protein_coding-intron (ENST00000262570.10, intron 4 of 7)	84111	ENST00000453078.1	ENSG00000227197	ENST00000453078			AC009518.8			lncRNA
23295	chr15	49290569	49290740	+	0	NA	intron (ENST00000560138.5, intron 6 of 6)	protein_coding-intron (ENST00000327171.7, intron 7 of 9)	-1817	ENST00000559580.5	ENSG00000156958	ENST00000327171			GALK2			protein_coding
44411	chr8	129326810	129326981	+	0	NA	intron (ENST00000674741.1, intron 3 of 4)	lncRNA-intron (ENST00000644194.1, intron 2 of 6)	31942	ENST00000675722.1	ENSG00000229140	ENST00000675388			CCDC26			lncRNA
14328	chr1	183476791	183476962	+	0	NA	intron (ENST00000502375.1, intron 2 of 5)	protein_coding-intron (ENST00000347615.6, intron 1 of 21)	3944	ENST00000502375.1	ENSG00000116698	ENST00000507691			SMG7			protein_coding
15741	chr2	241110054	241110225	+	0	NA	promoter-TSS (ENST00000472072.5)	protein_coding-promoter-TSS (ENST00000472072.5)	-359	ENST00000472072.5	ENSG00000115687	ENST00000459710			PASK			protein_coding
1983	chr4	139056555	139056726	+	0	NA	TTS (ENST00000394235.6)	protein_coding-TTS (ENST00000394235.6)	1165	ENST00000516694.1	ENSG00000252503	ENST00000516694			RNU6-531P			snRNA
44430	chr1	192536688	192536859	+	0	NA	intron (ENST00000642657.1, intron 2 of 2)	lncRNA-intron (ENST00000434300.2, intron 3 of 3)	7194	ENST00000457321.1	ENSG00000236069	ENST00000642657			RP5-1011O1.3			lncRNA
42636	chr12	87971214	87971385	+	0	NA	Intergenic	Intergenic	26414	ENST00000489210.2	ENSG00000240721	ENST00000489210			RPS4XP15			processed_pseudogene
38603	chr10	101098862	101099033	+	0	NA	intron (ENST00000445873.5, intron 2 of 2)	lncRNA-intron (ENST00000425505.1, intron 2 of 2)	32179	ENST00000445873.5	ENSG00000236311	ENST00000425505			TLX1NB			lncRNA
26367	chr11	106131954	106132125	+	0	NA	promoter-TSS (ENST00000524966.1)	lncRNA-promoter-TSS (ENST00000524966.1)	77	ENST00000524966.1	ENSG00000254580	ENST00000524966			LINC02719			lncRNA
25968	chrX	141769169	141769340	+	0	NA	Intergenic	Intergenic	-69062	ENST00000298296.1	ENSG00000165509	ENST00000483584			MAGEC3			protein_coding
4304	chr4	79169879	79170050	+	0	NA	intron (ENST00000658852.1, intron 3 of 4)	lncRNA-intron (ENST00000509088.6, intron 3 of 5)	-25870	ENST00000515597.1	ENSG00000249307	ENST00000653314			LINC01088			lncRNA
17107	chr1	217952444	217952615	+	0	NA	Intergenic	Intergenic	59628	ENST00000659987.1	ENSG00000231814	ENST00000431637			LINC00210			lncRNA
46139	chr1	189560104	189560275	+	0	NA	Intergenic	Intergenic	106067	ENST00000516744.1	ENSG00000252553	ENST00000516744			RNA5SP73			rRNA_pseudogene
20189	chr6	3740530	3740701	+	0	NA	intron (ENST00000485986.1, intron 1 of 2)	protein_coding-intron (ENST00000380283.5, intron 1 of 4)	-1721	ENST00000380277.6	ENSG00000168994	ENST00000380283			PXDC1			protein_coding
413	chr20	23414651	23414822	+	0	NA	intron (ENST00000617876.4, intron 1 of 10)	protein_coding-intron (ENST00000377026.4, intron 1 of 10)	6678	ENST00000472855.5	ENSG00000125814	ENST00000398425			NAPB			protein_coding
294	chr10	100717843	100718014	+	0	NA	Intergenic	Intergenic	-17468	ENST00000679374.1	ENSG00000075891	ENST00000679374			PAX2			protein_coding
11289	chr6	141546567	141546738	+	0	NA	Intergenic	Intergenic	-60240	ENST00000410832.1	ENSG00000222764	ENST00000410832			RN7SKP106			misc_RNA
49471	chr10	19473808	19473979	+	0	NA	intron (ENST00000454679.7, intron 29 of 39)	protein_coding-intron (ENST00000377266.7, intron 15 of 24)	-14702	ENST00000492202.1	ENSG00000204740	ENST00000418367			MALRD1			protein_coding
54327	chr3	173502647	173502818	+	0	NA	intron (ENST00000457714.5, intron 2 of 6)	protein_coding-intron (ENST00000413821.1, intron 1 of 1)	-81823	ENST00000361589.8	ENSG00000169760	ENST00000469564			NLGN1			protein_coding
29828	chr3	99229602	99229773	+	0	NA	Intergenic	Intergenic	-13421	ENST00000486987.1	ENSG00000241305	ENST00000486987			ACTG1P13			processed_pseudogene
10327	chr2	164181014	164181185	+	0	NA	intron (ENST00000429636.1, intron 2 of 4)	lncRNA-intron (ENST00000429636.1, intron 2 of 4)	-32440	ENST00000445305.1	ENSG00000226847	ENST00000445305			PRPS1P1			processed_pseudogene
16037	chr5	102267562	102267733	+	0	NA	intron (ENST00000310954.7, intron 3 of 12)	protein_coding-intron (ENST00000310954.7, intron 3 of 12)	28637	ENST00000310954.7	ENSG00000173930	ENST00000310954			SLCO4C1			protein_coding
54227	chr22	31963952	31964123	+	0	NA	intron (ENST00000430449.1, intron 1 of 1)	lncRNA-intron (ENST00000430449.1, intron 1 of 1)	680	ENST00000430449.1	ENSG00000227519	ENST00000430449			CTA-342B11.1			lncRNA
40999	chr10	112796841	112797012	+	0	NA	intron (ENST00000393077.3, intron 7 of 7)	protein_coding-intron (ENST00000393077.3, intron 7 of 7)	24912	ENST00000648389.1	ENSG00000285676	ENST00000648389			RP11-431N8.1			lncRNA
38004	chrX	129810911	129811082	+	0	NA	TTS (ENST00000433917.5)	protein_coding-TTS (ENST00000433917.5)	12792	ENST00000491039.1	ENSG00000188706	ENST00000491039			ZDHHC9			protein_coding
17029	chr12	28108212	28108383	+	0	NA	Intergenic	Intergenic	-24952	ENST00000540794.5	ENSG00000123106	ENST00000543019			CCDC91			protein_coding
60158	chr1	182274685	182274856	+	0	NA	intron (ENST00000653755.1, intron 1 of 4)	lncRNA-intron (ENST00000449842.2, intron 2 of 4)	18575	ENST00000653755.1	ENSG00000228918	ENST00000420760			LINC01344			lncRNA
35578	chr11	106114383	106114554	+	0	NA	intron (ENST00000524966.1, intron 2 of 2)	lncRNA-intron (ENST00000524966.1, intron 2 of 2)	-7112	ENST00000654901.1	ENSG00000287846	ENST00000654901			RP11-677I18.5			processed_pseudogene
11754	chr19	44699018	44699189	+	0	NA	promoter-TSS (ENST00000587331.7)	protein_coding-promoter-TSS (ENST00000587331.7)	-48	ENST00000587331.7	ENSG00000213892	ENST00000587331			CEACAM16			protein_coding
35754	chr14	31020668	31020839	+	0	NA	intron (ENST00000555358.5, intron 1 of 14)	protein_coding-intron (ENST00000355683.9, intron 1 of 15)	2307	ENST00000555149.2	ENSG00000258968	ENST00000555149			RP11-829H16.5			processed_pseudogene
20749	chr3	71593097	71593268	+	0	NA	intron (ENST00000613067.1, intron 1 of 2)	lncRNA-intron (ENST00000613067.1, intron 1 of 2)	8239	ENST00000604491.1	ENSG00000270562	ENST00000604491			RP11-154H23.3			lncRNA
17102	chr1	179203070	179203241	+	0	NA	intron (ENST00000660584.1, intron 1 of 1)	protein_coding-intron (ENST00000367623.8, intron 1 of 10)	1450	ENST00000451239.1	ENSG00000231564	ENST00000451239			EIF4A1P11			processed_pseudogene
35379	chrX	130378608	130378779	+	0	NA	TTS (ENST00000682440.1)	protein_coding-TTS (ENST00000682440.1)	6967	ENST00000276218.4	ENSG00000147262	ENST00000682440			GPR119			protein_coding
10083	chr16	13979729	13979900	+	0	NA	Intergenic	Intergenic	26659	ENST00000576600.1	ENSG00000263234	ENST00000576600			CTD-2135D7.3			lncRNA
18055	chr3	171897793	171897964	+	0	NA	intron (ENST00000449106.2, intron 2 of 3)	protein_coding-intron (ENST00000420375.5, intron 4 of 6)	-2633	ENST00000469981.1	ENSG00000186329	ENST00000619900			TMEM212			protein_coding
59237	chr1	12536024	12536195	+	0	NA	Intergenic	Intergenic	8385	ENST00000416696.1	ENSG00000229484	ENST00000416696			LINC02766			lncRNA
53013	chr5	174210388	174210559	+	0	NA	intron (ENST00000521585.5, intron 4 of 4)	protein_coding-intron (ENST00000521585.5, intron 4 of 4)	37372	ENST00000520587.1	ENSG00000254011	ENST00000520587			CTC-229L21.1			lncRNA
30753	chr6	159283044	159283215	+	0	NA	Intergenic	Intergenic	42343	ENST00000419703.1	ENSG00000235086	ENST00000419703			FNDC1-IT1			lncRNA
32590	chr4	160714657	160714828	+	0	NA	Intergenic	Intergenic	-103680	ENST00000473701.2	ENSG00000242635	ENST00000473701			RPS14P7			processed_pseudogene
15723	chr10	89421829	89422000	+	0	NA	TTS (ENST00000371795.5)	protein_coding-TTS (ENST00000371795.5)	657	ENST00000681270.1	ENSG00000152778	ENST00000681359			IFIT5			protein_coding
2583	chr17	33846621	33846792	+	0	NA	intron (ENST00000659958.1, intron 1 of 1)	protein_coding-intron (ENST00000359872.6, intron 1 of 9)	-12139	ENST00000636084.1	ENSG00000279668	ENST00000636687			CTC-304I17.6			lncRNA
42129	chr5	55244354	55244525	+	0	NA	intron (ENST00000506435.1, intron 1 of 4)	lncRNA-intron (ENST00000506435.1, intron 1 of 4)	10505	ENST00000506435.1	ENSG00000251307	ENST00000506435			RP11-506H20.1			lncRNA
40092	chrX	118146106	118146277	+	0	NA	exon (ENST00000420608.1, exon 1 of 1)	processed_pseudogene-exon (ENST00000420608.1, exon 1 of 1)	128	ENST00000420608.1	ENSG00000234524	ENST00000420608			RPL12P43			processed_pseudogene
9401	chr13	66927908	66928079	+	0	NA	intron (ENST00000456367.5, intron 2 of 4)	protein_coding-intron (ENST00000377865.7, intron 2 of 4)	-24388	ENST00000614931.1	ENSG00000184226	ENST00000377861			PCDH9			protein_coding
710	chr2	36518410	36518581	+	0	NA	intron (ENST00000413985.1, intron 2 of 3)	protein_coding-intron (ENST00000280527.7, intron 12 of 16)	-4763	ENST00000609765.1	ENSG00000273090	ENST00000609765			RP11-78I14.1			lncRNA
37185	chr4	54873028	54873199	+	0	NA	Intergenic	Intergenic	27545	ENST00000514413.1	ENSG00000251256	ENST00000514413			LINC02358			lncRNA
27596	chr4	160328692	160328863	+	0	NA	Intergenic	Intergenic	193534	ENST00000515689.1	ENSG00000250997	ENST00000515689			RP11-502M1.1			processed_pseudogene
25436	chr6	97807016	97807187	+	0	NA	intron (ENST00000661998.1, intron 13 of 19)	lncRNA-intron (ENST00000574739.2, intron 6 of 6)	-9440	ENST00000654518.1	ENSG00000271860	ENST00000661488			RP11-436D23.1			lncRNA
23810	chr14	38839813	38839984	+	0	NA	intron (ENST00000670347.1, intron 1 of 4)	lncRNA-intron (ENST00000553932.5, intron 2 of 6)	-1440	ENST00000557440.2	ENSG00000259070	ENST00000557019			LINC00639			lncRNA
49874	chr1	15936741	15936912	+	0	NA	intron (ENST00000375759.8, intron 11 of 14)	protein_coding-intron (ENST00000375759.8, intron 11 of 14)	-1757	ENST00000487496.1	ENSG00000065526	ENST00000442985			SPEN			protein_coding
41472	chr5	174237232	174237403	+	0	NA	intron (ENST00000521585.5, intron 4 of 4)	protein_coding-intron (ENST00000521585.5, intron 4 of 4)	64216	ENST00000520587.1	ENSG00000254011	ENST00000520587			CTC-229L21.1			lncRNA
13603	chr1	60415096	60415267	+	0	NA	Intergenic	Intergenic	186496	ENST00000634281.1	ENSG00000226476	ENST00000665573			LINC01748			lncRNA
9423	chr3	159969224	159969395	+	0	NA	intron (ENST00000662594.1, intron 6 of 6)	lncRNA-intron (ENST00000497452.5, intron 9 of 9)	-19526	ENST00000305579.7	ENSG00000168811	ENST00000480787			IL12A			protein_coding
27256	chr2	197305744	197305915	+	0	NA	intron (ENST00000443014.1, intron 1 of 4)	protein_coding-intron (ENST00000282272.15, intron 1 of 27)	-3310	ENST00000428191.1	ENSG00000236977	ENST00000428191			ANKRD44-IT1			lncRNA
58212	chr11	10039236	10039407	+	0	NA	intron (ENST00000676387.1, intron 3 of 40)	protein_coding-intron (ENST00000256190.13, intron 3 of 39)	3669	ENST00000533661.1	ENSG00000133812	ENST00000533584			SBF2			protein_coding
35186	chr12	78591212	78591383	+	0	NA	Intergenic	Intergenic	-50622	ENST00000546865.5	ENSG00000257165	ENST00000547089			RP11-171L9.1			lncRNA
46784	chr5	91750680	91750851	+	0	NA	intron (ENST00000651690.1, intron 4 of 8)	lncRNA-intron (ENST00000651690.1, intron 4 of 8)	93351	ENST00000621804.1	ENSG00000276426	ENST00000621804			ENSG10010139183.1			misc_RNA
39801	chr6	34440064	34440235	+	0	NA	Intergenic	Intergenic	-14078	ENST00000639725.1	ENSG00000270800	ENST00000494077			RPS10-NUDT3			protein_coding
15457	chr6	142087638	142087809	+	0	NA	promoter-TSS (ENST00000454401.1)	lncRNA-promoter-TSS (ENST00000454401.1)	-510	ENST00000454401.1	ENSG00000236822	ENST00000454401			NMBR-AS1			lncRNA
56959	chr13	74425638	74425809	+	0	NA	intron (ENST00000423629.1, intron 2 of 4)	lncRNA-intron (ENST00000423629.1, intron 2 of 4)	6550	ENST00000423629.1	ENSG00000226240	ENST00000649990			LINC00381			lncRNA
26289	chr11	92585760	92585931	+	0	NA	intron (ENST00000525166.6, intron 3 of 27)	protein_coding-intron (ENST00000409404.6, intron 2 of 24)	-86910	ENST00000471604.2	ENSG00000244244	ENST00000471604			RPS3AP42			processed_pseudogene
50814	chr7	108733431	108733602	+	0	NA	Intergenic	Intergenic	-11915	ENST00000604565.1	ENSG00000270425	ENST00000604565			CTA-369K23.1			processed_pseudogene
42211	chr5	117378833	117379004	+	0	NA	Intergenic	Intergenic	-36591	ENST00000514186.5	ENSG00000248663	ENST00000514186			LINC00992			lncRNA
52741	chr12	73057610	73057781	+	0	NA	Intergenic	Intergenic	71467	ENST00000552541.1	ENSG00000258294	ENST00000552541			RP11-314D7.1			lncRNA
41255	chr13	20972425	20972596	+	0	NA	TTS (ENST00000382592.5)	protein_coding-TTS (ENST00000382592.5)	11200	ENST00000454001.1	ENSG00000213621	ENST00000454001			RPSAP54			processed_pseudogene
24139	chr8	83339062	83339233	+	0	NA	Intergenic	Intergenic	-44876	ENST00000615881.1	ENSG00000274116	ENST00000615881			RP11-813B8.2			processed_pseudogene
54691	chr5	128362423	128362594	+	0	NA	intron (ENST00000508989.5, intron 17 of 32)	protein_coding-intron (ENST00000262464.9, intron 18 of 64)	8704	ENST00000384560.1	ENSG00000207290	ENST00000384560			Y_RNA			misc_RNA
31193	chr3	45745638	45745809	+	0	NA	TTS (ENST00000389061.10)	protein_coding-TTS (ENST00000389061.10)	3048	ENST00000469955.3	ENSG00000244357	ENST00000469955			RN7SL145P			misc_RNA
37496	chr16	3867262	3867433	+	0	NA	intron (ENST00000382070.7, intron 1 of 29)	protein_coding-intron (ENST00000262367.10, intron 1 of 30)	12773	ENST00000382070.7	ENSG00000005339	ENST00000572569			CREBBP			protein_coding
60255	chr5	127703887	127704058	+	0	NA	intron (ENST00000514853.5, intron 1 of 6)	protein_coding-intron (ENST00000514853.5, intron 1 of 6)	581	ENST00000514853.5	ENSG00000230561	ENST00000513708			CCDC192			protein_coding
2590	chr2	102909947	102910118	+	0	NA	intron (ENST00000640575.2, intron 4 of 5)	protein_coding-intron (ENST00000639249.1, intron 4 of 4)	-14252	ENST00000670084.1	ENSG00000277527	ENST00000663518			LINC01796			lncRNA
3750	chr8	107620861	107621032	+	0	NA	Intergenic	Intergenic	-26333	ENST00000507497.2	ENSG00000248838	ENST00000507497			PGAM1P13			processed_pseudogene
37795	chrX	11118650	11118821	+	0	NA	intron (ENST00000380763.7, intron 5 of 6)	protein_coding-intron (ENST00000321143.8, intron 5 of 6)	-2542	ENST00000384422.1	ENSG00000207151	ENST00000384422			Y_RNA			misc_RNA
48601	chr14	60760297	60760468	+	0	NA	intron (ENST00000553354.5, intron 1 of 1)	protein_coding-intron (ENST00000261245.9, intron 1 of 7)	-19596	ENST00000556153.3	ENSG00000258445	ENST00000556153			MAD2L1P1			processed_pseudogene
7845	chrX	112614749	112614920	+	0	NA	Intergenic	Intergenic	-46823	ENST00000363566.1	ENSG00000200436	ENST00000363566			Y_RNA			misc_RNA
49232	chr10	19588416	19588587	+	0	NA	intron (ENST00000454679.7, intron 33 of 39)	protein_coding-intron (ENST00000377265.3, intron 5 of 11)	-9746	ENST00000363675.2	ENSG00000200545	ENST00000363675			U3			snoRNA
57293	chr5	138204948	138205119	+	0	NA	TTS (ENST00000394884.7)	protein_coding-TTS (ENST00000394884.7)	-6410	ENST00000471692.1	ENSG00000094880	ENST00000482948			CDC23			protein_coding
14971	chr3	158625676	158625847	+	0	NA	TTS (ENST00000463883.1)	processed_pseudogene-TTS (ENST00000463883.1)	1088	ENST00000463883.1	ENSG00000243165	ENST00000463883			RP11-79M21.3			processed_pseudogene
13787	chr4	106699376	106699547	+	0	NA	intron (ENST00000650850.1, intron 4 of 10)	lncRNA-intron (ENST00000650850.1, intron 4 of 10)	138140	ENST00000514311.2	ENSG00000248915	ENST00000514311			ACTR6P1			processed_pseudogene
35520	chr14	96940206	96940377	+	0	NA	intron (ENST00000680319.1, intron 1 of 3)	protein_coding-intron (ENST00000679365.1, intron 12 of 13)	-1829	ENST00000495064.2	ENSG00000100749	ENST00000555402			VRK1			protein_coding
35218	chr15	34434750	34434921	+	0	NA	intron (ENST00000569781.1, intron 2 of 4)	protein_coding-intron (ENST00000359187.5, intron 2 of 24)	2631	ENST00000569781.1	ENSG00000175265	ENST00000359187			GOLGA8A			protein_coding
26618	chr10	16955126	16955297	+	0	NA	intron (ENST00000377833.10, intron 31 of 66)	protein_coding-intron (ENST00000377833.10, intron 31 of 66)	28984	ENST00000438254.1	ENSG00000107611	ENST00000649933			CUBN			protein_coding
45273	chr3	141837118	141837289	+	0	NA	Intergenic	Intergenic	-14346	ENST00000667378.1	ENSG00000286822	ENST00000667378			RP11-271K21.14			lncRNA
9133	chr4	136065960	136066131	+	0	NA	Intergenic	Intergenic	33195	ENST00000569694.1	ENSG00000261166	ENST00000569694			RP11-775H9.3			lncRNA
52841	chr18	150922	151093	+	0	NA	Intergenic	Intergenic	-7376	ENST00000582707.5	ENSG00000101557	ENST00000261601			USP14			protein_coding
7123	chr3	153260172	153260343	+	0	NA	Intergenic	Intergenic	-60240	ENST00000582522.2	ENSG00000265813	ENST00000582522			RN7SL300P			misc_RNA
10414	chr15	79807626	79807797	+	0	NA	Intergenic	Intergenic	9739	ENST00000517186.1	ENSG00000252995	ENST00000517186			RNU6-667P			snRNA
36007	chr14	44258427	44258598	+	0	NA	intron (ENST00000654351.1, intron 1 of 3)	lncRNA-intron (ENST00000553827.1, intron 1 of 2)	33206	ENST00000556286.1	ENSG00000259148	ENST00000556286			YWHAZP1			processed_pseudogene
13772	chr5	101219322	101219493	+	0	NA	Intergenic	Intergenic	-316125	ENST00000231461.10	ENSG00000113532	ENST00000451528			ST8SIA4			protein_coding
170	chr3	41405828	41405999	+	0	NA	intron (ENST00000301831.9, intron 34 of 36)	protein_coding-intron (ENST00000301831.9, intron 34 of 36)	-127762	ENST00000489118.1	ENSG00000168038	ENST00000453224			ULK4			protein_coding
21699	chr2	157205290	157205461	+	0	NA	Intergenic	Intergenic	6164	ENST00000434574.1	ENSG00000213194	ENST00000434574			CDK7P1			processed_pseudogene
4873	chr2	38656117	38656288	+	0	NA	Intergenic	Intergenic	-9879	ENST00000427858.4	ENSG00000143891	ENST00000427858			GALM			protein_coding
44680	chr10	52173002	52173173	+	0	NA	intron (ENST00000672084.1, intron 3 of 10)	protein_coding-intron (ENST00000373975.3, intron 6 of 14)	44741	ENST00000672084.1	ENSG00000185532	ENST00000646354			PRKG1			protein_coding
37907	chr14	90353910	90354081	+	0	NA	Intergenic	Intergenic	13184	ENST00000461458.1	ENSG00000242571	ENST00000461458			RPL21P11			processed_pseudogene
30319	chr2	149239033	149239204	+	0	NA	Intergenic	Intergenic	34593	ENST00000280115.8	ENSG00000150556	ENST00000280115			LYPD6B			protein_coding
19683	chr11	119101475	119101646	+	0	NA	promoter-TSS (ENST00000525456.5)	protein_coding-promoter-TSS (ENST00000525456.5)	-34	ENST00000683567.1	ENSG00000172269	ENST00000684142			DPAGT1			protein_coding
58255	chr6	163912334	163912505	+	0	NA	Intergenic	Intergenic	-14703	ENST00000659063.1	ENSG00000288696	ENST00000659063			RP1-230L10.4			lncRNA
6513	chr4	28607962	28608133	+	0	NA	Intergenic	Intergenic	-7202	ENST00000652166.1	ENSG00000286141	ENST00000652166			RP11-123O22.2			lncRNA
34448	chr10	29128026	29128197	+	0	NA	Intergenic	Intergenic	-160950	ENST00000375500.8	ENSG00000120563	ENST00000494304			LYZL1			protein_coding
2116	chr7	32765438	32765609	+	0	NA	Intergenic	Intergenic	-3736	ENST00000417811.2	ENSG00000229358	ENST00000417811			DPY19L1P1			unprocessed_pseudogene
24471	chr5	144685838	144686009	+	0	NA	Intergenic	Intergenic	-150253	ENST00000364553.1	ENSG00000201423	ENST00000364553			RN7SKP246			misc_RNA
41064	chr5	136349016	136349187	+	0	NA	intron (ENST00000513104.6, intron 2 of 11)	protein_coding-intron (ENST00000352189.8, intron 2 of 9)	16153	ENST00000514963.5	ENSG00000069018	ENST00000513104			TRPC7			protein_coding
23632	chr13	113289027	113289198	+	0	NA	Intergenic	Intergenic	-8127	ENST00000332556.5	ENSG00000185896	ENST00000332556			LAMP1			protein_coding
60094	chr1	189167778	189167949	+	0	NA	Intergenic	Intergenic	-34571	ENST00000433910.1	ENSG00000226196	ENST00000433910			GAPDHP75			processed_pseudogene
46331	chr9	134979176	134979347	+	0	NA	Intergenic	Intergenic	-13697	ENST00000625008.1	ENSG00000279935	ENST00000625008			RP11-447M12.3			TEC
37816	chr18	60643604	60643775	+	0	NA	intron (ENST00000589354.1, intron 3 of 4)	transcribed_unprocessed_pseudogene-intron (ENST00000589354.1, intron 3 of 4)	3270	ENST00000589354.1	ENSG00000267382	ENST00000592477			RP11-325K19.2			transcribed_unprocessed_pseudogene
43152	chrX	14577283	14577454	+	0	NA	intron (ENST00000355020.8, intron 3 of 8)	protein_coding-intron (ENST00000218075.9, intron 3 of 8)	46222	ENST00000415367.1	ENSG00000101958	ENST00000443437			GLRA2			protein_coding
39834	chr3	49499693	49499864	+	0	NA	intron (ENST00000541308.5, intron 2 of 3)	protein_coding-intron (ENST00000308775.7, intron 1 of 2)	7062	ENST00000475424.1	ENSG00000173402	ENST00000421560			DAG1			protein_coding
27438	chr3	176067725	176067896	+	0	NA	TTS (ENST00000416584.1)	processed_pseudogene-TTS (ENST00000416584.1)	1098	ENST00000416584.1	ENSG00000236357	ENST00000416584			EI24P1			processed_pseudogene
27403	chr8	132305379	132305550	+	0	NA	intron (ENST00000639358.1, intron 1 of 6)	protein_coding-intron (ENST00000388996.10, intron 1 of 14)	16058	ENST00000639496.1	ENSG00000184156	ENST00000638588			KCNQ3			protein_coding
59850	chr1	94978665	94978836	+	0	NA	exon (ENST00000370205.6, exon 4 of 4)	protein_coding-exon (ENST00000370205.6, exon 4 of 4)	47289	ENST00000456582.2	ENSG00000235501	ENST00000456582			CNN3-DT			lncRNA
8251	chr16	11373526	11373697	+	0	NA	intron (ENST00000599216.5, intron 10 of 10)	protein_coding-intron (ENST00000595168.1, intron 1 of 1)	7507	ENST00000574976.1	ENSG00000262636	ENST00000574976			CTD-3088G3.4			processed_pseudogene
47373	chr4	84867737	84867908	+	0	NA	intron (ENST00000509172.1, intron 2 of 2)	protein_coding-intron (ENST00000295888.9, intron 3 of 67)	-7259	ENST00000504990.1	ENSG00000163625	ENST00000504990			WDFY3			protein_coding
46873	chr16	80363545	80363716	+	0	NA	intron (ENST00000666474.1, intron 2 of 7)	lncRNA-intron (ENST00000565050.5, intron 3 of 4)	-177104	ENST00000562982.5	ENSG00000168589	ENST00000305904			DYNLRB2			protein_coding
39383	chr7	35885442	35885613	+	0	NA	intron (ENST00000635175.1, intron 9 of 13)	protein_coding-intron (ENST00000350320.10, intron 8 of 12)	-4991	ENST00000492940.1	ENSG00000122545	ENST00000432293			SEPTIN7			protein_coding
36679	chr13	75990277	75990448	+	0	NA	Intergenic	Intergenic	24139	ENST00000448806.2	ENSG00000224933	ENST00000448806			LINC01034			lncRNA
46230	chr1	78121250	78121421	+	0	NA	intron (ENST00000370759.4, intron 4 of 5)	protein_coding-intron (ENST00000370759.4, intron 4 of 5)	-26420	ENST00000365393.1	ENSG00000202263	ENST00000365393			RNA5SP22			rRNA_pseudogene
17742	chr3	88034931	88035102	+	0	NA	Intergenic	Intergenic	22293	ENST00000398392.2	ENSG00000163320	ENST00000309534			CGGBP1			protein_coding
60522	chr1	168851971	168852142	+	0	NA	intron (ENST00000650631.1, intron 4 of 8)	lncRNA-intron (ENST00000650631.1, intron 4 of 8)	-46080	ENST00000452524.1	ENSG00000229612	ENST00000452524			SUMO1P2			processed_pseudogene
48931	chr10	107953390	107953561	+	0	NA	intron (ENST00000594427.5, intron 2 of 4)	lncRNA-intron (ENST00000425050.5, intron 4 of 4)	87224	ENST00000622852.1	ENSG00000229981	ENST00000659061			LINC01435			lncRNA
55959	chr5	86685520	86685691	+	0	NA	Intergenic	Intergenic	-22355	ENST00000384286.1	ENSG00000207013	ENST00000384286			RNU6-804P			snRNA
44645	chr8	119788024	119788195	+	0	NA	TTS (ENST00000523904.1)	protein_coding-TTS (ENST00000523904.1)	3765	ENST00000523734.1	ENSG00000064313	ENST00000526969			TAF2			protein_coding
11615	chr7	12306851	12307022	+	0	NA	Intergenic	Intergenic	26790	ENST00000485526.1	ENSG00000146530	ENST00000275358			VWDE			protein_coding
207	chr17	38580498	38580669	+	0	NA	intron (ENST00000621492.4, intron 1 of 19)	protein_coding-intron (ENST00000612431.1, intron 1 of 6)	-7763	ENST00000621763.4	ENSG00000277363	ENST00000617146			SRCIN1			protein_coding
46806	chr8	121252808	121252979	+	0	NA	Intergenic	Intergenic	127572	ENST00000469425.1	ENSG00000239872	ENST00000469425			RPL35AP19			processed_pseudogene
52632	chr12	87508949	87509120	+	0	NA	Intergenic	Intergenic	-237533	ENST00000547460.1	ENSG00000258205	ENST00000547460			RP11-248E9.1			processed_pseudogene
34748	chr12	100229849	100230020	+	0	NA	intron (ENST00000378244.6, intron 9 of 10)	protein_coding-intron (ENST00000378244.6, intron 9 of 10)	22345	ENST00000549100.5	ENSG00000166153	ENST00000416321			DEPDC4			protein_coding
28640	chr18	12543757	12543928	+	0	NA	intron (ENST00000309836.9, intron 2 of 14)	protein_coding-intron (ENST00000309836.9, intron 2 of 14)	-27617	ENST00000487491.1	ENSG00000134278	ENST00000409402			SPIRE1			protein_coding
49499	chr13	39118919	39119090	+	0	NA	intron (ENST00000655342.1, intron 1 of 2)	lncRNA-intron (ENST00000614005.1, intron 1 of 2)	50947	ENST00000458481.1	ENSG00000214823	ENST00000458481			NXT1P1			processed_pseudogene
51834	chr22	25297563	25297734	+	0	NA	intron (ENST00000650352.1, intron 1 of 3)	transcribed_unprocessed_pseudogene-intron (ENST00000649082.1, intron 1 of 1)	14705	ENST00000649082.1	ENSG00000285690	ENST00000649082			CTA-246H3.14			transcribed_unprocessed_pseudogene
12692	chr6	13611534	13611705	+	0	NA	intron (ENST00000681818.1, intron 8 of 8)	protein_coding-intron (ENST00000359782.8, intron 8 of 8)	3536	ENST00000566170.1	ENSG00000261071	ENST00000566170			RP1-223E5.4			lncRNA
19464	chr17	64543757	64543928	+	0	NA	exon (ENST00000262435.14, exon 19 of 19)	protein_coding-exon (ENST00000262435.14, exon 19 of 19)	6983	ENST00000581980.1	ENSG00000258890	ENST00000579478			CEP95			protein_coding
13833	chr20	44298034	44298205	+	0	NA	Intergenic	Intergenic	13083	ENST00000396825.4	ENSG00000197296	ENST00000396825			FITM2			protein_coding
38568	chr10	118820034	118820205	+	0	NA	intron (ENST00000663084.1, intron 3 of 3)	lncRNA-intron (ENST00000663084.1, intron 3 of 3)	52483	ENST00000420302.1	ENSG00000236058	ENST00000420302			RPL17P36			processed_pseudogene
28029	chr12	21453995	21454166	+	0	NA	promoter-TSS (ENST00000538072.1)	protein_coding-promoter-TSS (ENST00000538072.1)	-702	ENST00000538072.1	ENSG00000121350	ENST00000536851			PYROXD1			protein_coding
25649	chr10	55338385	55338556	+	0	NA	intron (ENST00000457975.2, intron 3 of 3)	lncRNA-intron (ENST00000457975.2, intron 3 of 3)	-18856	ENST00000458638.1	ENSG00000150275	ENST00000361849			PCDH15			protein_coding
57426	chr1	202535597	202535768	+	0	NA	intron (ENST00000466273.6, intron 2 of 4)	protein_coding-intron (ENST00000290419.9, intron 6 of 12)	-4158	ENST00000634903.1	ENSG00000077157	ENST00000498070			PPP1R12B			protein_coding
19897	chr11	86350316	86350487	+	0	NA	Intergenic	Intergenic	6893	ENST00000529405.1	ENSG00000149196	ENST00000529405			HIKESHI			protein_coding
58415	chr1	31537002	31537173	+	0	NA	promoter-TSS (ENST00000639946.1)	lncRNA-promoter-TSS (ENST00000639946.1)	-957	ENST00000639946.1	ENSG00000284543	ENST00000640157			LINC01226			lncRNA
39723	chr12	124138913	124139084	+	0	NA	intron (ENST00000545615.1, intron 2 of 3)	protein_coding-intron (ENST00000389727.8, intron 2 of 4)	53237	ENST00000621669.1	ENSG00000275389	ENST00000621669			RP11-214K3.24			lncRNA
35034	chr3	17406461	17406632	+	0	NA	TTS (ENST00000434420.1)	protein_coding-TTS (ENST00000434420.1)	174	ENST00000429924.6	ENSG00000131374	ENST00000473612			TBC1D5			protein_coding
33123	chr15	41264277	41264448	+	0	NA	intron (ENST00000560784.5, intron 5 of 6)	protein_coding-intron (ENST00000334660.10, intron 4 of 6)	7452	ENST00000560965.1	ENSG00000187446	ENST00000561280			CHP1			protein_coding
40767	chr9	83850874	83851045	+	0	NA	intron (ENST00000413982.5, intron 14 of 16)	protein_coding-intron (ENST00000297814.7, intron 15 of 17)	2049	ENST00000589817.1	ENSG00000231616	ENST00000586206			RP11-575L7.4			lncRNA
56710	chr9	14582695	14582866	+	0	NA	Intergenic	Intergenic	4546	ENST00000608871.2	ENSG00000273399	ENST00000608871			RP11-408A13.3			lncRNA
25707	chr19	56236483	56236654	+	0	NA	intron (ENST00000683990.1, intron 2 of 5)	protein_coding-intron (ENST00000587340.5, intron 3 of 6)	-7475	ENST00000600684.2	ENSG00000267908	ENST00000600684			ZSCAN5DP			unprocessed_pseudogene
18577	chr21	17688173	17688344	+	0	NA	Intergenic	Intergenic	-17150	ENST00000624164.1	ENSG00000279648	ENST00000624164			AP000432.3			TEC
16096	chr8	30950015	30950186	+	0	NA	Intergenic	Intergenic	29040	ENST00000523019.1	ENSG00000253204	ENST00000523019			RP5-1009N12.1			processed_pseudogene
20096	chr15	30035447	30035618	+	0	NA	intron (ENST00000561392.1, intron 1 of 1)	lncRNA-intron (ENST00000561392.1, intron 1 of 1)	-8923	ENST00000569699.1	ENSG00000260174	ENST00000569699			SYNGR2P1			processed_pseudogene
57497	chr6	85904592	85904763	+	0	NA	Intergenic	Intergenic	35724	ENST00000407987.1	ENSG00000218766	ENST00000407987			RP11-207F8.1			processed_pseudogene
41750	chr10	63862672	63862843	+	0	NA	intron (ENST00000444770.1, intron 2 of 2)	lncRNA-intron (ENST00000444770.1, intron 2 of 2)	-9813	ENST00000654191.1	ENSG00000228566	ENST00000444770			RP11-170M17.1			lncRNA
35885	chr14	47621692	47621863	+	0	NA	intron (ENST00000399232.8, intron 1 of 16)	protein_coding-intron (ENST00000399232.8, intron 1 of 16)	4748	ENST00000557238.5	ENSG00000139915	ENST00000557238			MDGA2			protein_coding
11654	chr6	53184627	53184798	+	0	NA	Intergenic	Intergenic	12447	ENST00000407803.1	ENSG00000219074	ENST00000407803			SOD1P1			processed_pseudogene
14758	chr13	33955368	33955539	+	0	NA	intron (ENST00000616236.1, intron 3 of 3)	protein_coding-intron (ENST00000434425.5, intron 8 of 8)	109263	ENST00000621575.1	ENSG00000276672	ENST00000621575			RP11-142E9.1			lncRNA
45350	chr6	134441255	134441426	+	0	NA	intron (ENST00000661465.1, intron 4 of 4)	lncRNA-intron (ENST00000417483.5, intron 4 of 4)	3103	ENST00000653261.1	ENSG00000236700	ENST00000666623			LINC01010			lncRNA
19869	chr6	143754480	143754651	+	0	NA	TTS (ENST00000402863.3)	protein_coding-TTS (ENST00000402863.3)	5637	ENST00000420771.2	ENSG00000112419	ENST00000402863			PHACTR2			protein_coding
9904	chr6	97012219	97012390	+	0	NA	intron (ENST00000620278.1, intron 1 of 8)	protein_coding-intron (ENST00000369254.5, intron 2 of 5)	2105	ENST00000620278.1	ENSG00000186231	ENST00000539200			KLHL32			protein_coding
11964	chr2	58471323	58471494	+	0	NA	intron (ENST00000429095.5, intron 2 of 4)	lncRNA-intron (ENST00000422723.5, intron 2 of 5)	-9376	ENST00000434096.1	ENSG00000231043	ENST00000434096			AC007238.1			processed_pseudogene
1155	chr4	88762316	88762487	+	0	NA	intron (ENST00000504836.5, intron 6 of 14)	protein_coding-intron (ENST00000264344.10, intron 13 of 23)	-2932	ENST00000511573.5	ENSG00000138640	ENST00000511976			FAM13A			protein_coding
16245	chr15	73029490	73029661	+	0	NA	Intergenic	Intergenic	-22135	ENST00000339362.9	ENSG00000067141	ENST00000560352			NEO1			protein_coding
45730	chr2	32818156	32818327	+	0	NA	intron (ENST00000647819.1, intron 21 of 21)	protein_coding-intron (ENST00000317907.9, intron 19 of 19)	-7118	ENST00000648808.2	ENSG00000230876	ENST00000648808			LINC00486			lncRNA
31044	chr6	53916018	53916189	+	0	NA	intron (ENST00000370888.6, intron 11 of 13)	protein_coding-intron (ENST00000370888.6, intron 11 of 13)	-3137	ENST00000490222.1	ENSG00000137269	ENST00000370882			LRRC1			protein_coding
10751	chr9	129074155	129074326	+	0	NA	Intergenic	Intergenic	4981	ENST00000483458.1	ENSG00000148343	ENST00000439290			MIGA2			protein_coding
7530	chr15	50517290	50517461	+	0	NA	intron (ENST00000673660.1, intron 3 of 3)	protein_coding-intron (ENST00000529349.2, intron 3 of 3)	12086	ENST00000560380.2	ENSG00000170236	ENST00000616326			USP50			protein_coding
24706	chr1	191767756	191767927	+	0	NA	Intergenic	Intergenic	-55591	ENST00000664489.1	ENSG00000228215	ENST00000664489			LINC02770			lncRNA
20991	chr6	74653567	74653738	+	0	NA	intron (ENST00000668767.1, intron 1 of 3)	lncRNA-intron (ENST00000432484.6, intron 1 of 2)	-8012	ENST00000607807.1	ENSG00000272243	ENST00000432484			RP11-554D15.3			lncRNA
56002	chr6	75311200	75311371	+	0	NA	intron (ENST00000498523.1, intron 2 of 2)	protein_coding-intron (ENST00000237172.12, intron 5 of 5)	8695	ENST00000366304.3	ENSG00000203489	ENST00000366304			HMGB1P39			processed_pseudogene
47834	chr6	15542248	15542419	+	0	NA	intron (ENST00000622898.4, intron 5 of 7)	protein_coding-intron (ENST00000338950.9, intron 7 of 8)	6029	ENST00000509674.1	ENSG00000047579	ENST00000338950			DTNBP1			protein_coding
6630	chr15	48700540	48700711	+	0	NA	Intergenic	Intergenic	-24713	ENST00000559987.2	ENSG00000259216	ENST00000559987			RP11-227D13.2			processed_pseudogene
36003	chr14	40334159	40334330	+	0	NA	intron (ENST00000663500.1, intron 5 of 7)	lncRNA-intron (ENST00000553464.2, intron 5 of 7)	14087	ENST00000652631.1	ENSG00000286123	ENST00000652631			RP11-1074O12.2			lncRNA
59598	chr5	127465329	127465500	+	0	NA	promoter-TSS (ENST00000506336.1)	processed_pseudogene-promoter-TSS (ENST00000506336.1)	-408	ENST00000506336.1	ENSG00000249577	ENST00000506336			CTD-2195M15.1			processed_pseudogene
20890	chr14	37258156	37258327	+	0	NA	intron (ENST00000556451.5, intron 5 of 15)	protein_coding-intron (ENST00000327441.11, intron 4 of 13)	-8826	ENST00000539174.2	ENSG00000151338	ENST00000545536			MIPOL1			protein_coding
37404	chr12	95717646	95717817	+	0	NA	intron (ENST00000674345.1, intron 3 of 9)	protein_coding-intron (ENST00000343702.9, intron 3 of 9)	22264	ENST00000552603.1	ENSG00000074527	ENST00000547980			NTN4			protein_coding
22281	chr4	166283893	166284064	+	0	NA	Intergenic	Intergenic	29056	ENST00000383984.1	ENSG00000206711	ENST00000383984			Y_RNA			misc_RNA
7891	chrX	100125710	100125881	+	0	NA	Intergenic	Intergenic	25545	ENST00000412509.2	ENSG00000236988	ENST00000412509			CTDSPL2P1			processed_pseudogene
1617	chr1	93961062	93961233	+	0	NA	Intergenic	Intergenic	-25903	ENST00000438864.1	ENSG00000233129	ENST00000438864			RP5-837O21.2			processed_pseudogene
25235	chr6	82207496	82207667	+	0	NA	intron (ENST00000610980.4, intron 15 of 27)	protein_coding-intron (ENST00000306270.12, intron 16 of 28)	-1652	ENST00000445419.6	ENSG00000005700	ENST00000306270			IBTK			protein_coding
56342	chr1	107263613	107263784	+	0	NA	intron (ENST00000477948.1, intron 1 of 4)	protein_coding-intron (ENST00000294649.8, intron 2 of 4)	2895	ENST00000477948.1	ENSG00000162631	ENST00000477948			NTNG1			protein_coding
48562	chr1	758998	759169	+	0	NA	promoter-TSS (ENST00000411249.1)	snRNA-promoter-TSS (ENST00000411249.1)	-747	ENST00000411249.1	ENSG00000223181	ENST00000411249			RNU6-1199P			snRNA
15515	chr10	121652015	121652186	+	0	NA	Intergenic	Intergenic	-36261	ENST00000434988.1	ENSG00000223432	ENST00000434988			RP11-62L18.3			lncRNA
53865	chrX	102798417	102798588	+	0	NA	TTS (ENST00000427513.2)	processed_pseudogene-TTS (ENST00000427513.2)	106	ENST00000413797.1	ENSG00000228316	ENST00000413797			MTATP6P19			processed_pseudogene
31806	chr6	21752305	21752476	+	0	NA	intron (ENST00000606336.5, intron 4 of 6)	lncRNA-intron (ENST00000606336.5, intron 4 of 6)	-6088	ENST00000658974.1	ENSG00000272168	ENST00000655154			CASC15			lncRNA
56916	chr16	31254628	31254799	+	0	NA	Intergenic	Intergenic	-5254	ENST00000648685.1	ENSG00000169896	ENST00000561838			ITGAM			protein_coding
56140	chr20	17216275	17216446	+	0	NA	TTS (ENST00000662151.1)	lncRNA-TTS (ENST00000662151.1)	5553	ENST00000662151.1	ENSG00000286571	ENST00000662151			RP1-298M8.3			lncRNA
41885	chr4	23370009	23370180	+	0	NA	Intergenic	Intergenic	-84521	ENST00000512563.1	ENSG00000249547	ENST00000512563			RP11-453O5.1			lncRNA
30907	chr2	71699172	71699343	+	0	NA	Intergenic	Intergenic	88478	ENST00000468173.1	ENSG00000135636	ENST00000410020			DYSF			protein_coding
6502	chr12	11290969	11291140	+	0	NA	Intergenic	Intergenic	19381	ENST00000445719.2	ENSG00000230657	ENST00000445719			PRB4			protein_coding
18185	chr21	40589530	40589701	+	0	NA	intron (ENST00000400454.6, intron 3 of 32)	protein_coding-intron (ENST00000400454.6, intron 3 of 32)	41152	ENST00000441910.5	ENSG00000233756	ENST00000441910			DSCAM-IT1			lncRNA
1294	chr5	14134203	14134374	+	0	NA	Intergenic	Intergenic	-9054	ENST00000344204.9	ENSG00000038382	ENST00000508717			TRIO			protein_coding
60031	chr8	17324030	17324201	+	0	NA	intron (ENST00000521857.5, intron 7 of 12)	protein_coding-intron (ENST00000180173.10, intron 7 of 13)	-12252	ENST00000519763.1	ENSG00000003987	ENST00000518272			MTMR7			protein_coding
46395	chr20	34245452	34245623	+	0	NA	TTS (ENST00000433096.1)	processed_pseudogene-TTS (ENST00000433096.1)	1000	ENST00000433096.1	ENSG00000236456	ENST00000433096			RP4-785G19.2			processed_pseudogene
33937	chr10	96290751	96290922	+	0	NA	Intergenic	Intergenic	-13573	ENST00000630152.1	ENSG00000107447	ENST00000630152			DNTT			protein_coding
56367	chr2	153234920	153235091	+	0	NA	Intergenic	Intergenic	-26842	ENST00000443733.1	ENSG00000226338	ENST00000443733			AC079150.2			processed_pseudogene
12137	chr7	16975252	16975423	+	0	NA	intron (ENST00000643090.1, intron 2 of 2)	lncRNA-intron (ENST00000643090.1, intron 2 of 2)	37112	ENST00000419352.1	ENSG00000223867	ENST00000419352			AC098592.7			processed_pseudogene
37855	chr2	7619515	7619686	+	0	NA	Intergenic	Intergenic	42759	ENST00000408328.1	ENSG00000221255	ENST00000408328			RNU6ATAC37P			snRNA
47743	chr3	102202722	102202893	+	0	NA	intron (ENST00000478083.1, intron 2 of 2)	protein_coding-intron (ENST00000478083.1, intron 2 of 2)	27124	ENST00000478083.1	ENSG00000170044	ENST00000466937			ZPLD1			protein_coding
782	chr2	70319389	70319560	+	0	NA	Intergenic	Intergenic	-17384	ENST00000037869.7	ENSG00000035141	ENST00000450256			FAM136A			protein_coding
51910	chr3	33624711	33624882	+	0	NA	intron (ENST00000682230.1, intron 10 of 38)	protein_coding-intron (ENST00000313350.10, intron 4 of 12)	20478	ENST00000333778.10	ENSG00000163539	ENST00000467956			CLASP2			protein_coding
30797	chr12	92768825	92768996	+	0	NA	intron (ENST00000647865.1, intron 14 of 15)	protein_coding-intron (ENST00000344636.6, intron 15 of 16)	36644	ENST00000549856.6	ENSG00000187510	ENST00000647865			PLEKHG7			protein_coding
13069	chr2	153040218	153040389	+	0	NA	Intergenic	Intergenic	-118635	ENST00000397288.2	ENSG00000214025	ENST00000397288			ATP5PBP4			processed_pseudogene
58237	chr3	145890463	145890634	+	0	NA	Intergenic	Intergenic	-49364	ENST00000495382.1	ENSG00000244358	ENST00000482351			RP11-88H10.2			lncRNA
48106	chr7	87686085	87686256	+	0	NA	intron (ENST00000497788.5, intron 2 of 2)	protein_coding-intron (ENST00000265724.8, intron 1 of 28)	-14246	ENST00000312373.12	ENSG00000105784	ENST00000338056			RUNDC3B			protein_coding
34074	chr5	162905781	162905952	+	0	NA	intron (ENST00000660514.1, intron 2 of 7)	lncRNA-intron (ENST00000646617.1, intron 6 of 14)	106411	ENST00000660514.1	ENSG00000254186	ENST00000517722			RP11-541P9.3			lncRNA
6510	chr15	72780938	72781109	+	0	NA	intron (ENST00000565814.1, intron 1 of 4)	protein_coding-intron (ENST00000311669.12, intron 1 of 6)	-1812	ENST00000563592.5	ENSG00000260898	ENST00000670622			ADPGK-AS1			lncRNA
53215	chr3	183653636	183653807	+	0	NA	intron (ENST00000476808.1, intron 1 of 4)	protein_coding-intron (ENST00000242810.11, intron 3 of 7)	3364	ENST00000476808.1	ENSG00000114796	ENST00000454652			KLHL24			protein_coding
43551	chr14	92874686	92874857	+	0	NA	Intergenic	Intergenic	-11581	ENST00000554653.5	ENSG00000258742	ENST00000553485			LINC02833			lncRNA
51708	chr7	66106305	66106476	+	0	NA	intron (ENST00000450043.2, intron 7 of 11)	protein_coding-intron (ENST00000450043.2, intron 7 of 11)	-8214	ENST00000360415.7	ENSG00000241258	ENST00000431089			CRCP			protein_coding
19544	chr5	80840544	80840715	+	0	NA	intron (ENST00000659302.1, intron 2 of 5)	protein_coding-intron (ENST00000265081.7, intron 20 of 23)	15214	ENST00000492984.2	ENSG00000244630	ENST00000492984			RP11-241J12.1			processed_pseudogene
9323	chr11	31681885	31682056	+	0	NA	exon (ENST00000395934.2, exon 10 of 12)	protein_coding-exon (ENST00000395934.2, exon 10 of 12)	31789	ENST00000638317.1	ENSG00000109911	ENST00000640342			ELP4			protein_coding
36235	chr17	35974901	35975072	+	0	NA	Intergenic	Intergenic	3277	ENST00000613642.4	ENSG00000275152	ENST00000613642			CCL16			protein_coding
10713	chr4	119486292	119486463	+	0	NA	intron (ENST00000510011.5, intron 5 of 7)	transcribed_unprocessed_pseudogene-intron (ENST00000508519.5, intron 5 of 6)	-2266	ENST00000498873.5	ENSG00000245958	ENST00000498873			SEPTIN7P14			transcribed_unprocessed_pseudogene
30735	chr6	56279875	56280046	+	0	NA	intron (ENST00000370819.5, intron 1 of 28)	protein_coding-intron (ENST00000370819.5, intron 1 of 28)	-3164	ENST00000401776.1	ENSG00000219095	ENST00000401776			DHFRP6			processed_pseudogene
5748	chr17	58824023	58824194	+	0	NA	intron (ENST00000308249.4, intron 1 of 6)	protein_coding-intron (ENST00000308249.4, intron 1 of 6)	-11791	ENST00000516056.1	ENSG00000251865	ENST00000516056			RNU6-518P			snRNA
49726	chr1	63123226	63123397	+	0	NA	Intergenic	Intergenic	-15939	ENST00000455038.1	ENSG00000203605	ENST00000455038			RP11-335E6.2			lncRNA
12115	chr7	111923883	111924054	+	0	NA	intron (ENST00000494651.7, intron 11 of 33)	protein_coding-intron (ENST00000428084.6, intron 12 of 52)	29797	ENST00000410414.1	ENSG00000222346	ENST00000410414			RNA5SP237			rRNA_pseudogene
48156	chr17	65318325	65318496	+	0	NA	Intergenic	Intergenic	129706	ENST00000577595.1	ENSG00000108370	ENST00000449996			RGS9			protein_coding
54194	chr17	73223971	73224142	+	0	NA	intron (ENST00000580032.1, intron 2 of 3)	protein_coding-intron (ENST00000403627.7, intron 2 of 2)	3644	ENST00000579872.1	ENSG00000133193	ENST00000579872			FAM104A			protein_coding
47223	chr1	21315113	21315284	+	0	NA	intron (ENST00000649812.1, intron 1 of 19)	protein_coding-intron (ENST00000415912.6, intron 1 of 18)	-16199	ENST00000481130.6	ENSG00000117298	ENST00000374893			ECE1			protein_coding
39185	chr4	20420617	20420788	+	0	NA	intron (ENST00000622093.4, intron 4 of 36)	protein_coding-intron (ENST00000273739.9, intron 4 of 38)	28548	ENST00000515882.2	ENSG00000248228	ENST00000515882			SLIT2-IT1			lncRNA
872	chrX	56655388	56655559	+	0	NA	Intergenic	Intergenic	37082	ENST00000446028.1	ENSG00000230105	ENST00000446028			RP11-431N15.2			lncRNA
15014	chr3	10007584	10007755	+	0	NA	TTS (ENST00000426698.1)	lncRNA-TTS (ENST00000426698.1)	811	ENST00000621000.1	ENSG00000206567	ENST00000454232			AC022007.5			lncRNA
8801	chr12	106490300	106490471	+	0	NA	intron (ENST00000539066.5, intron 23 of 27)	protein_coding-intron (ENST00000228347.9, intron 23 of 27)	80141	ENST00000549195.1	ENSG00000013503	ENST00000228347			POLR3B			protein_coding
54037	chr9	33165915	33166086	+	0	NA	promoter-TSS (ENST00000426270.5)	lncRNA-promoter-TSS (ENST00000426270.5)	-948	ENST00000654325.1	ENSG00000233554	ENST00000654325			B4GALT1-AS1			lncRNA
43275	chrX	98521093	98521264	+	0	NA	intron (ENST00000649508.1, intron 1 of 6)	lncRNA-intron (ENST00000649508.1, intron 1 of 6)	-52632	ENST00000650384.1	ENSG00000281566	ENST00000626665			RP11-485F13.1			lncRNA
1146	chr9	630933	631104	+	0	NA	intron (ENST00000619269.4, intron 2 of 12)	protein_coding-intron (ENST00000354485.5, intron 1 of 3)	-28968	ENST00000421436.1	ENSG00000229875	ENST00000421436			EIF1P1			processed_pseudogene
42476	chr12	94224295	94224466	+	0	NA	intron (ENST00000258526.9, intron 7 of 30)	protein_coding-intron (ENST00000258526.9, intron 7 of 30)	-2109	ENST00000546659.1	ENSG00000136040	ENST00000258526			PLXNC1			protein_coding
89	chr3	169755350	169755521	+	0	NA	Intergenic	Intergenic	9612	ENST00000363312.1	ENSG00000277925	ENST00000363312			Telomerase-vert			misc_RNA
54944	chr1	196738260	196738431	+	0	NA	intron (ENST00000470918.1, intron 2 of 2)	protein_coding-intron (ENST00000367429.9, intron 17 of 21)	1437	ENST00000470918.1	ENSG00000000971	ENST00000466229			CFH			protein_coding
25021	chr3	138953044	138953215	+	0	NA	exon (ENST00000383165.4, exon 3 of 3)	protein_coding-exon (ENST00000383165.4, exon 3 of 3)	5517	ENST00000498709.1	ENSG00000206262	ENST00000383165			FOXL2NB			protein_coding
43589	chr9	127996911	127997082	+	0	NA	Intergenic	Intergenic	-16007	ENST00000373095.6	ENSG00000167106	ENST00000465821			FAM102A			protein_coding
4342	chr13	19910497	19910668	+	0	NA	Intergenic	Intergenic	46724	ENST00000620617.1	ENSG00000275964	ENST00000620617			RP11-61K9.3			lncRNA
11730	chr7	150366517	150366688	+	0	NA	intron (ENST00000488310.1, intron 2 of 2)	lncRNA-intron (ENST00000488310.1, intron 2 of 2)	-1587	ENST00000519397.1	ENSG00000214022	ENST00000487455			REPIN1			protein_coding
46666	chr10	22015398	22015569	+	0	NA	Intergenic	Intergenic	-11714	ENST00000376946.2	ENSG00000136770	ENST00000476103			DNAJC1			protein_coding
10026	chr10	108742760	108742931	+	0	NA	intron (ENST00000653086.1, intron 2 of 4)	lncRNA-intron (ENST00000421481.1, intron 1 of 2)	32327	ENST00000421481.1	ENSG00000223381	ENST00000421481			LINC02661			lncRNA
47810	chr3	159558897	159559068	+	0	NA	intron (ENST00000527095.7, intron 1 of 6)	protein_coding-intron (ENST00000412423.8, intron 1 of 7)	163419	ENST00000485389.1	ENSG00000243116	ENST00000485389			RP11-564C24.1			processed_pseudogene
19328	chr4	136259220	136259391	+	0	NA	intron (ENST00000500324.2, intron 2 of 2)	lncRNA-intron (ENST00000500324.2, intron 2 of 2)	21989	ENST00000513332.5	ENSG00000251567	ENST00000500324			RP11-775H9.2			lncRNA
13319	chrX	46623645	46623816	+	0	NA	intron (ENST00000616978.5, intron 14 of 16)	protein_coding-intron (ENST00000328306.4, intron 14 of 16)	-2714	ENST00000491894.4	ENSG00000065923	ENST00000616978			SLC9A7			protein_coding
49000	chr22	29282292	29282463	+	0	NA	TTS (ENST00000436425.5)	protein_coding-TTS (ENST00000436425.5)	6748	ENST00000479135.5	ENSG00000182944	ENST00000436425			EWSR1			protein_coding
36546	chr10	82748839	82749010	+	0	NA	intron (ENST00000556918.5, intron 5 of 10)	protein_coding-intron (ENST00000372141.7, intron 3 of 8)	10348	ENST00000545131.5	ENSG00000185737	ENST00000555784			NRG3			protein_coding
53392	chr7	112327828	112327999	+	0	NA	TTS (ENST00000411413.1)	lncRNA-TTS (ENST00000411413.1)	-9815	ENST00000421864.2	ENSG00000198839	ENST00000457808			ZNF277			protein_coding
32471	chr1	196968926	196969097	+	0	NA	Intergenic	Intergenic	-1484	ENST00000613613.1	ENSG00000273844	ENST00000613613			RP4-608O15.4			unprocessed_pseudogene
8661	chr3	96920388	96920559	+	0	NA	intron (ENST00000506569.1, intron 2 of 3)	protein_coding-intron (ENST00000389672.9, intron 2 of 17)	105682	ENST00000506569.1	ENSG00000080224	ENST00000506349			EPHA6			protein_coding
18491	chr10	4957301	4957472	+	0	NA	Intergenic	Intergenic	5182	ENST00000459095.1	ENSG00000238840	ENST00000459095			U8			snoRNA
3960	chr4	122524845	122525016	+	0	NA	Intergenic	Intergenic	-68205	ENST00000226730.5	ENSG00000109471	ENST00000226730			IL2			protein_coding
55287	chr5	39567670	39567841	+	0	NA	Intergenic	Intergenic	4884	ENST00000503137.1	ENSG00000251515	ENST00000503137			CCDC11P1			processed_pseudogene
33801	chr9	85553394	85553565	+	0	NA	TTS (ENST00000489265.1)	protein_coding-TTS (ENST00000489265.1)	25546	ENST00000489265.1	ENSG00000135049	ENST00000491784			AGTPBP1			protein_coding
27770	chr4	6216253	6216424	+	0	NA	intron (ENST00000508601.2, intron 1 of 4)	transcribed_unprocessed_pseudogene-intron (ENST00000508601.2, intron 1 of 4)	-5881	ENST00000636374.1	ENSG00000249896	ENST00000508601			LINC02495			transcribed_unprocessed_pseudogene
32514	chr4	91867914	91868085	+	0	NA	Intergenic	Intergenic	17255	ENST00000510983.2	ENSG00000249891	ENST00000510983			KRT19P6			processed_pseudogene
37263	chr7	74127753	74127924	+	0	NA	Intergenic	Intergenic	12470	ENST00000476792.1	ENSG00000106683	ENST00000486361			LIMK1			protein_coding
52382	chr1	81698724	81698895	+	0	NA	promoter-TSS (ENST00000359929.7)	protein_coding-promoter-TSS (ENST00000359929.7)	-961	ENST00000359929.7	ENSG00000117114	ENST00000473719			ADGRL2			protein_coding
34352	chr1	85574090	85574261	+	0	NA	intron (ENST00000498304.5, intron 1 of 3)	protein_coding-intron (ENST00000426972.8, intron 1 of 6)	2683	ENST00000467666.2	ENSG00000282057	ENST00000467666			RP4-621F18.2			lncRNA
1675	chr12	11784215	11784386	+	0	NA	intron (ENST00000545027.1, intron 1 of 2)	protein_coding-intron (ENST00000396373.9, intron 2 of 7)	31799	ENST00000545027.1	ENSG00000139083	ENST00000544715			ETV6			protein_coding
37581	chr12	69860350	69860521	+	0	NA	intron (ENST00000552032.7, intron 2 of 24)	protein_coding-intron (ENST00000547771.6, intron 2 of 24)	35119	ENST00000547771.6	ENSG00000166268	ENST00000299350			MYRFL			protein_coding
46218	chr9	123107122	123107293	+	0	NA	Intergenic	Intergenic	4436	ENST00000385007.1	ENSG00000283941	ENST00000385007			MIR600			miRNA
46424	chr20	30297909	30298080	+	0	NA	intron (ENST00000659084.1, intron 1 of 1)	lncRNA-intron (ENST00000659084.1, intron 1 of 1)	3444	ENST00000659084.1	ENSG00000287288	ENST00000659084			RP4-610C12.6			lncRNA
41176	chr13	48831499	48831670	+	0	NA	Intergenic	Intergenic	60456	ENST00000453033.1	ENSG00000225131	ENST00000453033			PSME2P2			processed_pseudogene
22568	chr16	72126746	72126917	+	0	NA	intron (ENST00000537465.5, intron 14 of 19)	protein_coding-intron (ENST00000237353.15, intron 14 of 20)	-1978	ENST00000537792.5	ENSG00000118557	ENST00000537792			PMFBP1			protein_coding
1318	chr7	142716184	142716355	+	0	NA	TTS (ENST00000390399.3)	TR_V_gene-TTS (ENST00000390399.3)	923	ENST00000390399.3	ENSG00000211752	ENST00000390399			TRBV27			TR_V_gene
16623	chr16	81059835	81060006	+	0	NA	TTS (ENST00000640370.1)	protein_coding-TTS (ENST00000640370.1)	4619	ENST00000562450.1	ENSG00000261141	ENST00000562450			RP11-303E16.5			lncRNA
34841	chr7	65058039	65058210	+	0	NA	intron (ENST00000426828.5, intron 1 of 10)	transcribed_unprocessed_pseudogene-intron (ENST00000419314.5, intron 1 of 8)	-6875	ENST00000452026.1	ENSG00000234585	ENST00000452026			CCT6P3			transcribed_unprocessed_pseudogene
30802	chr5	82198130	82198301	+	0	NA	intron (ENST00000514253.2, intron 2 of 2)	protein_coding-intron (ENST00000282185.8, intron 5 of 7)	33770	ENST00000514253.2	ENSG00000152348	ENST00000458350			ATG10			protein_coding
10593	chr9	88296000	88296171	+	0	NA	Intergenic	Intergenic	-28369	ENST00000445182.2	ENSG00000226327	ENST00000445182			RPSAP49			processed_pseudogene
47903	chr17	27230153	27230324	+	0	NA	Intergenic	Intergenic	11423	ENST00000581944.1	ENSG00000265246	ENST00000581944			RP11-663N22.1			lncRNA
27410	chr8	54327317	54327488	+	0	NA	Intergenic	Intergenic	-3285	ENST00000362342.1	ENSG00000199212	ENST00000362342			RNU105C			snoRNA
58165	chr14	73606357	73606528	+	0	NA	intron (ENST00000664243.1, intron 1 of 1)	lncRNA-intron (ENST00000664243.1, intron 1 of 1)	-4503	ENST00000554229.1	ENSG00000205669	ENST00000381139			ACOT6			protein_coding
16804	chr5	137864006	137864177	+	0	NA	intron (ENST00000514616.6, intron 2 of 4)	lncRNA-intron (ENST00000514616.6, intron 2 of 4)	-3767	ENST00000421631.6	ENSG00000120729	ENST00000515645			MYOT			protein_coding
184	chr6	66312688	66312859	+	0	NA	Intergenic	Intergenic	-217864	ENST00000402902.1	ENSG00000218890	ENST00000402902			NUFIP1P1			processed_pseudogene
35663	chr11	81700259	81700430	+	0	NA	Intergenic	Intergenic	142325	ENST00000605877.1	ENSG00000270701	ENST00000605877			RP11-876F14.2			processed_pseudogene
35469	chrX	30861535	30861706	+	0	NA	intron (ENST00000467136.5, intron 3 of 7)	protein_coding-intron (ENST00000288422.3, intron 4 of 5)	-1900	ENST00000378930.7	ENSG00000157625	ENST00000378928			TAB3			protein_coding
29745	chr2	61196118	61196289	+	0	NA	intron (ENST00000411912.5, intron 21 of 25)	protein_coding-intron (ENST00000398571.7, intron 75 of 79)	-2838	ENST00000498268.1	ENSG00000115464	ENST00000398571			USP34			protein_coding
49825	chr1	117974091	117974262	+	0	NA	intron (ENST00000492438.5, intron 3 of 4)	protein_coding-intron (ENST00000336338.10, intron 43 of 48)	-4058	ENST00000469128.1	ENSG00000155761	ENST00000477444			SPAG17			protein_coding
30643	chr6	135730322	135730493	+	0	NA	intron (ENST00000655302.1, intron 5 of 6)	lncRNA-intron (ENST00000655302.1, intron 5 of 6)	58093	ENST00000579944.1	ENSG00000231028	ENST00000664883			LINC00271			lncRNA
53452	chr6	27899758	27899929	+	0	NA	Intergenic	Intergenic	-2277	ENST00000458980.1	ENSG00000238610	ENST00000458980			RNU7-26P			snRNA
9286	chr11	67713812	67713983	+	0	NA	exon (ENST00000530315.1, exon 2 of 3)	unprocessed_pseudogene-exon (ENST00000530315.1, exon 2 of 3)	2108	ENST00000530315.1	ENSG00000184795	ENST00000530315			UNC93B5			unprocessed_pseudogene
2673	chr5	82286474	82286645	+	0	NA	intron (ENST00000380167.8, intron 2 of 9)	transcribed_unitary_pseudogene-intron (ENST00000380167.8, intron 2 of 9)	7097	ENST00000380167.8	ENSG00000205464	ENST00000643922			ATP6AP1L			transcribed_unitary_pseudogene
55213	chr7	120294078	120294249	+	0	NA	intron (ENST00000331113.9, intron 1 of 5)	protein_coding-intron (ENST00000331113.9, intron 1 of 5)	20988	ENST00000331113.9	ENSG00000184408	ENST00000473190			KCND2			protein_coding
15790	chr2	222594204	222594375	+	0	NA	intron (ENST00000281828.8, intron 16 of 16)	protein_coding-intron (ENST00000281828.8, intron 16 of 16)	-24743	ENST00000568928.3	ENSG00000116120	ENST00000568928			FARSB			protein_coding
9293	chr6	136043418	136043589	+	0	NA	TTS (ENST00000413745.3)	lncRNA-TTS (ENST00000413745.3)	5212	ENST00000615259.4	ENSG00000171408	ENST00000308191			PDE7B			protein_coding
18421	chr21	16888619	16888790	+	0	NA	Intergenic	Intergenic	-15013	ENST00000430064.1	ENSG00000232886	ENST00000430064			AF212831.2			lncRNA
29763	chr5	40726320	40726491	+	0	NA	intron (ENST00000503936.6, intron 2 of 2)	protein_coding-intron (ENST00000337702.5, intron 4 of 4)	29503	ENST00000636863.1	ENSG00000113638	ENST00000337702			TTC33			protein_coding
53749	chr2	177310851	177311022	+	0	NA	TTS (ENST00000606200.1)	lncRNA-TTS (ENST00000606200.1)	2946	ENST00000615246.1	ENSG00000278418	ENST00000615246			MIR6512			miRNA
40916	chr9	37908051	37908222	+	0	NA	intron (ENST00000540557.1, intron 6 of 11)	protein_coding-intron (ENST00000540557.1, intron 6 of 11)	-3783	ENST00000496760.5	ENSG00000122696	ENST00000496760			SLC25A51			protein_coding
47029	chr13	106675616	106675787	+	0	NA	intron (ENST00000667614.1, intron 1 of 1)	lncRNA-intron (ENST00000663663.1, intron 1 of 2)	6681	ENST00000656762.1	ENSG00000230156	ENST00000421601			LINC00443			lncRNA
41403	chr3	125187782	125187953	+	0	NA	intron (ENST00000479826.1, intron 1 of 5)	protein_coding-intron (ENST00000393469.8, intron 2 of 12)	2583	ENST00000479826.1	ENSG00000221955	ENST00000469902			SLC12A8			protein_coding
46186	chrX	109232541	109232712	+	0	NA	Intergenic	Intergenic	-109187	ENST00000399414.2	ENSG00000215000	ENST00000399414			GAPDHP77			processed_pseudogene
4933	chr2	53494494	53494665	+	0	NA	Intergenic	Intergenic	-8299	ENST00000421749.1	ENSG00000223897	ENST00000421749			AC069157.1			processed_pseudogene
58718	chr1	200837804	200837975	+	0	NA	intron (ENST00000447701.2, intron 1 of 5)	protein_coding-intron (ENST00000236925.8, intron 7 of 17)	5173	ENST00000447701.2	ENSG00000118200	ENST00000413307			CAMSAP2			protein_coding
58497	chr20	17828383	17828554	+	0	NA	Intergenic	Intergenic	59692	ENST00000425405.1	ENSG00000233625	ENST00000425405			RP5-905G11.3			lncRNA
29066	chr14	67190413	67190584	+	0	NA	intron (ENST00000524532.5, intron 2 of 4)	protein_coding-intron (ENST00000311864.7, intron 1 of 8)	1037	ENST00000534174.5	ENSG00000172717	ENST00000556046			FAM71D			protein_coding
54895	chr10	111230294	111230465	+	0	NA	Intergenic	Intergenic	-92399	ENST00000441962.1	ENSG00000237618	ENST00000441962			BTBD7P2			processed_pseudogene
2893	chrX	97220131	97220302	+	0	NA	intron (ENST00000373061.7, intron 22 of 26)	protein_coding-intron (ENST00000324765.13, intron 22 of 26)	-120830	ENST00000464966.3	ENSG00000265260	ENST00000464966			RN7SL74P			misc_RNA
41837	chr12	846195	846366	+	0	NA	intron (ENST00000540360.5, intron 1 of 3)	protein_coding-intron (ENST00000315939.11, intron 4 of 27)	-5144	ENST00000675631.1	ENSG00000060237	ENST00000340908			WNK1			protein_coding
15242	chr14	44893450	44893621	+	0	NA	intron (ENST00000554389.1, intron 1 of 1)	lncRNA-intron (ENST00000554389.1, intron 1 of 1)	3542	ENST00000554389.1	ENSG00000258633	ENST00000554389			RP11-857B24.1			lncRNA
28448	chr18	9116652	9116823	+	0	NA	promoter-TSS (ENST00000474350.5)	protein_coding-promoter-TSS (ENST00000474350.5)	-650	ENST00000474350.5	ENSG00000178127	ENST00000483511			NDUFV2			protein_coding
37395	chr3	156503359	156503530	+	0	NA	intron (ENST00000497291.5, intron 6 of 11)	protein_coding-intron (ENST00000302490.12, intron 8 of 13)	20803	ENST00000609190.1	ENSG00000272990	ENST00000609190			RP11-305K5.1			lncRNA
51626	chr9	101463390	101463561	+	0	NA	Intergenic	Intergenic	-4874	ENST00000666720.1	ENSG00000225376	ENST00000425734			TMEM246-AS1			lncRNA
13593	chr9	115172118	115172289	+	0	NA	intron (ENST00000649121.1, intron 5 of 6)	lncRNA-intron (ENST00000374016.5, intron 1 of 7)	30385	ENST00000374016.5	ENSG00000173077	ENST00000477580			DELEC1			lncRNA
2543	chr10	58159295	58159466	+	0	NA	Intergenic	Intergenic	-52501	ENST00000418296.1	ENSG00000232115	ENST00000418296			RP11-123G9.1			processed_pseudogene
56187	chr14	79875606	79875777	+	0	NA	Intergenic	Intergenic	-84428	ENST00000553322.1	ENSG00000258637	ENST00000553322			RP11-242P2.1			lncRNA
47856	chr12	90341913	90342084	+	0	NA	Intergenic	Intergenic	48660	ENST00000670390.1	ENSG00000258183	ENST00000658748			LINC02392			lncRNA
5650	chr17	9213216	9213387	+	0	NA	intron (ENST00000173229.7, intron 5 of 6)	protein_coding-intron (ENST00000173229.7, intron 5 of 6)	31596	ENST00000614522.1	ENSG00000273816	ENST00000614522			RP11-85B7.5			lncRNA
5224	chr15	52639655	52639826	+	0	NA	intron (ENST00000619572.5, intron 2 of 12)	protein_coding-intron (ENST00000261844.11, intron 2 of 12)	10126	ENST00000566282.1	ENSG00000259935	ENST00000566282			RP11-519C12.1			lncRNA
33395	chr11	106518584	106518755	+	0	NA	Intergenic	Intergenic	52684	ENST00000654142.1	ENSG00000287802	ENST00000654142			CTD-2579L12.1			lncRNA
52089	chr3	18444315	18444486	+	0	NA	promoter-TSS (ENST00000414198.6)	lncRNA-promoter-TSS (ENST00000414198.6)	417	ENST00000414318.2	ENSG00000131374	ENST00000473612			TBC1D5			protein_coding
56719	chr9	76429744	76429915	+	0	NA	intron (ENST00000488136.5, intron 1 of 3)	protein_coding-intron (ENST00000488136.5, intron 1 of 3)	9895	ENST00000448065.1	ENSG00000233814	ENST00000448065			H3P32			processed_pseudogene
55123	chr7	105207251	105207422	+	0	NA	intron (ENST00000462282.5, intron 2 of 3)	protein_coding-intron (ENST00000357311.7, intron 1 of 14)	2736	ENST00000604391.1	ENSG00000271482	ENST00000604391			CTB-152G17.4			processed_pseudogene
12909	chr5	100772797	100772968	+	0	NA	Intergenic	Intergenic	39824	ENST00000384539.1	ENSG00000207269	ENST00000384539			RN7SKP62			misc_RNA
55706	chr14	66708944	66709115	+	0	NA	intron (ENST00000556633.5, intron 2 of 5)	protein_coding-intron (ENST00000315266.9, intron 2 of 21)	-51503	ENST00000556832.1	ENSG00000258796	ENST00000556832			CTD-2560C21.1			processed_pseudogene
46743	chr13	113426357	113426528	+	0	NA	intron (ENST00000612156.2, intron 4 of 7)	protein_coding-intron (ENST00000356501.8, intron 4 of 6)	-15467	ENST00000682618.1	ENSG00000153531	ENST00000612156			ADPRHL1			protein_coding
46088	chr14	79892799	79892970	+	0	NA	TTS (ENST00000554307.1)	lncRNA-TTS (ENST00000554307.1)	81285	ENST00000554307.1	ENSG00000258416	ENST00000554307			RP11-526N18.1			lncRNA
7212	chr3	32533407	32533578	+	0	NA	intron (ENST00000481915.5, intron 7 of 10)	protein_coding-intron (ENST00000273130.9, intron 7 of 12)	3780	ENST00000472985.1	ENSG00000144635	ENST00000472985			DYNC1LI1			protein_coding
24920	chr11	89968154	89968325	+	0	NA	promoter-TSS (ENST00000533122.3)	protein_coding-promoter-TSS (ENST00000533122.3)	-263	ENST00000533122.3	ENSG00000204450	ENST00000533122			TRIM64			protein_coding
29984	chr3	195529794	195529965	+	0	NA	promoter-TSS (ENST00000418939.1)	protein_coding-promoter-TSS (ENST00000418939.1)	-18	ENST00000418939.1	ENSG00000184203	ENST00000460437			PPP1R2			protein_coding
24022	chr6	134317347	134317518	+	0	NA	exon (ENST00000367858.10, exon 1 of 14)	protein_coding-exon (ENST00000367858.10, exon 1 of 14)	197	ENST00000524929.1	ENSG00000118515	ENST00000532021			SGK1			protein_coding
52825	chr15	71042071	71042242	+	0	NA	intron (ENST00000561081.5, intron 16 of 16)	protein_coding-intron (ENST00000260382.10, intron 15 of 15)	-6621	ENST00000561131.2	ENSG00000137821	ENST00000559422			LRRC49			protein_coding
10885	chr4	26961889	26962060	+	0	NA	intron (ENST00000494628.6, intron 4 of 6)	protein_coding-intron (ENST00000463501.5, intron 3 of 5)	-41026	ENST00000473519.5	ENSG00000109689	ENST00000504511			STIM2			protein_coding
17684	chr7	12284647	12284818	+	0	NA	Intergenic	Intergenic	48994	ENST00000485526.1	ENSG00000146530	ENST00000275358			VWDE			protein_coding
11552	chr6	145053410	145053581	+	0	NA	Intergenic	Intergenic	214446	ENST00000460618.1	ENSG00000152818	ENST00000460618			UTRN			protein_coding
38746	chr5	42695625	42695796	+	0	NA	intron (ENST00000622294.2, intron 4 of 7)	protein_coding-intron (ENST00000230882.9, intron 5 of 9)	-18157	ENST00000513625.1	ENSG00000112964	ENST00000357703			GHR			protein_coding
20951	chr17	47191302	47191473	+	0	NA	Intergenic	Intergenic	-1965	ENST00000532575.1	ENSG00000004897	ENST00000576484			CDC27			protein_coding
39744	chr12	122793630	122793801	+	0	NA	intron (ENST00000392441.8, intron 6 of 11)	protein_coding-intron (ENST00000253079.11, intron 6 of 12)	4930	ENST00000392440.3	ENSG00000130783	ENST00000539171			CCDC62			protein_coding
15772	chr10	81560303	81560474	+	0	NA	Intergenic	Intergenic	314745	ENST00000666227.1	ENSG00000287358	ENST00000666227			RP4-684F13.1			lncRNA
13571	chr9	88007883	88008054	+	0	NA	Intergenic	Intergenic	-8332	ENST00000439253.1	ENSG00000217716	ENST00000439253			RPS10P3			processed_pseudogene
45013	chr15	46380135	46380306	+	0	NA	exon (ENST00000647643.1, exon 3 of 3)	lncRNA-exon (ENST00000647643.1, exon 3 of 3)	14384	ENST00000647643.1	ENSG00000285934	ENST00000647643			RP11-640I2.2			lncRNA
43909	chr5	169244559	169244730	+	0	NA	intron (ENST00000521130.1, intron 3 of 4)	protein_coding-intron (ENST00000332966.8, intron 3 of 35)	19050	ENST00000384887.1	ENSG00000207619	ENST00000384887			MIR585			miRNA
43715	chr9	85859757	85859928	+	0	NA	Intergenic	Intergenic	-39061	ENST00000415677.1	ENSG00000213711	ENST00000415677			PHBP7			processed_pseudogene
8441	chr3	131252047	131252218	+	0	NA	intron (ENST00000510688.5, intron 15 of 15)	protein_coding-intron (ENST00000383366.9, intron 16 of 17)	78736	ENST00000511699.1	ENSG00000250608	ENST00000662294			RP11-933H2.4			lncRNA
46822	chr5	130249657	130249828	+	0	NA	Intergenic	Intergenic	109711	ENST00000511877.1	ENSG00000248610	ENST00000511877			HSPA8P4			processed_pseudogene
37412	chr3	93759065	93759236	+	0	NA	Intergenic	Intergenic	-84614	ENST00000515918.1	ENSG00000251727	ENST00000515918			RNU6-488P			snRNA
23665	chr3	24206853	24207024	+	0	NA	intron (ENST00000413780.5, intron 3 of 5)	protein_coding-intron (ENST00000356447.9, intron 4 of 10)	-41343	ENST00000280696.9	ENSG00000151090	ENST00000646966			THRB			protein_coding
8280	chr20	8329620	8329791	+	0	NA	intron (ENST00000636784.1, intron 1 of 2)	protein_coding-intron (ENST00000338037.11, intron 2 of 31)	23339	ENST00000636784.1	ENSG00000182621	ENST00000612075			PLCB1			protein_coding
34681	chr10	74822095	74822266	+	0	NA	promoter-TSS (ENST00000608199.1)	lncRNA-promoter-TSS (ENST00000608199.1)	-50	ENST00000608199.1	ENSG00000272748	ENST00000608199			RP11-222G7.2			lncRNA
21044	chr14	87900551	87900722	+	0	NA	intron (ENST00000555000.5, intron 12 of 13)	protein_coding-intron (ENST00000555000.5, intron 12 of 13)	-28345	ENST00000554305.5	ENSG00000258807	ENST00000554305			RP11-1152H15.1			lncRNA
49582	chr16	14109874	14110045	+	0	NA	intron (ENST00000575833.1, intron 1 of 2)	protein_coding-intron (ENST00000318282.9, intron 1 of 15)	17122	ENST00000575833.1	ENSG00000186260	ENST00000574998			MRTFB			protein_coding
841	chr1	188412044	188412215	+	0	NA	Intergenic	Intergenic	-96409	ENST00000426262.1	ENSG00000225006	ENST00000426262			RP11-669M2.1			lncRNA
58621	chr7	118006129	118006300	+	0	NA	Intergenic	Intergenic	-2169	ENST00000427030.1	ENSG00000234826	ENST00000427030			AC003084.2			lncRNA
35917	chr17	35334962	35335133	+	0	NA	Intergenic	Intergenic	-9184	ENST00000588235.1	ENSG00000267271	ENST00000588235			RP11-686D22.2			processed_pseudogene
39894	chr3	55068774	55068945	+	0	NA	intron (ENST00000478261.5, intron 5 of 6)	protein_coding-intron (ENST00000288197.9, intron 35 of 37)	61083	ENST00000471865.1	ENSG00000157445	ENST00000492460			CACNA2D3			protein_coding
48431	chr2	211073845	211074016	+	0	NA	Intergenic	Intergenic	-31004	ENST00000605674.1	ENSG00000271074	ENST00000605674			RP11-212J19.1			processed_pseudogene
37156	chr4	162749902	162750073	+	0	NA	intron (ENST00000661387.1, intron 2 of 3)	lncRNA-intron (ENST00000661387.1, intron 2 of 3)	9319	ENST00000512831.1	ENSG00000248431	ENST00000665564			AC005150.1			lncRNA
53354	chr14	103862803	103862974	+	0	NA	intron (ENST00000555967.1, intron 3 of 3)	lncRNA-intron (ENST00000555967.1, intron 3 of 3)	-10260	ENST00000660176.1	ENSG00000287346	ENST00000667526			CTD-2134A5.3			lncRNA
43478	chr1	172073418	172073589	+	0	NA	intron (ENST00000627582.3, intron 11 of 20)	protein_coding-intron (ENST00000355305.9, intron 11 of 20)	-65305	ENST00000636555.1	ENSG00000283152	ENST00000636555			MIR3120			miRNA
32986	chr2	213312836	213313007	+	0	NA	intron (ENST00000447990.1, intron 4 of 9)	protein_coding-intron (ENST00000272898.11, intron 4 of 9)	16857	ENST00000414961.2	ENSG00000144451	ENST00000414961			SPAG16			protein_coding
19121	chr1	192108245	192108416	+	0	NA	Intergenic	Intergenic	-50132	ENST00000367460.4	ENSG00000150681	ENST00000492967			RGS18			protein_coding
10833	chr5	127701410	127701581	+	0	NA	Intergenic	Intergenic	-1896	ENST00000514853.5	ENSG00000230561	ENST00000513708			CCDC192			protein_coding
474	chr7	96373814	96373985	+	0	NA	Intergenic	Intergenic	-3958	ENST00000517063.1	ENSG00000252872	ENST00000517063			RNU7-188P			snRNA
26532	chr17	25936784	25936955	+	0	NA	Intergenic	Intergenic	-1044825	ENST00000580677.1	ENSG00000263433	ENST00000580677			RP11-260A9.1			processed_pseudogene
52047	chr10	54022533	54022704	+	0	NA	intron (ENST00000644397.2, intron 19 of 37)	protein_coding-intron (ENST00000320301.11, intron 19 of 32)	-115401	ENST00000463095.2	ENSG00000150275	ENST00000361849			PCDH15			protein_coding
34417	chr1	188290121	188290292	+	0	NA	Intergenic	Intergenic	-47528	ENST00000447592.1	ENSG00000224278	ENST00000447592			RP11-405P11.1			processed_pseudogene
53360	chr3	65928690	65928861	+	0	NA	intron (ENST00000460754.1, intron 1 of 2)	protein_coding-intron (ENST00000330909.12, intron 1 of 24)	-21100	ENST00000470990.5	ENSG00000151276	ENST00000460329			MAGI1			protein_coding
40832	chr9	78768040	78768211	+	0	NA	Intergenic	Intergenic	-25381	ENST00000450555.1	ENSG00000237257	ENST00000450555			MTND2P8			unprocessed_pseudogene
33164	chr15	39767302	39767473	+	0	NA	intron (ENST00000350221.4, intron 3 of 11)	protein_coding-intron (ENST00000350221.4, intron 3 of 11)	-15184	ENST00000564211.1	ENSG00000261136	ENST00000564211			RP11-37C7.3			lncRNA
9497	chr13	23199194	23199365	+	0	NA	intron (ENST00000218867.4, intron 1 of 7)	protein_coding-intron (ENST00000218867.4, intron 1 of 7)	18255	ENST00000517143.1	ENSG00000252952	ENST00000517143			RNU6-58P			snRNA
2953	chrX	15738094	15738265	+	0	NA	promoter-TSS (ENST00000318636.8)	protein_coding-promoter-TSS (ENST00000318636.8)	-91	ENST00000318636.8	ENSG00000169239	ENST00000474624			CA5B			protein_coding
37445	chr3	172366971	172367142	+	0	NA	intron (ENST00000416957.5, intron 23 of 25)	protein_coding-intron (ENST00000336824.8, intron 23 of 25)	21161	ENST00000490832.1	ENSG00000075420	ENST00000469491			FNDC3B			protein_coding
38902	chr3	31409433	31409604	+	0	NA	Intergenic	Intergenic	-43314	ENST00000411753.1	ENSG00000227339	ENST00000411753			THRAP3P1			processed_pseudogene
18609	chr10	83360716	83360887	+	0	NA	Intergenic	Intergenic	-46326	ENST00000432204.1	ENSG00000234931	ENST00000432204			MARK2P15			processed_pseudogene
8899	chr12	109361668	109361839	+	0	NA	intron (ENST00000310903.9, intron 1 of 31)	protein_coding-intron (ENST00000310903.9, intron 1 of 31)	-2265	ENST00000538041.1	ENSG00000256560	ENST00000538041			LINC01486			lncRNA
8745	chr4	42121275	42121446	+	0	NA	intron (ENST00000611697.1, intron 4 of 5)	protein_coding-intron (ENST00000502486.6, intron 4 of 5)	-29668	ENST00000645181.1	ENSG00000285454	ENST00000645181			RP11-63A11.2			lncRNA
17568	chr13	27817181	27817352	+	0	NA	Intergenic	Intergenic	-11497	ENST00000384600.1	ENSG00000207330	ENST00000384600			RNU6-73P			snRNA
13342	chr5	89416865	89417036	+	0	NA	intron (ENST00000514092.5, intron 5 of 6)	lncRNA-intron (ENST00000514092.5, intron 5 of 6)	-1857	ENST00000508742.1	ENSG00000248309	ENST00000514571			MEF2C-AS1			lncRNA
26911	chr15	88963389	88963560	+	0	NA	Intergenic	Intergenic	3404	ENST00000561341.2	ENSG00000259489	ENST00000561341			KRT18P47			processed_pseudogene
37355	chr12	59762289	59762460	+	0	NA	intron (ENST00000549928.5, intron 4 of 6)	protein_coding-intron (ENST00000261187.8, intron 2 of 4)	-6685	ENST00000548444.1	ENSG00000118596	ENST00000549305			SLC16A7			protein_coding
7910	chr9	94853928	94854099	+	0	NA	intron (ENST00000424143.5, intron 4 of 11)	protein_coding-intron (ENST00000277198.6, intron 5 of 7)	29741	ENST00000437846.1	ENSG00000230815	ENST00000437846			RP11-49O14.3			lncRNA
35671	chr2	61026322	61026493	+	0	NA	intron (ENST00000472678.1, intron 1 of 1)	protein_coding-intron (ENST00000295030.6, intron 1 of 3)	-8148	ENST00000602599.1	ENSG00000162927	ENST00000398658			PUS10			protein_coding
23926	chr10	96860306	96860477	+	0	NA	intron (ENST00000676314.1, intron 2 of 2)	protein_coding-intron (ENST00000356016.7, intron 2 of 7)	26985	ENST00000676314.1	ENSG00000196233	ENST00000371103			LCOR			protein_coding
26551	chr14	95331692	95331863	+	0	NA	promoter-TSS (ENST00000671353.1)	lncRNA-promoter-TSS (ENST00000671353.1)	515	ENST00000664645.1	ENSG00000258630	ENST00000669056			LINC02292			lncRNA
6069	chr3	95939097	95939268	+	0	NA	Intergenic	Intergenic	22456	ENST00000662488.1	ENSG00000286516	ENST00000662488			RP11-12J13.1			lncRNA
22665	chr3	27820760	27820931	+	0	NA	promoter-TSS (ENST00000414382.5)	lncRNA-promoter-TSS (ENST00000414382.5)	-643	ENST00000414382.5	ENSG00000225548	ENST00000653500			LINC01980			lncRNA
14016	chr5	103806540	103806711	+	0	NA	Intergenic	Intergenic	79240	ENST00000637363.1	ENSG00000283462	ENST00000637582			CTC-445B21.1			lncRNA
45938	chr2	85416135	85416306	+	0	NA	intron (ENST00000409275.1, intron 1 of 5)	protein_coding-intron (ENST00000409275.1, intron 1 of 5)	-2146	ENST00000409724.5	ENSG00000042493	ENST00000471064			CAPG			protein_coding
7262	chr6	119253652	119253823	+	0	NA	intron (ENST00000368468.4, intron 5 of 12)	protein_coding-intron (ENST00000368468.4, intron 5 of 12)	15977	ENST00000406333.1	ENSG00000216316	ENST00000406333			RP3-354N19.3			processed_pseudogene
46503	chr5	31177141	31177312	+	0	NA	intron (ENST00000523584.1, intron 1 of 4)	lncRNA-intron (ENST00000523584.1, intron 1 of 4)	-16460	ENST00000265071.3	ENSG00000113361	ENST00000506396			CDH6			protein_coding
43708	chr9	25197032	25197203	+	0	NA	Intergenic	Intergenic	-107966	ENST00000410761.1	ENSG00000222693	ENST00000410761			RN7SKP120			misc_RNA
5632	chr7	71221216	71221387	+	0	NA	intron (ENST00000333538.10, intron 1 of 10)	protein_coding-intron (ENST00000333538.10, intron 1 of 10)	-62695	ENST00000498380.6	ENSG00000185274	ENST00000467723			GALNT17			protein_coding
54074	chr9	140364076	140364247	+	0	NA	Intergenic	Intergenic	2044263	ENST00000651688.1	ENSG00000286255	ENST00000651688			OR4F8BP			unprocessed_pseudogene
24891	chr2	142087622	142087793	+	0	NA	intron (ENST00000434794.1, intron 1 of 13)	protein_coding-intron (ENST00000389484.8, intron 1 of 90)	43298	ENST00000434794.1	ENSG00000168702	ENST00000442974			LRP1B			protein_coding
49177	chr10	77325187	77325358	+	0	NA	intron (ENST00000639851.1, intron 1 of 29)	protein_coding-intron (ENST00000286627.10, intron 2 of 26)	11331	ENST00000413564.1	ENSG00000224500	ENST00000413564			RP11-328K22.1			lncRNA
42179	chr22	27097556	27097727	+	0	NA	Intergenic	Intergenic	-5125	ENST00000623947.1	ENSG00000280025	ENST00000623947			CTA-992D9.8			lncRNA
11475	chr4	173326353	173326524	+	0	NA	intron (ENST00000507803.1, intron 2 of 2)	lncRNA-intron (ENST00000507803.1, intron 2 of 2)	3256	ENST00000507803.1	ENSG00000248774	ENST00000507803			RP11-798M19.3			lncRNA
8584	chr8	87320699	87320870	+	0	NA	intron (ENST00000620844.1, intron 4 of 6)	protein_coding-intron (ENST00000518476.6, intron 8 of 10)	-30949	ENST00000521593.5	ENSG00000176571	ENST00000522427			CNBD1			protein_coding
37364	chr3	174864073	174864244	+	0	NA	intron (ENST00000473253.5, intron 1 of 10)	protein_coding-intron (ENST00000434257.1, intron 3 of 3)	342	ENST00000473253.5	ENSG00000177694	ENST00000454872			NAALADL2			protein_coding
23699	chr14	61540340	61540511	+	0	NA	intron (ENST00000660507.1, intron 1 of 2)	protein_coding-intron (ENST00000332981.11, intron 12 of 13)	-2937	ENST00000556245.1	ENSG00000027075	ENST00000555542			PRKCH			protein_coding
40041	chr12	79641358	79641529	+	0	NA	intron (ENST00000550006.1, intron 1 of 2)	protein_coding-intron (ENST00000328827.9, intron 2 of 6)	-9281	ENST00000549050.1	ENSG00000177425	ENST00000552637			PAWR			protein_coding
39876	chr12	49403749	49403920	+	0	NA	intron (ENST00000553127.5, intron 3 of 14)	protein_coding-intron (ENST00000321898.10, intron 1 of 12)	14318	ENST00000551907.1	ENSG00000257954	ENST00000551907			RP11-161H23.10			processed_pseudogene
36040	chr14	75423879	75424050	+	0	NA	exon (ENST00000560419.1, exon 1 of 1)	lncRNA-exon (ENST00000560419.1, exon 1 of 1)	3726	ENST00000558267.1	ENSG00000259319	ENST00000558267			RP11-293M10.6			lncRNA
35625	chr5	13992001	13992172	+	0	NA	intron (ENST00000681290.1, intron 1 of 78)	protein_coding-intron (ENST00000681290.1, intron 1 of 78)	19732	ENST00000681290.1	ENSG00000039139	ENST00000504001			DNAH5			protein_coding
19488	chr4	147328336	147328507	+	0	NA	Intergenic	Intergenic	16296	ENST00000408442.1	ENSG00000221369	ENST00000408442			MIR548G			miRNA
40526	chr18	51842583	51842754	+	0	NA	Intergenic	Intergenic	2960	ENST00000462935.2	ENSG00000215457	ENST00000462935			RPS8P3			processed_pseudogene
30945	chrX	154373343	154373514	+	0	NA	intron (ENST00000369850.10, intron 1 of 47)	protein_coding-intron (ENST00000369850.10, intron 1 of 47)	-1167	ENST00000644854.1	ENSG00000285018	ENST00000644854			CH17-343M10.2			lncRNA
4276	chr4	153503286	153503457	+	0	NA	intron (ENST00000409959.8, intron 3 of 34)	protein_coding-intron (ENST00000409663.7, intron 3 of 34)	37011	ENST00000409959.8	ENSG00000121210	ENST00000240487			TMEM131L			protein_coding
53965	chr9	125027640	125027811	+	0	NA	intron (ENST00000477186.5, intron 5 of 17)	protein_coding-intron (ENST00000336505.11, intron 5 of 17)	-24035	ENST00000487795.1	ENSG00000173611	ENST00000373549			SCAI			protein_coding
51865	chr10	60703577	60703748	+	0	NA	intron (ENST00000510382.1, intron 1 of 2)	protein_coding-intron (ENST00000373827.6, intron 1 of 43)	19157	ENST00000503220.1	ENSG00000122872	ENST00000503220			ARL4AP1			processed_pseudogene
35566	chrX	11120077	11120248	+	0	NA	intron (ENST00000657361.1, intron 12 of 13)	protein_coding-intron (ENST00000321143.8, intron 5 of 6)	-3969	ENST00000384422.1	ENSG00000207151	ENST00000384422			Y_RNA			misc_RNA
9545	chr3	188856013	188856184	+	0	NA	intron (ENST00000640853.1, intron 8 of 10)	protein_coding-intron (ENST00000459897.1, intron 3 of 3)	-91116	ENST00000433971.5	ENSG00000188001	ENST00000473790			TPRG1			protein_coding
45903	chr14	56734977	56735148	+	0	NA	Intergenic	Intergenic	-4527	ENST00000556696.1	ENSG00000259133	ENST00000554597			RP11-1085N6.3			lncRNA
60283	chr2	38975001	38975172	+	0	NA	exon (ENST00000398800.8, exon 16 of 16)	protein_coding-exon (ENST00000398800.8, exon 16 of 16)	12639	ENST00000469581.1	ENSG00000115904	ENST00000472480			SOS1			protein_coding
32435	chr3	36921458	36921629	+	0	NA	intron (ENST00000645898.2, intron 1 of 23)	protein_coding-intron (ENST00000429976.5, intron 1 of 22)	-13025	ENST00000463764.2	ENSG00000168016	ENST00000643881			TRANK1			protein_coding
28839	chr11	27333745	27333916	+	0	NA	intron (ENST00000529615.1, intron 5 of 5)	protein_coding-intron (ENST00000529615.1, intron 5 of 5)	16594	ENST00000529615.1	ENSG00000109881	ENST00000529615			CCDC34			protein_coding
3832	chr1	74836862	74837033	+	0	NA	Intergenic	Intergenic	73054	ENST00000467646.1	ENSG00000162623	ENST00000485401			TYW3			protein_coding
30653	chr12	131230417	131230588	+	0	NA	intron (ENST00000536191.2, intron 3 of 3)	lncRNA-intron (ENST00000536191.2, intron 3 of 3)	-5009	ENST00000623628.1	ENSG00000280217	ENST00000623628			RP11-638F5.2			TEC
36946	chr12	127524246	127524417	+	0	NA	intron (ENST00000653590.1, intron 5 of 5)	lncRNA-intron (ENST00000653590.1, intron 5 of 5)	37393	ENST00000653590.1	ENSG00000286922	ENST00000653590			RP11-483I24.4			lncRNA
17399	chr7	41217968	41218139	+	0	NA	Intergenic	Intergenic	116449	ENST00000440213.1	ENSG00000224017	ENST00000665804			LINC01449			lncRNA
44904	chr18	31675749	31675920	+	0	NA	intron (ENST00000579372.1, intron 1 of 2)	protein_coding-intron (ENST00000237019.11, intron 1 of 7)	8670	ENST00000383131.3	ENSG00000118276	ENST00000237019			B4GALT6			protein_coding
45166	chr12	80753466	80753637	+	0	NA	Intergenic	Intergenic	-9600	ENST00000655211.1	ENSG00000257741	ENST00000663278			LINC01490			lncRNA
33832	chr10	131256895	131257066	+	0	NA	intron (ENST00000483040.1, intron 1 of 11)	protein_coding-intron (ENST00000368642.4, intron 4 of 11)	3356	ENST00000483040.1	ENSG00000176769	ENST00000483040			TCERG1L			protein_coding
38405	chr17	66462394	66462565	+	0	NA	intron (ENST00000578063.5, intron 2 of 9)	protein_coding-intron (ENST00000284384.6, intron 2 of 14)	-45625	ENST00000584715.5	ENSG00000264630	ENST00000584614			PRKCA-AS1			lncRNA
18994	chr15	52899493	52899664	+	0	NA	Intergenic	Intergenic	13983	ENST00000477347.1	ENSG00000214896	ENST00000477347			RPSAP55			processed_pseudogene
47413	chr18	51291270	51291441	+	0	NA	Intergenic	Intergenic	-7459	ENST00000384425.1	ENSG00000207154	ENST00000384425			RNU1-46P			snRNA
14909	chr13	24803161	24803332	+	0	NA	promoter-TSS (ENST00000418120.5)	protein_coding-promoter-TSS (ENST00000418120.5)	-488	ENST00000418120.5	ENSG00000132972	ENST00000339524			RNF17			protein_coding
1655	chr8	93099845	93100016	+	0	NA	Intergenic	Intergenic	34879	ENST00000625010.1	ENSG00000279847	ENST00000625010			C8orf87			lncRNA
21493	chr2	208777513	208777684	+	0	NA	intron (ENST00000419079.1, intron 4 of 6)	protein_coding-intron (ENST00000419079.1, intron 4 of 6)	-60765	ENST00000487472.2	ENSG00000144407	ENST00000419079			PTH2R			protein_coding
44890	chr7	139334054	139334225	+	0	NA	Intergenic	Intergenic	-5318	ENST00000468383.5	ENSG00000164898	ENST00000481123			FMC1			protein_coding
22364	chr8	91923855	91924026	+	0	NA	Intergenic	Intergenic	6433	ENST00000523462.1	ENSG00000229182	ENST00000523462			MRPS16P1			processed_pseudogene
56524	chr14	50085873	50086044	+	0	NA	intron (ENST00000623502.1, intron 3 of 4)	lncRNA-intron (ENST00000556019.2, intron 1 of 4)	-1024	ENST00000515983.1	ENSG00000251792	ENST00000515983			Y_RNA			misc_RNA
5724	chr17	58679582	58679753	+	0	NA	promoter-TSS (ENST00000364127.1)	snRNA-promoter-TSS (ENST00000364127.1)	23	ENST00000364127.1	ENSG00000200997	ENST00000364127			RNVU1-34			snRNA
25440	chr6	111702701	111702872	+	0	NA	TTS (ENST00000462856.6)	protein_coding-TTS (ENST00000462856.6)	200	ENST00000495935.1	ENSG00000010810	ENST00000491885			FYN			protein_coding
17516	chr19	29562615	29562786	+	0	NA	intron (ENST00000335523.7, intron 4 of 4)	protein_coding-intron (ENST00000335523.7, intron 4 of 4)	-35752	ENST00000579268.1	ENSG00000266248	ENST00000579268			CTC-525D6.2			lncRNA
49124	chr5	66292879	66293050	+	0	NA	Intergenic	Intergenic	-5430	ENST00000669604.1	ENSG00000251391	ENST00000663200			RP11-305P14.1			lncRNA
41039	chr3	64242321	64242492	+	0	NA	intron (ENST00000498162.2, intron 2 of 4)	protein_coding-intron (ENST00000295902.11, intron 2 of 8)	-16940	ENST00000638394.2	ENSG00000163637	ENST00000640095			PRICKLE2			protein_coding
60541	chr3	20211305	20211476	+	0	NA	intron (ENST00000635369.1, intron 2 of 4)	lncRNA-intron (ENST00000634618.1, intron 2 of 16)	25025	ENST00000635369.1	ENSG00000231304	ENST00000634618			SGO1-AS1			lncRNA
55585	chr12	30595220	30595391	+	0	NA	Intergenic	Intergenic	41844	ENST00000535598.1	ENSG00000133704	ENST00000358724			IPO8			protein_coding
55299	chr4	128411404	128411575	+	0	NA	intron (ENST00000509834.6, intron 3 of 4)	lncRNA-intron (ENST00000505133.5, intron 3 of 4)	-16581	ENST00000511497.5	ENSG00000251432	ENST00000513851			LINC02615			lncRNA
22145	chr4	139179788	139179959	+	0	NA	Intergenic	Intergenic	-2655	ENST00000394235.6	ENSG00000109381	ENST00000511184			ELF2			protein_coding
33380	chr11	62863823	62863994	+	0	NA	intron (ENST00000681467.1, intron 1 of 10)	protein_coding-intron (ENST00000377889.6, intron 1 of 9)	7740	ENST00000535296.5	ENSG00000168003	ENST00000680297			SLC3A2			protein_coding
55997	chr20	43741465	43741636	+	0	NA	Intergenic	Intergenic	-14548	ENST00000373003.2	ENSG00000124196	ENST00000373005			GTSF1L			protein_coding
26626	chr14	31276177	31276348	+	0	NA	intron (ENST00000551799.1, intron 3 of 5)	lncRNA-intron (ENST00000551799.1, intron 3 of 5)	-17553	ENST00000362421.1	ENSG00000199291	ENST00000362421			Y_RNA			misc_RNA
19420	chr4	26390219	26390390	+	0	NA	intron (ENST00000681856.1, intron 3 of 11)	protein_coding-intron (ENST00000342295.6, intron 3 of 11)	4387	ENST00000515023.6	ENSG00000168214	ENST00000507574			RBPJ			protein_coding
9924	chr6	109323203	109323374	+	0	NA	intron (ENST00000638844.1, intron 9 of 19)	transcribed_unitary_pseudogene-intron (ENST00000368966.10, intron 35 of 45)	4626	ENST00000437739.1	ENSG00000218632	ENST00000437739			RPL7P28			processed_pseudogene
1018	chr4	27743192	27743363	+	0	NA	Intergenic	Intergenic	158132	ENST00000507524.1	ENSG00000250858	ENST00000507524			IGBP1P5			processed_pseudogene
1125	chr9	17297952	17298123	+	0	NA	intron (ENST00000380647.8, intron 6 of 25)	protein_coding-intron (ENST00000380641.4, intron 6 of 6)	-117781	ENST00000461247.1	ENSG00000044459	ENST00000461247			CNTLN			protein_coding
41325	chr16	33522511	33522682	+	0	NA	Intergenic	Intergenic	12380	ENST00000567464.1	ENSG00000260626	ENST00000567464			RP11-23E10.3			lncRNA
741	chrX	15243998	15244169	+	0	NA	TTS (ENST00000380483.7)	protein_coding-TTS (ENST00000380483.7)	10682	ENST00000477346.6	ENSG00000102048	ENST00000380488			ASB9			protein_coding
22115	chr4	105408817	105408988	+	0	NA	intron (ENST00000506815.5, intron 6 of 6)	protein_coding-intron (ENST00000341695.10, intron 7 of 11)	1905	ENST00000364047.1	ENSG00000200917	ENST00000364047			RNU6-553P			snRNA
54017	chr1	107991371	107991542	+	0	NA	intron (ENST00000438318.1, intron 1 of 2)	lncRNA-intron (ENST00000438318.1, intron 1 of 2)	-26276	ENST00000370056.9	ENSG00000134215	ENST00000343258			VAV3			protein_coding
18483	chr2	36393535	36393706	+	0	NA	intron (ENST00000426856.1, intron 1 of 3)	protein_coding-intron (ENST00000280527.7, intron 1 of 16)	15263	ENST00000497236.1	ENSG00000150938	ENST00000280527			CRIM1			protein_coding
7439	chr20	49188850	49189021	+	0	NA	promoter-TSS (ENST00000340954.11)	protein_coding-promoter-TSS (ENST00000340954.11)	-568	ENST00000340954.11	ENSG00000124214	ENST00000437404			STAU1			protein_coding
56572	chr9	76713162	76713333	+	0	NA	intron (ENST00000443509.6, intron 7 of 17)	protein_coding-intron (ENST00000376718.8, intron 7 of 18)	-3010	ENST00000426088.5	ENSG00000106772	ENST00000466266			PRUNE2			protein_coding
47284	chr10	94653618	94653789	+	0	NA	Intergenic	Intergenic	-5707	ENST00000434549.1	ENSG00000235746	ENST00000434549			CTBP2P2			processed_pseudogene
11791	chr7	106343441	106343612	+	0	NA	Intergenic	Intergenic	28301	ENST00000486594.1	ENSG00000243438	ENST00000486594			LARP1BP2			processed_pseudogene
60056	chr12	30386997	30387168	+	0	NA	Intergenic	Intergenic	66248	ENST00000546558.1	ENSG00000257932	ENST00000546558			RP11-155I9.1			lncRNA
23240	chrX	132205265	132205436	+	0	NA	TTS (ENST00000460462.1)	protein_coding-TTS (ENST00000460462.1)	-11703	ENST00000656464.1	ENSG00000232160	ENST00000421483			RAP2C-AS1			lncRNA
3192	chr7	69216106	69216277	+	0	NA	intron (ENST00000670444.1, intron 2 of 2)	lncRNA-intron (ENST00000670444.1, intron 2 of 2)	-26873	ENST00000413094.1	ENSG00000236839	ENST00000413094			RP11-3P22.1			lncRNA
58571	chr5	107630597	107630768	+	0	NA	intron (ENST00000509503.1, intron 1 of 3)	protein_coding-intron (ENST00000333274.11, intron 1 of 4)	39945	ENST00000509503.1	ENSG00000184349	ENST00000505499			EFNA5			protein_coding
4294	chr4	125579916	125580087	+	0	NA	Intergenic	Intergenic	72742	ENST00000636770.1	ENSG00000283550	ENST00000636770			MIR2054			miRNA
32170	chr10	68201353	68201524	+	0	NA	intron (ENST00000613327.4, intron 21 of 23)	protein_coding-intron (ENST00000354393.6, intron 17 of 19)	30675	ENST00000373673.5	ENSG00000179774	ENST00000373673			ATOH7			protein_coding
10498	chrX	121131332	121131503	+	0	NA	intron (ENST00000651788.1, intron 1 of 5)	lncRNA-intron (ENST00000651788.1, intron 1 of 5)	38025	ENST00000651788.1	ENSG00000286163	ENST00000651788			RP5-1015P16.1			lncRNA
55255	chr4	172799346	172799517	+	0	NA	intron (ENST00000508122.5, intron 4 of 11)	protein_coding-intron (ENST00000506823.6, intron 5 of 12)	-9929	ENST00000616459.1	ENSG00000174473	ENST00000457021			GALNTL6			protein_coding
39623	chr3	61306387	61306558	+	0	NA	Intergenic	Intergenic	-55013	ENST00000468189.5	ENSG00000189283	ENST00000492590			FHIT			protein_coding
25491	chr12	120260075	120260246	+	0	NA	intron (ENST00000547772.1, intron 1 of 1)	protein_coding-intron (ENST00000228307.11, intron 1 of 11)	5532	ENST00000547746.1	ENSG00000089159	ENST00000424649			PXN			protein_coding
21571	chr15	73952060	73952231	+	0	NA	TTS (ENST00000261921.8)	protein_coding-TTS (ENST00000261921.8)	4317	ENST00000567675.1	ENSG00000129038	ENST00000566011			LOXL1			protein_coding
13522	chrX	102452066	102452237	+	0	NA	intron (ENST00000618302.2, intron 5 of 26)	protein_coding-intron (ENST00000429905.5, intron 12 of 13)	11013	ENST00000618302.2	ENSG00000284800	ENST00000618302			RP11-353J17.5			protein_coding
42890	chr12	50555094	50555265	+	0	NA	intron (ENST00000549620.5, intron 1 of 7)	protein_coding-intron (ENST00000301180.10, intron 1 of 37)	50194	ENST00000301180.10	ENSG00000066084	ENST00000546719			DIP2B			protein_coding
1058	chr22	25484723	25484894	+	0	NA	intron (ENST00000509460.2, intron 3 of 4)	transcribed_unprocessed_pseudogene-intron (ENST00000354451.6, intron 3 of 5)	8590	ENST00000609475.1	ENSG00000272977	ENST00000609475			CTA-390C10.10			lncRNA
37317	chr7	112744902	112745073	+	0	NA	intron (ENST00000668947.1, intron 8 of 8)	lncRNA-intron (ENST00000652784.1, intron 4 of 6)	-6294	ENST00000413533.1	ENSG00000225358	ENST00000413533			MIPEPP1			processed_pseudogene
21548	chr10	104381437	104381608	+	0	NA	intron (ENST00000369704.8, intron 9 of 17)	protein_coding-intron (ENST00000369703.1, intron 2 of 2)	4667	ENST00000369703.1	ENSG00000120051	ENST00000369704			CFAP58			protein_coding
26096	chr18	73895125	73895296	+	0	NA	Intergenic	Intergenic	27421	ENST00000623454.1	ENSG00000278902	ENST00000623454			RP11-25L3.1			TEC
50627	chr6	82505019	82505190	+	0	NA	Intergenic	Intergenic	140860	ENST00000543496.3	ENSG00000146242	ENST00000543496			TPBG			protein_coding
27754	chr16	68465428	68465599	+	0	NA	Intergenic	Intergenic	9151	ENST00000362393.1	ENSG00000199263	ENST00000362393			Y_RNA			misc_RNA
16262	chr1	28111027	28111198	+	0	NA	TTS (ENST00000443484.1)	processed_pseudogene-TTS (ENST00000443484.1)	1373	ENST00000443484.1	ENSG00000228943	ENST00000443484			RP5-1053E7.2			processed_pseudogene
19748	chr5	136031512	136031683	+	0	NA	intron (ENST00000507018.5, intron 1 of 16)	protein_coding-intron (ENST00000442011.7, intron 1 of 16)	2458	ENST00000507018.5	ENSG00000120708	ENST00000509749			TGFBI			protein_coding
5417	chr4	89280157	89280328	+	0	NA	intron (ENST00000609438.2, intron 1 of 1)	protein_coding-intron (ENST00000609438.2, intron 1 of 1)	27558	ENST00000609438.2	ENSG00000185477	ENST00000333209			GPRIN3			protein_coding
28218	chr15	40291406	40291577	+	0	NA	promoter-TSS (ENST00000558505.5)	protein_coding-promoter-TSS (ENST00000558505.5)	-138	ENST00000560701.1	ENSG00000137841	ENST00000561378			PLCB2			protein_coding
8306	chr8	105228539	105228710	+	0	NA	intron (ENST00000518180.1, intron 3 of 4)	protein_coding-intron (ENST00000518180.1, intron 3 of 4)	-31655	ENST00000518897.1	ENSG00000253318	ENST00000518897			TMCC1P1			processed_pseudogene
6211	chr1	45767977	45768148	+	0	NA	Intergenic	Intergenic	-13215	ENST00000463059.1	ENSG00000236111	ENST00000463059			RP11-630I5.1			processed_pseudogene
55723	chr6	165021058	165021229	+	0	NA	intron (ENST00000667740.1, intron 3 of 3)	lncRNA-intron (ENST00000667740.1, intron 3 of 3)	92952	ENST00000667740.1	ENSG00000287877	ENST00000667740			RP1-263O21.1			lncRNA
41412	chr14	98245474	98245645	+	0	NA	Intergenic	Intergenic	-40416	ENST00000555776.1	ENSG00000259097	ENST00000663808			RP11-61O1.1			lncRNA
1535	chr1	174770569	174770740	+	0	NA	intron (ENST00000681986.1, intron 18 of 25)	protein_coding-intron (ENST00000251507.8, intron 18 of 20)	-13535	ENST00000420029.1	ENSG00000223828	ENST00000420029			BANF1P4			processed_pseudogene
20694	chr13	38975573	38975744	+	0	NA	intron (ENST00000423210.1, intron 4 of 7)	protein_coding-intron (ENST00000379631.9, intron 3 of 6)	15173	ENST00000379631.9	ENSG00000133115	ENST00000423210			STOML3			protein_coding
5299	chr1	173481576	173481747	+	0	NA	exon (ENST00000460950.1, exon 2 of 2)	protein_coding-exon (ENST00000460950.1, exon 2 of 2)	462	ENST00000470017.1	ENSG00000117592	ENST00000340385			PRDX6			protein_coding
3775	chr12	11164499	11164670	+	0	NA	intron (ENST00000546265.1, intron 1 of 2)	protein_coding-intron (ENST00000381852.4, intron 1 of 4)	-4890	ENST00000535136.1	ENSG00000256981	ENST00000535136			TAS2R18			unprocessed_pseudogene
38880	chr13	26347887	26348058	+	0	NA	intron (ENST00000536792.5, intron 2 of 11)	protein_coding-intron (ENST00000381527.8, intron 2 of 12)	11730	ENST00000617467.1	ENSG00000278413	ENST00000617467			ENSG10010135068.1			misc_RNA
59151	chr9	132825249	132825420	+	0	NA	intron (ENST00000477396.5, intron 10 of 14)	protein_coding-intron (ENST00000298545.4, intron 8 of 12)	38378	ENST00000482422.1	ENSG00000165695	ENST00000477396			AK8			protein_coding
53557	chr20	53297576	53297747	+	0	NA	intron (ENST00000606932.1, intron 1 of 2)	protein_coding-intron (ENST00000371497.10, intron 2 of 2)	41682	ENST00000605656.2	ENSG00000182463	ENST00000626626			TSHZ2			protein_coding
52949	chr5	96270344	96270515	+	0	NA	intron (ENST00000513926.1, intron 1 of 1)	lncRNA-intron (ENST00000502645.2, intron 1 of 4)	22653	ENST00000513926.1	ENSG00000250158	ENST00000513926			RP11-254I22.2			lncRNA
3780	chr3	42128232	42128403	+	0	NA	intron (ENST00000673621.2, intron 3 of 16)	protein_coding-intron (ENST00000327628.10, intron 2 of 15)	18054	ENST00000414372.1	ENSG00000234562	ENST00000414372			TPMTP2			processed_pseudogene
26727	chr21	30810772	30810943	+	0	NA	Intergenic	Intergenic	2417	ENST00000329621.6	ENSG00000183640	ENST00000329621			KRTAP8-1			protein_coding
24761	chr7	152108100	152108271	+	0	NA	exon (ENST00000430044.7, exon 6 of 12)	protein_coding-exon (ENST00000430044.7, exon 6 of 12)	935	ENST00000491061.1	ENSG00000178234	ENST00000491061			GALNT11			protein_coding
20889	chr14	46804632	46804803	+	0	NA	Intergenic	Intergenic	77505	ENST00000557516.1	ENSG00000139915	ENST00000557238			MDGA2			protein_coding
52780	chr18	44163349	44163520	+	0	NA	Intergenic	Intergenic	-51537	ENST00000649259.1	ENSG00000285550	ENST00000649259			CTC-782O7.3			lncRNA
48173	chr2	223978963	223979134	+	0	NA	exon (ENST00000473202.1, exon 1 of 2)	protein_coding-exon (ENST00000473202.1, exon 1 of 2)	3732	ENST00000473202.1	ENSG00000135919	ENST00000409840			SERPINE2			protein_coding
8992	chr6	21540005	21540176	+	0	NA	intron (ENST00000637901.1, intron 1 of 2)	lncRNA-intron (ENST00000637901.1, intron 1 of 2)	-16307	ENST00000637411.1	ENSG00000231754	ENST00000637411			AL512380.1			lncRNA
53667	chr20	13919472	13919643	+	0	NA	promoter-TSS (ENST00000476952.1)	protein_coding-promoter-TSS (ENST00000476952.1)	-434	ENST00000476952.1	ENSG00000101251	ENST00000495437			SEL1L2			protein_coding
56351	chrX	133692059	133692230	+	0	NA	intron (ENST00000669691.1, intron 3 of 5)	protein_coding-intron (ENST00000370818.8, intron 5 of 7)	10550	ENST00000669691.1	ENSG00000147257	ENST00000669691			GPC3			protein_coding
18343	chr3	51067902	51068073	+	0	NA	intron (ENST00000266037.10, intron 6 of 52)	protein_coding-intron (ENST00000266037.10, intron 6 of 52)	-190330	ENST00000474095.1	ENSG00000240959	ENST00000474095			ST13P14			processed_pseudogene
35139	chr1	60731157	60731328	+	0	NA	intron (ENST00000667862.1, intron 2 of 5)	lncRNA-intron (ENST00000667862.1, intron 2 of 5)	-90735	ENST00000663215.1	ENSG00000226476	ENST00000665573			LINC01748			lncRNA
4579	chr13	47331250	47331421	+	0	NA	Intergenic	Intergenic	24253	ENST00000420444.1	ENSG00000234590	ENST00000420444			GNG5P5			processed_pseudogene
26083	chr7	90335697	90335868	+	0	NA	intron (ENST00000469675.1, intron 1 of 5)	protein_coding-intron (ENST00000469675.1, intron 1 of 5)	559	ENST00000469675.1	ENSG00000105793	ENST00000477972			GTPBP10			protein_coding
15779	chr5	88679222	88679393	+	0	NA	promoter-TSS (ENST00000502301.5)	lncRNA-promoter-TSS (ENST00000502301.5)	-834	ENST00000666195.1	ENSG00000245526	ENST00000513893			LINC00461			lncRNA
37607	chr12	76173367	76173538	+	0	NA	Intergenic	Intergenic	33885	ENST00000517049.1	ENSG00000252858	ENST00000517049			RNU6-1271P			snRNA
49417	chr5	146843965	146844136	+	0	NA	intron (ENST00000520231.1, intron 1 of 1)	protein_coding-intron (ENST00000336640.10, intron 1 of 8)	34531	ENST00000512639.5	ENSG00000156475	ENST00000509721			PPP2R2B			protein_coding
51183	chr14	57693831	57694002	+	0	NA	intron (ENST00000556568.1, intron 1 of 1)	protein_coding-intron (ENST00000556568.1, intron 1 of 1)	63990	ENST00000555494.2	ENSG00000258856	ENST00000555494			CTD-2325K12.1			transcribed_processed_pseudogene
46271	chr4	95817335	95817506	+	0	NA	Intergenic	Intergenic	-22673	ENST00000295266.6	ENSG00000163114	ENST00000295266			PDHA2			protein_coding
44547	chr8	69066685	69066856	+	0	NA	TTS (ENST00000664220.1)	lncRNA-TTS (ENST00000664220.1)	37420	ENST00000518540.5	ENSG00000253658	ENST00000519062			LINC01592			lncRNA
31985	chr5	77276661	77276832	+	0	NA	intron (ENST00000502945.1, intron 2 of 5)	protein_coding-intron (ENST00000264917.10, intron 1 of 21)	-13522	ENST00000510973.1	ENSG00000251400	ENST00000510973			ALDH7A1P1			processed_pseudogene
32289	chr5	38778550	38778721	+	0	NA	intron (ENST00000636516.2, intron 2 of 5)	lncRNA-intron (ENST00000513480.1, intron 2 of 3)	-4945	ENST00000514586.1	ENSG00000250629	ENST00000514586			RP11-122C5.3			lncRNA
29962	chr2	11830381	11830552	+	0	NA	Intergenic	Intergenic	-3460	ENST00000429878.2	ENSG00000224184	ENST00000665021			MIR3681HG			lncRNA
56976	chr16	84796951	84797122	+	0	NA	Intergenic	Intergenic	-22949	ENST00000566151.1	ENSG00000103196	ENST00000564567			CRISPLD2			protein_coding
60212	chr5	151394598	151394769	+	0	NA	intron (ENST00000517788.1, intron 7 of 8)	transcribed_unprocessed_pseudogene-intron (ENST00000517788.1, intron 7 of 8)	14342	ENST00000603595.1	ENSG00000271494	ENST00000603595			CTB-23I7.3			processed_pseudogene
49140	chr9	113390903	113391074	+	0	NA	TTS (ENST00000482001.1)	protein_coding-TTS (ENST00000482001.1)	1567	ENST00000482001.1	ENSG00000148218	ENST00000494848			ALAD			protein_coding
27188	chr15	52204839	52205010	+	0	NA	TTS (ENST00000559696.1)	protein_coding-TTS (ENST00000559696.1)	8604	ENST00000559696.1	ENSG00000128833	ENST00000261839			MYO5C			protein_coding
10135	chr16	72804045	72804216	+	0	NA	intron (ENST00000641206.2, intron 15 of 17)	protein_coding-intron (ENST00000268489.10, intron 7 of 9)	-1868	ENST00000620814.1	ENSG00000259209	ENST00000624370			RP5-991G20.2			lncRNA
2979	chr13	41765252	41765423	+	0	NA	intron (ENST00000379310.8, intron 20 of 44)	protein_coding-intron (ENST00000281496.6, intron 20 of 25)	-42340	ENST00000463999.3	ENSG00000241406	ENST00000463999			RN7SL515P			misc_RNA
36227	chr10	104722076	104722247	+	0	NA	intron (ENST00000369701.8, intron 1 of 26)	protein_coding-intron (ENST00000369701.8, intron 1 of 26)	-55961	ENST00000449805.2	ENSG00000226387	ENST00000449805			SORCS3-AS1			lncRNA
2961	chr1	43038798	43038969	+	0	NA	Intergenic	Intergenic	-15246	ENST00000636464.1	ENSG00000283136	ENST00000636464			U6			snRNA
46619	chr10	35096501	35096672	+	0	NA	Intergenic	Intergenic	-5944	ENST00000626172.2	ENSG00000108094	ENST00000374751			CUL2			protein_coding
19045	chr2	235543708	235543879	+	0	NA	intron (ENST00000402604.6, intron 1 of 4)	protein_coding-intron (ENST00000304032.13, intron 1 of 17)	19469	ENST00000402604.6	ENSG00000157985	ENST00000409538			AGAP1			protein_coding
23750	chr14	41592318	41592489	+	0	NA	intron (ENST00000557067.1, intron 1 of 1)	lncRNA-intron (ENST00000557067.1, intron 1 of 1)	-2060	ENST00000516049.1	ENSG00000251858	ENST00000516049			ENSG10010135788.1			snoRNA
37503	chr3	186313023	186313194	+	0	NA	intron (ENST00000480809.5, intron 2 of 23)	protein_coding-intron (ENST00000265022.8, intron 2 of 24)	7380	ENST00000466466.1	ENSG00000058866	ENST00000466466			DGKG			protein_coding
35851	chr14	65138117	65138288	+	0	NA	Intergenic	Intergenic	-13660	ENST00000411053.1	ENSG00000222985	ENST00000411053			RNU2-14P			snRNA
59361	chr9	36280296	36280467	+	0	NA	intron (ENST00000464497.5, intron 6 of 7)	protein_coding-intron (ENST00000464497.5, intron 6 of 7)	-3339	ENST00000543356.7	ENSG00000159921	ENST00000539208			GNE			protein_coding
22376	chr16	75802707	75802878	+	0	NA	Intergenic	Intergenic	58040	ENST00000567477.1	ENSG00000261313	ENST00000657535			RP11-2C15.1			lncRNA
56727	chr22	40920401	40920572	+	0	NA	intron (ENST00000428799.1, intron 8 of 10)	protein_coding-intron (ENST00000357137.9, intron 7 of 9)	2743	ENST00000363813.1	ENSG00000200683	ENST00000363813			RNU6-379P			snRNA
735	chr20	50368918	50369089	+	0	NA	Intergenic	Intergenic	-47661	ENST00000441214.1	ENSG00000233077	ENST00000441214			LINC01271			lncRNA
50842	chr7	111102172	111102343	+	0	NA	intron (ENST00000451085.5, intron 3 of 3)	protein_coding-intron (ENST00000308478.10, intron 2 of 2)	11130	ENST00000308478.10	ENSG00000173114	ENST00000422987			LRRN3			protein_coding
15332	chr6	22693296	22693467	+	0	NA	Intergenic	Intergenic	29874	ENST00000660833.1	ENSG00000286954	ENST00000660833			RP1-309H15.3			lncRNA
56190	chr1	190465415	190465586	+	0	NA	intron (ENST00000367462.5, intron 1 of 7)	protein_coding-intron (ENST00000367462.5, intron 1 of 7)	9301	ENST00000445957.2	ENSG00000162670	ENST00000631494			BRINP3			protein_coding
47201	chr3	161626609	161626780	+	0	NA	intron (ENST00000665274.1, intron 1 of 1)	lncRNA-intron (ENST00000665274.1, intron 1 of 1)	26256	ENST00000665274.1	ENSG00000288087	ENST00000665274			RP11-686L6.1			lncRNA
28111	chr6	113708507	113708678	+	0	NA	Intergenic	Intergenic	-58502	ENST00000649523.1	ENSG00000230943	ENST00000649523			LINC02541			lncRNA
53997	chr9	80350258	80350429	+	0	NA	Intergenic	Intergenic	9995	ENST00000443325.1	ENSG00000236521	ENST00000443325			NPAP1P4			processed_pseudogene
38991	chr1	172342717	172342888	+	0	NA	intron (ENST00000627582.3, intron 17 of 20)	protein_coding-intron (ENST00000355305.9, intron 17 of 20)	-23738	ENST00000383957.1	ENSG00000206684	ENST00000383957			RNU6-157P			snRNA
9889	chr6	145569300	145569471	+	0	NA	intron (ENST00000638717.1, intron 3 of 4)	protein_coding-intron (ENST00000450221.6, intron 2 of 3)	62938	ENST00000639106.1	ENSG00000112425	ENST00000639106			EPM2A			protein_coding
57677	chr18	51895552	51895723	+	0	NA	Intergenic	Intergenic	-50009	ENST00000462935.2	ENSG00000215457	ENST00000462935			RPS8P3			processed_pseudogene
1271	chr16	52467271	52467442	+	0	NA	intron (ENST00000563091.1, intron 2 of 3)	protein_coding-intron (ENST00000219746.14, intron 2 of 6)	-21630	ENST00000566696.1	ENSG00000103460	ENST00000219746			TOX3			protein_coding
6921	chr7	104972577	104972748	+	0	NA	intron (ENST00000659776.1, intron 3 of 3)	lncRNA-intron (ENST00000450686.1, intron 1 of 2)	31000	ENST00000659776.1	ENSG00000237513	ENST00000417026			RP11-325F22.2			lncRNA
44266	chr20	24614593	24614764	+	0	NA	intron (ENST00000376862.4, intron 3 of 3)	protein_coding-intron (ENST00000376862.4, intron 3 of 3)	29776	ENST00000482637.1	ENSG00000101463	ENST00000376862			SYNDIG1			protein_coding
26432	chr3	197336296	197336467	+	0	NA	intron (ENST00000669801.1, intron 1 of 3)	lncRNA-intron (ENST00000669801.1, intron 1 of 3)	2437	ENST00000669801.1	ENSG00000286870	ENST00000669801			RP5-1061C18.1			lncRNA
21771	chr13	71039542	71039713	+	0	NA	intron (ENST00000655546.1, intron 2 of 3)	lncRNA-intron (ENST00000428761.2, intron 1 of 3)	-17155	ENST00000668650.1	ENSG00000226846	ENST00000428761			LINC00348			lncRNA
10048	chr8	90766183	90766354	+	0	NA	intron (ENST00000519519.5, intron 1 of 5)	protein_coding-intron (ENST00000519519.5, intron 1 of 5)	25327	ENST00000521211.1	ENSG00000180694	ENST00000458549			TMEM64			protein_coding
50239	chr4	169237363	169237534	+	0	NA	intron (ENST00000508685.1, intron 1 of 8)	protein_coding-intron (ENST00000284637.14, intron 2 of 11)	31645	ENST00000508685.1	ENSG00000154447	ENST00000502315			SH3RF1			protein_coding
7324	chr10	6132659	6132830	+	0	NA	Intergenic	Intergenic	-12190	ENST00000379789.8	ENSG00000170525	ENST00000414237			PFKFB3			protein_coding
56516	chrX	84587835	84588006	+	0	NA	Intergenic	Intergenic	-85441	ENST00000449553.2	ENSG00000165259	ENST00000472135			HDX			protein_coding
40423	chr2	157193145	157193316	+	0	NA	Intergenic	Intergenic	18309	ENST00000434574.1	ENSG00000213194	ENST00000434574			CDK7P1			processed_pseudogene
21409	chr8	80999631	80999802	+	0	NA	intron (ENST00000220597.4, intron 3 of 8)	protein_coding-intron (ENST00000220597.4, intron 3 of 8)	-12182	ENST00000522811.1	ENSG00000076641	ENST00000220597			PAG1			protein_coding
50942	chr1	35460818	35460989	+	0	NA	intron (ENST00000485551.5, intron 3 of 14)	protein_coding-intron (ENST00000325722.8, intron 8 of 20)	-6196	ENST00000373266.8	ENSG00000142687	ENST00000431916			KIAA0319L			protein_coding
44072	chr5	172946730	172946901	+	0	NA	intron (ENST00000523215.1, intron 1 of 1)	protein_coding-intron (ENST00000393784.8, intron 9 of 9)	-8092	ENST00000519755.1	ENSG00000254295	ENST00000519755			CTC-308K20.2			lncRNA
9710	chr14	81778308	81778479	+	0	NA	promoter-TSS (ENST00000492764.1)	processed_pseudogene-promoter-TSS (ENST00000492764.1)	-780	ENST00000492764.1	ENSG00000241891	ENST00000492764			RPL9P6			processed_pseudogene
58393	chr3	142100002	142100173	+	0	NA	intron (ENST00000495095.6, intron 2 of 3)	protein_coding-intron (ENST00000464782.5, intron 1 of 3)	1670	ENST00000487734.5	ENSG00000114126	ENST00000495095			TFDP2			protein_coding
25359	chr12	87476577	87476748	+	0	NA	Intergenic	Intergenic	-269905	ENST00000547460.1	ENSG00000258205	ENST00000547460			RP11-248E9.1			processed_pseudogene
50926	chr7	109649085	109649256	+	0	NA	Intergenic	Intergenic	-10924	ENST00000453261.1	ENSG00000230192	ENST00000453261			AC073387.2			processed_pseudogene
11862	chr7	91851077	91851248	+	0	NA	intron (ENST00000454222.5, intron 2 of 4)	protein_coding-intron (ENST00000454222.5, intron 2 of 4)	29277	ENST00000481516.1	ENSG00000127989	ENST00000425936			MTERF1			protein_coding
26020	chr15	69931957	69932128	+	0	NA	Intergenic	Intergenic	96827	ENST00000657438.1	ENSG00000245750	ENST00000654249			DRAIC			lncRNA
14653	chr15	80508707	80508878	+	0	NA	intron (ENST00000622346.4, intron 6 of 19)	protein_coding-intron (ENST00000303329.9, intron 6 of 18)	38549	ENST00000531595.3	ENSG00000172379	ENST00000622346			ARNT2			protein_coding
5476	chr4	22545865	22546036	+	0	NA	Intergenic	Intergenic	-29884	ENST00000334304.10	ENSG00000152990	ENST00000514749			ADGRA3			protein_coding
2421	chr6	45078557	45078728	+	0	NA	intron (ENST00000674231.1, intron 1 of 8)	protein_coding-intron (ENST00000371459.6, intron 3 of 10)	-18854	ENST00000616214.1	ENSG00000276156	ENST00000616214			RP11-491H9.4			unprocessed_pseudogene
59322	chr22	28966818	28966989	+	0	NA	intron (ENST00000402174.5, intron 1 of 8)	protein_coding-intron (ENST00000402174.5, intron 1 of 8)	-20149	ENST00000406323.3	ENSG00000183579	ENST00000544604			ZNRF3			protein_coding
53995	chr9	106054153	106054324	+	0	NA	intron (ENST00000637185.1, intron 1 of 7)	lncRNA-intron (ENST00000637185.1, intron 1 of 7)	10587	ENST00000445897.2	ENSG00000225002	ENST00000445897			RP11-6F6.1			lncRNA
33548	chr14	39592655	39592826	+	0	NA	intron (ENST00000651829.1, intron 6 of 13)	lncRNA-intron (ENST00000650911.1, intron 2 of 5)	117805	ENST00000557197.1	ENSG00000258526	ENST00000661572			RP11-111A21.1			lncRNA
12371	chr6	91661673	91661844	+	0	NA	intron (ENST00000437768.1, intron 2 of 3)	lncRNA-intron (ENST00000437768.1, intron 2 of 3)	7911	ENST00000656997.1	ENSG00000224944	ENST00000656997			CASC6			lncRNA
59769	chr3	187126907	187127078	+	0	NA	intron (ENST00000455270.5, intron 1 of 1)	protein_coding-intron (ENST00000296277.9, intron 2 of 2)	12492	ENST00000455270.5	ENSG00000163923	ENST00000296277			RPL39L			protein_coding
1118	chr9	12766300	12766471	+	0	NA	intron (ENST00000417638.1, intron 2 of 3)	lncRNA-intron (ENST00000417638.1, intron 2 of 3)	-1330	ENST00000485236.3	ENSG00000243115	ENST00000485236			RN7SL849P			misc_RNA
16019	chr15	90562548	90562719	+	0	NA	intron (ENST00000561218.5, intron 2 of 2)	protein_coding-intron (ENST00000268184.11, intron 2 of 14)	23016	ENST00000560927.1	ENSG00000140577	ENST00000268184			CRTC3			protein_coding
13157	chr10	44082085	44082256	+	0	NA	Intergenic	Intergenic	139077	ENST00000664261.1	ENSG00000233395	ENST00000667054			LINC00841			lncRNA
5152	chr20	32698684	32698855	+	0	NA	intron (ENST00000642630.1, intron 8 of 11)	protein_coding-intron (ENST00000642484.1, intron 8 of 9)	-7954	ENST00000317045.6	ENSG00000175730	ENST00000317045			BAK1P1			processed_pseudogene
28317	chr19	33648463	33648634	+	0	NA	intron (ENST00000604556.1, intron 1 of 2)	protein_coding-intron (ENST00000434302.5, intron 1 of 4)	26564	ENST00000604556.1	ENSG00000124302	ENST00000604556			CHST8			protein_coding
22850	chr15	47664670	47664841	+	0	NA	intron (ENST00000560636.5, intron 5 of 5)	protein_coding-intron (ENST00000558014.5, intron 4 of 19)	-52243	ENST00000561133.5	ENSG00000137872	ENST00000558014			SEMA6D			protein_coding
55672	chr6	140042827	140042998	+	0	NA	intron (ENST00000664620.1, intron 1 of 3)	lncRNA-intron (ENST00000456896.6, intron 1 of 3)	-32246	ENST00000657358.1	ENSG00000236013	ENST00000418834			RP3-332B22.1			lncRNA
40273	chr18	2733621	2733792	+	0	NA	intron (ENST00000584897.5, intron 10 of 31)	protein_coding-intron (ENST00000320876.11, intron 25 of 47)	5292	ENST00000581631.1	ENSG00000101596	ENST00000320876			SMCHD1			protein_coding
5564	chr7	83160429	83160600	+	0	NA	intron (ENST00000423517.6, intron 1 of 19)	protein_coding-intron (ENST00000333891.14, intron 1 of 24)	2370	ENST00000333891.14	ENSG00000186472	ENST00000423517			PCLO			protein_coding
47337	chr12	93796090	93796261	+	0	NA	intron (ENST00000549615.5, intron 3 of 3)	protein_coding-intron (ENST00000332896.8, intron 2 of 2)	-18961	ENST00000550766.1	ENSG00000169372	ENST00000542893			CRADD			protein_coding
28079	chr6	83110685	83110856	+	0	NA	intron (ENST00000369739.7, intron 5 of 38)	protein_coding-intron (ENST00000237163.9, intron 6 of 39)	-12093	ENST00000604380.1	ENSG00000083097	ENST00000493541			DOP1A			protein_coding
36951	chr1	159514740	159514911	+	0	NA	Intergenic	Intergenic	21182	ENST00000334857.3	ENSG00000184155	ENST00000334857			OR10J5			protein_coding
60184	chr12	102223559	102223730	+	0	NA	exon (ENST00000626826.1, exon 1 of 1)	lncRNA-exon (ENST00000626826.1, exon 1 of 1)	-6031	ENST00000583259.2	ENSG00000264554	ENST00000583259			RN7SL793P			misc_RNA
6806	chr2	178077956	178078127	+	0	NA	intron (ENST00000358450.8, intron 2 of 20)	protein_coding-intron (ENST00000358450.8, intron 2 of 20)	-5264	ENST00000286063.11	ENSG00000128655	ENST00000436700			PDE11A			protein_coding
457	chr2	177868708	177868879	+	0	NA	intron (ENST00000497003.5, intron 4 of 14)	protein_coding-intron (ENST00000286063.11, intron 5 of 19)	19945	ENST00000389683.7	ENSG00000128655	ENST00000436700			PDE11A			protein_coding
47549	chr7	93251750	93251921	+	0	NA	intron (ENST00000544910.5, intron 3 of 28)	protein_coding-intron (ENST00000251739.9, intron 2 of 11)	-4595	ENST00000476413.1	ENSG00000004766	ENST00000484954			VPS50			protein_coding
41300	chr10	79091799	79091970	+	0	NA	intron (ENST00000334512.10, intron 1 of 24)	protein_coding-intron (ENST00000334512.10, intron 1 of 24)	22918	ENST00000334512.10	ENSG00000108175	ENST00000472035			ZMIZ1			protein_coding
25683	chr4	155287686	155287857	+	0	NA	promoter-TSS (ENST00000513660.2)	lncRNA-promoter-TSS (ENST00000513660.2)	-635	ENST00000513660.2	ENSG00000249924	ENST00000513660			RP11-27G13.1			lncRNA
13858	chr4	123823465	123823636	+	0	NA	intron (ENST00000667041.1, intron 1 of 3)	lncRNA-intron (ENST00000508111.5, intron 3 of 5)	-3543	ENST00000655571.1	ENSG00000249464	ENST00000669933			LINC01091			lncRNA
22886	chr4	122409116	122409287	+	0	NA	intron (ENST00000388724.6, intron 7 of 11)	protein_coding-intron (ENST00000296513.7, intron 8 of 12)	28882	ENST00000492454.1	ENSG00000164113	ENST00000492454			ADAD1			protein_coding
16941	chr1	190464859	190465030	+	0	NA	intron (ENST00000367462.5, intron 1 of 7)	protein_coding-intron (ENST00000367462.5, intron 1 of 7)	9857	ENST00000445957.2	ENSG00000162670	ENST00000631494			BRINP3			protein_coding
2497	chr6	151938526	151938697	+	0	NA	intron (ENST00000641399.1, intron 1 of 6)	protein_coding-intron (ENST00000206249.8, intron 3 of 7)	2481	ENST00000641399.1	ENSG00000091831	ENST00000206249			ESR1			protein_coding
38292	chr9	125572564	125572735	+	0	NA	intron (ENST00000437097.1, intron 2 of 2)	protein_coding-intron (ENST00000265960.8, intron 5 of 11)	5070	ENST00000437097.1	ENSG00000227068	ENST00000437097			RP11-12A16.3			lncRNA
34175	chr20	40223191	40223362	+	0	NA	Intergenic	Intergenic	102235	ENST00000445278.1	ENSG00000223410	ENST00000445278			RP1-191L6.2			lncRNA
24102	chr10	125399696	125399867	+	0	NA	Intergenic	Intergenic	74151	ENST00000431701.1	ENSG00000233135	ENST00000431701			RPS27P18			unprocessed_pseudogene
28244	chr6	47255910	47256081	+	0	NA	intron (ENST00000296861.2, intron 3 of 5)	protein_coding-intron (ENST00000296861.2, intron 3 of 5)	53910	ENST00000296861.2	ENSG00000146072	ENST00000296861			TNFRSF21			protein_coding
25630	chr4	42719936	42720107	+	0	NA	Intergenic	Intergenic	13914	ENST00000511279.1	ENSG00000251517	ENST00000511279			RP11-109E24.1			lncRNA
57023	chr7	12748336	12748507	+	0	NA	intron (ENST00000639998.1, intron 1 of 7)	lncRNA-intron (ENST00000639998.1, intron 1 of 7)	22269	ENST00000639998.1	ENSG00000229618	ENST00000669103			AC011288.2			lncRNA
16119	chr2	190014830	190015001	+	0	NA	intron (ENST00000495546.1, intron 1 of 2)	protein_coding-intron (ENST00000478197.1, intron 1 of 1)	47814	ENST00000260950.5	ENSG00000138379	ENST00000260950			MSTN			protein_coding
14955	chr13	47742309	47742480	+	0	NA	Intergenic	Intergenic	-21066	ENST00000432820.1	ENSG00000234145	ENST00000432820			NAP1L4P3			processed_pseudogene
3687	chr8	17113139	17113310	+	0	NA	intron (ENST00000519044.5, intron 9 of 12)	protein_coding-intron (ENST00000318063.10, intron 11 of 14)	10781	ENST00000519866.1	ENSG00000155970	ENST00000318063			MICU3			protein_coding
31453	chr11	61221261	61221432	+	0	NA	Intergenic	Intergenic	-1001	ENST00000378149.9	ENSG00000229183	ENST00000544899			PGA4			protein_coding
16462	chr9	124467750	124467921	+	0	NA	promoter-TSS (ENST00000610875.1)	protein_coding-promoter-TSS (ENST00000610875.1)	-723	ENST00000610875.1	ENSG00000180264	ENST00000618308			ADGRD2			protein_coding
19539	chr7	34018626	34018797	+	0	NA	intron (ENST00000649985.1, intron 7 of 14)	protein_coding-intron (ENST00000297161.6, intron 7 of 15)	-1144	ENST00000647703.1	ENSG00000164619	ENST00000647656			BMPER			protein_coding
24602	chr3	194393207	194393378	+	0	NA	Intergenic	Intergenic	5062	ENST00000401815.1	ENSG00000178732	ENST00000401815			GP5			protein_coding
55311	chr7	104650259	104650430	+	0	NA	intron (ENST00000683240.1, intron 2 of 3)	protein_coding-intron (ENST00000401970.3, intron 1 of 3)	-17405	ENST00000431936.1	ENSG00000197258	ENST00000431936			EIF4BP6			processed_pseudogene
34936	chr12	50582143	50582314	+	0	NA	intron (ENST00000549620.5, intron 1 of 7)	protein_coding-intron (ENST00000301180.10, intron 1 of 37)	-51045	ENST00000384407.1	ENSG00000207136	ENST00000384407			RNU6-769P			snRNA
12862	chr2	157156950	157157121	+	0	NA	Intergenic	Intergenic	54504	ENST00000434574.1	ENSG00000213194	ENST00000434574			CDK7P1			processed_pseudogene
47613	chr18	36671234	36671405	+	0	NA	intron (ENST00000590592.5, intron 14 of 28)	protein_coding-intron (ENST00000257209.8, intron 11 of 24)	-21657	ENST00000587493.1	ENSG00000134775	ENST00000591635			FHOD3			protein_coding
12591	chr6	11762529	11762700	+	0	NA	intron (ENST00000485323.2, intron 4 of 4)	protein_coding-intron (ENST00000229583.9, intron 4 of 6)	3718	ENST00000505099.5	ENSG00000111863	ENST00000505099			ADTRP			protein_coding
47242	chr4	158933141	158933312	+	0	NA	intron (ENST00000508011.1, intron 2 of 3)	protein_coding-intron (ENST00000434826.3, intron 3 of 4)	-23776	ENST00000620099.1	ENSG00000274535	ENST00000620099			SNORD39			snoRNA
50063	chr12	74650283	74650454	+	0	NA	Intergenic	Intergenic	-6193	ENST00000548059.1	ENSG00000257323	ENST00000548059			RP11-361A23.1			processed_pseudogene
48831	chr4	78703351	78703522	+	0	NA	Intergenic	Intergenic	-11765	ENST00000660086.1	ENSG00000287632	ENST00000660086			RP11-792D21.3			lncRNA
2824	chr2	99957536	99957707	+	0	NA	intron (ENST00000673529.1, intron 1 of 2)	protein_coding-intron (ENST00000317233.8, intron 6 of 23)	49154	ENST00000673529.1	ENSG00000144218	ENST00000483600			AFF3			protein_coding
10735	chr17	59152478	59152649	+	0	NA	promoter-TSS (ENST00000584089.1)	protein_coding-promoter-TSS (ENST00000584089.1)	-762	ENST00000584089.1	ENSG00000182628	ENST00000578105			SKA2			protein_coding
12387	chr6	153682014	153682185	+	0	NA	TTS (ENST00000362376.1)	snRNA-TTS (ENST00000362376.1)	652	ENST00000362376.1	ENSG00000199246	ENST00000362376			RNU6-896P			snRNA
14444	chr4	113470315	113470486	+	0	NA	intron (ENST00000683023.1, intron 14 of 19)	protein_coding-intron (ENST00000296402.9, intron 14 of 17)	43442	ENST00000513132.5	ENSG00000145349	ENST00000509594			CAMK2D			protein_coding
45998	chr14	57773119	57773290	+	0	NA	intron (ENST00000556568.1, intron 1 of 1)	protein_coding-intron (ENST00000556568.1, intron 1 of 1)	26303	ENST00000557430.1	ENSG00000151812	ENST00000339762			SLC35F4			protein_coding
12799	chr2	54243282	54243453	+	0	NA	intron (ENST00000494922.6, intron 4 of 4)	protein_coding-intron (ENST00000303536.8, intron 3 of 4)	12862	ENST00000317802.9	ENSG00000178021	ENST00000317802			TSPYL6			protein_coding
58123	chr3	15915040	15915211	+	0	NA	Intergenic	Intergenic	37078	ENST00000413639.1	ENSG00000224728	ENST00000413639			IMPDH1P8			processed_pseudogene
21200	chr21	39980029	39980200	+	0	NA	Intergenic	Intergenic	81638	ENST00000467565.1	ENSG00000183036	ENST00000328619			PCP4			protein_coding
18193	chr2	36067058	36067229	+	0	NA	Intergenic	Intergenic	232687	ENST00000427200.1	ENSG00000233752	ENST00000427200			RPL21P36			processed_pseudogene
10997	chr4	100448368	100448539	+	0	NA	intron (ENST00000506300.5, intron 2 of 4)	protein_coding-intron (ENST00000296420.9, intron 4 of 11)	26624	ENST00000506300.5	ENSG00000164035	ENST00000296420			EMCN			protein_coding
21965	chr1	61636606	61636777	+	0	NA	Intergenic	Intergenic	-17503	ENST00000416440.2	ENSG00000223920	ENST00000416440			RP11-430G17.1			processed_pseudogene
4521	chr14	57811892	57812063	+	0	NA	intron (ENST00000556568.1, intron 1 of 1)	protein_coding-intron (ENST00000556568.1, intron 1 of 1)	-12470	ENST00000557430.1	ENSG00000151812	ENST00000339762			SLC35F4			protein_coding
14583	chr7	110680912	110681083	+	0	NA	intron (ENST00000489381.1, intron 2 of 3)	protein_coding-intron (ENST00000331762.7, intron 6 of 6)	44828	ENST00000451832.1	ENSG00000228540	ENST00000451832			AC073326.3			lncRNA
38620	chr13	79965016	79965187	+	0	NA	intron (ENST00000648514.1, intron 6 of 6)	lncRNA-intron (ENST00000648514.1, intron 6 of 6)	-45976	ENST00000627044.1	ENSG00000281721	ENST00000627044			LINC01080			lncRNA
3208	chr7	11801108	11801279	+	0	NA	intron (ENST00000617773.1, intron 1 of 26)	protein_coding-intron (ENST00000423059.9, intron 1 of 27)	20101	ENST00000445066.1	ENSG00000235920	ENST00000445066			THRAP3P3			processed_pseudogene
15505	chr6	71120144	71120315	+	0	NA	Intergenic	Intergenic	6876	ENST00000408418.2	ENSG00000221345	ENST00000408418			U3			snoRNA
17871	chr14	37039327	37039498	+	0	NA	intron (ENST00000557611.1, intron 1 of 2)	protein_coding-intron (ENST00000331299.6, intron 1 of 9)	59151	ENST00000554595.2	ENSG00000258827	ENST00000554595			RP11-537P22.2			lncRNA
8976	chr7	98769528	98769699	+	0	NA	Intergenic	Intergenic	25211	ENST00000384475.1	ENSG00000207204	ENST00000384475			RNU6-393P			snRNA
17045	chr8	102201016	102201187	+	0	NA	Intergenic	Intergenic	13128	ENST00000395910.6	ENSG00000048392	ENST00000519962			RRM2B			protein_coding
15272	chr3	186759223	186759394	+	0	NA	promoter-TSS (ENST00000596329.3)	lncRNA-promoter-TSS (ENST00000596329.3)	-40	ENST00000596329.3	ENSG00000197099	ENST00000627830			RP11-573D15.8			lncRNA
25565	chr12	81426240	81426411	+	0	NA	intron (ENST00000548453.5, intron 4 of 4)	protein_coding-intron (ENST00000333447.11, intron 3 of 28)	9064	ENST00000550272.1	ENSG00000258162	ENST00000671127			RP11-315E17.1			lncRNA
44142	chr3	164353461	164353632	+	0	NA	Intergenic	Intergenic	-181990	ENST00000408324.1	ENSG00000221251	ENST00000408324			MIR1263			miRNA
32606	chr4	125528744	125528915	+	0	NA	Intergenic	Intergenic	21570	ENST00000636770.1	ENSG00000283550	ENST00000636770			MIR2054			miRNA
52870	chr7	79149088	79149259	+	0	NA	intron (ENST00000629240.1, intron 1 of 2)	protein_coding-intron (ENST00000354212.9, intron 1 of 21)	9344	ENST00000629240.1	ENSG00000281120	ENST00000629240			RP5-1093G23.1			lncRNA
31567	chr14	36388762	36388933	+	0	NA	intron (ENST00000634305.1, intron 2 of 3)	lncRNA-intron (ENST00000634305.1, intron 2 of 3)	-16367	ENST00000459520.1	ENSG00000238540	ENST00000459520			RNU7-93P			snRNA
16996	chr8	19435864	19436035	+	0	NA	intron (ENST00000522854.5, intron 4 of 7)	protein_coding-intron (ENST00000332246.10, intron 6 of 9)	59242	ENST00000518542.1	ENSG00000147408	ENST00000519222			CSGALNACT1			protein_coding
12380	chr14	95497450	95497621	+	0	NA	intron (ENST00000682763.1, intron 1 of 17)	protein_coding-intron (ENST00000682763.1, intron 1 of 17)	-18601	ENST00000554161.1	ENSG00000258572	ENST00000554161			RP11-1070N10.3			lncRNA
32274	chr13	32176147	32176318	+	0	NA	intron (ENST00000647500.1, intron 20 of 60)	protein_coding-intron (ENST00000542859.6, intron 20 of 60)	-77916	ENST00000641614.1	ENSG00000073910	ENST00000380217			FRY			protein_coding
15161	chr6	147199644	147199815	+	0	NA	intron (ENST00000660355.1, intron 1 of 11)	lncRNA-intron (ENST00000367477.7, intron 1 of 10)	2738	ENST00000657809.1	ENSG00000233452	ENST00000660323			STXBP5-AS1			lncRNA
33290	chr11	14235151	14235322	+	0	NA	intron (ENST00000576479.4, intron 6 of 15)	protein_coding-intron (ENST00000576479.4, intron 6 of 15)	-27211	ENST00000591785.1	ENSG00000262655	ENST00000576479			SPON1			protein_coding
30330	chr4	119242341	119242512	+	0	NA	intron (ENST00000509769.5, intron 1 of 15)	protein_coding-intron (ENST00000274030.10, intron 5 of 18)	2786	ENST00000509769.5	ENSG00000145390	ENST00000274030			USP53			protein_coding
40052	chr17	38579622	38579793	+	0	NA	intron (ENST00000621492.4, intron 1 of 19)	protein_coding-intron (ENST00000612431.1, intron 1 of 6)	-6887	ENST00000621763.4	ENSG00000277363	ENST00000617146			SRCIN1			protein_coding
48812	chr17	21222931	21223102	+	0	NA	intron (ENST00000439136.2, intron 2 of 2)	lncRNA-intron (ENST00000439136.2, intron 2 of 2)	6612	ENST00000579106.2	ENSG00000263815	ENST00000579106			RN7SL426P			misc_RNA
33251	chr2	19077240	19077411	+	0	NA	intron (ENST00000449124.1, intron 2 of 4)	lncRNA-intron (ENST00000418165.5, intron 3 of 4)	-50354	ENST00000424895.1	ENSG00000236204	ENST00000432142			LINC01376			lncRNA
21143	chr2	70050330	70050501	+	0	NA	TTS (ENST00000415060.6)	lncRNA-TTS (ENST00000415060.6)	863	ENST00000626440.2	ENSG00000179818	ENST00000628374			PCBP1-AS1			lncRNA
34572	chr3	132022992	132023163	+	0	NA	intron (ENST00000617767.4, intron 1 of 15)	protein_coding-intron (ENST00000429747.6, intron 1 of 15)	-5322	ENST00000514999.5	ENSG00000196353	ENST00000511604			CPNE4			protein_coding
41017	chr9	129151642	129151813	+	0	NA	intron (ENST00000674648.1, intron 2 of 2)	protein_coding-intron (ENST00000674559.1, intron 2 of 6)	9702	ENST00000434095.2	ENSG00000119383	ENST00000393370			PTPA			protein_coding
51391	chr12	5423280	5423451	+	0	NA	Intergenic	Intergenic	-8743	ENST00000423158.4	ENSG00000185652	ENST00000544836			NTF3			protein_coding
28904	chr11	14676279	14676450	+	0	NA	intron (ENST00000534317.1, intron 1 of 1)	protein_coding-intron (ENST00000282096.9, intron 1 of 15)	-1809	ENST00000525966.1	ENSG00000255040	ENST00000525966			MORF4L1P3			processed_pseudogene
17062	chr1	113175216	113175387	+	0	NA	Intergenic	Intergenic	6307	ENST00000457967.1	ENSG00000233839	ENST00000457967			RP11-389O22.4			processed_pseudogene
20766	chr14	59787034	59787205	+	0	NA	intron (ENST00000611068.1, intron 2 of 9)	protein_coding-intron (ENST00000267484.10, intron 1 of 8)	-59406	ENST00000432103.6	ENSG00000139970	ENST00000611068			RTN1			protein_coding
40710	chrX	130084802	130084973	+	0	NA	intron (ENST00000335997.11, intron 1 of 8)	protein_coding-intron (ENST00000308167.10, intron 1 of 8)	-3455	ENST00000615377.4	ENSG00000102034	ENST00000434609			ELF4			protein_coding
48037	chr20	52687056	52687227	+	0	NA	intron (ENST00000669032.1, intron 4 of 5)	lncRNA-intron (ENST00000669032.1, intron 4 of 5)	2019	ENST00000422666.1	ENSG00000232294	ENST00000663698			RP4-715N11.2			lncRNA
15067	chr11	17973747	17973918	+	0	NA	intron (ENST00000533241.1, intron 1 of 3)	protein_coding-intron (ENST00000265965.10, intron 8 of 10)	-14209	ENST00000525168.1	ENSG00000129158	ENST00000529728			SERGEF			protein_coding
5191	chr5	72968983	72969154	+	0	NA	intron (ENST00000507345.6, intron 2 of 6)	protein_coding-intron (ENST00000287761.7, intron 2 of 10)	12997	ENST00000287761.7	ENSG00000157107	ENST00000508431			FCHO2			protein_coding
17920	chr6	21158358	21158529	+	0	NA	intron (ENST00000378610.1, intron 11 of 13)	protein_coding-intron (ENST00000274695.8, intron 13 of 15)	-42369	ENST00000476517.1	ENSG00000145996	ENST00000613575			CDKAL1			protein_coding
58471	chr14	91392963	91393134	+	0	NA	intron (ENST00000554165.1, intron 3 of 3)	protein_coding-intron (ENST00000389856.9, intron 3 of 3)	15710	ENST00000553437.1	ENSG00000015133	ENST00000555995			CCDC88C			protein_coding
33311	chr18	72339569	72339740	+	0	NA	Intergenic	Intergenic	200644	ENST00000581425.1	ENSG00000141668	ENST00000269503			CBLN2			protein_coding
31164	chr2	215384093	215384264	+	0	NA	promoter-TSS (ENST00000480737.1)	protein_coding-promoter-TSS (ENST00000480737.1)	-98	ENST00000480737.1	ENSG00000115414	ENST00000354785			FN1			protein_coding
36464	chr2	205492033	205492204	+	0	NA	intron (ENST00000488622.1, intron 1 of 3)	protein_coding-intron (ENST00000349953.7, intron 19 of 21)	9528	ENST00000488622.1	ENSG00000116117	ENST00000462231			PARD3B			protein_coding
4610	chr6	145032773	145032944	+	0	NA	Intergenic	Intergenic	193809	ENST00000460618.1	ENSG00000152818	ENST00000460618			UTRN			protein_coding
59142	chrX	69745638	69745809	+	0	NA	intron (ENST00000510681.2, intron 4 of 6)	protein_coding-intron (ENST00000374548.5, intron 1 of 1)	52767	ENST00000391132.2	ENSG00000212434	ENST00000391132			U3			snoRNA
52059	chr5	41753099	41753270	+	0	NA	intron (ENST00000514723.1, intron 3 of 3)	protein_coding-intron (ENST00000196371.10, intron 14 of 16)	-13463	ENST00000503374.1	ENSG00000083720	ENST00000512084			OXCT1			protein_coding
43129	chr7	93009712	93009883	+	0	NA	Intergenic	Intergenic	-38498	ENST00000467823.3	ENSG00000266794	ENST00000467823			RN7SL7P			misc_RNA
11848	chr15	81300805	81300976	+	0	NA	TTS (ENST00000560230.1)	protein_coding-TTS (ENST00000560230.1)	-1197	ENST00000559342.1	ENSG00000172349	ENST00000559383			IL16			protein_coding
31419	chrX	119386479	119386650	+	0	NA	intron (ENST00000413240.1, intron 1 of 2)	lncRNA-intron (ENST00000413240.1, intron 1 of 2)	6852	ENST00000511924.1	ENSG00000227814	ENST00000511924			MRPS17P9			processed_pseudogene
6058	chr12	32056947	32057118	+	0	NA	Intergenic	Intergenic	-15702	ENST00000547280.1	ENSG00000257852	ENST00000547280			RP11-843B15.1			processed_pseudogene
59092	chrX	114220707	114220878	+	0	NA	Intergenic	Intergenic	-161503	ENST00000649506.1	ENSG00000241743	ENST00000649506			XACT			lncRNA
21627	chr2	35918481	35918652	+	0	NA	Intergenic	Intergenic	-193424	ENST00000431951.1	ENSG00000234587	ENST00000431951			MRPL50P1			processed_pseudogene
54833	chr8	95738698	95738869	+	0	NA	intron (ENST00000671532.1, intron 3 of 3)	lncRNA-intron (ENST00000517437.1, intron 2 of 3)	-59612	ENST00000614093.1	ENSG00000253773	ENST00000655917			C8orf37-AS1			lncRNA
15199	chr14	58412699	58412870	+	0	NA	promoter-TSS (ENST00000555061.5)	protein_coding-promoter-TSS (ENST00000555061.5)	-671	ENST00000555061.5	ENSG00000100575	ENST00000556367			TIMM9			protein_coding
9352	chr6	53362296	53362467	+	0	NA	Intergenic	Intergenic	-6289	ENST00000407447.1	ENSG00000218049	ENST00000407447			RPL31P33			processed_pseudogene
10243	chr5	145487721	145487892	+	0	NA	intron (ENST00000510259.5, intron 1 of 2)	protein_coding-intron (ENST00000510259.5, intron 1 of 2)	57903	ENST00000513657.1	ENSG00000248125	ENST00000653996			CTB-73N10.1			lncRNA
38343	chr14	51331938	51332109	+	0	NA	promoter-TSS (ENST00000669155.1)	lncRNA-promoter-TSS (ENST00000669155.1)	-105	ENST00000669155.1	ENSG00000258955	ENST00000669155			LINC00519			lncRNA
54542	chr5	42457658	42457829	+	0	NA	intron (ENST00000620156.4, intron 1 of 9)	protein_coding-intron (ENST00000230882.9, intron 1 of 9)	10557	ENST00000506867.1	ENSG00000250860	ENST00000506867			CTD-2265D6.2			processed_pseudogene
46337	chr9	6819557	6819728	+	0	NA	TTS (ENST00000480996.1)	protein_coding-TTS (ENST00000480996.1)	14025	ENST00000480996.1	ENSG00000107077	ENST00000401787			KDM4C			protein_coding
28984	chr14	42879334	42879505	+	0	NA	Intergenic	Intergenic	-71307	ENST00000553339.1	ENSG00000258934	ENST00000553339			YWHAQP1			processed_pseudogene
58796	chr5	63928028	63928199	+	0	NA	Intergenic	Intergenic	34332	ENST00000323865.5	ENSG00000178394	ENST00000323865			HTR1A			protein_coding
39769	chr3	176404900	176405071	+	0	NA	Intergenic	Intergenic	-110118	ENST00000636162.1	ENSG00000283333	ENST00000636162			MIR7977			miRNA
39935	chr7	68738124	68738295	+	0	NA	Intergenic	Intergenic	-14161	ENST00000410496.1	ENSG00000222428	ENST00000410496			RNA5SP231			rRNA_pseudogene
25161	chr11	83327062	83327233	+	0	NA	intron (ENST00000530045.5, intron 2 of 4)	lncRNA-intron (ENST00000530045.5, intron 2 of 4)	-1779	ENST00000534284.1	ENSG00000255003	ENST00000534284			CYCSP28			processed_pseudogene
3618	chr3	129370933	129371104	+	0	NA	Intergenic	Intergenic	-10280	ENST00000499853.2	ENSG00000244932	ENST00000499853			RP11-529F4.1			unprocessed_pseudogene
51652	chr3	105407871	105408042	+	0	NA	intron (ENST00000472644.6, intron 1 of 14)	protein_coding-intron (ENST00000306107.9, intron 1 of 15)	-31382	ENST00000481337.5	ENSG00000170017	ENST00000306107			ALCAM			protein_coding
36601	chr10	32326118	32326289	+	0	NA	intron (ENST00000479380.2, intron 1 of 12)	protein_coding-intron (ENST00000263062.8, intron 1 of 14)	-20296	ENST00000412085.1	ENSG00000233825	ENST00000412085			RP11-135A24.4			lncRNA
40186	chr2	138012534	138012705	+	0	NA	intron (ENST00000485653.1, intron 4 of 4)	protein_coding-intron (ENST00000280097.5, intron 5 of 5)	48105	ENST00000480534.1	ENSG00000150540	ENST00000485653			HNMT			protein_coding
22390	chr4	44682819	44682990	+	0	NA	intron (ENST00000609092.5, intron 2 of 3)	protein_coding-intron (ENST00000281543.6, intron 5 of 16)	-4348	ENST00000508947.1	ENSG00000177752	ENST00000332990			YIPF7			protein_coding
40885	chr14	105975645	105975816	+	0	NA	Intergenic	Intergenic	3416	ENST00000392301.3	ENSG00000225200	ENST00000392301			AB019441.29			processed_pseudogene
22759	chr8	71220613	71220784	+	0	NA	intron (ENST00000644712.1, intron 12 of 17)	protein_coding-intron (ENST00000303824.11, intron 12 of 17)	49540	ENST00000644424.1	ENSG00000104313	ENST00000422295			EYA1			protein_coding
8330	chr4	15417499	15417670	+	0	NA	intron (ENST00000429690.5, intron 1 of 2)	protein_coding-intron (ENST00000295297.4, intron 1 of 2)	2448	ENST00000515495.1	ENSG00000251379	ENST00000515495			RP11-484O2.1			lncRNA
47034	chr13	84846720	84846891	+	0	NA	Intergenic	Intergenic	55619	ENST00000656194.1	ENSG00000288038	ENST00000656194			RP11-522H16.1			lncRNA
39403	chr7	106913710	106913881	+	0	NA	Intergenic	Intergenic	31631	ENST00000466738.1	ENSG00000105851	ENST00000359195			PIK3CG			protein_coding
30937	chrX	15836076	15836247	+	0	NA	intron (ENST00000673591.1, intron 4 of 5)	protein_coding-intron (ENST00000329235.6, intron 4 of 4)	16352	ENST00000452376.5	ENSG00000182287	ENST00000329235			AP1S2			protein_coding
24282	chr13	97304316	97304487	+	0	NA	intron (ENST00000679496.1, intron 2 of 8)	protein_coding-intron (ENST00000343600.8, intron 2 of 6)	-9001	ENST00000665007.1	ENSG00000286334	ENST00000665007			RP11-419D4.1			lncRNA
44456	chr13	108677112	108677283	+	0	NA	intron (ENST00000457511.7, intron 2 of 34)	protein_coding-intron (ENST00000251041.10, intron 2 of 24)	47586	ENST00000457511.7	ENSG00000041515	ENST00000467639			MYO16			protein_coding
37972	chr11	121400812	121400983	+	0	NA	Intergenic	Intergenic	26519	ENST00000603448.1	ENSG00000271022	ENST00000603448			RP11-142I2.1			processed_pseudogene
24036	chr21	33035632	33035803	+	0	NA	intron (ENST00000454622.2, intron 1 of 1)	lncRNA-intron (ENST00000454622.2, intron 1 of 1)	9782	ENST00000333337.3	ENSG00000205927	ENST00000430860			OLIG2			protein_coding
23220	chr15	42989228	42989399	+	0	NA	intron (ENST00000566493.1, intron 2 of 2)	protein_coding-intron (ENST00000290650.9, intron 34 of 46)	8886	ENST00000566493.1	ENSG00000159459	ENST00000569337			UBR1			protein_coding
59398	chr20	19301564	19301735	+	0	NA	intron (ENST00000328041.11, intron 2 of 16)	protein_coding-intron (ENST00000328041.11, intron 2 of 16)	-17053	ENST00000319682.2	ENSG00000179447	ENST00000319682			SLC24A3-AS1			lncRNA
39139	chr4	16767971	16768142	+	0	NA	intron (ENST00000515064.5, intron 1 of 7)	protein_coding-intron (ENST00000304523.10, intron 1 of 7)	-8681	ENST00000508804.5	ENSG00000169744	ENST00000441778			LDB2			protein_coding
58172	chr3	106284115	106284286	+	0	NA	Intergenic	Intergenic	42093	ENST00000493346.1	ENSG00000244652	ENST00000493346			RP11-93B21.1			processed_pseudogene
47597	chr5	101005123	101005294	+	0	NA	Intergenic	Intergenic	-101926	ENST00000231461.10	ENSG00000113532	ENST00000451528			ST8SIA4			protein_coding
5410	chr1	196901375	196901546	+	0	NA	intron (ENST00000367416.6, intron 1 of 9)	protein_coding-intron (ENST00000251424.8, intron 1 of 5)	-13290	ENST00000647770.1	ENSG00000134365	ENST00000251424			CFHR4			protein_coding
25889	chr6	79610289	79610460	+	0	NA	Intergenic	Intergenic	-20955	ENST00000369838.6	ENSG00000198478	ENST00000369838			SH3BGRL2			protein_coding
18038	chr21	22115424	22115595	+	0	NA	intron (ENST00000657104.1, intron 3 of 3)	lncRNA-intron (ENST00000419431.2, intron 5 of 5)	16892	ENST00000419431.2	ENSG00000184856	ENST00000419431			LINC00308			lncRNA
39472	chr18	37318038	37318209	+	0	NA	intron (ENST00000601392.5, intron 3 of 6)	protein_coding-intron (ENST00000334919.9, intron 3 of 11)	-11790	ENST00000623010.1	ENSG00000279678	ENST00000623010			RP11-797E24.1			TEC
28677	chr11	74035662	74035833	+	0	NA	TTS (ENST00000538361.2)	protein_coding-TTS (ENST00000538361.2)	-1863	ENST00000542452.2	ENSG00000168014	ENST00000680645			C2CD3			protein_coding
19517	chr4	98656319	98656490	+	0	NA	intron (ENST00000511651.5, intron 1 of 5)	protein_coding-intron (ENST00000305798.8, intron 1 of 7)	1231	ENST00000515287.5	ENSG00000168785	ENST00000508798			TSPAN5			protein_coding
55719	chr6	159266414	159266585	+	0	NA	intron (ENST00000329629.8, intron 19 of 20)	protein_coding-intron (ENST00000297267.14, intron 21 of 22)	25713	ENST00000419703.1	ENSG00000235086	ENST00000419703			FNDC1-IT1			lncRNA
39454	chr5	89278019	89278190	+	0	NA	intron (ENST00000512585.5, intron 5 of 5)	lncRNA-intron (ENST00000512585.5, intron 5 of 5)	-140703	ENST00000508742.1	ENSG00000248309	ENST00000514571			MEF2C-AS1			lncRNA
51112	chr2	120070666	120070837	+	0	NA	intron (ENST00000466241.1, intron 2 of 3)	protein_coding-intron (ENST00000263713.10, intron 3 of 24)	-19732	ENST00000489017.5	ENSG00000115109	ENST00000263713			EPB41L5			protein_coding
45690	chr2	61204118	61204289	+	0	NA	TTS (ENST00000476716.5)	protein_coding-TTS (ENST00000476716.5)	127	ENST00000436269.1	ENSG00000115464	ENST00000398571			USP34			protein_coding
11523	chr4	100753661	100753832	+	0	NA	intron (ENST00000510657.1, intron 3 of 5)	protein_coding-intron (ENST00000510657.1, intron 3 of 5)	37489	ENST00000514427.1	ENSG00000251219	ENST00000514427			LINC01217			lncRNA
55747	chr3	3589184	3589355	+	0	NA	intron (ENST00000420000.6, intron 2 of 4)	lncRNA-intron (ENST00000420000.6, intron 2 of 4)	38027	ENST00000420000.6	ENSG00000223727	ENST00000451031			AC026188.1			lncRNA
46965	chr10	5050825	5050996	+	0	NA	intron (ENST00000439082.7, intron 1 of 8)	protein_coding-intron (ENST00000439082.7, intron 1 of 8)	2098	ENST00000439082.7	ENSG00000196139	ENST00000470862			AKR1C3			protein_coding
36286	chr17	63051396	63051567	+	0	NA	intron (ENST00000424789.6, intron 1 of 24)	protein_coding-intron (ENST00000389520.8, intron 1 of 25)	-22464	ENST00000580068.5	ENSG00000170921	ENST00000581424			TANC2			protein_coding
28945	chr11	27007067	27007238	+	0	NA	Intergenic	Intergenic	13040	ENST00000318627.4	ENSG00000176971	ENST00000318627			FIBIN			protein_coding
35548	chr2	35778603	35778774	+	0	NA	Intergenic	Intergenic	-53546	ENST00000431951.1	ENSG00000234587	ENST00000431951			MRPL50P1			processed_pseudogene
55539	chr7	115019117	115019288	+	0	NA	TTS (ENST00000393486.5)	protein_coding-TTS (ENST00000393486.5)	-11362	ENST00000660905.1	ENSG00000225535	ENST00000467677			LINC01393			lncRNA
31250	chr11	62283885	62284056	+	0	NA	Intergenic	Intergenic	13812	ENST00000227918.3	ENSG00000110484	ENST00000525380			SCGB2A2			protein_coding
36349	chr2	55889208	55889379	+	0	NA	intron (ENST00000635671.1, intron 4 of 8)	protein_coding-intron (ENST00000355426.8, intron 5 of 11)	28487	ENST00000634374.1	ENSG00000115380	ENST00000440439			EFEMP1			protein_coding
28060	chr3	120044410	120044581	+	0	NA	intron (ENST00000677034.1, intron 1 of 2)	protein_coding-intron (ENST00000264235.13, intron 1 of 10)	3305	ENST00000491262.1	ENSG00000241546	ENST00000491262			RP11-767L7.2			processed_pseudogene
55626	chr12	75244864	75245035	+	0	NA	intron (ENST00000549953.1, intron 1 of 4)	lncRNA-intron (ENST00000548779.1, intron 1 of 1)	9909	ENST00000549953.1	ENSG00000254451	ENST00000549953			CAPS2-AS1			lncRNA
18552	chr15	93160965	93161136	+	0	NA	Intergenic	Intergenic	18949	ENST00000647994.1	ENSG00000285663	ENST00000647994			RP11-94P2.1			lncRNA
23604	chr13	23765044	23765215	+	0	NA	TTS (ENST00000457365.1)	processed_pseudogene-TTS (ENST00000457365.1)	975	ENST00000457365.1	ENSG00000232102	ENST00000457365			MTCO3P2			processed_pseudogene
51159	chr14	42395017	42395188	+	0	NA	intron (ENST00000557251.1, intron 2 of 3)	lncRNA-intron (ENST00000557251.1, intron 2 of 3)	-17471	ENST00000554042.1	ENSG00000258850	ENST00000554042			RP11-214N1.1			lncRNA
37068	chr18	70667149	70667320	+	0	NA	Intergenic	Intergenic	-16490	ENST00000582578.2	ENSG00000263417	ENST00000582578			GTSCR1			lncRNA
41209	chr5	19667564	19667735	+	0	NA	intron (ENST00000515257.6, intron 3 of 8)	protein_coding-intron (ENST00000274170.8, intron 3 of 10)	136379	ENST00000508350.1	ENSG00000145526	ENST00000511273			CDH18			protein_coding
21899	chr15	73484186	73484357	+	0	NA	promoter-TSS (ENST00000559052.1)	processed_pseudogene-promoter-TSS (ENST00000559052.1)	-328	ENST00000559052.1	ENSG00000259186	ENST00000559052			MRPS15P1			processed_pseudogene
19949	chr8	90923023	90923194	+	0	NA	intron (ENST00000417640.7, intron 6 of 12)	protein_coding-intron (ENST00000417640.7, intron 6 of 12)	-17084	ENST00000522820.5	ENSG00000123119	ENST00000521954			NECAB1			protein_coding
24223	chr2	139370721	139370892	+	0	NA	intron (ENST00000429008.1, intron 3 of 3)	lncRNA-intron (ENST00000429008.1, intron 3 of 3)	4641	ENST00000429008.1	ENSG00000226939	ENST00000429008			AC062021.1			lncRNA
57072	chr16	33565196	33565367	+	0	NA	promoter-TSS (ENST00000568520.1)	transcribed_unprocessed_pseudogene-promoter-TSS (ENST00000568520.1)	-935	ENST00000568520.1	ENSG00000261405	ENST00000568520			RP11-23E10.4			transcribed_unprocessed_pseudogene
47551	chr2	99713775	99713946	+	0	NA	intron (ENST00000672756.2, intron 11 of 24)	protein_coding-intron (ENST00000317233.8, intron 10 of 23)	-120090	ENST00000445815.2	ENSG00000144218	ENST00000483600			AFF3			protein_coding
30955	chr2	220613928	220614099	+	0	NA	intron (ENST00000657044.1, intron 1 of 4)	lncRNA-intron (ENST00000414512.1, intron 1 of 4)	11603	ENST00000657044.1	ENSG00000236451	ENST00000657044			AC067956.1			lncRNA
57517	chr8	57808252	57808423	+	0	NA	Intergenic	Intergenic	-3308	ENST00000520426.1	ENSG00000253322	ENST00000520426			RP11-388G22.1			lncRNA
46699	chr5	53183631	53183802	+	0	NA	Intergenic	Intergenic	-22845	ENST00000439391.3	ENSG00000213940	ENST00000439391			RP11-94D20.1			processed_pseudogene
12557	chr3	123661907	123662078	+	0	NA	intron (ENST00000508240.1, intron 5 of 5)	protein_coding-intron (ENST00000346322.9, intron 22 of 32)	-12798	ENST00000513111.1	ENSG00000065534	ENST00000360772			MYLK			protein_coding
12560	chr6	27132689	27132860	+	0	NA	promoter-TSS (ENST00000339812.3)	protein_coding-promoter-TSS (ENST00000339812.3)	21	ENST00000339812.3	ENSG00000124635	ENST00000339812			H2BC11			protein_coding
45127	chr12	83349069	83349240	+	0	NA	Intergenic	Intergenic	177564	ENST00000550279.1	ENSG00000258338	ENST00000550279			RP11-87P13.2			lncRNA
22127	chr12	13763014	13763185	+	0	NA	intron (ENST00000630791.2, intron 4 of 7)	protein_coding-intron (ENST00000609686.4, intron 3 of 13)	79557	ENST00000363605.1	ENSG00000200475	ENST00000363605			RN7SKP162			misc_RNA
27315	chr8	8480702	8480873	+	0	NA	Intergenic	Intergenic	-19450	ENST00000521218.1	ENSG00000254153	ENST00000521218			CTA-398F10.2			lncRNA
15559	chr10	4891920	4892091	+	0	NA	promoter-TSS (ENST00000432950.1)	unprocessed_pseudogene-promoter-TSS (ENST00000432950.1)	-30	ENST00000432950.1	ENSG00000151631	ENST00000432950			AKR1C6P			unprocessed_pseudogene
29236	chr6	91115856	91116027	+	0	NA	Intergenic	Intergenic	277059	ENST00000434493.1	ENSG00000224605	ENST00000434493			RP1-177I10.1			lncRNA
50086	chr7	17999601	17999772	+	0	NA	TTS (ENST00000624307.1)	TEC-TTS (ENST00000624307.1)	1193	ENST00000624307.1	ENSG00000280340	ENST00000624307			RP11-511H23.1			TEC
41922	chr5	74059503	74059674	+	0	NA	Intergenic	Intergenic	43628	ENST00000511395.1	ENSG00000248474	ENST00000511395			LINC02122			lncRNA
32203	chr20	25827535	25827706	+	0	NA	intron (ENST00000661999.1, intron 1 of 3)	lncRNA-intron (ENST00000376403.5, intron 2 of 2)	9212	ENST00000510553.1	ENSG00000250090	ENST00000510553			RP13-401N8.3			unprocessed_pseudogene
13488	chrX	153237512	153237683	+	0	NA	Intergenic	Intergenic	11938	ENST00000620734.1	ENSG00000273877	ENST00000620734			RP11-635O16.2			lncRNA
2307	chr6	84058060	84058231	+	0	NA	intron (ENST00000257776.5, intron 2 of 3)	protein_coding-intron (ENST00000257776.5, intron 2 of 3)	24373	ENST00000257776.5	ENSG00000135324	ENST00000257776			MRAP2			protein_coding
39284	chr5	106259220	106259391	+	0	NA	Intergenic	Intergenic	157936	ENST00000509159.1	ENSG00000251204	ENST00000509159			CTC-278L1.1			processed_pseudogene
25337	chr12	22129281	22129452	+	0	NA	intron (ENST00000637344.1, intron 2 of 4)	protein_coding-intron (ENST00000544732.5, intron 2 of 5)	5485	ENST00000637344.1	ENSG00000283582	ENST00000637344			SULT6B2P			unitary_pseudogene
23905	chr8	141773265	141773436	+	0	NA	Intergenic	Intergenic	12963	ENST00000408841.2	ENSG00000221768	ENST00000408841			MIR1302-7			miRNA
12468	chr6	5947564	5947735	+	0	NA	Intergenic	Intergenic	-24763	ENST00000454707.2	ENSG00000215057	ENST00000454707			PKMP5			processed_pseudogene
6609	chr4	101311012	101311183	+	0	NA	intron (ENST00000529324.5, intron 1 of 4)	protein_coding-intron (ENST00000323055.10, intron 1 of 11)	19317	ENST00000408338.1	ENSG00000221265	ENST00000408338			MIR1255A			miRNA
47929	chr17	3730411	3730582	+	0	NA	TTS (ENST00000575043.1)	lncRNA-TTS (ENST00000575043.1)	1135	ENST00000575043.1	ENSG00000262358	ENST00000575043			CTD-3195I5.4			lncRNA
9200	chr6	56774254	56774425	+	0	NA	intron (ENST00000523817.1, intron 1 of 6)	protein_coding-intron (ENST00000312431.10, intron 2 of 94)	11540	ENST00000522538.5	ENSG00000151914	ENST00000651289			DST			protein_coding
5973	chr8	38140611	38140782	+	0	NA	TTS (ENST00000343823.11)	protein_coding-TTS (ENST00000343823.11)	3201	ENST00000520079.1	ENSG00000129691	ENST00000522675			ASH2L			protein_coding
43317	chr5	77451734	77451905	+	0	NA	promoter-TSS (ENST00000511630.6)	protein_coding-promoter-TSS (ENST00000511630.6)	-466	ENST00000511630.6	ENSG00000164253	ENST00000507029			WDR41			protein_coding
20162	chr6	129285779	129285950	+	0	NA	intron (ENST00000618192.4, intron 18 of 63)	protein_coding-intron (ENST00000421865.3, intron 18 of 64)	-5750	ENST00000645154.1	ENSG00000196569	ENST00000494137			LAMA2			protein_coding
27004	chr2	181676359	181676530	+	0	NA	TTS (ENST00000295108.4)	protein_coding-TTS (ENST00000295108.4)	4046	ENST00000684145.1	ENSG00000188452	ENST00000494398			CERKL			protein_coding
18831	chr5	142346485	142346656	+	0	NA	intron (ENST00000515288.1, intron 2 of 2)	lncRNA-intron (ENST00000510311.5, intron 2 of 3)	-6973	ENST00000514303.1	ENSG00000231185	ENST00000425963			SPRY4-AS1			lncRNA
18556	chr13	70188728	70188899	+	0	NA	Intergenic	Intergenic	-49382	ENST00000673087.1	ENSG00000288330	ENST00000673087			ATXN8			TEC
37982	chr11	32862290	32862461	+	0	NA	Intergenic	Intergenic	-30436	ENST00000650167.2	ENSG00000060749	ENST00000528034			QSER1			protein_coding
48857	chr1	170831681	170831852	+	0	NA	intron (ENST00000670085.1, intron 2 of 3)	lncRNA-intron (ENST00000664920.1, intron 4 of 5)	101320	ENST00000496573.1	ENSG00000116132	ENST00000476867			PRRX1			protein_coding
46508	chr10	118675363	118675534	+	0	NA	TTS (ENST00000369151.8)	protein_coding-TTS (ENST00000369151.8)	11333	ENST00000490610.1	ENSG00000151893	ENST00000369151			CACUL1			protein_coding
33174	chr2	36362761	36362932	+	0	NA	intron (ENST00000426856.1, intron 1 of 3)	protein_coding-intron (ENST00000280527.7, intron 1 of 16)	-6269	ENST00000473403.5	ENSG00000150938	ENST00000280527			CRIM1			protein_coding
53960	chr1	55795862	55796033	+	0	NA	intron (ENST00000646341.1, intron 3 of 3)	lncRNA-intron (ENST00000634769.1, intron 3 of 3)	-27781	ENST00000670738.1	ENSG00000234810	ENST00000634769			RP11-90C4.1			lncRNA
48308	chr20	58286249	58286420	+	0	NA	promoter-TSS (ENST00000334187.12)	transcribed_unprocessed_pseudogene-promoter-TSS (ENST00000334187.12)	65	ENST00000334187.12	ENSG00000124224	ENST00000495058			PPP4R1L			transcribed_unprocessed_pseudogene
2133	chr2	138415632	138415803	+	0	NA	Intergenic	Intergenic	-2399	ENST00000427150.1	ENSG00000232915	ENST00000427150			RNF14P1			processed_pseudogene
36327	chr10	124201941	124202112	+	0	NA	Intergenic	Intergenic	-108428	ENST00000435907.6	ENSG00000182022	ENST00000346248			CHST15			protein_coding
11210	chr14	21605653	21605824	+	0	NA	Intergenic	Intergenic	-2913	ENST00000612164.2	ENSG00000273586	ENST00000612164			OR10G1P			unprocessed_pseudogene
37665	chr12	50653491	50653662	+	0	NA	intron (ENST00000549620.5, intron 3 of 7)	protein_coding-intron (ENST00000301180.10, intron 3 of 37)	-3397	ENST00000363313.1	ENSG00000200183	ENST00000363313			RNU6-238P			snRNA
13505	chr1	40620791	40620962	+	0	NA	exon (ENST00000372684.8, exon 8 of 8)	protein_coding-exon (ENST00000372684.8, exon 8 of 8)	-26523	ENST00000445825.1	ENSG00000233910	ENST00000445825			GTF2F2P2			processed_pseudogene
44943	chr4	41870924	41871095	+	0	NA	Intergenic	Intergenic	10620	ENST00000670465.1	ENSG00000245870	ENST00000499082			LINC00682			lncRNA
8312	chr5	143708612	143708783	+	0	NA	intron (ENST00000503323.1, intron 4 of 4)	lncRNA-intron (ENST00000503323.1, intron 4 of 4)	28837	ENST00000583721.1	ENSG00000266478	ENST00000583721			MIR5197			miRNA
56756	chr22	47005270	47005441	+	0	NA	intron (ENST00000441162.5, intron 11 of 13)	protein_coding-intron (ENST00000337137.9, intron 10 of 12)	-89313	ENST00000640274.1	ENSG00000280080	ENST00000625149			TBC1D22A-AS1			lncRNA
26380	chr11	115763449	115763620	+	0	NA	intron (ENST00000539305.1, intron 2 of 2)	lncRNA-intron (ENST00000539305.1, intron 2 of 2)	-2888	ENST00000654271.1	ENSG00000246100	ENST00000654271			LINC00900			lncRNA
33446	chr11	134144738	134144909	+	0	NA	TTS (ENST00000532252.5)	protein_coding-TTS (ENST00000532252.5)	-2975	ENST00000533711.1	ENSG00000166086	ENST00000524969			JAM3			protein_coding
32346	chr13	79783796	79783967	+	0	NA	Intergenic	Intergenic	-20537	ENST00000457858.1	ENSG00000229011	ENST00000457858			LINC01038			lncRNA
28255	chr6	2968928	2969099	+	0	NA	exon (ENST00000644178.1, exon 1 of 7)	protein_coding-exon (ENST00000644178.1, exon 1 of 7)	1701	ENST00000645580.1	ENSG00000124570	ENST00000643227			SERPINB6			protein_coding
14073	chr3	57775903	57776074	+	0	NA	intron (ENST00000671191.1, intron 2 of 24)	protein_coding-intron (ENST00000295951.7, intron 2 of 21)	18430	ENST00000449503.6	ENSG00000163681	ENST00000460223			SLMAP			protein_coding
4722	chr3	20076652	20076823	+	0	NA	intron (ENST00000426228.1, intron 2 of 4)	protein_coding-intron (ENST00000263754.5, intron 2 of 17)	-34857	ENST00000469085.1	ENSG00000114166	ENST00000263754			KAT2B			protein_coding
48319	chr2	189616404	189616575	+	0	NA	Intergenic	Intergenic	9770	ENST00000611221.1	ENSG00000276828	ENST00000611221			RP11-88L20.1			unprocessed_pseudogene
34515	chr13	39997296	39997467	+	0	NA	Intergenic	Intergenic	85376	ENST00000658497.1	ENSG00000215483	ENST00000635966			LINC00598			lncRNA
3487	chr8	93906961	93907132	+	0	NA	intron (ENST00000523021.1, intron 1 of 1)	protein_coding-intron (ENST00000523021.1, intron 1 of 1)	9073	ENST00000580636.1	ENSG00000284288	ENST00000580636			MIR378D2			miRNA
12572	chr6	91286295	91286466	+	0	NA	Intergenic	Intergenic	106620	ENST00000434493.1	ENSG00000224605	ENST00000434493			RP1-177I10.1			lncRNA
24819	chr4	172191325	172191496	+	0	NA	intron (ENST00000508122.5, intron 1 of 11)	protein_coding-intron (ENST00000506823.6, intron 2 of 12)	-74744	ENST00000457021.1	ENSG00000174473	ENST00000457021			GALNTL6			protein_coding
19660	chr5	74704716	74704887	+	0	NA	intron (ENST00000513079.5, intron 5 of 5)	protein_coding-intron (ENST00000261416.12, intron 5 of 13)	-8737	ENST00000504459.5	ENSG00000049860	ENST00000503312			HEXB			protein_coding
34777	chr4	167921341	167921512	+	0	NA	Intergenic	Intergenic	-171111	ENST00000359299.8	ENSG00000109511	ENST00000503003			ANXA10			protein_coding
6033	chr11	83875750	83875921	+	0	NA	intron (ENST00000418306.6, intron 7 of 19)	protein_coding-intron (ENST00000280241.12, intron 9 of 21)	-60572	ENST00000513668.1	ENSG00000250257	ENST00000513668			LDHAL6DP			unprocessed_pseudogene
33121	chr15	66713248	66713419	+	0	NA	intron (ENST00000559931.5, intron 1 of 3)	protein_coding-intron (ENST00000288840.10, intron 2 of 3)	1636	ENST00000558937.1	ENSG00000137834	ENST00000288840			SMAD6			protein_coding
15892	chr2	221578389	221578560	+	0	NA	Intergenic	Intergenic	-4272	ENST00000409938.5	ENSG00000116106	ENST00000495693			EPHA4			protein_coding
926	chrX	116515359	116515530	+	0	NA	Intergenic	Intergenic	-52468	ENST00000371894.5	ENSG00000204019	ENST00000371894			CT83			protein_coding
53440	chr7	133089901	133090072	+	0	NA	Intergenic	Intergenic	7157	ENST00000605893.1	ENSG00000272393	ENST00000605893			RNU6-92P			snRNA
42574	chr3	154912058	154912229	+	0	NA	Intergenic	Intergenic	-51126	ENST00000478814.1	ENSG00000243969	ENST00000478814			RP11-439C8.1			lncRNA
38841	chr16	90052290	90052461	+	0	NA	Intergenic	Intergenic	-4602	ENST00000517889.5	ENSG00000222019	ENST00000610227			URAHP			transcribed_unprocessed_pseudogene
27892	chr15	53113539	53113710	+	0	NA	Intergenic	Intergenic	-2741	ENST00000559915.1	ENSG00000259237	ENST00000559915			LINC02490			lncRNA
50728	chr7	98615836	98616007	+	0	NA	Intergenic	Intergenic	-1364	ENST00000265634.4	ENSG00000106236	ENST00000265634			NPTX2			protein_coding
53089	chr18	33541625	33541796	+	0	NA	Intergenic	Intergenic	36477	ENST00000591558.1	ENSG00000267642	ENST00000591558			ASXL3-DT			lncRNA
52716	chr7	113236620	113236791	+	0	NA	Intergenic	Intergenic	91689	ENST00000430610.1	ENSG00000225457	ENST00000430610			RP11-736E3.1			lncRNA
28262	chr12	122334778	122334949	+	0	NA	intron (ENST00000545889.6, intron 7 of 20)	protein_coding-intron (ENST00000302528.11, intron 10 of 23)	6393	ENST00000648993.1	ENSG00000130779	ENST00000302528			CLIP1			protein_coding
11692	chr7	135311606	135311777	+	0	NA	intron (ENST00000636740.1, intron 1 of 3)	transcribed_unprocessed_pseudogene-intron (ENST00000636740.1, intron 1 of 3)	-1070	ENST00000619004.2	ENSG00000276067	ENST00000619004			SLC23A4P			transcribed_unprocessed_pseudogene
46706	chr3	18203054	18203225	+	0	NA	intron (ENST00000414318.2, intron 1 of 8)	protein_coding-intron (ENST00000414318.2, intron 1 of 8)	148392	ENST00000476178.1	ENSG00000182568	ENST00000440737			SATB1			protein_coding
25696	chrX	103053060	103053231	+	0	NA	Intergenic	Intergenic	11026	ENST00000372728.4	ENSG00000133169	ENST00000372728			BEX1			protein_coding
6137	chr3	100850074	100850245	+	0	NA	intron (ENST00000533855.5, intron 5 of 13)	protein_coding-intron (ENST00000284322.10, intron 14 of 34)	-2486	ENST00000528490.5	ENSG00000154175	ENST00000471714			ABI3BP			protein_coding
3024	chr12	96287485	96287656	+	0	NA	promoter-TSS (ENST00000549899.1)	protein_coding-promoter-TSS (ENST00000549899.1)	-820	ENST00000549899.1	ENSG00000059758	ENST00000548734			CDK17			protein_coding
25063	chr11	79385575	79385746	+	0	NA	intron (ENST00000531583.1, intron 1 of 4)	protein_coding-intron (ENST00000278550.12, intron 1 of 33)	16449	ENST00000390708.1	ENSG00000211997	ENST00000390708			MIR708			miRNA
25037	chr11	93326586	93326757	+	0	NA	Intergenic	Intergenic	-3300	ENST00000618031.4	ENSG00000165325	ENST00000532819			DEUP1			protein_coding
23953	chr8	29016289	29016460	+	0	NA	intron (ENST00000518080.2, intron 4 of 4)	protein_coding-intron (ENST00000287701.15, intron 5 of 9)	-29926	ENST00000517386.1	ENSG00000147421	ENST00000355231			HMBOX1			protein_coding
53876	chr1	162388027	162388198	+	0	NA	Intergenic	Intergenic	6384	ENST00000458626.4	ENSG00000239887	ENST00000426197			C1orf226			protein_coding
33034	chr2	197449767	197449938	+	0	NA	Intergenic	Intergenic	2107	ENST00000384109.1	ENSG00000206836	ENST00000384109			RNU6-1029P			snRNA
40661	chr11	107252928	107253099	+	0	NA	Intergenic	Intergenic	63258	ENST00000561746.1	ENSG00000261098	ENST00000561746			RP11-819C21.1			lncRNA
37610	chr1	66239914	66240085	+	0	NA	intron (ENST00000412480.6, intron 1 of 5)	protein_coding-intron (ENST00000329654.8, intron 3 of 16)	-17366	ENST00000371048.7	ENSG00000184588	ENST00000371048			PDE4B			protein_coding
30004	chr8	93705781	93705952	+	0	NA	promoter-TSS (ENST00000517718.5)	protein_coding-promoter-TSS (ENST00000517718.5)	-85	ENST00000517718.5	ENSG00000188343	ENST00000523577			CIBAR1			protein_coding
27196	chr15	83642154	83642325	+	0	NA	Intergenic	Intergenic	-11849	ENST00000567476.1	ENSG00000156218	ENST00000567476			ADAMTSL3			protein_coding
45128	chr3	30402530	30402701	+	0	NA	Intergenic	Intergenic	-98079	ENST00000363057.2	ENSG00000199927	ENST00000363057			ENSG10010135118.2			snoRNA
22473	chr11	47095174	47095345	+	0	NA	intron (ENST00000534249.5, intron 1 of 5)	protein_coding-intron (ENST00000278460.12, intron 3 of 8)	35542	ENST00000532022.1	ENSG00000255520	ENST00000532022			RP11-390K5.3			lncRNA
10030	chr2	7298354	7298525	+	0	NA	Intergenic	Intergenic	26623	ENST00000443549.1	ENSG00000213774	ENST00000443549			AC010904.1			processed_pseudogene
43437	chr1	168115540	168115711	+	0	NA	intron (ENST00000367835.1, intron 1 of 6)	protein_coding-intron (ENST00000271357.9, intron 1 of 5)	-10716	ENST00000493800.1	ENSG00000143147	ENST00000367835			GPR161			protein_coding
8007	chr9	13157467	13157638	+	0	NA	intron (ENST00000546205.5, intron 25 of 47)	protein_coding-intron (ENST00000319198.10, intron 2 of 21)	7906	ENST00000542239.1	ENSG00000107186	ENST00000536827			MPDZ			protein_coding
16725	chr3	190546804	190546975	+	0	NA	intron (ENST00000434491.5, intron 1 of 5)	protein_coding-intron (ENST00000072516.7, intron 1 of 10)	-8975	ENST00000482913.1	ENSG00000196083	ENST00000473566			IL1RAP			protein_coding
8594	chr1	119498928	119499099	+	0	NA	Intergenic	Intergenic	-2172	ENST00000438477.2	ENSG00000229570	ENST00000438477			GAPDHP58			processed_pseudogene
3439	chr11	36772314	36772485	+	0	NA	Intergenic	Intergenic	76082	ENST00000524806.1	ENSG00000254498	ENST00000524806			CTD-2119L1.1			processed_pseudogene
25585	chr2	45916638	45916809	+	0	NA	intron (ENST00000480453.5, intron 3 of 6)	protein_coding-intron (ENST00000306156.8, intron 2 of 14)	-61372	ENST00000489067.1	ENSG00000171132	ENST00000462720			PRKCE			protein_coding
42984	chrX	15853121	15853292	+	0	NA	promoter-TSS (ENST00000452376.5)	protein_coding-promoter-TSS (ENST00000452376.5)	-300	ENST00000673445.1	ENSG00000182287	ENST00000329235			AP1S2			protein_coding
9821	chr17	72489551	72489722	+	0	NA	promoter-TSS (ENST00000580175.2)	lncRNA-promoter-TSS (ENST00000580175.2)	-839	ENST00000580175.2	ENSG00000227036	ENST00000648403			LINC00511			lncRNA
51628	chr9	37901988	37902159	+	0	NA	intron (ENST00000540557.1, intron 6 of 11)	protein_coding-intron (ENST00000242275.7, intron 1 of 2)	2037	ENST00000377716.6	ENSG00000122696	ENST00000496760			SLC25A51			protein_coding
16289	chr1	56231830	56232001	+	0	NA	intron (ENST00000641494.1, intron 4 of 5)	lncRNA-intron (ENST00000641302.1, intron 2 of 4)	-6762	ENST00000641348.1	ENSG00000260971	ENST00000641333			RP1-158P9.2			lncRNA
11836	chr15	87769940	87770111	+	0	NA	Intergenic	Intergenic	-66173	ENST00000560439.1	ENSG00000259560	ENST00000560439			RP11-648K4.2			lncRNA
11742	chr2	179065840	179066011	+	0	NA	Intergenic	Intergenic	-15839	ENST00000446116.5	ENSG00000163492	ENST00000443758			CCDC141			protein_coding
4259	chr4	173245758	173245929	+	0	NA	intron (ENST00000512285.5, intron 1 of 5)	protein_coding-intron (ENST00000265000.9, intron 1 of 11)	-22317	ENST00000408369.2	ENSG00000221296	ENST00000408369			MIR548T			miRNA
49331	chr3	178458838	178459009	+	0	NA	intron (ENST00000614557.1, intron 1 of 4)	protein_coding-intron (ENST00000437510.5, intron 1 of 3)	-29633	ENST00000516527.1	ENSG00000252336	ENST00000516527			RNA5SP148			rRNA_pseudogene
25103	chr16	72759273	72759444	+	0	NA	intron (ENST00000563328.4, intron 3 of 4)	lncRNA-intron (ENST00000563328.4, intron 3 of 4)	-13315	ENST00000624116.1	ENSG00000279206	ENST00000624116			RP5-991G20.6			lncRNA
45289	chr14	24287761	24287932	+	0	NA	intron (ENST00000669726.1, intron 1 of 1)	lncRNA-intron (ENST00000669726.1, intron 1 of 1)	3279	ENST00000559084.1	ENSG00000157379	ENST00000561137			DHRS1			protein_coding
41608	chr13	67268825	67268996	+	0	NA	Intergenic	Intergenic	-1204	ENST00000433498.1	ENSG00000214263	ENST00000433498			RPSAP53			processed_pseudogene
38570	chr10	79480650	79480821	+	0	NA	Intergenic	Intergenic	19249	ENST00000557620.2	ENSG00000259021	ENST00000557620			TPRX1P1			processed_pseudogene
3611	chr3	45983084	45983255	+	0	NA	intron (ENST00000535325.5, intron 2 of 18)	protein_coding-intron (ENST00000296137.7, intron 2 of 17)	12655	ENST00000296137.7	ENSG00000163820	ENST00000471739			FYCO1			protein_coding
9480	chr11	70152640	70152811	+	0	NA	intron (ENST00000531349.5, intron 8 of 19)	protein_coding-intron (ENST00000316296.9, intron 12 of 16)	11131	ENST00000531300.1	ENSG00000131620	ENST00000531349			ANO1			protein_coding
22153	chr4	149080843	149081014	+	0	NA	Intergenic	Intergenic	-18406	ENST00000507849.1	ENSG00000249752	ENST00000507849			RP11-563M4.1			lncRNA
52455	chr1	204473137	204473308	+	0	NA	intron (ENST00000684373.1, intron 1 of 32)	protein_coding-intron (ENST00000367187.7, intron 2 of 33)	-4005	ENST00000683234.1	ENSG00000133056	ENST00000415899			PIK3C2B			protein_coding
39263	chr12	54468052	54468223	+	0	NA	TTS (ENST00000549083.1)	protein_coding-TTS (ENST00000549083.1)	810	ENST00000548538.1	ENSG00000170627	ENST00000549083			GTSF1			protein_coding
29645	chr21	17104636	17104807	+	0	NA	Intergenic	Intergenic	106626	ENST00000433383.1	ENSG00000225735	ENST00000433383			NEK4P1			processed_pseudogene
35650	chrX	141042571	141042742	+	0	NA	Intergenic	Intergenic	40062	ENST00000449283.2	ENSG00000227234	ENST00000449283			SPANXB1			protein_coding
11386	chr6	150711380	150711551	+	0	NA	intron (ENST00000644913.1, intron 1 of 1)	protein_coding-intron (ENST00000367326.1, intron 3 of 3)	-9623	ENST00000358517.6	ENSG00000120278	ENST00000475490			PLEKHG1			protein_coding
57569	chr1	24791760	24791931	+	0	NA	intron (ENST00000489758.1, intron 1 of 1)	protein_coding-intron (ENST00000374379.9, intron 1 of 5)	-13866	ENST00000459588.1	ENSG00000238482	ENST00000459588			RNU6-1208P			snRNA
21257	chr10	124963418	124963589	+	0	NA	intron (ENST00000359653.4, intron 1 of 8)	protein_coding-intron (ENST00000359653.4, intron 1 of 8)	-17071	ENST00000449984.1	ENSG00000226899	ENST00000449984			RP11-298J20.3			lncRNA
10507	chr15	101784810	101784981	+	0	NA	intron (ENST00000560757.1, intron 1 of 2)	transcribed_unprocessed_pseudogene-intron (ENST00000560757.1, intron 1 of 2)	-2906	ENST00000559009.1	ENSG00000259236	ENST00000559009			GOLGA8VP			unprocessed_pseudogene
17841	chr3	143046947	143047118	+	0	NA	intron (ENST00000493598.6, intron 24 of 27)	protein_coding-intron (ENST00000463563.6, intron 25 of 28)	10153	ENST00000461844.1	ENSG00000163714	ENST00000493782			U2SURP			protein_coding
24490	chr15	59829685	59829856	+	0	NA	Intergenic	Intergenic	-15021	ENST00000668662.1	ENSG00000286495	ENST00000668662			RP11-568G20.3			lncRNA
25951	chrX	140204279	140204450	+	0	NA	Intergenic	Intergenic	12440	ENST00000458577.1	ENSG00000231110	ENST00000458577			AC004070.1			lncRNA
35398	chr2	196961026	196961197	+	0	NA	Intergenic	Intergenic	32527	ENST00000486006.1	ENSG00000065413	ENST00000486006			ANKRD44			protein_coding
25669	chr2	7692110	7692281	+	0	NA	Intergenic	Intergenic	-19949	ENST00000414654.1	ENSG00000230515	ENST00000414654			AC092580.3			lncRNA
9627	chr3	57995653	57995824	+	0	NA	Intergenic	Intergenic	-12660	ENST00000682097.1	ENSG00000136068	ENST00000491408			FLNB			protein_coding
30117	chr1	173121274	173121445	+	0	NA	Intergenic	Intergenic	20991	ENST00000450663.1	ENSG00000230849	ENST00000450663			GOT2P2			processed_pseudogene
53071	chr7	129533469	129533640	+	0	NA	Intergenic	Intergenic	30762	ENST00000488846.1	ENSG00000240204	ENST00000462322			SMKR1			protein_coding
45565	chr5	52769149	52769320	+	0	NA	intron (ENST00000670789.1, intron 2 of 3)	lncRNA-intron (ENST00000502995.1, intron 2 of 3)	-18682	ENST00000274311.3	ENSG00000152684	ENST00000506949			PELO			protein_coding
3823	chr3	71212811	71212982	+	0	NA	intron (ENST00000650295.1, intron 3 of 4)	protein_coding-intron (ENST00000318779.7, intron 5 of 6)	-2027	ENST00000622151.4	ENSG00000114861	ENST00000650188			FOXP1			protein_coding
48356	chr1	174755044	174755215	+	0	NA	intron (ENST00000681986.1, intron 18 of 25)	protein_coding-intron (ENST00000251507.8, intron 18 of 20)	1990	ENST00000420029.1	ENSG00000223828	ENST00000420029			BANF1P4			processed_pseudogene
57596	chr1	62163231	62163402	+	0	NA	exon (ENST00000371158.6, exon 43 of 43)	protein_coding-exon (ENST00000371158.6, exon 43 of 43)	-25815	ENST00000411569.1	ENSG00000234204	ENST00000411569			PIGPP2			processed_pseudogene
25712	chr6	83824236	83824407	+	0	NA	Intergenic	Intergenic	-28945	ENST00000369689.5	ENSG00000203877	ENST00000369689			RIPPLY2			protein_coding
57703	chr7	12149489	12149660	+	0	NA	Intergenic	Intergenic	-61696	ENST00000420833.5	ENSG00000106460	ENST00000396667			TMEM106B			protein_coding
38662	chr20	293521	293692	+	0	NA	Intergenic	Intergenic	-2828	ENST00000400269.4	ENSG00000196476	ENST00000360321			C20orf96			protein_coding
2500	chr10	49726337	49726508	+	0	NA	Intergenic	Intergenic	13077	ENST00000490844.1	ENSG00000197444	ENST00000496884			OGDHL			protein_coding
351	chr7	107448942	107449113	+	0	NA	intron (ENST00000475638.6, intron 4 of 5)	protein_coding-intron (ENST00000297135.9, intron 6 of 21)	-1056	ENST00000447049.1	ENSG00000228341	ENST00000447049			CTB-20D2.1			processed_pseudogene
8691	chr3	80135800	80135971	+	0	NA	Intergenic	Intergenic	-27442	ENST00000604744.1	ENSG00000271389	ENST00000604744			OSBPL9P1			processed_pseudogene
11018	chr8	126903672	126903843	+	0	NA	intron (ENST00000643118.1, intron 3 of 4)	lncRNA-intron (ENST00000519319.2, intron 3 of 4)	-23520	ENST00000644570.1	ENSG00000253438	ENST00000519319			PCAT1			lncRNA
40456	chr11	30998888	30999059	+	0	NA	intron (ENST00000684477.1, intron 20 of 38)	protein_coding-intron (ENST00000342355.8, intron 20 of 21)	-6287	ENST00000406071.6	ENSG00000170959	ENST00000303697			DCDC1			protein_coding
26794	chr21	46015686	46015857	+	0	NA	Intergenic	Intergenic	13282	ENST00000486023.1	ENSG00000142156	ENST00000492851			COL6A1			protein_coding
54786	chr3	54301084	54301255	+	0	NA	intron (ENST00000478466.1, intron 1 of 1)	protein_coding-intron (ENST00000288197.9, intron 2 of 37)	28395	ENST00000478466.1	ENSG00000157445	ENST00000492460			CACNA2D3			protein_coding
21027	chr14	73883158	73883329	+	0	NA	intron (ENST00000556551.2, intron 8 of 21)	protein_coding-intron (ENST00000267568.8, intron 9 of 9)	2192	ENST00000648345.1	ENSG00000273711	ENST00000648345			RP5-1021I20.8			lncRNA
57898	chr21	40501321	40501492	+	0	NA	intron (ENST00000400454.6, intron 3 of 32)	protein_coding-intron (ENST00000400454.6, intron 3 of 32)	-11738	ENST00000384418.1	ENSG00000207147	ENST00000384418			ENSG10010136359.1			snoRNA
38413	chr10	112099966	112100137	+	0	NA	Intergenic	Intergenic	83659	ENST00000369425.5	ENSG00000119927	ENST00000498541			GPAM			protein_coding
24834	chr17	53663183	53663354	+	0	NA	intron (ENST00000650577.1, intron 4 of 6)	lncRNA-intron (ENST00000650577.1, intron 4 of 6)	18843	ENST00000571784.1	ENSG00000262384	ENST00000571784			RP11-312B18.1			processed_pseudogene
9127	chr2	174698223	174698394	+	0	NA	intron (ENST00000442996.1, intron 2 of 3)	lncRNA-intron (ENST00000442996.1, intron 2 of 3)	-15392	ENST00000487291.1	ENSG00000115935	ENST00000392546			WIPF1			protein_coding
46847	chr5	40273994	40274165	+	0	NA	Intergenic	Intergenic	4521	ENST00000362491.1	ENSG00000199361	ENST00000362491			RNU1-150P			snRNA
51434	chr14	41756015	41756186	+	0	NA	intron (ENST00000555279.5, intron 3 of 3)	protein_coding-intron (ENST00000298119.9, intron 1 of 5)	13461	ENST00000553366.1	ENSG00000258536	ENST00000553366			FKBP1BP1			processed_pseudogene
13254	chrX	138887953	138888124	+	0	NA	intron (ENST00000421460.1, intron 1 of 2)	protein_coding-intron (ENST00000421460.1, intron 1 of 2)	81664	ENST00000433780.1	ENSG00000235975	ENST00000433780			TPM2P1			processed_pseudogene
48549	chr2	176418338	176418509	+	0	NA	Intergenic	Intergenic	-76832	ENST00000652995.1	ENSG00000224577	ENST00000652227			LINC01117			lncRNA
33350	chr18	34879545	34879716	+	0	NA	exon (ENST00000269192.11, exon 13 of 16)	protein_coding-exon (ENST00000269192.11, exon 13 of 16)	-2459	ENST00000592449.1	ENSG00000134769	ENST00000590598			DTNA			protein_coding
57973	chr5	149005814	149005985	+	0	NA	intron (ENST00000675793.1, intron 17 of 17)	protein_coding-intron (ENST00000323829.9, intron 17 of 17)	1013	ENST00000643113.1	ENSG00000169247	ENST00000510350			SH3TC2			protein_coding
55851	chr6	34535151	34535322	+	0	NA	TTS (ENST00000244458.7)	protein_coding-TTS (ENST00000244458.7)	20346	ENST00000487760.1	ENSG00000124507	ENST00000538621			PACSIN1			protein_coding
26712	chr6	121659566	121659737	+	0	NA	Intergenic	Intergenic	5856	ENST00000406156.2	ENSG00000218180	ENST00000406156			SLC25A5P7			processed_pseudogene
11052	chr4	110394276	110394447	+	0	NA	intron (ENST00000510961.1, intron 1 of 4)	protein_coding-intron (ENST00000510961.1, intron 1 of 4)	6150	ENST00000511702.2	ENSG00000251464	ENST00000511702			RPL7L1P13			processed_pseudogene
28102	chr12	46264152	46264323	+	0	NA	intron (ENST00000439706.5, intron 1 of 17)	protein_coding-intron (ENST00000398637.10, intron 1 of 16)	3464	ENST00000552197.5	ENSG00000111371	ENST00000549049			SLC38A1			protein_coding
8322	chr17	56188055	56188226	+	0	NA	intron (ENST00000574292.5, intron 4 of 9)	protein_coding-intron (ENST00000318698.6, intron 1 of 16)	13965	ENST00000572945.1	ENSG00000153930	ENST00000572312			ANKFN1			protein_coding
18081	chr6	140589780	140589951	+	0	NA	intron (ENST00000650553.2, intron 4 of 4)	lncRNA-intron (ENST00000650553.2, intron 4 of 4)	-46515	ENST00000682976.1	ENSG00000288714	ENST00000682976			RP3-460G2.1			lncRNA
31640	chr8	127968821	127968992	+	0	NA	intron (ENST00000670795.1, intron 4 of 5)	lncRNA-intron (ENST00000513868.6, intron 2 of 7)	8273	ENST00000408844.1	ENSG00000221771	ENST00000408844			MIR1205			miRNA
36345	chr5	98202731	98202902	+	0	NA	promoter-TSS (ENST00000514912.1)	processed_pseudogene-promoter-TSS (ENST00000514912.1)	-243	ENST00000514912.1	ENSG00000249135	ENST00000514912			RP11-274E7.1			processed_pseudogene
50610	chr6	72121621	72121792	+	0	NA	intron (ENST00000522291.5, intron 4 of 23)	protein_coding-intron (ENST00000264839.11, intron 4 of 29)	-61046	ENST00000517433.5	ENSG00000079841	ENST00000522211			RIMS1			protein_coding
46929	chr8	103321562	103321733	+	0	NA	intron (ENST00000523933.5, intron 4 of 6)	protein_coding-intron (ENST00000358755.5, intron 3 of 6)	-1541	ENST00000663005.1	ENSG00000286337	ENST00000663005			RP11-318M2.5			lncRNA
37572	chr6	83356050	83356221	+	0	NA	intron (ENST00000369705.4, intron 3 of 13)	protein_coding-intron (ENST00000369705.4, intron 3 of 13)	-36281	ENST00000403475.2	ENSG00000219951	ENST00000403475			RP11-378G13.2			processed_pseudogene
36981	chr4	129098969	129099140	+	0	NA	intron (ENST00000508622.1, intron 1 of 4)	protein_coding-intron (ENST00000281146.9, intron 1 of 5)	2884	ENST00000508622.1	ENSG00000151470	ENST00000425929			C4orf33			protein_coding
41356	chr14	38195565	38195736	+	0	NA	intron (ENST00000555655.1, intron 2 of 2)	lncRNA-intron (ENST00000555655.1, intron 2 of 2)	-1369	ENST00000554687.1	ENSG00000259048	ENST00000555342			CTD-2058B24.2			lncRNA
19807	chr3	25687011	25687182	+	0	NA	TTS (ENST00000425396.1)	processed_pseudogene-TTS (ENST00000425396.1)	200	ENST00000425396.1	ENSG00000238225	ENST00000425396			CRIP1P2			processed_pseudogene
38773	chr13	37677558	37677729	+	0	NA	intron (ENST00000488717.5, intron 2 of 8)	protein_coding-intron (ENST00000338947.9, intron 3 of 9)	-3273	ENST00000494529.1	ENSG00000133107	ENST00000355779			TRPC4			protein_coding
51847	chr13	20035562	20035733	+	0	NA	intron (ENST00000610343.5, intron 11 of 24)	protein_coding-intron (ENST00000382870.7, intron 5 of 18)	9128	ENST00000382870.7	ENSG00000121741	ENST00000468677			ZMYM2			protein_coding
3108	chr1	218046240	218046411	+	0	NA	TTS (ENST00000664236.1)	lncRNA-TTS (ENST00000664236.1)	2820	ENST00000456026.1	ENSG00000232100	ENST00000456026			LINC01653			lncRNA
43592	chrX	30920990	30921161	+	0	NA	intron (ENST00000378933.5, intron 1 of 11)	protein_coding-intron (ENST00000378932.6, intron 1 of 10)	-31681	ENST00000288422.3	ENSG00000157625	ENST00000378928			TAB3			protein_coding
59960	chr3	120137855	120138026	+	0	NA	Intergenic	Intergenic	16031	ENST00000487309.3	ENSG00000244139	ENST00000487309			RN7SL397P			misc_RNA
34234	chr10	7836529	7836700	+	0	NA	intron (ENST00000344293.6, intron 2 of 6)	protein_coding-intron (ENST00000344293.6, intron 2 of 6)	-2657	ENST00000440219.1	ENSG00000233990	ENST00000440219			RP11-401E9.3			processed_pseudogene
16782	chr11	46804321	46804492	+	0	NA	intron (ENST00000529230.6, intron 8 of 43)	protein_coding-intron (ENST00000312055.9, intron 8 of 42)	-2088	ENST00000532321.1	ENSG00000175216	ENST00000526876			CKAP5			protein_coding
2461	chr10	95066693	95066864	+	0	NA	intron (ENST00000628935.1, intron 1 of 5)	protein_coding-intron (ENST00000371270.6, intron 3 of 8)	652	ENST00000628935.1	ENSG00000138115	ENST00000623108			CYP2C8			protein_coding
49564	chr1	230237189	230237360	+	0	NA	intron (ENST00000494106.1, intron 6 of 6)	protein_coding-intron (ENST00000366672.5, intron 6 of 15)	-18084	ENST00000485438.1	ENSG00000143641	ENST00000488903			GALNT2			protein_coding
22484	chr1	237424181	237424352	+	0	NA	intron (ENST00000366574.7, intron 12 of 104)	protein_coding-intron (ENST00000360064.7, intron 10 of 102)	-46853	ENST00000584884.1	ENSG00000266262	ENST00000584884			MIR4428			miRNA
14563	chr15	45397282	45397453	+	0	NA	promoter-TSS (ENST00000527933.2)	protein_coding-promoter-TSS (ENST00000527933.2)	-21	ENST00000527933.2	ENSG00000171766	ENST00000558362			GATM			protein_coding
10636	chr9	78663315	78663486	+	0	NA	Intergenic	Intergenic	74242	ENST00000605266.1	ENSG00000270627	ENST00000605266			RP11-216F5.1			processed_pseudogene
6880	chr11	101938097	101938268	+	0	NA	intron (ENST00000670318.1, intron 2 of 11)	protein_coding-intron (ENST00000263468.13, intron 2 of 10)	-6193	ENST00000532529.1	ENSG00000110318	ENST00000670091			CEP126			protein_coding
42326	chr5	82839494	82839665	+	0	NA	promoter-TSS (ENST00000636444.1)	miRNA-promoter-TSS (ENST00000636444.1)	-576	ENST00000636444.1	ENSG00000283359	ENST00000636444			MIR3977			miRNA
38193	chr14	90352934	90353105	+	0	NA	Intergenic	Intergenic	14160	ENST00000461458.1	ENSG00000242571	ENST00000461458			RPL21P11			processed_pseudogene
22857	chr15	62834000	62834171	+	0	NA	TTS (ENST00000558404.1)	lncRNA-TTS (ENST00000558404.1)	1312	ENST00000558888.2	ENSG00000259370	ENST00000558888			RP11-1069G10.1			lncRNA
24576	chr13	95158793	95158964	+	0	NA	intron (ENST00000646439.1, intron 18 of 29)	protein_coding-intron (ENST00000536256.3, intron 18 of 19)	-9918	ENST00000644880.1	ENSG00000125257	ENST00000645532			ABCC4			protein_coding
35250	chr6	15390637	15390808	+	0	NA	intron (ENST00000397311.4, intron 2 of 17)	protein_coding-intron (ENST00000341776.7, intron 2 of 17)	-66250	ENST00000364649.1	ENSG00000201519	ENST00000364649			RNU6-645P			snRNA
31637	chr8	129169626	129169797	+	0	NA	intron (ENST00000675388.1, intron 4 of 8)	lncRNA-intron (ENST00000644194.1, intron 3 of 6)	53659	ENST00000658740.1	ENSG00000229140	ENST00000675388			CCDC26			lncRNA
56246	chr20	44329879	44330050	+	0	NA	Intergenic	Intergenic	-7079	ENST00000217043.4	ENSG00000101074	ENST00000217043			R3HDML			protein_coding
44426	chr8	111669589	111669760	+	0	NA	intron (ENST00000524236.2, intron 6 of 7)	lncRNA-intron (ENST00000524236.2, intron 6 of 7)	-29845	ENST00000662855.1	ENSG00000287942	ENST00000662855			RP11-58O3.3			lncRNA
36764	chr13	25906980	25907151	+	0	NA	intron (ENST00000684424.1, intron 32 of 35)	protein_coding-intron (ENST00000281620.11, intron 34 of 37)	-37413	ENST00000482473.3	ENSG00000242381	ENST00000482473			RN7SL741P			misc_RNA
7033	chr3	153011847	153012018	+	0	NA	Intergenic	Intergenic	-55346	ENST00000476476.1	ENSG00000241810	ENST00000476476			HMGN2P13			processed_pseudogene
48710	chr14	27672556	27672727	+	0	NA	intron (ENST00000555797.1, intron 2 of 3)	transcribed_processed_pseudogene-intron (ENST00000553392.5, intron 1 of 5)	580	ENST00000556890.1	ENSG00000258932	ENST00000555797			CTD-3006G17.2			transcribed_processed_pseudogene
34649	chr4	151819069	151819240	+	0	NA	intron (ENST00000659253.1, intron 2 of 3)	lncRNA-intron (ENST00000653329.1, intron 2 of 3)	19654	ENST00000513617.1	ENSG00000249184	ENST00000513617			RP11-424M21.1			lncRNA
37109	chr18	13559539	13559710	+	0	NA	intron (ENST00000586207.5, intron 1 of 4)	protein_coding-intron (ENST00000359446.10, intron 3 of 5)	5411	ENST00000590042.1	ENSG00000267503	ENST00000590042			RP11-53B2.4			lncRNA
33705	chr6	121500193	121500364	+	0	NA	Intergenic	Intergenic	-20370	ENST00000406666.2	ENSG00000219784	ENST00000406666			RP1-172I22.1			processed_pseudogene
54082	chr7	118340446	118340617	+	0	NA	intron (ENST00000433239.6, intron 11 of 15)	protein_coding-intron (ENST00000433239.6, intron 11 of 15)	100556	ENST00000634332.1	ENSG00000106013	ENST00000490445			ANKRD7			protein_coding
41671	chr13	44075516	44075687	+	0	NA	Intergenic	Intergenic	33083	ENST00000654658.1	ENSG00000226519	ENST00000654658			LINC00390			lncRNA
3230	chr7	131085695	131085866	+	0	NA	intron (ENST00000643855.1, intron 1 of 6)	lncRNA-intron (ENST00000423414.5, intron 1 of 3)	2694	ENST00000435523.5	ENSG00000231721	ENST00000647388			LINC-PINT			lncRNA
32251	chr20	43405717	43405888	+	0	NA	TTS (ENST00000364151.1)	snRNA-TTS (ENST00000364151.1)	329	ENST00000364151.1	ENSG00000201021	ENST00000364151			RNU6-743P			snRNA
36682	chr13	74410894	74411065	+	0	NA	Intergenic	Intergenic	8136	ENST00000325811.1	ENSG00000177596	ENST00000325811			RP11-512C24.3			lncRNA
51539	chr9	87194325	87194496	+	0	NA	Intergenic	Intergenic	45766	ENST00000623052.1	ENSG00000204446	ENST00000623052			LINC02872			lncRNA
13554	chrX	46894813	46894984	+	0	NA	promoter-TSS (ENST00000618037.1)	lncRNA-promoter-TSS (ENST00000618037.1)	-306	ENST00000618037.1	ENSG00000204904	ENST00000377879			LINC01545			lncRNA
53135	chr7	156304807	156304978	+	0	NA	Intergenic	Intergenic	41345	ENST00000605066.1	ENSG00000270584	ENST00000605066			RP11-362B23.1			processed_pseudogene
32577	chr2	150044102	150044273	+	0	NA	exon (ENST00000655697.1, exon 4 of 4)	lncRNA-exon (ENST00000655697.1, exon 4 of 4)	122079	ENST00000652679.1	ENSG00000286081	ENST00000652679			RP11-62P16.1			lncRNA
19966	chr12	27237352	27237523	+	0	NA	Intergenic	Intergenic	-6531	ENST00000541191.5	ENSG00000211455	ENST00000543246			STK38L			protein_coding
58862	chrX	140869798	140869969	+	0	NA	Intergenic	Intergenic	56336	ENST00000408154.1	ENSG00000221081	ENST00000408154			MIR320D2			miRNA
53403	chr9	125293546	125293717	+	0	NA	intron (ENST00000469528.5, intron 3 of 3)	protein_coding-intron (ENST00000297933.11, intron 2 of 27)	-5255	ENST00000394104.6	ENSG00000165219	ENST00000479511			GAPVD1			protein_coding
30107	chr1	112965723	112965894	+	0	NA	intron (ENST00000662852.1, intron 2 of 3)	lncRNA-intron (ENST00000420168.2, intron 2 of 2)	-8215	ENST00000679803.1	ENSG00000155380	ENST00000429288			SLC16A1			protein_coding
19771	chr3	111695336	111695507	+	0	NA	intron (ENST00000468174.1, intron 2 of 2)	protein_coding-intron (ENST00000393934.7, intron 1 of 3)	4073	ENST00000468174.1	ENSG00000240891	ENST00000636933			PLCXD2			protein_coding
9387	chr11	79314054	79314225	+	0	NA	intron (ENST00000531583.1, intron 1 of 4)	protein_coding-intron (ENST00000278550.12, intron 1 of 33)	-44466	ENST00000532654.5	ENSG00000149256	ENST00000531583			TENM4			protein_coding
32061	chr13	67966487	67966658	+	0	NA	Intergenic	Intergenic	55586	ENST00000437705.2	ENSG00000226537	ENST00000437705			OR7E33P			unprocessed_pseudogene
15310	chr6	101861727	101861898	+	0	NA	intron (ENST00000684518.1, intron 11 of 11)	protein_coding-intron (ENST00000369134.9, intron 11 of 16)	-62146	ENST00000683264.1	ENSG00000164418	ENST00000682115			GRIK2			protein_coding
32344	chr8	37466744	37466915	+	0	NA	intron (ENST00000519738.5, intron 5 of 5)	lncRNA-intron (ENST00000519738.5, intron 5 of 5)	-13260	ENST00000517897.1	ENSG00000253388	ENST00000517897			RP11-150O12.2			lncRNA
26215	chrX	99589705	99589876	+	0	NA	Intergenic	Intergenic	-67207	ENST00000605078.1	ENSG00000270308	ENST00000605078			TEX101P1			processed_pseudogene
46478	chr5	124085968	124086139	+	0	NA	intron (ENST00000628324.2, intron 2 of 3)	lncRNA-intron (ENST00000628324.2, intron 2 of 3)	135024	ENST00000505659.1	ENSG00000250862	ENST00000505659			HMGB1P29			processed_pseudogene
27052	chr15	93684320	93684491	+	0	NA	intron (ENST00000653322.1, intron 2 of 2)	lncRNA-intron (ENST00000554318.2, intron 3 of 3)	91719	ENST00000653322.1	ENSG00000258631	ENST00000653322			RP11-739G5.1			lncRNA
17427	chr6	38612371	38612542	+	0	NA	intron (ENST00000481247.6, intron 1 of 10)	protein_coding-intron (ENST00000481247.6, intron 1 of 10)	-14362	ENST00000403056.2	ENSG00000183826	ENST00000481247			BTBD9			protein_coding
50077	chr7	79039757	79039928	+	0	NA	intron (ENST00000637441.1, intron 1 of 20)	protein_coding-intron (ENST00000354212.9, intron 1 of 21)	9602	ENST00000391243.1	ENSG00000212545	ENST00000391243			RNU6-337P			snRNA
41201	chr16	28194818	28194989	+	0	NA	intron (ENST00000304658.10, intron 1 of 23)	protein_coding-intron (ENST00000304658.10, intron 1 of 23)	11585	ENST00000363268.1	ENSG00000200138	ENST00000363268			RNY1P10			misc_RNA
644	chr2	211177627	211177798	+	0	NA	Intergenic	Intergenic	72778	ENST00000605674.1	ENSG00000271074	ENST00000605674			RP11-212J19.1			processed_pseudogene
57280	chr13	32931432	32931603	+	0	NA	Intergenic	Intergenic	-19867	ENST00000421002.1	ENSG00000226968	ENST00000421002			LINC00423			lncRNA
53077	chr7	123683345	123683516	+	0	NA	exon (ENST00000223023.5, exon 11 of 11)	protein_coding-exon (ENST00000223023.5, exon 11 of 11)	27561	ENST00000456238.2	ENSG00000170807	ENST00000458573			LMOD2			protein_coding
3360	chr20	22204049	22204220	+	0	NA	Intergenic	Intergenic	-16420	ENST00000439450.1	ENSG00000234862	ENST00000439450			RP5-1097P24.1			lncRNA
54078	chr9	98830108	98830279	+	0	NA	intron (ENST00000610463.1, intron 2 of 3)	protein_coding-intron (ENST00000375011.4, intron 3 of 9)	-6882	ENST00000615204.1	ENSG00000119514	ENST00000615204			GALNT12			protein_coding
46063	chr11	37958975	37959146	+	0	NA	Intergenic	Intergenic	20459	ENST00000532562.1	ENSG00000254516	ENST00000532562			LINC02760			lncRNA
48746	chr8	66572608	66572779	+	0	NA	intron (ENST00000524176.2, intron 11 of 14)	protein_coding-intron (ENST00000517885.5, intron 7 of 11)	-5735	ENST00000522419.1	ENSG00000185697	ENST00000517885			MYBL1			protein_coding
5308	chrX	10453046	10453217	+	0	NA	intron (ENST00000675073.1, intron 9 of 9)	protein_coding-intron (ENST00000317552.9, intron 9 of 9)	6911	ENST00000479925.1	ENSG00000101871	ENST00000479925			MID1			protein_coding
25201	chr6	96239468	96239639	+	0	NA	intron (ENST00000662501.1, intron 4 of 4)	lncRNA-intron (ENST00000658843.1, intron 3 of 3)	-43014	ENST00000486314.3	ENSG00000242560	ENST00000486314			RN7SL797P			misc_RNA
50274	chr18	8616054	8616225	+	0	NA	intron (ENST00000649141.2, intron 1 of 5)	protein_coding-intron (ENST00000649141.2, intron 1 of 5)	6702	ENST00000649141.2	ENSG00000206418	ENST00000649141			RAB12			protein_coding
18633	chr13	106267572	106267743	+	0	NA	intron (ENST00000669705.1, intron 1 of 2)	lncRNA-intron (ENST00000669705.1, intron 1 of 2)	103425	ENST00000669705.1	ENSG00000286780	ENST00000669705			RP11-358P11.1			lncRNA
18188	chr21	23067155	23067326	+	0	NA	intron (ENST00000421604.1, intron 1 of 4)	lncRNA-intron (ENST00000421604.1, intron 1 of 4)	1749	ENST00000421604.1	ENSG00000230972	ENST00000421604			AP001255.2			lncRNA
34773	chr12	90974130	90974301	+	0	NA	intron (ENST00000551767.1, intron 3 of 4)	protein_coding-intron (ENST00000261172.8, intron 3 of 6)	-19039	ENST00000358859.3	ENSG00000197651	ENST00000358859			CCER1			protein_coding
1802	chr4	175642920	175643091	+	0	NA	promoter-TSS (ENST00000506219.5)	protein_coding-promoter-TSS (ENST00000506219.5)	-923	ENST00000506219.5	ENSG00000150625	ENST00000502754			GPM6A			protein_coding
42332	chr7	1603987	1604158	+	0	NA	Intergenic	Intergenic	-10518	ENST00000412727.1	ENSG00000230444	ENST00000412727			TFAMP1			processed_pseudogene
32997	chr3	29556177	29556348	+	0	NA	TTS (ENST00000629296.2)	lncRNA-TTS (ENST00000629296.2)	60185	ENST00000628068.1	ENSG00000203506	ENST00000629296			RBMS3-AS2			lncRNA
29157	chr17	52912114	52912285	+	0	NA	Intergenic	Intergenic	50078	ENST00000412360.1	ENSG00000226364	ENST00000412360			LINC02089			lncRNA
15049	chr14	87778538	87778709	+	0	NA	intron (ENST00000554519.1, intron 1 of 2)	lncRNA-intron (ENST00000554305.5, intron 3 of 6)	-32359	ENST00000555913.1	ENSG00000259077	ENST00000555913			RP11-804L24.2			lncRNA
14130	chr12	93023908	93024079	+	0	NA	intron (ENST00000549930.1, intron 1 of 2)	lncRNA-intron (ENST00000549930.1, intron 1 of 2)	2387	ENST00000384635.1	ENSG00000207365	ENST00000384635			Y_RNA			misc_RNA
2273	chr6	110969372	110969543	+	0	NA	Intergenic	Intergenic	10529	ENST00000480191.1	ENSG00000155115	ENST00000480191			GTF3C6			protein_coding
60247	chr7	112869692	112869863	+	0	NA	intron (ENST00000485446.1, intron 3 of 4)	protein_coding-intron (ENST00000297145.9, intron 3 of 4)	69521	ENST00000485446.1	ENSG00000164603	ENST00000432572			BMT2			protein_coding
49463	chr3	152705054	152705225	+	0	NA	Intergenic	Intergenic	54620	ENST00000659139.1	ENSG00000287706	ENST00000659139			RP11-788A4.3			lncRNA
39578	chr3	121605030	121605201	+	0	NA	intron (ENST00000338040.6, intron 1 of 3)	protein_coding-intron (ENST00000338040.6, intron 1 of 3)	11736	ENST00000338040.6	ENSG00000163833	ENST00000338040			FBXO40			protein_coding
9207	chr15	61286212	61286383	+	0	NA	Intergenic	Intergenic	46391	ENST00000616204.1	ENSG00000276473	ENST00000616204			CTD-2026J24.1			lncRNA
24416	chr5	53172627	53172798	+	0	NA	Intergenic	Intergenic	-33849	ENST00000439391.3	ENSG00000213940	ENST00000439391			RP11-94D20.1			processed_pseudogene
41307	chr13	112188040	112188211	+	0	NA	Intergenic	Intergenic	-9225	ENST00000561786.1	ENSG00000260102	ENST00000668240			LINC01070			lncRNA
3330	chr20	5846211	5846382	+	0	NA	intron (ENST00000445603.1, intron 3 of 3)	protein_coding-intron (ENST00000303142.11, intron 2 of 2)	-43759	ENST00000365510.1	ENSG00000202380	ENST00000365510			RNU1-55P			snRNA
22608	chr12	100507787	100507958	+	0	NA	intron (ENST00000551379.5, intron 1 of 8)	protein_coding-intron (ENST00000188403.7, intron 1 of 8)	4419	ENST00000551184.1	ENSG00000012504	ENST00000546380			NR1H4			protein_coding
17861	chr1	97340306	97340477	+	0	NA	intron (ENST00000370192.8, intron 16 of 22)	protein_coding-intron (ENST00000370192.8, intron 16 of 22)	74945	ENST00000630798.1	ENSG00000232878	ENST00000629811			DPYD-AS1			lncRNA
56989	chr5	120136303	120136474	+	0	NA	Intergenic	Intergenic	197114	ENST00000514240.1	ENSG00000251293	ENST00000514240			CTC-552D5.1			lncRNA
52670	chr12	101240985	101241156	+	0	NA	Intergenic	Intergenic	-12194	ENST00000472008.1	ENSG00000241744	ENST00000472008			RP11-399D15.1			processed_pseudogene
26786	chr21	22832104	22832275	+	0	NA	Intergenic	Intergenic	-50393	ENST00000438328.1	ENSG00000225906	ENST00000438328			AP000949.1			processed_pseudogene
36594	chr13	53038148	53038319	+	0	NA	intron (ENST00000219022.3, intron 2 of 4)	protein_coding-intron (ENST00000219022.3, intron 2 of 4)	9420	ENST00000219022.3	ENSG00000102837	ENST00000219022			OLFM4			protein_coding
51275	chr1	180943875	180944046	+	0	NA	TTS (ENST00000358073.2)	lncRNA-TTS (ENST00000358073.2)	2767	ENST00000461346.1	ENSG00000135835	ENST00000496210			KIAA1614			protein_coding
32418	chr1	162338849	162339020	+	0	NA	TTS (ENST00000516453.1)	rRNA_pseudogene-TTS (ENST00000516453.1)	291	ENST00000516453.1	ENSG00000252262	ENST00000516453			RNA5SP61			rRNA_pseudogene
29750	chr8	128053437	128053608	+	0	NA	intron (ENST00000668351.1, intron 1 of 2)	lncRNA-intron (ENST00000668215.1, intron 1 of 1)	4113	ENST00000655148.1	ENSG00000249859	ENST00000664742			PVT1			lncRNA
25765	chr19	18940177	18940348	+	0	NA	promoter-TSS (ENST00000433218.6)	protein_coding-promoter-TSS (ENST00000433218.6)	27	ENST00000601106.2	ENSG00000269019	ENST00000601106			HOMER3-AS1			lncRNA
19554	chr4	140282468	140282639	+	0	NA	intron (ENST00000394205.7, intron 1 of 4)	protein_coding-intron (ENST00000394205.7, intron 1 of 4)	25267	ENST00000394205.7	ENSG00000153130	ENST00000338517			SCOC			protein_coding
56206	chr17	59973000	59973171	+	0	NA	TTS (ENST00000591035.1)	protein_coding-TTS (ENST00000591035.1)	7989	ENST00000586209.1	ENSG00000267302	ENST00000586209			RNFT1-DT			lncRNA
14735	chr2	144158984	144159155	+	0	NA	intron (ENST00000463875.6, intron 2 of 9)	protein_coding-intron (ENST00000241391.9, intron 2 of 8)	-13164	ENST00000476958.5	ENSG00000121964	ENST00000542155			GTDC1			protein_coding
4857	chr5	38921353	38921524	+	0	NA	intron (ENST00000274276.8, intron 11 of 17)	protein_coding-intron (ENST00000274276.8, intron 11 of 17)	-10445	ENST00000509237.5	ENSG00000145623	ENST00000509237			OSMR			protein_coding
4828	chr10	120501805	120501976	+	0	NA	intron (ENST00000398250.6, intron 1 of 6)	protein_coding-intron (ENST00000398250.6, intron 1 of 6)	-1689	ENST00000369073.3	ENSG00000203805	ENST00000398250			PLPP4			protein_coding
47405	chr7	140683031	140683202	+	0	NA	intron (ENST00000498423.1, intron 3 of 3)	protein_coding-intron (ENST00000072869.9, intron 4 of 7)	3961	ENST00000473512.1	ENSG00000133597	ENST00000483369			ADCK2			protein_coding
53885	chr14	102367393	102367564	+	0	NA	intron (ENST00000561228.1, intron 1 of 5)	protein_coding-intron (ENST00000359520.12, intron 1 of 19)	4399	ENST00000558678.1	ENSG00000196663	ENST00000561099			TECPR2			protein_coding
9231	chr2	164237196	164237367	+	0	NA	intron (ENST00000429636.1, intron 2 of 4)	lncRNA-intron (ENST00000429636.1, intron 2 of 4)	23742	ENST00000445305.1	ENSG00000226847	ENST00000445305			PRPS1P1			processed_pseudogene
38675	chr7	35884476	35884647	+	0	NA	intron (ENST00000635175.1, intron 9 of 13)	protein_coding-intron (ENST00000350320.10, intron 8 of 12)	4645	ENST00000432293.2	ENSG00000122545	ENST00000432293			SEPTIN7			protein_coding
7503	chr2	42323049	42323220	+	0	NA	intron (ENST00000406175.3, intron 10 of 13)	protein_coding-intron (ENST00000318522.10, intron 19 of 22)	5660	ENST00000472632.1	ENSG00000143924	ENST00000406175			EML4			protein_coding
52929	chr18	42848121	42848292	+	0	NA	intron (ENST00000650392.1, intron 6 of 6)	protein_coding-intron (ENST00000326695.10, intron 4 of 4)	125889	ENST00000594852.1	ENSG00000152214	ENST00000326695			RIT2			protein_coding
24007	chr2	39494052	39494223	+	0	NA	intron (ENST00000668952.1, intron 4 of 6)	lncRNA-intron (ENST00000422128.6, intron 3 of 6)	-20009	ENST00000438649.5	ENSG00000231312	ENST00000667600			MAP4K3-DT			lncRNA
21275	chr8	75674169	75674340	+	0	NA	Intergenic	Intergenic	134286	ENST00000674002.1	ENSG00000164749	ENST00000354370			HNF4G			protein_coding
10766	chr5	93425274	93425445	+	0	NA	intron (ENST00000667268.1, intron 7 of 9)	lncRNA-intron (ENST00000503134.6, intron 8 of 8)	-2115	ENST00000666995.1	ENSG00000237187	ENST00000657648			NR2F1-AS1			lncRNA
2001	chr4	140013040	140013211	+	0	NA	intron (ENST00000509479.6, intron 1 of 4)	protein_coding-intron (ENST00000502696.1, intron 1 of 3)	-114890	ENST00000509184.1	ENSG00000250698	ENST00000509184			RP11-392B6.1			lncRNA
46768	chr3	158643478	158643649	+	0	NA	promoter-TSS (ENST00000478254.5)	protein_coding-promoter-TSS (ENST00000478254.5)	-964	ENST00000486715.6	ENSG00000168827	ENST00000490261			GFM1			protein_coding
50980	chr2	95639003	95639174	+	0	NA	Intergenic	Intergenic	1516	ENST00000446969.1	ENSG00000235959	ENST00000446969			AC009237.17			processed_pseudogene
47559	chr18	43466127	43466298	+	0	NA	Intergenic	Intergenic	-32961	ENST00000624990.1	ENSG00000278933	ENST00000624990			RP11-789C7.1			TEC
4357	chr2	232576159	232576330	+	0	NA	intron (ENST00000444113.1, intron 2 of 2)	protein_coding-intron (ENST00000409098.5, intron 6 of 6)	2170	ENST00000444113.1	ENSG00000135930	ENST00000463074			EIF4E2			protein_coding
10291	chrX	11197609	11197780	+	0	NA	intron (ENST00000657361.1, intron 2 of 13)	protein_coding-intron (ENST00000303025.10, intron 2 of 12)	-15620	ENST00000491514.1	ENSG00000047648	ENST00000657361			ARHGAP6			protein_coding
52669	chr5	57135016	57135187	+	0	NA	Intergenic	Intergenic	14305	ENST00000514668.3	ENSG00000250480	ENST00000514668			RP11-101B14.1			processed_pseudogene
22190	chr20	38156068	38156239	+	0	NA	intron (ENST00000474777.1, intron 2 of 5)	protein_coding-intron (ENST00000361475.7, intron 2 of 12)	9106	ENST00000474777.1	ENSG00000198959	ENST00000453095			TGM2			protein_coding
38326	chr14	32983475	32983646	+	0	NA	intron (ENST00000548645.5, intron 1 of 10)	protein_coding-intron (ENST00000346562.6, intron 1 of 10)	44243	ENST00000357798.9	ENSG00000151322	ENST00000548645			NPAS3			protein_coding
22002	chr4	159262649	159262820	+	0	NA	intron (ENST00000505478.5, intron 7 of 8)	protein_coding-intron (ENST00000504604.5, intron 4 of 6)	-4147	ENST00000511336.5	ENSG00000109756	ENST00000502485			RAPGEF2			protein_coding
46883	chr5	92685014	92685185	+	0	NA	intron (ENST00000503489.1, intron 1 of 1)	lncRNA-intron (ENST00000503489.1, intron 1 of 1)	3155	ENST00000503489.1	ENSG00000249984	ENST00000503489			CTC-529L17.2			lncRNA
39634	chr12	81237582	81237753	+	0	NA	intron (ENST00000548324.5, intron 8 of 10)	protein_coding-intron (ENST00000261206.7, intron 13 of 15)	-33002	ENST00000654866.1	ENSG00000257467	ENST00000551401			PPFIA2-AS1			lncRNA
30857	chr15	52367516	52367687	+	0	NA	intron (ENST00000556196.5, intron 21 of 21)	protein_coding-intron (ENST00000356338.10, intron 22 of 39)	-16120	ENST00000399228.5	ENSG00000197535	ENST00000399228			MYO5A			protein_coding
14680	chr2	162440709	162440880	+	0	NA	intron (ENST00000621889.1, intron 4 of 5)	protein_coding-intron (ENST00000328032.8, intron 6 of 7)	-56142	ENST00000391010.1	ENSG00000212312	ENST00000391010			RNA5SP109			rRNA_pseudogene
41943	chr18	37223831	37224002	+	0	NA	TTS (ENST00000587139.5)	protein_coding-TTS (ENST00000587139.5)	-5663	ENST00000601437.2	ENSG00000150477	ENST00000586135			KIAA1328			protein_coding
16889	chr1	178697085	178697256	+	0	NA	Intergenic	Intergenic	19421	ENST00000585257.1	ENSG00000266417	ENST00000585257			MIR4424			miRNA
33331	chr11	129130447	129130618	+	0	NA	intron (ENST00000682385.1, intron 2 of 22)	protein_coding-intron (ENST00000310343.13, intron 2 of 21)	33813	ENST00000524655.5	ENSG00000134909	ENST00000682385			ARHGAP32			protein_coding
12364	chr6	125816747	125816918	+	0	NA	intron (ENST00000229634.13, intron 2 of 14)	protein_coding-intron (ENST00000229634.13, intron 2 of 14)	1614	ENST00000487635.1	ENSG00000111912	ENST00000428318			NCOA7			protein_coding
26517	chr6	158406585	158406756	+	0	NA	intron (ENST00000616856.1, intron 1 of 7)	protein_coding-intron (ENST00000367094.6, intron 1 of 12)	-8109	ENST00000435116.1	ENSG00000238019	ENST00000435116			RP11-732M18.2			lncRNA
13244	chr20	14796053	14796224	+	0	NA	intron (ENST00000684519.1, intron 5 of 17)	protein_coding-intron (ENST00000217246.8, intron 5 of 16)	38575	ENST00000430953.1	ENSG00000213950	ENST00000430953			RPS10P2			processed_pseudogene
56683	chr9	83473937	83474108	+	0	NA	intron (ENST00000376438.5, intron 1 of 14)	protein_coding-intron (ENST00000304195.8, intron 1 of 13)	-6280	ENST00000621208.4	ENSG00000172159	ENST00000431299			FRMD3			protein_coding
44492	chr10	30542268	30542439	+	0	NA	intron (ENST00000670247.1, intron 1 of 1)	lncRNA-intron (ENST00000670247.1, intron 1 of 1)	12130	ENST00000440932.1	ENSG00000228800	ENST00000440932			RP11-253D19.1			lncRNA
4669	chr6	120167276	120167447	+	0	NA	Intergenic	Intergenic	152182	ENST00000579460.1	ENSG00000265725	ENST00000579460			MIR3144			miRNA
48753	chr11	9781187	9781358	+	0	NA	TTS (ENST00000527406.1)	lncRNA-TTS (ENST00000527406.1)	-3879	ENST00000526617.1	ENSG00000246273	ENST00000664105			SBF2-AS1			lncRNA
45756	chr5	20351290	20351461	+	0	NA	intron (ENST00000507958.5, intron 1 of 14)	protein_coding-intron (ENST00000507632.2, intron 1 of 2)	45653	ENST00000671155.1	ENSG00000249854	ENST00000513573			CDH18-AS1			lncRNA
22036	chr4	187833512	187833683	+	0	NA	Intergenic	Intergenic	-85398	ENST00000508710.1	ENSG00000249162	ENST00000508710			ADAM20P3			processed_pseudogene
59391	chr9	77139443	77139614	+	0	NA	Intergenic	Intergenic	-37917	ENST00000376636.7	ENSG00000197969	ENST00000643348			VPS13A			protein_coding
53111	chr2	107997533	107997704	+	0	NA	intron (ENST00000409059.5, intron 4 of 8)	protein_coding-intron (ENST00000264047.3, intron 4 of 8)	11094	ENST00000264047.3	ENSG00000115665	ENST00000264047			SLC5A7			protein_coding
42429	chr10	34526238	34526409	+	0	NA	intron (ENST00000545693.5, intron 2 of 23)	protein_coding-intron (ENST00000340077.9, intron 2 of 20)	-37445	ENST00000423418.1	ENSG00000234167	ENST00000423418			ELOBP4			processed_pseudogene
21123	chr14	98883020	98883191	+	0	NA	Intergenic	Intergenic	34696	ENST00000624703.1	ENSG00000278990	ENST00000624703			RP11-1127D7.2			TEC
44386	chr1	188771151	188771322	+	0	NA	Intergenic	Intergenic	-39028	ENST00000432976.2	ENSG00000237283	ENST00000432976			RP11-316I3.1			lncRNA
58028	chr21	43683132	43683303	+	0	NA	intron (ENST00000340648.6, intron 8 of 15)	protein_coding-intron (ENST00000340648.6, intron 8 of 15)	-2915	ENST00000470886.1	ENSG00000160208	ENST00000340648			RRP1B			protein_coding
27698	chr16	56814537	56814708	+	0	NA	intron (ENST00000569863.5, intron 4 of 6)	protein_coding-intron (ENST00000308159.10, intron 5 of 21)	-16893	ENST00000563437.1	ENSG00000102900	ENST00000569322			NUP93			protein_coding
5173	chr20	19470023	19470194	+	0	NA	intron (ENST00000328041.11, intron 2 of 16)	protein_coding-intron (ENST00000328041.11, intron 2 of 16)	-185512	ENST00000319682.2	ENSG00000179447	ENST00000319682			SLC24A3-AS1			lncRNA
53163	chr3	111999199	111999370	+	0	NA	promoter-TSS (ENST00000455401.6)	protein_coding-promoter-TSS (ENST00000455401.6)	-64	ENST00000494932.1	ENSG00000144834	ENST00000393917			TAGLN3			protein_coding
5245	chr3	113187470	113187641	+	0	NA	Intergenic	Intergenic	-19736	ENST00000490139.1	ENSG00000243795	ENST00000490139			LINC02044			lncRNA
3171	chr4	172610152	172610323	+	0	NA	intron (ENST00000457021.1, intron 5 of 5)	protein_coding-intron (ENST00000457021.1, intron 5 of 5)	-199123	ENST00000616459.1	ENSG00000174473	ENST00000457021			GALNTL6			protein_coding
58961	chr2	46811181	46811352	+	0	NA	intron (ENST00000650611.1, intron 4 of 7)	lncRNA-intron (ENST00000650611.1, intron 4 of 7)	-5402	ENST00000479311.1	ENSG00000222005	ENST00000650611			LINC01118			lncRNA
427	chr7	99187154	99187325	+	0	NA	intron (ENST00000681060.1, intron 7 of 10)	protein_coding-intron (ENST00000327442.7, intron 7 of 10)	20876	ENST00000327442.7	ENSG00000185467	ENST00000681060			KPNA7			protein_coding
5121	chrX	8926290	8926461	+	0	NA	intron (ENST00000650341.1, intron 1 of 3)	lncRNA-intron (ENST00000650341.1, intron 1 of 3)	778	ENST00000650341.1	ENSG00000285896	ENST00000650341			GS1-542M4.5			lncRNA
6593	chr15	98872989	98873160	+	0	NA	promoter-TSS (ENST00000557873.5)	protein_coding-promoter-TSS (ENST00000557873.5)	-645	ENST00000557873.5	ENSG00000140443	ENST00000561049			IGF1R			protein_coding
26883	chr10	128056606	128056777	+	0	NA	TTS (ENST00000455661.5)	protein_coding-TTS (ENST00000455661.5)	-6228	ENST00000492479.1	ENSG00000132334	ENST00000455661			PTPRE			protein_coding
54449	chr5	74814349	74814520	+	0	NA	intron (ENST00000514215.5, intron 4 of 11)	protein_coding-intron (ENST00000389156.9, intron 5 of 12)	15440	ENST00000511688.1	ENSG00000250071	ENST00000511688			CTD-2060C23.1			processed_pseudogene
48875	chr9	85618884	85619055	+	0	NA	intron (ENST00000628899.1, intron 16 of 24)	protein_coding-intron (ENST00000337006.8, intron 16 of 24)	-39944	ENST00000489265.1	ENSG00000135049	ENST00000491784			AGTPBP1			protein_coding
31618	chr14	52980285	52980456	+	0	NA	Intergenic	Intergenic	-27935	ENST00000554712.5	ENSG00000073712	ENST00000553663			FERMT2			protein_coding
60500	chr7	138009490	138009661	+	0	NA	intron (ENST00000468877.2, intron 2 of 9)	protein_coding-intron (ENST00000468877.2, intron 2 of 9)	7251	ENST00000468877.2	ENSG00000122787	ENST00000411726			AKR1D1			protein_coding
30198	chr7	157123966	157124137	+	0	NA	Intergenic	Intergenic	14071	ENST00000594086.2	ENSG00000269446	ENST00000594086			RP4-639J15.3			lncRNA
51341	chr4	188999367	188999538	+	0	NA	intron (ENST00000508799.1, intron 1 of 1)	lncRNA-intron (ENST00000508799.1, intron 1 of 1)	2623	ENST00000508799.1	ENSG00000250024	ENST00000508799			RP11-818C3.1			lncRNA
13802	chr4	128621330	128621501	+	0	NA	Intergenic	Intergenic	-20008	ENST00000509360.1	ENSG00000248802	ENST00000509360			RP11-184M15.2			lncRNA
35602	chr18	831045	831216	+	0	NA	Intergenic	Intergenic	-1108	ENST00000584794.1	ENSG00000266575	ENST00000584794			BOLA2P1			processed_pseudogene
14686	chr5	32113398	32113569	+	0	NA	intron (ENST00000503441.1, intron 2 of 4)	lncRNA-intron (ENST00000503441.1, intron 2 of 4)	6162	ENST00000510285.1	ENSG00000133401	ENST00000510285			PDZD2			protein_coding
45886	chr2	175024109	175024280	+	0	NA	Intergenic	Intergenic	1980	ENST00000390865.1	ENSG00000212167	ENST00000390865			RNU6-763P			snRNA
25495	chr12	46197025	46197196	+	0	NA	TTS (ENST00000548979.1)	protein_coding-TTS (ENST00000548979.1)	911	ENST00000548979.1	ENSG00000111371	ENST00000549049			SLC38A1			protein_coding
38382	chr14	43306838	43307009	+	0	NA	Intergenic	Intergenic	-1725	ENST00000655457.1	ENSG00000286464	ENST00000655457			RP11-736L22.2			lncRNA
28470	chr2	59277683	59277854	+	0	NA	TTS (ENST00000650010.1)	lncRNA-TTS (ENST00000650010.1)	-24196	ENST00000668455.1	ENSG00000233891	ENST00000434611			AC007131.2			lncRNA
60365	chr2	211932224	211932395	+	0	NA	intron (ENST00000484594.5, intron 3 of 19)	protein_coding-intron (ENST00000260943.10, intron 3 of 18)	28453	ENST00000484474.1	ENSG00000178568	ENST00000484594			ERBB4			protein_coding
42082	chr22	32868399	32868570	+	0	NA	intron (ENST00000467824.1, intron 1 of 1)	protein_coding-intron (ENST00000358763.7, intron 5 of 13)	574	ENST00000467824.1	ENSG00000185666	ENST00000441821			SYN3			protein_coding
21439	chr13	80717384	80717555	+	0	NA	intron (ENST00000665186.1, intron 2 of 4)	lncRNA-intron (ENST00000665186.1, intron 2 of 4)	62714	ENST00000429776.2	ENSG00000226683	ENST00000429776			PWWP2AP1			processed_pseudogene
26222	chr18	61203031	61203202	+	0	NA	Intergenic	Intergenic	-130314	ENST00000262717.9	ENSG00000101542	ENST00000538374			CDH20			protein_coding
58895	chr5	105641504	105641675	+	0	NA	Intergenic	Intergenic	-248619	ENST00000503650.1	ENSG00000251574	ENST00000659751			RP11-6N13.1			lncRNA
22070	chr4	155150758	155150929	+	0	NA	Intergenic	Intergenic	-22873	ENST00000630664.2	ENSG00000250910	ENST00000598252			AC097467.2			lncRNA
59600	chr5	169622426	169622597	+	0	NA	Intergenic	Intergenic	-14757	ENST00000648741.1	ENSG00000134516	ENST00000520181			DOCK2			protein_coding
47459	chr5	98686425	98686596	+	0	NA	Intergenic	Intergenic	7108	ENST00000511690.1	ENSG00000251553	ENST00000511690			DDX18P4			processed_pseudogene
42908	chr15	72724537	72724708	+	0	NA	TTS (ENST00000566938.5)	protein_coding-TTS (ENST00000566938.5)	1792	ENST00000562219.1	ENSG00000140463	ENST00000562084			BBS4			protein_coding
20734	chr14	64490017	64490188	+	0	NA	intron (ENST00000608382.6, intron 2 of 2)	protein_coding-intron (ENST00000394715.1, intron 5 of 5)	431	ENST00000555424.1	ENSG00000089775	ENST00000555424			ZBTB25			protein_coding
46913	chr13	69603650	69603821	+	0	NA	Intergenic	Intergenic	-195000	ENST00000424058.1	ENSG00000224640	ENST00000424058			SRSF1P1			processed_pseudogene
43011	chr7	104359585	104359756	+	0	NA	intron (ENST00000424859.7, intron 1 of 2)	protein_coding-intron (ENST00000401970.3, intron 1 of 3)	30809	ENST00000683240.1	ENSG00000187416	ENST00000401970			LHFPL3			protein_coding
43614	chr14	33962666	33962837	+	0	NA	intron (ENST00000487915.6, intron 4 of 5)	protein_coding-intron (ENST00000487915.6, intron 4 of 5)	-11670	ENST00000547327.2	ENSG00000129521	ENST00000551935			EGLN3			protein_coding
48895	chr22	18187599	18187770	+	0	NA	intron (ENST00000434390.1, intron 7 of 8)	lncRNA-intron (ENST00000434390.1, intron 7 of 8)	18231	ENST00000434390.1	ENSG00000187979	ENST00000434390			FAM230D			lncRNA
39651	chr11	113488457	113488628	+	0	NA	Intergenic	Intergenic	-12851	ENST00000540600.5	ENSG00000149295	ENST00000539420			DRD2			protein_coding
51304	chr14	36014899	36015070	+	0	NA	intron (ENST00000670721.1, intron 2 of 2)	lncRNA-intron (ENST00000550089.2, intron 3 of 4)	16404	ENST00000665409.1	ENSG00000258342	ENST00000662718			RP11-116N8.1			lncRNA
32334	chr2	188459166	188459337	+	0	NA	intron (ENST00000410051.5, intron 2 of 6)	protein_coding-intron (ENST00000359135.7, intron 2 of 11)	-63487	ENST00000476422.5	ENSG00000144366	ENST00000409927			GULP1			protein_coding
13899	chr17	35502070	35502241	+	0	NA	intron (ENST00000592908.1, intron 2 of 2)	lncRNA-intron (ENST00000592908.1, intron 2 of 2)	3937	ENST00000587542.1	ENSG00000267369	ENST00000587542			TAF5LP1			processed_pseudogene
21112	chr10	91490995	91491166	+	0	NA	intron (ENST00000446394.5, intron 12 of 21)	protein_coding-intron (ENST00000298068.10, intron 11 of 20)	6972	ENST00000371667.1	ENSG00000165338	ENST00000371667			HECTD2			protein_coding
45499	chr6	123256659	123256830	+	0	NA	intron (ENST00000334268.9, intron 35 of 40)	protein_coding-intron (ENST00000334268.9, intron 35 of 40)	-132677	ENST00000587106.6	ENSG00000235535	ENST00000628939			TRDN-AS1			lncRNA
60222	chr5	132830579	132830750	+	0	NA	promoter-TSS (ENST00000378679.8)	protein_coding-promoter-TSS (ENST00000378679.8)	-5	ENST00000440118.1	ENSG00000164403	ENST00000617339			SHROOM1			protein_coding
42895	chr5	177624562	177624733	+	0	NA	intron (ENST00000499314.6, intron 3 of 4)	transcribed_unprocessed_pseudogene-intron (ENST00000499314.6, intron 3 of 4)	6888	ENST00000499314.6	ENSG00000246596	ENST00000500444			RP11-1277A3.2			transcribed_unprocessed_pseudogene
37424	chr3	74929742	74929913	+	0	NA	Intergenic	Intergenic	-154328	ENST00000496376.1	ENSG00000241022	ENST00000496376			NIPA2P2			processed_pseudogene
60167	chr15	64869233	64869404	+	0	NA	intron (ENST00000502574.1, intron 5 of 5)	protein_coding-intron (ENST00000437723.1, intron 5 of 6)	13067	ENST00000665850.1	ENSG00000287494	ENST00000665850			CTD-2017F17.3			lncRNA
35318	chr1	107824237	107824408	+	0	NA	intron (ENST00000527011.5, intron 2 of 27)	protein_coding-intron (ENST00000370056.9, intron 2 of 26)	-3426	ENST00000524574.5	ENSG00000134215	ENST00000343258			VAV3			protein_coding
19050	chr15	74818509	74818680	+	0	NA	promoter-TSS (ENST00000565585.5)	protein_coding-promoter-TSS (ENST00000565585.5)	-873	ENST00000565585.5	ENSG00000140506	ENST00000566046			LMAN1L			protein_coding
23421	chr2	142225935	142226106	+	0	NA	Intergenic	Intergenic	-88190	ENST00000436132.1	ENSG00000244125	ENST00000436132			AC078882.1			lncRNA
51082	chr8	13409384	13409555	+	0	NA	intron (ENST00000511869.1, intron 2 of 4)	protein_coding-intron (ENST00000276297.9, intron 2 of 17)	-55939	ENST00000523876.1	ENSG00000253257	ENST00000523876			MTND4P7			processed_pseudogene
44733	chr1	195625552	195625723	+	0	NA	Intergenic	Intergenic	137788	ENST00000657207.1	ENSG00000287364	ENST00000661259			RP11-379L12.1			lncRNA
41491	chr20	31089701	31089872	+	0	NA	Intergenic	Intergenic	-167878	ENST00000400552.1	ENSG00000215547	ENST00000400552			DEFB115			protein_coding
28933	chr14	24080670	24080841	+	0	NA	TTS (ENST00000396995.1)	protein_coding-TTS (ENST00000396995.1)	1173	ENST00000396995.1	ENSG00000129535	ENST00000560550			NRL			protein_coding
1435	chr8	75697914	75698085	+	0	NA	Intergenic	Intergenic	158031	ENST00000674002.1	ENSG00000164749	ENST00000354370			HNF4G			protein_coding
60442	chr5	51655593	51655764	+	0	NA	intron (ENST00000666280.1, intron 1 of 3)	lncRNA-intron (ENST00000666280.1, intron 1 of 3)	9370	ENST00000666280.1	ENSG00000288035	ENST00000666280			CTD-2335O3.4			lncRNA
31468	chr6	18944284	18944455	+	0	NA	Intergenic	Intergenic	-199326	ENST00000402485.2	ENSG00000217379	ENST00000402485			RP11-254A17.1			processed_pseudogene
27338	chr5	90975833	90976004	+	0	NA	intron (ENST00000640815.1, intron 2 of 7)	protein_coding-intron (ENST00000405460.9, intron 84 of 89)	44768	ENST00000640369.1	ENSG00000164199	ENST00000638510			ADGRV1			protein_coding
483	chr5	34665292	34665463	+	0	NA	intron (ENST00000513974.5, intron 2 of 6)	protein_coding-intron (ENST00000265109.8, intron 1 of 17)	-8127	ENST00000507566.1	ENSG00000250234	ENST00000507566			CTD-2024P10.1			lncRNA
38527	chr16	74233270	74233441	+	0	NA	intron (ENST00000641560.1, intron 4 of 7)	lncRNA-intron (ENST00000562888.1, intron 1 of 1)	12426	ENST00000563335.1	ENSG00000260471	ENST00000563335			PPIAP49			processed_pseudogene
4145	chr12	30225817	30225988	+	0	NA	Intergenic	Intergenic	24919	ENST00000549055.1	ENSG00000257262	ENST00000549055			RP11-776A13.1			lncRNA
45066	chr18	12573391	12573562	+	0	NA	intron (ENST00000497844.6, intron 3 of 5)	protein_coding-intron (ENST00000309836.9, intron 2 of 14)	-57251	ENST00000487491.1	ENSG00000134278	ENST00000409402			SPIRE1			protein_coding
39061	chr1	118160368	118160539	+	0	NA	intron (ENST00000465053.1, intron 1 of 2)	protein_coding-intron (ENST00000336338.10, intron 1 of 48)	24770	ENST00000465053.1	ENSG00000155761	ENST00000477444			SPAG17			protein_coding
28059	chr12	74886172	74886343	+	0	NA	Intergenic	Intergenic	-134712	ENST00000549762.1	ENSG00000257434	ENST00000547040			RP11-81K13.1			lncRNA
58374	chr17	37461519	37461690	+	0	NA	promoter-TSS (ENST00000616284.1)	protein_coding-promoter-TSS (ENST00000616284.1)	-216	ENST00000616284.1	ENSG00000276234	ENST00000618662			TADA2A			protein_coding
13892	chr5	143357839	143358010	+	0	NA	intron (ENST00000652686.1, intron 1 of 8)	protein_coding-intron (ENST00000231509.7, intron 2 of 8)	17959	ENST00000625059.1	ENSG00000279679	ENST00000625059			RP11-278J6.5			TEC
1540	chr3	88198967	88199138	+	0	NA	Intergenic	Intergenic	42163	ENST00000485219.1	ENSG00000179021	ENST00000485219			C3orf38			protein_coding
38311	chr17	45697995	45698166	+	0	NA	intron (ENST00000587305.1, intron 3 of 4)	protein_coding-intron (ENST00000587305.1, intron 3 of 4)	34897	ENST00000578936.1	ENSG00000265547	ENST00000578936			RP11-293E1.2			lncRNA
42604	chr14	74127268	74127439	+	0	NA	intron (ENST00000674221.1, intron 5 of 5)	protein_coding-intron (ENST00000553404.5, intron 4 of 4)	41848	ENST00000554289.1	ENSG00000205659	ENST00000553404			LIN52			protein_coding
27069	chr13	95206474	95206645	+	0	NA	exon (ENST00000536256.3, exon 7 of 20)	protein_coding-exon (ENST00000536256.3, exon 7 of 20)	-57599	ENST00000644880.1	ENSG00000125257	ENST00000645532			ABCC4			protein_coding
57729	chr18	63509691	63509862	+	0	NA	Intergenic	Intergenic	12787	ENST00000451206.1	ENSG00000214318	ENST00000451206			ATP5MC1P6			processed_pseudogene
21855	chr2	144670980	144671151	+	0	NA	intron (ENST00000653186.1, intron 1 of 2)	lncRNA-intron (ENST00000414256.5, intron 1 of 3)	2978	ENST00000596589.5	ENSG00000226674	ENST00000630122			TEX41			lncRNA
60142	chr6	121619190	121619361	+	0	NA	Intergenic	Intergenic	21946	ENST00000401679.2	ENSG00000220326	ENST00000401679			RP11-129H15.1			processed_pseudogene
34322	chr5	174943728	174943899	+	0	NA	intron (ENST00000377300.3, intron 2 of 2)	lncRNA-intron (ENST00000377300.3, intron 2 of 2)	17272	ENST00000511864.1	ENSG00000248293	ENST00000511864			CTC-281M20.3			unprocessed_pseudogene
7983	chr22	40728344	40728515	+	0	NA	Intergenic	Intergenic	48322	ENST00000465662.1	ENSG00000128285	ENST00000381433			MCHR1			protein_coding
51957	chr3	127678661	127678832	+	0	NA	exon (ENST00000464431.1, exon 3 of 4)	protein_coding-exon (ENST00000464431.1, exon 3 of 4)	1569	ENST00000497162.1	ENSG00000114626	ENST00000483857			ABTB1			protein_coding
26892	chr5	169273553	169273724	+	0	NA	intron (ENST00000521130.1, intron 1 of 4)	protein_coding-intron (ENST00000332966.8, intron 1 of 35)	-9944	ENST00000384887.1	ENSG00000207619	ENST00000384887			MIR585			miRNA
58527	chr6	133194999	133195170	+	0	NA	Intergenic	Intergenic	44516	ENST00000401524.2	ENSG00000220113	ENST00000401524			MTCYBP4			processed_pseudogene
5218	chr13	113159317	113159488	+	0	NA	intron (ENST00000342783.5, intron 2 of 8)	protein_coding-intron (ENST00000342783.5, intron 2 of 8)	754	ENST00000375547.7	ENSG00000126231	ENST00000342783			PROZ			protein_coding
7758	chr2	183959667	183959838	+	0	NA	Intergenic	Intergenic	-37620	ENST00000653932.1	ENSG00000286807	ENST00000653932			RP11-315C24.1			lncRNA
22065	chr1	150628287	150628458	+	0	NA	intron (ENST00000638926.1, intron 1 of 3)	protein_coding-intron (ENST00000271690.12, intron 1 of 2)	744	ENST00000513281.5	ENSG00000143420	ENST00000509582			ENSA			protein_coding
42835	chr6	146670968	146671139	+	0	NA	intron (ENST00000681847.1, intron 7 of 35)	protein_coding-intron (ENST00000326929.8, intron 7 of 17)	14120	ENST00000473647.1	ENSG00000118492	ENST00000522242			ADGB			protein_coding
40959	chr9	103228231	103228402	+	0	NA	intron (ENST00000411575.5, intron 6 of 9)	lncRNA-intron (ENST00000411575.5, intron 6 of 9)	24950	ENST00000425157.2	ENSG00000225564	ENST00000425157			LINC01492			lncRNA
2080	chr2	217480383	217480554	+	0	NA	intron (ENST00000676082.1, intron 1 of 9)	lncRNA-intron (ENST00000474063.5, intron 1 of 11)	-46252	ENST00000484635.1	ENSG00000231672	ENST00000675581			DIRC3			lncRNA
23525	chr13	108958123	108958294	+	0	NA	intron (ENST00000457511.7, intron 17 of 34)	protein_coding-intron (ENST00000251041.10, intron 17 of 24)	102912	ENST00000482793.1	ENSG00000041515	ENST00000467639			MYO16			protein_coding
56679	chr4	136529543	136529714	+	0	NA	Intergenic	Intergenic	-23608	ENST00000623688.1	ENSG00000279749	ENST00000623688			RP11-625B21.1			TEC
24156	chr13	39584568	39584739	+	0	NA	intron (ENST00000648377.1, intron 2 of 13)	protein_coding-intron (ENST00000379589.4, intron 2 of 3)	18540	ENST00000379589.4	ENSG00000183722	ENST00000648377			LHFPL6			protein_coding
11996	chr6	110998101	110998272	+	0	NA	intron (ENST00000607388.1, intron 4 of 8)	protein_coding-intron (ENST00000368864.8, intron 5 of 8)	15870	ENST00000425871.1	ENSG00000197498	ENST00000425871			RPF2			protein_coding
2416	chr17	490740	490911	+	0	NA	Intergenic	Intergenic	-12346	ENST00000571282.1	ENSG00000263015	ENST00000571282			RP5-1029F21.3			lncRNA
49054	chr22	23166773	23166944	+	0	NA	Intergenic	Intergenic	-12846	ENST00000479188.5	ENSG00000186716	ENST00000478978			BCR			protein_coding
34601	chr8	60416818	60416989	+	0	NA	intron (ENST00000656656.1, intron 2 of 2)	lncRNA-intron (ENST00000476425.2, intron 2 of 2)	-2973	ENST00000531654.1	ENSG00000251396	ENST00000656414			LINC01301			lncRNA
21753	chr2	9344055	9344226	+	0	NA	intron (ENST00000641030.1, intron 5 of 10)	protein_coding-intron (ENST00000281419.8, intron 9 of 27)	-6319	ENST00000471687.1	ENSG00000151693	ENST00000484590			ASAP2			protein_coding
17627	chr2	13405776	13405947	+	0	NA	Intergenic	Intergenic	-131812	ENST00000434509.1	ENSG00000229370	ENST00000434509			AC092635.1			lncRNA
39353	chr7	38083807	38083978	+	0	NA	Intergenic	Intergenic	-58197	ENST00000447200.2	ENSG00000106483	ENST00000478975			SFRP4			protein_coding
23411	chr2	156577823	156577994	+	0	NA	intron (ENST00000464846.5, intron 1 of 3)	protein_coding-intron (ENST00000310454.10, intron 13 of 16)	-1175	ENST00000492005.1	ENSG00000115159	ENST00000409125			GPD2			protein_coding
22381	chr17	73426222	73426393	+	0	NA	intron (ENST00000479356.1, intron 5 of 32)	protein_coding-intron (ENST00000392650.8, intron 12 of 44)	11462	ENST00000479356.1	ENSG00000069188	ENST00000585283			SDK2			protein_coding
27983	chr6	153721055	153721226	+	0	NA	Intergenic	Intergenic	39693	ENST00000362376.1	ENSG00000199246	ENST00000362376			RNU6-896P			snRNA
26951	chr5	146752310	146752481	+	0	NA	intron (ENST00000520231.1, intron 1 of 1)	protein_coding-intron (ENST00000336640.10, intron 1 of 8)	-44795	ENST00000515599.1	ENSG00000248568	ENST00000515599			KRT8P48			processed_pseudogene
41452	chr13	24550676	24550847	+	0	NA	intron (ENST00000445572.5, intron 3 of 9)	transcribed_unprocessed_pseudogene-intron (ENST00000445572.5, intron 3 of 9)	-9041	ENST00000657093.1	ENSG00000287376	ENST00000657093			RP11-556N21.6			lncRNA
30771	chr6	75840942	75841113	+	0	NA	intron (ENST00000672093.1, intron 7 of 33)	protein_coding-intron (ENST00000369975.6, intron 8 of 31)	23479	ENST00000672093.1	ENSG00000196586	ENST00000662603			MYO6			protein_coding
19132	chrX	149738976	149739147	+	0	NA	Intergenic	Intergenic	-18736	ENST00000422068.1	ENSG00000228833	ENST00000422068			RP5-1014O16.9			unprocessed_pseudogene
12911	chr2	104959869	104960040	+	0	NA	intron (ENST00000456519.2, intron 1 of 2)	lncRNA-intron (ENST00000456519.2, intron 1 of 2)	31151	ENST00000663378.1	ENSG00000287135	ENST00000663378			RP11-350B7.1			lncRNA
4536	chr1	52876026	52876197	+	0	NA	intron (ENST00000612017.4, intron 7 of 13)	protein_coding-intron (ENST00000371528.2, intron 8 of 13)	5619	ENST00000446786.2	ENSG00000242391	ENST00000446786			RP4-631H13.2			lncRNA
37703	chr15	66075036	66075207	+	0	NA	intron (ENST00000422354.5, intron 5 of 22)	protein_coding-intron (ENST00000288745.7, intron 3 of 20)	34888	ENST00000580794.1	ENSG00000263512	ENST00000580794			MIR4311			miRNA
27553	chr17	15241316	15241487	+	0	NA	intron (ENST00000494511.7, intron 1 of 2)	protein_coding-intron (ENST00000312280.9, intron 3 of 4)	-9479	ENST00000676002.1	ENSG00000109099	ENST00000676161			PMP22			protein_coding
12431	chr6	10014101	10014272	+	0	NA	intron (ENST00000485268.1, intron 2 of 4)	transcribed_unitary_pseudogene-intron (ENST00000472329.5, intron 1 of 7)	-36587	ENST00000491508.1	ENSG00000181355	ENST00000460066			OFCC1			transcribed_unitary_pseudogene
23437	chrX	39903933	39904104	+	0	NA	Intergenic	Intergenic	-4291	ENST00000649640.1	ENSG00000285709	ENST00000649640			RP13-126P21.3			lncRNA
41443	chr5	78409323	78409494	+	0	NA	intron (ENST00000621999.5, intron 2 of 8)	protein_coding-intron (ENST00000510030.2, intron 2 of 3)	-7195	ENST00000320280.8	ENSG00000085365	ENST00000511551			SCAMP1			protein_coding
22704	chr8	122727584	122727755	+	0	NA	intron (ENST00000670139.1, intron 1 of 3)	lncRNA-intron (ENST00000670139.1, intron 1 of 3)	6135	ENST00000670139.1	ENSG00000253819	ENST00000663430			LINC01151			lncRNA
10863	chr5	131865613	131865784	+	0	NA	intron (ENST00000413683.5, intron 27 of 30)	protein_coding-intron (ENST00000413683.5, intron 27 of 30)	13322	ENST00000439905.5	ENSG00000239642	ENST00000442687			MEIKIN			protein_coding
49803	chr8	29538955	29539126	+	0	NA	Intergenic	Intergenic	-9131	ENST00000522028.1	ENSG00000253182	ENST00000522028			RP11-486M23.2			lncRNA
22641	chr11	85970947	85971118	+	0	NA	intron (ENST00000530692.5, intron 8 of 9)	protein_coding-intron (ENST00000356360.9, intron 18 of 18)	5973	ENST00000526548.3	ENSG00000073921	ENST00000529016			PICALM			protein_coding
24751	chr12	47778172	47778343	+	0	NA	promoter-TSS (ENST00000461620.1)	protein_coding-promoter-TSS (ENST00000461620.1)	-98	ENST00000461620.1	ENSG00000211584	ENST00000442218			SLC48A1			protein_coding
20924	chr3	168201165	168201336	+	0	NA	Intergenic	Intergenic	-48272	ENST00000502332.5	ENSG00000206120	ENST00000511230			EGFEM1P			transcribed_unitary_pseudogene
40602	chr2	148772273	148772444	+	0	NA	intron (ENST00000258484.11, intron 10 of 13)	protein_coding-intron (ENST00000258484.11, intron 10 of 13)	18463	ENST00000491099.1	ENSG00000135999	ENST00000397424			EPC2			protein_coding
1409	chr8	50579270	50579441	+	0	NA	intron (ENST00000642286.1, intron 14 of 20)	protein_coding-intron (ENST00000517473.5, intron 11 of 16)	26305	ENST00000524004.5	ENSG00000147481	ENST00000642720			SNTG1			protein_coding
59025	chrX	130429108	130429279	+	0	NA	Intergenic	Intergenic	17990	ENST00000487274.1	ENSG00000134597	ENST00000370947			RBMX2			protein_coding
34956	chr3	169541802	169541973	+	0	NA	intron (ENST00000651503.2, intron 1 of 16)	protein_coding-intron (ENST00000485957.1, intron 1 of 2)	-57807	ENST00000418623.1	ENSG00000213178	ENST00000418623			RPL22P1			processed_pseudogene
5895	chr3	107370973	107371144	+	0	NA	intron (ENST00000593837.1, intron 1 of 2)	lncRNA-intron (ENST00000593837.1, intron 1 of 2)	-6381	ENST00000261058.3	ENSG00000138483	ENST00000261058			CCDC54			protein_coding
43940	chr5	126927890	126928061	+	0	NA	intron (ENST00000308660.6, intron 1 of 4)	protein_coding-intron (ENST00000308660.6, intron 1 of 4)	-9747	ENST00000515241.1	ENSG00000173926	ENST00000504239			MARCHF3			protein_coding
42359	chr3	156900395	156900566	+	0	NA	intron (ENST00000491763.1, intron 3 of 4)	protein_coding-intron (ENST00000356539.8, intron 3 of 12)	-20187	ENST00000495252.1	ENSG00000197980	ENST00000491763			LEKR1			protein_coding
24887	chr4	126025368	126025539	+	0	NA	Intergenic	Intergenic	-38675	ENST00000670367.1	ENSG00000251649	ENST00000655624			LINC02379			lncRNA
60428	chr2	160404085	160404256	+	0	NA	intron (ENST00000428519.1, intron 1 of 5)	protein_coding-intron (ENST00000348849.8, intron 1 of 13)	3712	ENST00000585005.1	ENSG00000283734	ENST00000585005			MIR4785			miRNA
33889	chr2	234404542	234404713	+	0	NA	Intergenic	Intergenic	-33701	ENST00000418025.1	ENSG00000228162	ENST00000418025			AC097713.3			lncRNA
29234	chr14	31014293	31014464	+	0	NA	TTS (ENST00000385217.1)	miRNA-TTS (ENST00000385217.1)	364	ENST00000385217.1	ENSG00000207952	ENST00000385217			MIR624			miRNA
47045	chr1	193342539	193342710	+	0	NA	intron (ENST00000420807.1, intron 1 of 3)	lncRNA-intron (ENST00000420807.1, intron 1 of 3)	-2946	ENST00000668188.1	ENSG00000232077	ENST00000420807			LINC01031			lncRNA
42467	chr3	18172823	18172994	+	0	NA	intron (ENST00000414318.2, intron 1 of 8)	protein_coding-intron (ENST00000414318.2, intron 1 of 8)	159253	ENST00000624232.1	ENSG00000274840	ENST00000616960			RP11-320G10.1			lncRNA
34270	chr5	79542742	79542913	+	0	NA	Intergenic	Intergenic	7974	ENST00000384661.1	ENSG00000207391	ENST00000384661			Y_RNA			misc_RNA
13105	chr10	50037342	50037513	+	0	NA	intron (ENST00000649244.1, intron 8 of 8)	transcribed_unprocessed_pseudogene-intron (ENST00000456967.5, intron 6 of 6)	-10064	ENST00000457608.1	ENSG00000226631	ENST00000457608			SLC9A3P3			processed_pseudogene
45772	chr7	80334860	80335031	+	0	NA	intron (ENST00000598433.5, intron 3 of 6)	lncRNA-intron (ENST00000598433.5, intron 3 of 6)	16692	ENST00000466169.3	ENSG00000240347	ENST00000466169			RN7SL35P			misc_RNA
45507	chr15	43313536	43313707	+	0	NA	Intergenic	Intergenic	-11366	ENST00000452443.3	ENSG00000159495	ENST00000452443			TGM7			protein_coding
39144	chr3	67716045	67716216	+	0	NA	intron (ENST00000658269.1, intron 4 of 4)	lncRNA-intron (ENST00000464420.6, intron 3 of 3)	47883	ENST00000496640.2	ENSG00000241316	ENST00000656446			SUCLG2-AS1			lncRNA
37756	chr2	175969752	175969923	+	0	NA	TTS (ENST00000392540.6)	protein_coding-TTS (ENST00000392540.6)	-22327	ENST00000431754.1	ENSG00000144320	ENST00000445472			LNPK			protein_coding
17227	chr19	23833788	23833959	+	0	NA	TTS (ENST00000472297.2)	transcribed_unprocessed_pseudogene-TTS (ENST00000472297.2)	6711	ENST00000484897.3	ENSG00000225178	ENST00000484897			RPSAP58			processed_pseudogene
36646	chr2	157891380	157891551	+	0	NA	intron (ENST00000605860.5, intron 1 of 9)	protein_coding-intron (ENST00000605860.5, intron 1 of 9)	13782	ENST00000604340.1	ENSG00000270557	ENST00000604340			RP11-546J1.1			lncRNA
1088	chr9	130605793	130605964	+	0	NA	intron (ENST00000465949.1, intron 2 of 4)	protein_coding-intron (ENST00000319725.10, intron 2 of 18)	-14536	ENST00000487406.2	ENSG00000107164	ENST00000319725			FUBP3			protein_coding
58598	chr20	53611406	53611577	+	0	NA	intron (ENST00000444112.1, intron 1 of 2)	lncRNA-intron (ENST00000444112.1, intron 1 of 2)	-1584	ENST00000540425.1	ENSG00000171940	ENST00000431687			ZNF217			protein_coding
39362	chr5	44303588	44303759	+	0	NA	exon (ENST00000264664.5, exon 3 of 3)	protein_coding-exon (ENST00000264664.5, exon 3 of 3)	-85059	ENST00000502457.1	ENSG00000248464	ENST00000502457			FGF10-AS1			lncRNA
41636	chr13	23707251	23707422	+	0	NA	Intergenic	Intergenic	49494	ENST00000464194.3	ENSG00000027001	ENST00000464194			MIPEP			protein_coding
52910	chr4	110093910	110094081	+	0	NA	intron (ENST00000514184.5, intron 3 of 5)	protein_coding-intron (ENST00000302274.8, intron 2 of 3)	-23741	ENST00000582762.2	ENSG00000263940	ENST00000582762			RN7SL275P			misc_RNA
979	chr9	125642228	125642399	+	0	NA	intron (ENST00000420643.5, intron 1 of 7)	protein_coding-intron (ENST00000265960.8, intron 4 of 11)	8104	ENST00000420643.5	ENSG00000119487	ENST00000473837			MAPKAP1			protein_coding
15060	chr11	37697563	37697734	+	0	NA	Intergenic	Intergenic	4572	ENST00000516029.1	ENSG00000251838	ENST00000516029			ENSG10010134776.1			snoRNA
709	chr2	7558598	7558769	+	0	NA	Intergenic	Intergenic	-18158	ENST00000408328.1	ENSG00000221255	ENST00000408328			RNU6ATAC37P			snRNA
48559	chr14	100495395	100495566	+	0	NA	intron (ENST00000557710.5, intron 2 of 4)	protein_coding-intron (ENST00000335290.10, intron 4 of 6)	7936	ENST00000517266.1	ENSG00000253075	ENST00000517266			RN7SKP92			misc_RNA
24272	chr15	96620875	96621046	+	0	NA	Intergenic	Intergenic	69579	ENST00000559699.2	ENSG00000259340	ENST00000559699			CTD-2027G2.1			processed_pseudogene
49630	chr13	75371626	75371797	+	0	NA	intron (ENST00000431480.6, intron 1 of 19)	protein_coding-intron (ENST00000377625.6, intron 1 of 18)	-4696	ENST00000648194.1	ENSG00000136111	ENST00000488955			TBC1D4			protein_coding
56434	chr14	42878953	42879124	+	0	NA	Intergenic	Intergenic	-70926	ENST00000553339.1	ENSG00000258934	ENST00000553339			YWHAQP1			processed_pseudogene
40081	chr6	162942620	162942791	+	0	NA	intron (ENST00000534958.5, intron 1 of 3)	protein_coding-intron (ENST00000337019.7, intron 3 of 6)	14843	ENST00000404178.1	ENSG00000217557	ENST00000404178			RP11-157L10.1			processed_pseudogene
26463	chr6	136797845	136798016	+	0	NA	Intergenic	Intergenic	-5453	ENST00000359015.5	ENSG00000197442	ENST00000463140			MAP3K5			protein_coding
29007	chr14	94053786	94053957	+	0	NA	promoter-TSS (ENST00000556635.1)	protein_coding-promoter-TSS (ENST00000556635.1)	-493	ENST00000556635.1	ENSG00000089737	ENST00000555054			DDX24			protein_coding
51205	chr1	176154871	176155042	+	0	NA	intron (ENST00000367667.5, intron 3 of 17)	protein_coding-intron (ENST00000308769.12, intron 5 of 18)	-19874	ENST00000459744.5	ENSG00000143207	ENST00000367669			COP1			protein_coding
54387	chr10	96625336	96625507	+	0	NA	intron (ENST00000371110.6, intron 9 of 15)	protein_coding-intron (ENST00000339364.10, intron 10 of 16)	-3714	ENST00000456516.1	ENSG00000227032	ENST00000456516			RPS2P36			processed_pseudogene
42769	chr7	110796506	110796677	+	0	NA	intron (ENST00000489381.1, intron 2 of 3)	protein_coding-intron (ENST00000331762.7, intron 6 of 6)	-70766	ENST00000451832.1	ENSG00000228540	ENST00000451832			AC073326.3			lncRNA
26039	chr18	70911822	70911993	+	0	NA	Intergenic	Intergenic	99583	ENST00000584078.1	ENSG00000265781	ENST00000584078			RP11-384E22.1			lncRNA
11106	chr11	130051258	130051429	+	0	NA	Intergenic	Intergenic	10978	ENST00000527151.2	ENSG00000255535	ENST00000527151			RP11-679I18.4			processed_pseudogene
45671	chr7	13090485	13090656	+	0	NA	intron (ENST00000638964.1, intron 1 of 5)	lncRNA-intron (ENST00000638964.1, intron 1 of 5)	-10821	ENST00000443947.1	ENSG00000229618	ENST00000669103			AC011288.2			lncRNA
60307	chr4	70312018	70312189	+	0	NA	Intergenic	Intergenic	-22878	ENST00000273936.6	ENSG00000145309	ENST00000273936			CABS1			protein_coding
43157	chr2	39952105	39952276	+	0	NA	intron (ENST00000630783.2, intron 2 of 3)	lncRNA-intron (ENST00000418854.1, intron 2 of 2)	23080	ENST00000425555.1	ENSG00000235653	ENST00000425555			AC007253.1			processed_pseudogene
40548	chrX	17741592	17741763	+	0	NA	intron (ENST00000419185.1, intron 1 of 4)	protein_coding-intron (ENST00000380041.8, intron 1 of 7)	-2192	ENST00000487842.1	ENSG00000047634	ENST00000427362			SCML1			protein_coding
10381	chr16	75048553	75048724	+	0	NA	intron (ENST00000564320.1, intron 2 of 5)	protein_coding-intron (ENST00000320619.10, intron 1 of 5)	46341	ENST00000568511.1	ENSG00000186187	ENST00000568511			ZNRF1			protein_coding
50671	chr7	113316982	113317153	+	0	NA	Intergenic	Intergenic	-98622	ENST00000605636.1	ENSG00000270997	ENST00000605636			RP11-703P11.1			processed_pseudogene
40819	chr4_gl000194_random	7689	7860	+	0	NA	NA	NA	NA	NA
31075	chr2	54828807	54828978	+	0	NA	intron (ENST00000673912.1, intron 6 of 42)	protein_coding-intron (ENST00000356458.7, intron 6 of 41)	-21397	ENST00000516698.1	ENSG00000252507	ENST00000516698			RNU7-81P			snRNA
3764	chr1	92192445	92192616	+	0	NA	Intergenic	Intergenic	3293	ENST00000609675.1	ENSG00000273487	ENST00000609675			RP4-621B10.8			lncRNA
1707	chr4	188699832	188700003	+	0	NA	Intergenic	Intergenic	-13727	ENST00000621839.1	ENSG00000275826	ENST00000621839			RP11-756P10.7			processed_pseudogene
43385	chr2	104596638	104596809	+	0	NA	intron (ENST00000659877.1, intron 2 of 2)	lncRNA-intron (ENST00000659877.1, intron 2 of 2)	13571	ENST00000438566.1	ENSG00000236109	ENST00000659877			AC013402.3			lncRNA
34755	chr4	28182475	28182646	+	0	NA	Intergenic	Intergenic	-43409	ENST00000668598.1	ENSG00000286321	ENST00000668598			RP11-261K4.1			lncRNA
30555	chr12	107257694	107257865	+	0	NA	Intergenic	Intergenic	-13615	ENST00000552169.1	ENSG00000257444	ENST00000552169			SETP7			processed_pseudogene
32614	chr4	120514286	120514457	+	0	NA	intron (ENST00000653046.1, intron 2 of 2)	lncRNA-intron (ENST00000653046.1, intron 2 of 2)	-124719	ENST00000506100.1	ENSG00000249409	ENST00000505556			RP11-501E14.1			lncRNA
54438	chr5	67303008	67303179	+	0	NA	Intergenic	Intergenic	35071	ENST00000515077.1	ENSG00000251206	ENST00000515077			CTD-2187J20.1			lncRNA
49391	chr5	139651418	139651589	+	0	NA	intron (ENST00000512816.1, intron 1 of 1)	protein_coding-intron (ENST00000302517.8, intron 1 of 2)	514	ENST00000512816.1	ENSG00000171604	ENST00000502336			CXXC5			protein_coding
46436	chr9	115635447	115635618	+	0	NA	intron (ENST00000645745.1, intron 4 of 5)	lncRNA-intron (ENST00000645745.1, intron 4 of 5)	-98860	ENST00000619197.1	ENSG00000274755	ENST00000619197			U2			snRNA
23398	chr6	120193867	120194038	+	0	NA	Intergenic	Intergenic	178773	ENST00000579460.1	ENSG00000265725	ENST00000579460			MIR3144			miRNA
8038	chr17	79551078	79551249	+	0	NA	Intergenic	Intergenic	-35015	ENST00000580155.5	ENSG00000167281	ENST00000583458			RBFOX3			protein_coding
17110	chr12	100091815	100091986	+	0	NA	intron (ENST00000356828.7, intron 7 of 12)	protein_coding-intron (ENST00000279907.12, intron 7 of 20)	990	ENST00000550544.5	ENSG00000111647	ENST00000547504			UHRF1BP1L			protein_coding
10457	chr5	77868305	77868476	+	0	NA	intron (ENST00000522370.1, intron 1 of 3)	protein_coding-intron (ENST00000522370.1, intron 1 of 3)	390	ENST00000522370.1	ENSG00000171530	ENST00000520361			TBCA			protein_coding
6189	chr3	17673275	17673446	+	0	NA	promoter-TSS (ENST00000473612.1)	protein_coding-promoter-TSS (ENST00000473612.1)	-685	ENST00000473612.1	ENSG00000131374	ENST00000473612			TBC1D5			protein_coding
28955	chr18	23910490	23910661	+	0	NA	intron (ENST00000649721.1, intron 28 of 47)	protein_coding-intron (ENST00000269217.11, intron 18 of 37)	11838	ENST00000586709.1	ENSG00000053747	ENST00000585600			LAMA3			protein_coding
2517	chr5	75886064	75886235	+	0	NA	Intergenic	Intergenic	-24416	ENST00000503900.1	ENSG00000248684	ENST00000503900			BIN2P2			processed_pseudogene
28533	chr7	120983728	120983899	+	0	NA	Intergenic	Intergenic	-2260	ENST00000365355.1	ENSG00000202225	ENST00000365355			RNA5SP240			rRNA_pseudogene
7547	chr2	188220313	188220484	+	0	NA	intron (ENST00000632331.1, intron 1 of 4)	lncRNA-intron (ENST00000434418.2, intron 1 of 3)	-6791	ENST00000392363.2	ENSG00000213115	ENST00000392363			AC104131.1			processed_pseudogene
26752	chr8	116632625	116632796	+	0	NA	Intergenic	Intergenic	25065	ENST00000520289.1	ENSG00000147677	ENST00000521861			EIF3H			protein_coding
57090	chr13	43579628	43579799	+	0	NA	intron (ENST00000261488.10, intron 2 of 16)	protein_coding-intron (ENST00000261488.10, intron 2 of 16)	35795	ENST00000444442.1	ENSG00000233821	ENST00000444442			ENOX1-AS1			lncRNA
34477	chr13	96377516	96377687	+	0	NA	intron (ENST00000376705.4, intron 1 of 1)	protein_coding-intron (ENST00000376705.4, intron 1 of 1)	-49628	ENST00000635771.1	ENSG00000283487	ENST00000635771			MIR4501			miRNA
44873	chr4	29082101	29082272	+	0	NA	Intergenic	Intergenic	35595	ENST00000514855.1	ENSG00000249228	ENST00000514855			RP11-769N22.1			lncRNA
19591	chr16	290090	290261	+	0	NA	exon (ENST00000461023.5, exon 7 of 8)	protein_coding-exon (ENST00000461023.5, exon 7 of 8)	3361	ENST00000457798.1	ENSG00000103126	ENST00000481769			AXIN1			protein_coding
24668	chr8	103938681	103938852	+	0	NA	intron (ENST00000668113.1, intron 15 of 25)	protein_coding-intron (ENST00000262231.14, intron 10 of 20)	23253	ENST00000512598.5	ENSG00000176406	ENST00000512598			RIMS2			protein_coding
21151	chr2	236239752	236239923	+	0	NA	intron (ENST00000430053.1, intron 1 of 2)	protein_coding-intron (ENST00000430053.1, intron 1 of 2)	1683	ENST00000645891.1	ENSG00000182177	ENST00000447030			ASB18			protein_coding
20635	chr11	132263701	132263872	+	0	NA	intron (ENST00000683400.1, intron 4 of 8)	protein_coding-intron (ENST00000374784.5, intron 3 of 5)	-20516	ENST00000421651.1	ENSG00000238262	ENST00000421651			NTM-IT			lncRNA
55730	chr3	17081076	17081247	+	0	NA	intron (ENST00000615277.5, intron 5 of 5)	protein_coding-intron (ENST00000419842.1, intron 4 of 4)	-36969	ENST00000414844.2	ENSG00000226441	ENST00000414844			PLCL2-AS1			lncRNA
16934	chr16	67372528	67372699	+	0	NA	TTS (ENST00000567211.5)	protein_coding-TTS (ENST00000567211.5)	7470	ENST00000569121.1	ENSG00000159708	ENST00000569228			LRRC36			protein_coding
15095	chr2	223911686	223911857	+	0	NA	intron (ENST00000650969.1, intron 3 of 16)	protein_coding-intron (ENST00000233055.9, intron 3 of 11)	-12495	ENST00000493001.1	ENSG00000085449	ENST00000493001			WDFY1			protein_coding
9882	chr8	93957790	93957961	+	0	NA	promoter-TSS (ENST00000466433.1)	processed_pseudogene-promoter-TSS (ENST00000466433.1)	-184	ENST00000466433.1	ENSG00000240509	ENST00000466433			RPL34P18			processed_pseudogene
28774	chrX	96795254	96795425	+	0	NA	intron (ENST00000373054.5, intron 5 of 27)	protein_coding-intron (ENST00000324765.13, intron 4 of 26)	-88569	ENST00000373040.4	ENSG00000204086	ENST00000373040			RPA4			protein_coding
40677	chrX	129035294	129035465	+	0	NA	intron (ENST00000660383.1, intron 4 of 10)	lncRNA-intron (ENST00000653849.1, intron 5 of 6)	7804	ENST00000458202.1	ENSG00000234592	ENST00000458202			TJAP1P1			processed_pseudogene
22647	chr11	30939890	30940061	+	0	NA	intron (ENST00000684477.1, intron 21 of 38)	protein_coding-intron (ENST00000406071.6, intron 2 of 19)	-14567	ENST00000444572.6	ENSG00000170959	ENST00000303697			DCDC1			protein_coding
19589	chr7	95772967	95773138	+	0	NA	intron (ENST00000630942.2, intron 1 of 15)	protein_coding-intron (ENST00000324972.10, intron 1 of 16)	448	ENST00000413338.5	ENSG00000158560	ENST00000437599			DYNC1I1			protein_coding
603	chr20	56647133	56647304	+	0	NA	Intergenic	Intergenic	16984	ENST00000416606.1	ENSG00000087510	ENST00000416606			TFAP2C			protein_coding
46528	chr9	12653971	12654142	+	0	NA	Intergenic	Intergenic	-31383	ENST00000473763.1	ENSG00000107165	ENST00000459790			TYRP1			protein_coding
8009	chr9	82235415	82235586	+	0	NA	intron (ENST00000637606.1, intron 1 of 9)	transcribed_unprocessed_pseudogene-intron (ENST00000637606.1, intron 1 of 9)	-37256	ENST00000585998.1	ENSG00000228430	ENST00000585454			RP11-15B24.5			transcribed_unprocessed_pseudogene
25522	chr12	76178534	76178705	+	0	NA	Intergenic	Intergenic	39052	ENST00000517049.1	ENSG00000252858	ENST00000517049			RNU6-1271P			snRNA
90	chr3	143180704	143180875	+	0	NA	Intergenic	Intergenic	4462	ENST00000493219.2	ENSG00000244171	ENST00000493219			PBX2P1			processed_pseudogene
54847	chr1	217759938	217760109	+	0	NA	intron (ENST00000492747.2, intron 3 of 5)	protein_coding-intron (ENST00000366933.5, intron 6 of 10)	22179	ENST00000492747.2	ENSG00000162814	ENST00000492747			SPATA17			protein_coding
4712	chr17	69449594	69449765	+	0	NA	intron (ENST00000590474.7, intron 1 of 11)	protein_coding-intron (ENST00000359094.7, intron 1 of 11)	16595	ENST00000624645.1	ENSG00000278972	ENST00000624645			CTD-3022L24.1			TEC
54225	chr5	61573251	61573422	+	0	NA	Intergenic	Intergenic	-37088	ENST00000671203.1	ENSG00000178722	ENST00000668566			C5orf64			lncRNA
16141	chr5	153573950	153574121	+	0	NA	intron (ENST00000520966.1, intron 1 of 4)	protein_coding-intron (ENST00000285900.10, intron 2 of 15)	807	ENST00000520966.1	ENSG00000155511	ENST00000517469			GRIA1			protein_coding
16385	chr9	87674848	87675019	+	0	NA	intron (ENST00000622514.4, intron 19 of 25)	protein_coding-intron (ENST00000358077.9, intron 19 of 25)	6480	ENST00000497743.1	ENSG00000196730	ENST00000494010			DAPK1			protein_coding
9717	chr6	87432909	87433080	+	0	NA	intron (ENST00000507897.5, intron 10 of 15)	protein_coding-intron (ENST00000296885.7, intron 10 of 10)	-3697	ENST00000506888.5	ENSG00000213204	ENST00000513191			RP3-382I10.7			protein_coding
28043	chr19	7294280	7294451	+	0	NA	promoter-TSS (ENST00000302850.10)	protein_coding-promoter-TSS (ENST00000302850.10)	49	ENST00000302850.10	ENSG00000171105	ENST00000593970			INSR			protein_coding
22162	chr4	35112309	35112480	+	0	NA	Intergenic	Intergenic	-146050	ENST00000458842.1	ENSG00000238694	ENST00000458842			ENSG10010135304.1			snoRNA
25095	chr11	90042982	90043153	+	0	NA	Intergenic	Intergenic	-6878	ENST00000533949.1	ENSG00000254803	ENST00000533949			RP11-529A4.9			processed_pseudogene
55162	chr4	105766337	105766508	+	0	NA	intron (ENST00000504955.1, intron 2 of 3)	protein_coding-intron (ENST00000360505.9, intron 5 of 11)	48796	ENST00000503409.1	ENSG00000138780	ENST00000510865			GSTCD			protein_coding
39959	chr7	110743275	110743446	+	0	NA	intron (ENST00000489381.1, intron 2 of 3)	protein_coding-intron (ENST00000331762.7, intron 6 of 6)	-17535	ENST00000451832.1	ENSG00000228540	ENST00000451832			AC073326.3			lncRNA
56733	chr7	137988806	137988977	+	0	NA	intron (ENST00000620715.4, intron 1 of 4)	protein_coding-intron (ENST00000330387.11, intron 1 of 11)	12936	ENST00000616381.4	ENSG00000182158	ENST00000620715			CREB3L2			protein_coding
41030	chr16	25309915	25310086	+	0	NA	Intergenic	Intergenic	52048	ENST00000612792.1	ENSG00000274925	ENST00000612792			ZKSCAN2-DT			lncRNA
12522	chr2	166370552	166370723	+	0	NA	intron (ENST00000452182.2, intron 1 of 10)	protein_coding-intron (ENST00000303354.11, intron 1 of 26)	5264	ENST00000303354.11	ENSG00000169432	ENST00000642356			SCN9A			protein_coding
17665	chr13	39887157	39887328	+	0	NA	Intergenic	Intergenic	-30015	ENST00000391251.1	ENSG00000212553	ENST00000391251			SNORD116			snoRNA
16338	chr4	37026815	37026986	+	0	NA	Intergenic	Intergenic	8645	ENST00000624352.1	ENSG00000261761	ENST00000562049			LINC02616			lncRNA
41078	chr9	5548675	5548846	+	0	NA	intron (ENST00000397747.5, intron 3 of 6)	protein_coding-intron (ENST00000397747.5, intron 3 of 6)	-35730	ENST00000443792.1	ENSG00000231509	ENST00000443792			RP11-574F11.3			lncRNA
51676	chr22	30360031	30360202	+	0	NA	intron (ENST00000445005.5, intron 1 of 3)	protein_coding-intron (ENST00000338306.8, intron 1 of 11)	3002	ENST00000475975.5	ENSG00000187860	ENST00000482413			CCDC157			protein_coding
29538	chr10	8696246	8696417	+	0	NA	Intergenic	Intergenic	-27679	ENST00000605632.1	ENSG00000270234	ENST00000605632			RP11-575N15.1			processed_pseudogene
27524	chr4	83103744	83103915	+	0	NA	intron (ENST00000515389.5, intron 1 of 2)	protein_coding-intron (ENST00000311507.9, intron 3 of 4)	6014	ENST00000411416.6	ENSG00000145287	ENST00000509973			PLAC8			protein_coding
25797	chr15	67301937	67302108	+	0	NA	intron (ENST00000669759.1, intron 1 of 1)	lncRNA-intron (ENST00000669759.1, intron 1 of 1)	22540	ENST00000560790.1	ENSG00000103599	ENST00000629425			IQCH			protein_coding
16747	chr16	17622457	17622628	+	0	NA	Intergenic	Intergenic	-81557	ENST00000568026.1	ENSG00000260945	ENST00000568026			RP11-916L7.1			lncRNA
43838	chr9	115060865	115061036	+	0	NA	intron (ENST00000341037.8, intron 11 of 24)	protein_coding-intron (ENST00000341037.8, intron 11 of 24)	-1211	ENST00000635336.1	ENSG00000041982	ENST00000544972			TNC			protein_coding
29792	chr2	152482393	152482564	+	0	NA	intron (ENST00000288670.14, intron 1 of 25)	protein_coding-intron (ENST00000288670.14, intron 1 of 25)	-29587	ENST00000670244.1	ENSG00000287085	ENST00000670244			RP11-173H9.2			lncRNA
17644	chr2	71051933	71052104	+	0	NA	intron (ENST00000434990.1, intron 1 of 3)	lncRNA-intron (ENST00000434990.1, intron 1 of 3)	-3509	ENST00000456741.1	ENSG00000234896	ENST00000456741			OR7E62P			unprocessed_pseudogene
24345	chr2	44627944	44628115	+	0	NA	intron (ENST00000378494.8, intron 3 of 10)	protein_coding-intron (ENST00000378494.8, intron 3 of 10)	-48565	ENST00000477830.1	ENSG00000143919	ENST00000428993			CAMKMT			protein_coding
30271	chr4	142972157	142972328	+	0	NA	intron (ENST00000507826.1, intron 1 of 2)	lncRNA-intron (ENST00000507826.1, intron 1 of 2)	-72844	ENST00000512793.1	ENSG00000251300	ENST00000512793			RP11-54P19.1			processed_pseudogene
20061	chr1	45780263	45780434	+	0	NA	promoter-TSS (ENST00000463059.1)	processed_pseudogene-promoter-TSS (ENST00000463059.1)	-929	ENST00000463059.1	ENSG00000236111	ENST00000463059			RP11-630I5.1			processed_pseudogene
48328	chr7	140597012	140597183	+	0	NA	intron (ENST00000475837.1, intron 1 of 4)	protein_coding-intron (ENST00000275884.10, intron 2 of 18)	5415	ENST00000461883.5	ENSG00000146966	ENST00000475837			DENND2A			protein_coding
29227	chr8	95566456	95566627	+	0	NA	intron (ENST00000655917.1, intron 3 of 4)	lncRNA-intron (ENST00000517437.1, intron 1 of 3)	-32573	ENST00000365242.1	ENSG00000202112	ENST00000365242			RNU6-690P			snRNA
53740	chr14	61483454	61483625	+	0	NA	intron (ENST00000536400.5, intron 1 of 5)	protein_coding-intron (ENST00000332981.11, intron 9 of 13)	-1996	ENST00000640011.1	ENSG00000027075	ENST00000555542			PRKCH			protein_coding
28221	chr15	65203345	65203516	+	0	NA	exon (ENST00000261883.6, exon 7 of 9)	protein_coding-exon (ENST00000261883.6, exon 7 of 9)	8043	ENST00000261883.6	ENSG00000138615	ENST00000261883			CILP			protein_coding
30636	chr6	89381896	89382067	+	0	NA	intron (ENST00000359203.3, intron 1 of 5)	protein_coding-intron (ENST00000359203.3, intron 1 of 5)	-29259	ENST00000435041.3	ENSG00000198833	ENST00000435041			UBE2J1			protein_coding
37894	chr2	39564426	39564597	+	0	NA	intron (ENST00000449569.6, intron 6 of 6)	lncRNA-intron (ENST00000415640.1, intron 1 of 2)	45872	ENST00000415640.1	ENSG00000231312	ENST00000667600			MAP4K3-DT			lncRNA
58044	chr7	33154488	33154659	+	0	NA	exon (ENST00000671871.1, exon 4 of 24)	protein_coding-exon (ENST00000671871.1, exon 4 of 24)	-3065	ENST00000442858.1	ENSG00000122507	ENST00000671963			BBS9			protein_coding
27829	chr3	136106838	136107009	+	0	NA	TTS (ENST00000469270.1)	protein_coding-TTS (ENST00000469270.1)	4820	ENST00000469270.1	ENSG00000073711	ENST00000447251			PPP2R3A			protein_coding
11218	chr11	95073035	95073206	+	0	NA	Intergenic	Intergenic	5062	ENST00000638426.1	ENSG00000263465	ENST00000587424			SRSF8			protein_coding
7145	chr13	60426966	60427137	+	0	NA	intron (ENST00000648252.1, intron 3 of 15)	protein_coding-intron (ENST00000196169.7, intron 1 of 13)	-6996	ENST00000621840.4	ENSG00000083544	ENST00000196169			TDRD3			protein_coding
32651	chr2	205736402	205736573	+	0	NA	intron (ENST00000417189.5, intron 8 of 9)	protein_coding-intron (ENST00000272849.7, intron 7 of 15)	-3449	ENST00000478054.1	ENSG00000118257	ENST00000417189			NRP2			protein_coding
26592	chr9	111874000	111874171	+	0	NA	Intergenic	Intergenic	-22729	ENST00000374279.4	ENSG00000148154	ENST00000474306			UGCG			protein_coding
42632	chr3	161913725	161913896	+	0	NA	Intergenic	Intergenic	-91902	ENST00000497285.1	ENSG00000240354	ENST00000497285			RP11-774I5.1			lncRNA
11036	chr17	54244413	54244584	+	0	NA	intron (ENST00000652614.1, intron 1 of 2)	lncRNA-intron (ENST00000652614.1, intron 1 of 2)	121136	ENST00000652614.1	ENSG00000285939	ENST00000652614			RP11-213B3.1			lncRNA
46491	chr16	5563391	5563562	+	0	NA	intron (ENST00000641259.1, intron 2 of 19)	protein_coding-intron (ENST00000569895.3, intron 2 of 6)	52734	ENST00000566218.2	ENSG00000260338	ENST00000662976			LINC01570			lncRNA
52938	chr18	53643980	53644151	+	0	NA	Intergenic	Intergenic	-38340	ENST00000491585.2	ENSG00000242945	ENST00000491585			RPL29P32			processed_pseudogene
14176	chr6	97584263	97584434	+	0	NA	intron (ENST00000668451.1, intron 2 of 11)	lncRNA-intron (ENST00000433637.2, intron 1 of 4)	-42566	ENST00000665968.1	ENSG00000271860	ENST00000661488			RP11-436D23.1			lncRNA
56476	chr1	196686316	196686487	+	0	NA	intron (ENST00000630130.2, intron 7 of 9)	protein_coding-intron (ENST00000359637.2, intron 6 of 8)	9413	ENST00000466229.5	ENSG00000000971	ENST00000466229			CFH			protein_coding
25246	chr12	26983568	26983739	+	0	NA	intron (ENST00000543882.5, intron 3 of 6)	protein_coding-intron (ENST00000343028.9, intron 6 of 11)	-3045	ENST00000537406.1	ENSG00000064115	ENST00000545600			TM7SF3			protein_coding
4606	chr6	80711493	80711664	+	0	NA	Intergenic	Intergenic	-154389	ENST00000403828.1	ENSG00000216352	ENST00000403828			RP11-486E2.1			processed_pseudogene
16657	chr7	151956829	151957000	+	0	NA	intron (ENST00000416062.5, intron 1 of 6)	protein_coding-intron (ENST00000392800.7, intron 1 of 8)	452	ENST00000482845.2	ENSG00000106648	ENST00000392800			GALNTL5			protein_coding
11178	chr8	92029770	92029941	+	0	NA	intron (ENST00000520556.5, intron 1 of 2)	protein_coding-intron (ENST00000265814.4, intron 2 of 11)	-10680	ENST00000521054.5	ENSG00000079102	ENST00000519847			RUNX1T1			protein_coding
20675	chr8	30109607	30109778	+	0	NA	intron (ENST00000520739.5, intron 3 of 5)	protein_coding-intron (ENST00000442880.6, intron 3 of 4)	7752	ENST00000519466.1	ENSG00000104660	ENST00000518001			LEPROTL1			protein_coding
44960	chr7	76230078	76230249	+	0	NA	intron (ENST00000611745.2, intron 1 of 14)	protein_coding-intron (ENST00000611745.2, intron 1 of 14)	-4819	ENST00000479294.2	ENSG00000177679	ENST00000464752			SRRM3			protein_coding
9335	chr7	122710264	122710435	+	0	NA	intron (ENST00000615869.4, intron 2 of 28)	protein_coding-intron (ENST00000313070.11, intron 2 of 29)	-7427	ENST00000434824.2	ENSG00000235631	ENST00000447240			RNF148			protein_coding
50428	chr18	53939922	53940093	+	0	NA	Intergenic	Intergenic	-202126	ENST00000578241.1	ENSG00000264296	ENST00000578241			RP11-116K4.1			processed_pseudogene
37034	chr1	153089847	153090018	+	0	NA	Intergenic	Intergenic	4594	ENST00000368750.8	ENSG00000203785	ENST00000368750			SPRR2E			protein_coding
50820	chr2	97611171	97611342	+	0	NA	Intergenic	Intergenic	-7382	ENST00000650675.1	ENSG00000286036	ENST00000650675			RP11-542D13.1			lncRNA
33905	chr6	82807498	82807669	+	0	NA	Intergenic	Intergenic	86450	ENST00000503942.1	ENSG00000118420	ENST00000237186			UBE3D			protein_coding
19440	chr5	20501285	20501456	+	0	NA	intron (ENST00000507958.5, intron 1 of 14)	protein_coding-intron (ENST00000507632.2, intron 1 of 2)	74493	ENST00000507632.2	ENSG00000145526	ENST00000511273			CDH18			protein_coding
53952	chr9	97495763	97495934	+	0	NA	exon (ENST00000355295.5, exon 17 of 17)	protein_coding-exon (ENST00000355295.5, exon 17 of 17)	-5332	ENST00000395211.6	ENSG00000136842	ENST00000375175			TMOD1			protein_coding
43605	chr4	159873122	159873293	+	0	NA	Intergenic	Intergenic	-95379	ENST00000513718.2	ENSG00000250488	ENST00000513718			LINC02233			lncRNA
40441	chrX	78630917	78631088	+	0	NA	Intergenic	Intergenic	28326	ENST00000321110.2	ENSG00000179300	ENST00000321110			RTL3			protein_coding
30874	chr2	21390408	21390579	+	0	NA	intron (ENST00000653699.1, intron 3 of 4)	lncRNA-intron (ENST00000435237.1, intron 1 of 5)	-5583	ENST00000451511.5	ENSG00000231204	ENST00000451511			AC011752.1			lncRNA
55335	chr7	116756351	116756522	+	0	NA	intron (ENST00000436117.2, intron 5 of 8)	protein_coding-intron (ENST00000318493.11, intron 6 of 20)	-2081	ENST00000422097.1	ENSG00000105976	ENST00000456159			MET			protein_coding
22465	chr19	47760388	47760559	+	0	NA	intron (ENST00000602048.1, intron 2 of 2)	lncRNA-intron (ENST00000602048.1, intron 2 of 2)	3943	ENST00000598285.1	ENSG00000105373	ENST00000598681			NOP53			protein_coding
36827	chr10	11725621	11725792	+	0	NA	Intergenic	Intergenic	-16660	ENST00000496136.5	ENSG00000134463	ENST00000496136			ECHDC3			protein_coding
29121	chr14	71078602	71078773	+	0	NA	promoter-TSS (ENST00000557428.1)	protein_coding-promoter-TSS (ENST00000557428.1)	36	ENST00000557428.1	ENSG00000100731	ENST00000439984			PCNX1			protein_coding
56826	chr5	74541013	74541184	+	0	NA	Intergenic	Intergenic	-4122	ENST00000507781.1	ENSG00000248673	ENST00000657957			LINC01331			lncRNA
5581	chr17	58722981	58723152	+	0	NA	intron (ENST00000578151.1, intron 2 of 2)	protein_coding-intron (ENST00000337432.9, intron 6 of 8)	-9266	ENST00000461706.1	ENSG00000108384	ENST00000475762			RAD51C			protein_coding
44798	chr5	74710840	74711011	+	0	NA	intron (ENST00000511181.5, intron 6 of 13)	protein_coding-intron (ENST00000261416.12, intron 6 of 13)	-2613	ENST00000504459.5	ENSG00000049860	ENST00000503312			HEXB			protein_coding
273	chr7	118265492	118265663	+	0	NA	intron (ENST00000634332.1, intron 2 of 13)	protein_coding-intron (ENST00000433239.6, intron 7 of 15)	25602	ENST00000634332.1	ENSG00000106013	ENST00000490445			ANKRD7			protein_coding
43953	chr9	128589730	128589901	+	0	NA	intron (ENST00000635853.1, intron 20 of 33)	protein_coding-intron (ENST00000358161.9, intron 21 of 54)	-1765	ENST00000627809.1	ENSG00000197694	ENST00000631121			SPTAN1			protein_coding
37276	chr16	84287012	84287183	+	0	NA	Intergenic	Intergenic	-7749	ENST00000568638.1	ENSG00000103175	ENST00000567056			WFDC1			protein_coding
41523	chr5	126615958	126616129	+	0	NA	intron (ENST00000511371.1, intron 1 of 2)	protein_coding-intron (ENST00000297540.5, intron 3 of 4)	-1192	ENST00000513813.1	ENSG00000164902	ENST00000511371			PHAX			protein_coding
26896	chr8	97990466	97990637	+	0	NA	intron (ENST00000524308.5, intron 6 of 17)	protein_coding-intron (ENST00000254898.7, intron 6 of 18)	-16928	ENST00000521952.5	ENSG00000132561	ENST00000521041			MATN2			protein_coding
6914	chr7	149082477	149082648	+	0	NA	intron (ENST00000491431.2, intron 1 of 3)	protein_coding-intron (ENST00000316286.13, intron 1 of 2)	8156	ENST00000491431.2	ENSG00000197362	ENST00000491431			ZNF786			protein_coding
27910	chr16	25318716	25318887	+	0	NA	Intergenic	Intergenic	60849	ENST00000612792.1	ENSG00000274925	ENST00000612792			ZKSCAN2-DT			lncRNA
24876	chr7	3534294	3534465	+	0	NA	intron (ENST00000615806.4, intron 2 of 45)	protein_coding-intron (ENST00000389531.7, intron 1 of 43)	109405	ENST00000427920.1	ENSG00000236510	ENST00000427920			AC011284.3			lncRNA
23596	chr3	28248695	28248866	+	0	NA	intron (ENST00000334841.10, intron 1 of 3)	protein_coding-intron (ENST00000334841.10, intron 1 of 3)	7156	ENST00000334841.10	ENSG00000187118	ENST00000477739			CMC1			protein_coding
11356	chr3	105604532	105604703	+	0	NA	Intergenic	Intergenic	54397	ENST00000489178.1	ENSG00000170017	ENST00000306107			ALCAM			protein_coding
51165	chr2	27123310	27123481	+	0	NA	promoter-TSS (ENST00000316470.9)	protein_coding-promoter-TSS (ENST00000316470.9)	-394	ENST00000489120.5	ENSG00000143994	ENST00000622011			ABHD1			protein_coding
35828	chr11	37342565	37342736	+	0	NA	Intergenic	Intergenic	359570	ENST00000516029.1	ENSG00000251838	ENST00000516029			ENSG10010134776.1			snoRNA
35374	chr2	219672738	219672909	+	0	NA	Intergenic	Intergenic	11972	ENST00000452903.1	ENSG00000231802	ENST00000452903			DNAJB6P3			processed_pseudogene
20326	chr6	80233199	80233370	+	0	NA	intron (ENST00000356489.9, intron 8 of 10)	protein_coding-intron (ENST00000320393.9, intron 8 of 9)	30182	ENST00000468520.1	ENSG00000083123	ENST00000356489			BCKDHB			protein_coding
40770	chr9	132825832	132826003	+	0	NA	intron (ENST00000477396.5, intron 10 of 14)	protein_coding-intron (ENST00000298545.4, intron 8 of 12)	37795	ENST00000482422.1	ENSG00000165695	ENST00000477396			AK8			protein_coding
11977	chr7	151171861	151172032	+	0	NA	intron (ENST00000475831.1, intron 1 of 2)	protein_coding-intron (ENST00000475831.1, intron 1 of 2)	2799	ENST00000475831.1	ENSG00000164900	ENST00000475831			GBX1			protein_coding
7119	chr3	57756378	57756549	+	0	NA	promoter-TSS (ENST00000295952.7)	protein_coding-promoter-TSS (ENST00000295952.7)	-134	ENST00000667800.1	ENSG00000163681	ENST00000460223			SLMAP			protein_coding
37563	chr3	80251784	80251955	+	0	NA	Intergenic	Intergenic	35608	ENST00000474219.1	ENSG00000239699	ENST00000474219			HNRNPA3P8			processed_pseudogene
43187	chr15	54912243	54912414	+	0	NA	Intergenic	Intergenic	-144395	ENST00000653058.1	ENSG00000260937	ENST00000570158			RP11-548M13.1			lncRNA
26295	chr14	104883719	104883890	+	0	NA	intron (ENST00000556508.5, intron 7 of 17)	protein_coding-intron (ENST00000414716.8, intron 8 of 18)	-10130	ENST00000251181.8	ENSG00000099814	ENST00000556508			CEP170B			protein_coding
43814	chr9	14644722	14644893	+	0	NA	intron (ENST00000380916.9, intron 7 of 9)	protein_coding-intron (ENST00000380916.9, intron 7 of 9)	48458	ENST00000497966.1	ENSG00000175893	ENST00000497966			ZDHHC21			protein_coding
33195	chr2	178909115	178909286	+	0	NA	intron (ENST00000667180.1, intron 2 of 6)	protein_coding-intron (ENST00000409284.1, intron 7 of 11)	17465	ENST00000498142.1	ENSG00000163492	ENST00000443758			CCDC141			protein_coding
31526	chr3	149948481	149948652	+	0	NA	intron (ENST00000468289.1, intron 2 of 2)	protein_coding-intron (ENST00000344229.7, intron 9 of 10)	-8767	ENST00000483112.1	ENSG00000239351	ENST00000483112			NPM1P29			processed_pseudogene
20354	chr2	53722345	53722516	+	0	NA	intron (ENST00000470916.5, intron 3 of 4)	protein_coding-intron (ENST00000263634.8, intron 5 of 9)	-27868	ENST00000470707.1	ENSG00000115239	ENST00000263634			ASB3			protein_coding
55683	chr6	100333443	100333614	+	0	NA	Intergenic	Intergenic	60514	ENST00000505753.1	ENSG00000112246	ENST00000262901			SIM1			protein_coding
10425	chr15	64083515	64083686	+	0	NA	intron (ENST00000559950.1, intron 2 of 3)	protein_coding-intron (ENST00000300030.8, intron 2 of 4)	-9783	ENST00000558779.1	ENSG00000166797	ENST00000380290			CIAO2A			protein_coding
1872	chr1	185153325	185153496	+	0	NA	intron (ENST00000487028.1, intron 1 of 5)	protein_coding-intron (ENST00000367506.10, intron 1 of 14)	3543	ENST00000367506.10	ENSG00000121486	ENST00000367506			TRMT1L			protein_coding
18882	chr2	175764791	175764962	+	0	NA	Intergenic	Intergenic	-78011	ENST00000446218.1	ENSG00000223976	ENST00000446218			EXTL2P1			processed_pseudogene
36376	chr13	47141221	47141392	+	0	NA	Intergenic	Intergenic	-165776	ENST00000420444.1	ENSG00000234590	ENST00000420444			GNG5P5			processed_pseudogene
16603	chr7	48022265	48022436	+	0	NA	intron (ENST00000449896.2, intron 2 of 10)	protein_coding-intron (ENST00000297325.9, intron 2 of 9)	-5042	ENST00000453071.5	ENSG00000164744	ENST00000395572			SUN3			protein_coding
44329	chr5	122149121	122149292	+	0	NA	intron (ENST00000505843.1, intron 2 of 2)	protein_coding-intron (ENST00000296600.5, intron 1 of 1)	5650	ENST00000504829.1	ENSG00000247311	ENST00000504829			CTC-441N14.2			lncRNA
53154	chr12	8637056	8637227	+	0	NA	TTS (ENST00000535411.5)	protein_coding-TTS (ENST00000535411.5)	2774	ENST00000540341.1	ENSG00000255967	ENST00000540341			HADHAP2			processed_pseudogene
47707	chr12	40428571	40428742	+	0	NA	TTS (ENST00000543564.2)	protein_coding-TTS (ENST00000543564.2)	2496	ENST00000543564.2	ENSG00000205592	ENST00000424466			MUC19			protein_coding
41361	chr10	104698871	104699042	+	0	NA	intron (ENST00000369701.8, intron 1 of 26)	protein_coding-intron (ENST00000369701.8, intron 1 of 26)	-32756	ENST00000449805.2	ENSG00000226387	ENST00000449805			SORCS3-AS1			lncRNA
39202	chr4	31104548	31104719	+	0	NA	intron (ENST00000509759.2, intron 3 of 3)	protein_coding-intron (ENST00000509759.2, intron 3 of 3)	-66380	ENST00000515292.2	ENSG00000251182	ENST00000660077			LINC02497			lncRNA
24582	chr2	210319417	210319588	+	0	NA	Intergenic	Intergenic	-4328	ENST00000352451.4	ENSG00000168530	ENST00000341685			MYL1			protein_coding
19677	chr11	117116970	117117141	+	0	NA	TTS (ENST00000447151.1)	processed_pseudogene-TTS (ENST00000447151.1)	2126	ENST00000447151.1	ENSG00000225236	ENST00000447151			AP000936.5			processed_pseudogene
57797	chr7	11484571	11484742	+	0	NA	intron (ENST00000617773.1, intron 6 of 26)	protein_coding-intron (ENST00000423059.9, intron 6 of 27)	58403	ENST00000497575.1	ENSG00000005108	ENST00000423059			THSD7A			protein_coding
44843	chr5	38004561	38004732	+	0	NA	Intergenic	Intergenic	-20922	ENST00000669619.1	ENSG00000248461	ENST00000508853			LINC02119			lncRNA
36438	chr7	19049631	19049802	+	0	NA	intron (ENST00000443687.5, intron 3 of 3)	protein_coding-intron (ENST00000443687.5, intron 3 of 3)	-62758	ENST00000419944.1	ENSG00000232821	ENST00000419944			AC003986.6			lncRNA
12842	chr2	111588816	111588987	+	0	NA	intron (ENST00000644013.1, intron 4 of 7)	lncRNA-intron (ENST00000630717.1, intron 1 of 1)	-18940	ENST00000426124.1	ENSG00000225744	ENST00000426124			AC017002.4			lncRNA
50979	chr14	31820326	31820497	+	0	NA	intron (ENST00000551015.1, intron 1 of 3)	protein_coding-intron (ENST00000281081.12, intron 7 of 10)	19554	ENST00000551015.1	ENSG00000151413	ENST00000548937			NUBPL			protein_coding
43535	chr1	222848099	222848270	+	0	NA	intron (ENST00000495684.2, intron 2 of 7)	protein_coding-intron (ENST00000495684.2, intron 2 of 7)	23321	ENST00000654502.1	ENSG00000154309	ENST00000450784			DISP1			protein_coding
36381	chr10	10322611	10322782	+	0	NA	Intergenic	Intergenic	15180	ENST00000664907.1	ENSG00000286439	ENST00000664907			RP11-26K22.2			lncRNA
50818	chr2	58908142	58908313	+	0	NA	intron (ENST00000656381.1, intron 6 of 8)	lncRNA-intron (ENST00000422723.5, intron 4 of 5)	-17382	ENST00000671194.1	ENSG00000233723	ENST00000669630			LINC01122			lncRNA
18238	chr6	106636321	106636492	+	0	NA	intron (ENST00000369046.8, intron 1 of 10)	protein_coding-intron (ENST00000369044.1, intron 1 of 6)	-6057	ENST00000406094.1	ENSG00000216977	ENST00000406094			RPL21P65			processed_pseudogene
39306	chr4	161785996	161786167	+	0	NA	intron (ENST00000427802.2, intron 4 of 14)	protein_coding-intron (ENST00000306100.10, intron 4 of 15)	-121177	ENST00000511170.1	ENSG00000168843	ENST00000511999			FSTL5			protein_coding
39042	chr13	31222701	31222872	+	0	NA	intron (ENST00000343307.5, intron 2 of 14)	protein_coding-intron (ENST00000343307.5, intron 2 of 14)	22811	ENST00000343307.5	ENSG00000187676	ENST00000461652			B3GLCT			protein_coding
39162	chr4	172177109	172177280	+	0	NA	intron (ENST00000508122.5, intron 1 of 11)	protein_coding-intron (ENST00000506823.6, intron 2 of 12)	-88960	ENST00000457021.1	ENSG00000174473	ENST00000457021			GALNTL6			protein_coding
31586	chr3	113472850	113473021	+	0	NA	intron (ENST00000649772.1, intron 7 of 38)	protein_coding-intron (ENST00000295872.8, intron 7 of 17)	16055	ENST00000467618.1	ENSG00000163611	ENST00000460832			SPICE1			protein_coding
33072	chr2	63263351	63263522	+	0	NA	intron (ENST00000409199.5, intron 7 of 11)	protein_coding-intron (ENST00000272321.12, intron 13 of 17)	-29859	ENST00000438685.1	ENSG00000233716	ENST00000438685			MTFR2P1			processed_pseudogene
60508	chr1	86448020	86448191	+	0	NA	promoter-TSS (ENST00000498802.1)	protein_coding-promoter-TSS (ENST00000498802.1)	-29	ENST00000498802.1	ENSG00000137975	ENST00000490884			CLCA2			protein_coding
23578	chr14	35238693	35238864	+	0	NA	intron (ENST00000605870.5, intron 4 of 6)	protein_coding-intron (ENST00000250377.11, intron 4 of 6)	-3127	ENST00000541658.2	ENSG00000256243	ENST00000541658			RPL7AP3			processed_pseudogene
39279	chr18	20758756	20758927	+	0	NA	Intergenic	Intergenic	196029	ENST00000578051.1	ENSG00000067900	ENST00000584687			ROCK1			protein_coding
15677	chr15	29533504	29533675	+	0	NA	intron (ENST00000261275.5, intron 1 of 10)	protein_coding-intron (ENST00000261275.5, intron 1 of 10)	36396	ENST00000560050.1	ENSG00000104059	ENST00000560050			FAM189A1			protein_coding
56649	chr4	121183773	121183944	+	0	NA	intron (ENST00000509841.1, intron 2 of 12)	protein_coding-intron (ENST00000507879.5, intron 2 of 12)	9045	ENST00000516374.1	ENSG00000252183	ENST00000516374			RNU6-948P			snRNA
35672	chr11	43855325	43855496	+	0	NA	TTS (ENST00000533802.5)	protein_coding-TTS (ENST00000533802.5)	994	ENST00000637427.1	ENSG00000283375	ENST00000637427			RP11-613D13.10			lncRNA
2783	chr7	72148790	72148961	+	0	NA	intron (ENST00000446128.1, intron 2 of 3)	protein_coding-intron (ENST00000329008.9, intron 2 of 5)	45694	ENST00000450549.1	ENSG00000228769	ENST00000450549			ABCF2P2			unprocessed_pseudogene
39459	chr7	102881437	102881608	+	0	NA	intron (ENST00000455112.6, intron 14 of 18)	protein_coding-intron (ENST00000313221.8, intron 14 of 19)	24072	ENST00000459286.1	ENSG00000238324	ENST00000459286			RN7SKP198			misc_RNA
53574	chr2	223188167	223188338	+	0	NA	intron (ENST00000488477.2, intron 2 of 3)	protein_coding-intron (ENST00000488477.2, intron 2 of 3)	60542	ENST00000470923.3	ENSG00000243125	ENST00000470923			RN7SL807P			misc_RNA
47395	chr2	76906945	76907116	+	0	NA	intron (ENST00000409911.5, intron 2 of 2)	protein_coding-intron (ENST00000409093.1, intron 3 of 3)	-9783	ENST00000659408.1	ENSG00000287025	ENST00000659408			RP11-122D13.1			lncRNA
14021	chr5	135495391	135495562	+	0	NA	Intergenic	Intergenic	40488	ENST00000314744.6	ENSG00000181965	ENST00000314744			NEUROG1			protein_coding
58159	chr21	41857629	41857800	+	0	NA	intron (ENST00000449395.6, intron 3 of 24)	protein_coding-intron (ENST00000269844.5, intron 10 of 30)	5588	ENST00000447016.6	ENSG00000141956	ENST00000441787			PRDM15			protein_coding
13138	chrX	122998084	122998255	+	0	NA	Intergenic	Intergenic	119612	ENST00000435941.1	ENSG00000224236	ENST00000435941			MRRFP1			processed_pseudogene
7735	chrX	113232028	113232199	+	0	NA	Intergenic	Intergenic	74240	ENST00000663700.1	ENSG00000286767	ENST00000663700			RP5-1142C11.1			lncRNA
2292	chr3	167915062	167915233	+	0	NA	promoter-TSS (ENST00000493529.6)	transcribed_unitary_pseudogene-promoter-TSS (ENST00000493529.6)	8	ENST00000496891.1	ENSG00000244227	ENST00000469060			LRRC77P			transcribed_unitary_pseudogene
43391	chr2	104285277	104285448	+	0	NA	Intergenic	Intergenic	110918	ENST00000420053.1	ENSG00000233955	ENST00000420053			AHCYP3			processed_pseudogene
33994	chr5	93517115	93517286	+	0	NA	intron (ENST00000653235.1, intron 4 of 8)	lncRNA-intron (ENST00000503134.6, intron 7 of 8)	-12474	ENST00000654862.1	ENSG00000237187	ENST00000657648			NR2F1-AS1			lncRNA
15102	chr3	22609834	22610005	+	0	NA	Intergenic	Intergenic	60792	ENST00000448148.1	ENSG00000234723	ENST00000448148			AC092421.1			unprocessed_pseudogene
45409	chr15	67497619	67497790	+	0	NA	intron (ENST00000558759.1, intron 2 of 3)	protein_coding-intron (ENST00000335894.9, intron 20 of 20)	7689	ENST00000558759.1	ENSG00000103599	ENST00000629425			IQCH			protein_coding
1997	chr7	121582975	121583146	+	0	NA	Intergenic	Intergenic	103303	ENST00000432702.2	ENSG00000227743	ENST00000432702			RP4-745K6.1			lncRNA
6650	chr2	139543063	139543234	+	0	NA	Intergenic	Intergenic	31724	ENST00000384174.1	ENSG00000206901	ENST00000384174			SNORA72			snoRNA
52161	chr10	112683954	112684125	+	0	NA	intron (ENST00000393077.3, intron 7 of 7)	protein_coding-intron (ENST00000393077.3, intron 7 of 7)	-6220	ENST00000443652.1	ENSG00000233340	ENST00000443652			RP11-25C19.3			lncRNA
19703	chr5	140840179	140840350	+	0	NA	promoter-TSS (ENST00000378123.4)	protein_coding-promoter-TSS (ENST00000378123.4)	-923	ENST00000378123.4	ENSG00000204962	ENST00000531613			PCDHA8			protein_coding
60410	chr5	106420484	106420655	+	0	NA	Intergenic	Intergenic	-3328	ENST00000509159.1	ENSG00000251204	ENST00000509159			CTC-278L1.1			processed_pseudogene
2879	chr5	57794209	57794380	+	0	NA	Intergenic	Intergenic	-42577	ENST00000502647.1	ENSG00000249198	ENST00000502647			RP11-772C9.1			lncRNA
59088	chr1	109247330	109247501	+	0	NA	Intergenic	Intergenic	-2124	ENST00000271332.4	ENSG00000143126	ENST00000459940			CELSR2			protein_coding
55134	chr18	2760389	2760560	+	0	NA	promoter-TSS (ENST00000583344.1)	protein_coding-promoter-TSS (ENST00000583344.1)	73	ENST00000583344.1	ENSG00000101596	ENST00000320876			SMCHD1			protein_coding
24233	chr21	39248910	39249081	+	0	NA	intron (ENST00000446924.5, intron 5 of 25)	protein_coding-intron (ENST00000333229.6, intron 20 of 41)	-12975	ENST00000438852.1	ENSG00000229623	ENST00000438852			METTL21AP1			processed_pseudogene
33745	chr14	62457573	62457744	+	0	NA	Intergenic	Intergenic	57465	ENST00000554127.2	ENSG00000258638	ENST00000554127			RP11-395B20.2			processed_pseudogene
52517	chr4	31898016	31898187	+	0	NA	Intergenic	Intergenic	-99275	ENST00000662669.1	ENSG00000251129	ENST00000513211			LINC02506			lncRNA
28557	chr19	34032671	34032842	+	0	NA	intron (ENST00000657364.1, intron 2 of 5)	lncRNA-intron (ENST00000657364.1, intron 2 of 5)	-9329	ENST00000505751.1	ENSG00000249987	ENST00000505751			RPS4XP20			processed_pseudogene
25149	chr6	113923018	113923189	+	0	NA	Intergenic	Intergenic	18965	ENST00000314481.3	ENSG00000175967	ENST00000658538			LINC02880			lncRNA
2077	chr7	98857320	98857491	+	0	NA	intron (ENST00000461092.1, intron 1 of 3)	protein_coding-intron (ENST00000339375.9, intron 3 of 7)	9541	ENST00000450876.5	ENSG00000166448	ENST00000345589			TMEM130			protein_coding
2036	chr4	106886612	106886783	+	0	NA	intron (ENST00000650850.1, intron 6 of 10)	lncRNA-intron (ENST00000650850.1, intron 6 of 10)	-49096	ENST00000514311.2	ENSG00000248915	ENST00000514311			ACTR6P1			processed_pseudogene
10266	chr2	190421987	190422158	+	0	NA	intron (ENST00000392328.6, intron 2 of 7)	protein_coding-intron (ENST00000392328.6, intron 2 of 7)	-13229	ENST00000445546.1	ENSG00000151690	ENST00000444317			MFSD6			protein_coding
47786	chr14	21722274	21722445	+	0	NA	Intergenic	Intergenic	-1354	ENST00000390425.2	ENSG00000211777	ENST00000390425			TRAV3			TR_V_gene
42156	chr18	32605725	32605896	+	0	NA	intron (ENST00000646805.1, intron 4 of 6)	lncRNA-intron (ENST00000646805.1, intron 4 of 6)	24282	ENST00000578349.1	ENSG00000263688	ENST00000578349			RP11-386P4.1			lncRNA
37821	chr14	59174959	59175130	+	0	NA	intron (ENST00000663641.1, intron 5 of 5)	lncRNA-intron (ENST00000657369.1, intron 5 of 5)	-6549	ENST00000555184.2	ENSG00000258996	ENST00000555184			PPIAP5			processed_pseudogene
24676	chr1	211995239	211995410	+	0	NA	intron (ENST00000469606.5, intron 8 of 20)	protein_coding-intron (ENST00000366992.7, intron 7 of 19)	16303	ENST00000460867.1	ENSG00000143493	ENST00000475798			INTS7			protein_coding
21148	chr21	16395800	16395971	+	0	NA	intron (ENST00000413645.2, intron 3 of 3)	lncRNA-intron (ENST00000400178.7, intron 5 of 6)	23195	ENST00000602454.1	ENSG00000270139	ENST00000602454			AP001172.3			lncRNA
12419	chr6	136423862	136424033	+	0	NA	intron (ENST00000618822.4, intron 1 of 16)	protein_coding-intron (ENST00000354570.8, intron 1 of 17)	-3522	ENST00000405850.2	ENSG00000216613	ENST00000405850			RP3-406A7.5			processed_pseudogene
44255	chr3	37028993	37029164	+	0	NA	TTS (ENST00000458009.5)	protein_coding-TTS (ENST00000458009.5)	414	ENST00000674125.1	ENSG00000076242	ENST00000539477			MLH1			protein_coding
24429	chr2	120358034	120358205	+	0	NA	Intergenic	Intergenic	11983	ENST00000295228.4	ENSG00000163083	ENST00000295228			INHBB			protein_coding
57374	chr13	42684996	42685167	+	0	NA	Intergenic	Intergenic	-96469	ENST00000537894.5	ENSG00000179813	ENST00000537894			FAM216B			protein_coding
10573	chr3	68027126	68027297	+	0	NA	intron (ENST00000496687.1, intron 1 of 3)	protein_coding-intron (ENST00000478136.6, intron 2 of 4)	20981	ENST00000496687.1	ENSG00000183662	ENST00000496687			TAFA1			protein_coding
39086	chr1	118133038	118133209	+	0	NA	intron (ENST00000336338.10, intron 3 of 48)	protein_coding-intron (ENST00000336338.10, intron 3 of 48)	-45961	ENST00000463628.1	ENSG00000155761	ENST00000477444			SPAG17			protein_coding
1552	chr1	165508156	165508327	+	0	NA	intron (ENST00000666433.1, intron 1 of 3)	lncRNA-intron (ENST00000415000.1, intron 1 of 2)	-6571	ENST00000418925.1	ENSG00000237463	ENST00000454251			LRRC52-AS1			lncRNA
41450	chr13	29985933	29986104	+	0	NA	Intergenic	Intergenic	37782	ENST00000585222.1	ENSG00000266505	ENST00000585222			RP11-629E24.2			lncRNA
32335	chr5	94770427	94770598	+	0	NA	intron (ENST00000515393.5, intron 19 of 22)	protein_coding-intron (ENST00000312216.12, intron 19 of 22)	14385	ENST00000514040.1	ENSG00000175471	ENST00000514780			MCTP1			protein_coding
30068	chr1	63335845	63336016	+	0	NA	Intergenic	Intergenic	-2333	ENST00000516975.1	ENSG00000252784	ENST00000516975			Y_RNA			misc_RNA
24459	chr13	86268824	86268995	+	0	NA	Intergenic	Intergenic	-1983	ENST00000636373.1	ENSG00000283371	ENST00000636373			ABC8-43014700C16.1			unprocessed_pseudogene
58067	chr5	35295608	35295779	+	0	NA	Intergenic	Intergenic	-65206	ENST00000618457.5	ENSG00000113494	ENST00000515839			PRLR			protein_coding
2887	chrX	121638126	121638297	+	0	NA	Intergenic	Intergenic	225985	ENST00000449760.1	ENSG00000213498	ENST00000449760			TPT1P13			processed_pseudogene
54758	chr6	50013183	50013354	+	0	NA	intron (ENST00000393660.2, intron 1 of 1)	protein_coding-intron (ENST00000393660.2, intron 1 of 1)	8667	ENST00000393660.2	ENSG00000203970	ENST00000393660			DEFB110			protein_coding
43266	chrX	141786344	141786515	+	0	NA	Intergenic	Intergenic	-51887	ENST00000298296.1	ENSG00000165509	ENST00000483584			MAGEC3			protein_coding
23195	chrX	17329866	17330037	+	0	NA	Intergenic	Intergenic	-27979	ENST00000458802.1	ENSG00000238764	ENST00000458802			ENSG10010137617.1			snoRNA
42008	chr5	176368061	176368232	+	0	NA	promoter-TSS (ENST00000503175.1)	protein_coding-promoter-TSS (ENST00000503175.1)	200	ENST00000408537.1	ENSG00000221464	ENST00000408537			MIR1271			miRNA
37200	chr15	45940691	45940862	+	0	NA	Intergenic	Intergenic	61139	ENST00000655516.1	ENSG00000259200	ENST00000655516			RP11-718O11.1			lncRNA
22633	chr6	137400290	137400461	+	0	NA	Intergenic	Intergenic	94019	ENST00000367734.4	ENSG00000177468	ENST00000367734			OLIG3			protein_coding
19580	chr8	31546121	31546292	+	0	NA	intron (ENST00000656443.1, intron 4 of 4)	lncRNA-intron (ENST00000656443.1, intron 4 of 4)	9576	ENST00000656443.1	ENSG00000287204	ENST00000656443			CTC-386L14.1			lncRNA
60398	chr7	86467463	86467634	+	0	NA	Intergenic	Intergenic	-176361	ENST00000361669.7	ENSG00000198822	ENST00000454217			GRM3			protein_coding
27487	chr1	242298376	242298547	+	0	NA	intron (ENST00000536534.7, intron 2 of 9)	protein_coding-intron (ENST00000314833.10, intron 2 of 8)	-33028	ENST00000474177.1	ENSG00000180287	ENST00000427495			PLD5			protein_coding
23040	chr15	62610429	62610600	+	0	NA	intron (ENST00000561311.5, intron 2 of 57)	protein_coding-intron (ENST00000561197.5, intron 2 of 2)	20834	ENST00000636159.1	ENSG00000171914	ENST00000559174			TLN2			protein_coding
22013	chr1	162589894	162590065	+	0	NA	intron (ENST00000367926.8, intron 7 of 9)	protein_coding-intron (ENST00000271469.7, intron 7 of 10)	-3124	ENST00000609669.1	ENSG00000272574	ENST00000609669			RP11-359K18.4			lncRNA
9612	chr14	32721330	32721501	+	0	NA	intron (ENST00000557708.1, intron 2 of 3)	protein_coding-intron (ENST00000280979.9, intron 9 of 13)	-11847	ENST00000556540.1	ENSG00000151320	ENST00000554740			AKAP6			protein_coding
50647	chr17	80787477	80787648	+	0	NA	intron (ENST00000577161.5, intron 6 of 21)	protein_coding-intron (ENST00000306801.8, intron 6 of 33)	18070	ENST00000570335.1	ENSG00000262833	ENST00000570335			RP11-28G8.1			lncRNA
41997	chr5	67045364	67045535	+	0	NA	intron (ENST00000447738.1, intron 1 of 6)	protein_coding-intron (ENST00000261569.11, intron 1 of 25)	40697	ENST00000447738.1	ENSG00000069020	ENST00000447738			MAST4			protein_coding
35681	chr2	7808388	7808559	+	0	NA	Intergenic	Intergenic	-71378	ENST00000433998.1	ENSG00000229405	ENST00000433998			AC092580.1			processed_pseudogene
52677	chr15	44515887	44516058	+	0	NA	TTS (ENST00000561324.1)	lncRNA-TTS (ENST00000561324.1)	1511	ENST00000561324.1	ENSG00000259563	ENST00000561324			CTD-2329K10.1			lncRNA
32678	chr2	73520747	73520918	+	0	NA	intron (ENST00000684656.1, intron 4 of 15)	protein_coding-intron (ENST00000423048.5, intron 4 of 8)	876	ENST00000651057.1	ENSG00000116127	ENST00000613296			ALMS1			protein_coding
3380	chr5	174569010	174569181	+	0	NA	Intergenic	Intergenic	7319	ENST00000505273.1	ENSG00000249031	ENST00000505273			SUMO2P6			processed_pseudogene
36194	chr5	31850302	31850473	+	0	NA	intron (ENST00000438447.2, intron 2 of 24)	protein_coding-intron (ENST00000438447.2, intron 2 of 24)	3116	ENST00000494197.1	ENSG00000243914	ENST00000494197			RPL5P14			processed_pseudogene
50223	chr7	27651232	27651403	+	0	NA	intron (ENST00000496814.1, intron 1 of 1)	protein_coding-intron (ENST00000265395.7, intron 1 of 7)	-3561	ENST00000425715.1	ENSG00000106049	ENST00000428288			HIBADH			protein_coding
45619	chr7	95459843	95460014	+	0	NA	Intergenic	Intergenic	-11907	ENST00000416593.1	ENSG00000233942	ENST00000416593			AC004012.1			lncRNA
33713	chr14	73809420	73809591	+	0	NA	Intergenic	Intergenic	-19220	ENST00000486739.1	ENSG00000156030	ENST00000478847			MIDEAS			protein_coding
9058	chr4	159186574	159186745	+	0	NA	exon (ENST00000505478.5, exon 2 of 9)	protein_coding-exon (ENST00000505478.5, exon 2 of 9)	-41595	ENST00000504604.5	ENSG00000109756	ENST00000502485			RAPGEF2			protein_coding
4292	chr2	162467383	162467554	+	0	NA	intron (ENST00000621889.1, intron 3 of 5)	protein_coding-intron (ENST00000328032.8, intron 5 of 7)	-29468	ENST00000391010.1	ENSG00000212312	ENST00000391010			RNA5SP109			rRNA_pseudogene
36239	chr16	53672599	53672770	+	0	NA	intron (ENST00000680907.1, intron 8 of 10)	protein_coding-intron (ENST00000262135.9, intron 8 of 24)	-12139	ENST00000565343.2	ENSG00000103494	ENST00000681587			RPGRIP1L			protein_coding
31157	chr11	102821638	102821809	+	0	NA	intron (ENST00000544704.1, intron 2 of 3)	transcribed_processed_pseudogene-intron (ENST00000371455.7, intron 3 of 4)	-9980	ENST00000537774.1	ENSG00000255282	ENST00000537774			WTAPP1			transcribed_processed_pseudogene
19208	chr1	119970781	119970952	+	0	NA	intron (ENST00000579475.7, intron 5 of 14)	protein_coding-intron (ENST00000256646.7, intron 5 of 33)	16184	ENST00000640021.1	ENSG00000134250	ENST00000652737			NOTCH2			protein_coding
2664	chr17	20080145	20080316	+	0	NA	intron (ENST00000681875.1, intron 1 of 13)	protein_coding-intron (ENST00000395527.8, intron 1 of 14)	6665	ENST00000679058.1	ENSG00000128487	ENST00000492188			SPECC1			protein_coding
41972	chr7	51102436	51102607	+	0	NA	intron (ENST00000648294.1, intron 6 of 7)	protein_coding-intron (ENST00000265136.12, intron 6 of 12)	-66566	ENST00000462395.1	ENSG00000106078	ENST00000441453			COBL			protein_coding
8081	chr9	93253717	93253888	+	0	NA	intron (ENST00000448039.5, intron 8 of 9)	protein_coding-intron (ENST00000297954.8, intron 8 of 29)	-2924	ENST00000464625.1	ENSG00000165238	ENST00000467401			WNK2			protein_coding
48785	chr9	90952996	90953167	+	0	NA	Intergenic	Intergenic	12312	ENST00000427745.1	ENSG00000228216	ENST00000427745			RP11-367F23.1			lncRNA
36657	chr13	72146306	72146477	+	0	NA	Intergenic	Intergenic	-232213	ENST00000430654.2	ENSG00000232881	ENST00000430654			RPS10P21			processed_pseudogene
31823	chr20	1362108	1362279	+	0	NA	TTS (ENST00000607947.1)	lncRNA-TTS (ENST00000607947.1)	571	ENST00000412497.1	ENSG00000229728	ENST00000412497			RP11-314N13.3			lncRNA
896	chr1	21280524	21280695	+	0	NA	promoter-TSS (ENST00000473505.5)	protein_coding-promoter-TSS (ENST00000473505.5)	-540	ENST00000473505.5	ENSG00000117298	ENST00000374893			ECE1			protein_coding
3530	chr11	78890646	78890817	+	0	NA	intron (ENST00000533074.1, intron 3 of 3)	protein_coding-intron (ENST00000278550.12, intron 8 of 33)	13155	ENST00000533074.1	ENSG00000149256	ENST00000531583			TENM4			protein_coding
55117	chr4	143587828	143587999	+	0	NA	intron (ENST00000329798.5, intron 6 of 7)	protein_coding-intron (ENST00000329798.5, intron 6 of 7)	15500	ENST00000396724.3	ENSG00000251600	ENST00000641428			RP11-673E1.1			lncRNA
20230	chr19	14116943	14117114	+	0	NA	promoter-TSS (ENST00000677951.1)	protein_coding-promoter-TSS (ENST00000677951.1)	704	ENST00000590853.5	ENSG00000072062	ENST00000588209			PRKACA			protein_coding
22572	chr16	49629608	49629779	+	0	NA	intron (ENST00000567169.5, intron 2 of 5)	protein_coding-intron (ENST00000535559.5, intron 2 of 5)	11159	ENST00000567169.5	ENSG00000102935	ENST00000568094			ZNF423			protein_coding
57919	chr18	23874689	23874860	+	0	NA	intron (ENST00000587184.5, intron 1 of 36)	protein_coding-intron (ENST00000269217.11, intron 1 of 37)	1729	ENST00000587184.5	ENSG00000053747	ENST00000585600			LAMA3			protein_coding
34371	chr1	211490993	211491164	+	0	NA	intron (ENST00000367002.5, intron 1 of 2)	protein_coding-intron (ENST00000367002.5, intron 1 of 2)	953	ENST00000484910.1	ENSG00000198570	ENST00000367002			RD3			protein_coding
57870	chr2	172743399	172743570	+	0	NA	promoter-TSS (ENST00000464976.1)	protein_coding-promoter-TSS (ENST00000464976.1)	-654	ENST00000464976.1	ENSG00000091428	ENST00000473043			RAPGEF4			protein_coding
18036	chr1	7714539	7714710	+	0	NA	intron (ENST00000303635.12, intron 11 of 22)	protein_coding-intron (ENST00000303635.12, intron 11 of 22)	-13654	ENST00000602916.1	ENSG00000269978	ENST00000602916			RP11-338N10.3			lncRNA
21021	chr14	99956153	99956324	+	0	NA	Intergenic	Intergenic	-8291	ENST00000604654.1	ENSG00000271198	ENST00000604654			VDAC3P1			processed_pseudogene
38848	chr5	101122871	101123042	+	0	NA	Intergenic	Intergenic	-219674	ENST00000231461.10	ENSG00000113532	ENST00000451528			ST8SIA4			protein_coding
1672	chr12	66858519	66858690	+	0	NA	intron (ENST00000643019.1, intron 1 of 1)	protein_coding-intron (ENST00000643019.1, intron 1 of 1)	-54418	ENST00000538373.1	ENSG00000155974	ENST00000535323			GRIP1			protein_coding
13855	chr20	8206425	8206596	+	0	NA	intron (ENST00000637204.1, intron 1 of 1)	protein_coding-intron (ENST00000338037.11, intron 2 of 31)	-42194	ENST00000441231.1	ENSG00000225479	ENST00000451443			PLCB1-IT1			lncRNA
55400	chr5	82007999	82008170	+	0	NA	intron (ENST00000513634.1, intron 1 of 4)	protein_coding-intron (ENST00000282185.8, intron 2 of 7)	2010	ENST00000510729.1	ENSG00000251495	ENST00000510729			PPIAP11			processed_pseudogene
52646	chr12	50224980	50225151	+	0	NA	promoter-TSS (ENST00000550611.1)	protein_coding-promoter-TSS (ENST00000550611.1)	-584	ENST00000550611.1	ENSG00000050405	ENST00000552720			LIMA1			protein_coding
20397	chr4	68359830	68360001	+	0	NA	Intergenic	Intergenic	-9825	ENST00000344157.9	ENSG00000083896	ENST00000579690			YTHDC1			protein_coding
6225	chr1	40338203	40338374	+	0	NA	Intergenic	Intergenic	-4731	ENST00000600955.1	ENSG00000227311	ENST00000600955			RP1-228H13.1			processed_pseudogene
31212	chr11	76339159	76339330	+	0	NA	Intergenic	Intergenic	20329	ENST00000529901.1	ENSG00000137492	ENST00000682527			THAP12			protein_coding
48646	chr14	42197295	42197466	+	0	NA	Intergenic	Intergenic	71206	ENST00000555362.1	ENSG00000259149	ENST00000555362			RP11-313C4.1			lncRNA
2768	chr2	188277551	188277722	+	0	NA	promoter-TSS (ENST00000363780.1)	rRNA_pseudogene-promoter-TSS (ENST00000363780.1)	-792	ENST00000363780.1	ENSG00000200650	ENST00000363780			RNA5SP114			rRNA_pseudogene
46623	chr5	104183635	104183806	+	0	NA	intron (ENST00000666145.1, intron 4 of 4)	lncRNA-intron (ENST00000662211.1, intron 4 of 5)	77106	ENST00000470639.3	ENSG00000239808	ENST00000470639			RN7SL255P			misc_RNA
9526	chr3	185483002	185483173	+	0	NA	TTS (ENST00000424227.5)	protein_coding-TTS (ENST00000424227.5)	6940	ENST00000484062.1	ENSG00000163900	ENST00000484062			TMEM41A			protein_coding
28403	chr15	79190343	79190514	+	0	NA	exon (ENST00000661423.1, exon 3 of 3)	lncRNA-exon (ENST00000661423.1, exon 3 of 3)	-19360	ENST00000384962.1	ENSG00000207695	ENST00000384962			MIR184			miRNA
2269	chr14	50867089	50867260	+	0	NA	intron (ENST00000532462.5, intron 19 of 19)	protein_coding-intron (ENST00000532462.5, intron 19 of 19)	-4879	ENST00000337334.7	ENSG00000131969	ENST00000353130			ABHD12B			protein_coding
1102	chr9	5977990	5978161	+	0	NA	intron (ENST00000513355.2, intron 1 of 1)	protein_coding-intron (ENST00000381461.6, intron 2 of 6)	-9994	ENST00000540714.1	ENSG00000183354	ENST00000436015			KIAA2026			protein_coding
54641	chr5	175754908	175755079	+	0	NA	Intergenic	Intergenic	-41317	ENST00000359546.8	ENSG00000145920	ENST00000515094			CPLX2			protein_coding
35901	chr14	54635257	54635428	+	0	NA	intron (ENST00000631086.2, intron 1 of 11)	protein_coding-intron (ENST00000251091.9, intron 1 of 10)	-17341	ENST00000555091.1	ENSG00000020577	ENST00000631086			SAMD4A			protein_coding
45025	chr18	3671241	3671412	+	0	NA	intron (ENST00000539435.5, intron 4 of 10)	protein_coding-intron (ENST00000315677.8, intron 7 of 12)	17916	ENST00000577848.1	ENSG00000266401	ENST00000661913			RP11-874J12.4			lncRNA
25848	chr2	225390754	225390925	+	0	NA	Intergenic	Intergenic	-8871	ENST00000636099.1	ENSG00000144460	ENST00000636099			NYAP2			protein_coding
6481	chr15	58859617	58859788	+	0	NA	exon (ENST00000559228.6, exon 9 of 9)	protein_coding-exon (ENST00000559228.6, exon 9 of 9)	-5304	ENST00000559497.1	ENSG00000259738	ENST00000559497			ZNF444P1			processed_pseudogene
1478	chr5	130219199	130219370	+	0	NA	Intergenic	Intergenic	79253	ENST00000511877.1	ENSG00000248610	ENST00000511877			HSPA8P4			processed_pseudogene
36684	chr13	21419286	21419457	+	0	NA	intron (ENST00000542645.5, intron 2 of 10)	protein_coding-intron (ENST00000320220.13, intron 3 of 12)	1736	ENST00000494731.5	ENSG00000180776	ENST00000542645			ZDHHC20			protein_coding
31470	chr6	9531548	9531719	+	0	NA	Intergenic	Intergenic	68160	ENST00000469421.5	ENSG00000181355	ENST00000460066			OFCC1			transcribed_unitary_pseudogene
51537	chr9	79660656	79660827	+	0	NA	intron (ENST00000490347.5, intron 2 of 5)	protein_coding-intron (ENST00000265284.10, intron 7 of 18)	-2709	ENST00000463431.5	ENSG00000106829	ENST00000485159			TLE4			protein_coding
15564	chr2	42668719	42668890	+	0	NA	intron (ENST00000490611.1, intron 1 of 1)	protein_coding-intron (ENST00000405094.2, intron 8 of 16)	9284	ENST00000490611.1	ENSG00000057935	ENST00000430763			MTA3			protein_coding
54981	chr10	34341092	34341263	+	0	NA	intron (ENST00000545693.5, intron 15 of 23)	protein_coding-intron (ENST00000340077.9, intron 16 of 20)	-4857	ENST00000466092.1	ENSG00000148498	ENST00000374776			PARD3			protein_coding
23469	chr11	49191091	49191262	+	0	NA	intron (ENST00000533034.1, intron 5 of 18)	protein_coding-intron (ENST00000256999.7, intron 4 of 18)	-4408	ENST00000526226.1	ENSG00000086205	ENST00000256999			FOLH1			protein_coding
34992	chr16	49867301	49867472	+	0	NA	Intergenic	Intergenic	-9467	ENST00000562520.1	ENSG00000102935	ENST00000568094			ZNF423			protein_coding
12299	chr11	83925302	83925473	+	0	NA	intron (ENST00000418306.6, intron 7 of 19)	protein_coding-intron (ENST00000280241.12, intron 9 of 21)	-110124	ENST00000513668.1	ENSG00000250257	ENST00000513668			LDHAL6DP			unprocessed_pseudogene
56075	chr2	10999538	10999709	+	0	NA	Intergenic	Intergenic	87689	ENST00000295082.3	ENSG00000162975	ENST00000295082			KCNF1			protein_coding
10255	chr15	66188488	66188659	+	0	NA	intron (ENST00000409699.6, intron 1 of 22)	protein_coding-intron (ENST00000288745.7, intron 1 of 20)	65164	ENST00000422354.5	ENSG00000157890	ENST00000455812			MEGF11			protein_coding
28166	chr12	92738635	92738806	+	0	NA	intron (ENST00000647865.1, intron 6 of 15)	protein_coding-intron (ENST00000344636.6, intron 7 of 16)	6454	ENST00000549856.6	ENSG00000187510	ENST00000647865			PLEKHG7			protein_coding
43599	chr11	123887661	123887832	+	0	NA	Intergenic	Intergenic	-2076	ENST00000375026.7	ENSG00000204300	ENST00000375026			TMEM225			protein_coding
50320	chr5	101108319	101108490	+	0	NA	Intergenic	Intergenic	-205122	ENST00000231461.10	ENSG00000113532	ENST00000451528			ST8SIA4			protein_coding
43779	chr9	87862633	87862804	+	0	NA	Intergenic	Intergenic	-1378	ENST00000646412.1	ENSG00000234460	ENST00000447524			XXyac-YM21GA2.4			transcribed_unprocessed_pseudogene
376	chr17	37623961	37624132	+	0	NA	TTS (ENST00000622140.1)	protein_coding-TTS (ENST00000622140.1)	2040	ENST00000622140.1	ENSG00000278053	ENST00000619418			DDX52			protein_coding
15050	chr14	96818502	96818673	+	0	NA	intron (ENST00000681785.1, intron 2 of 11)	protein_coding-intron (ENST00000216639.8, intron 1 of 12)	-12569	ENST00000680756.1	ENSG00000100749	ENST00000555402			VRK1			protein_coding
28294	chr6	107776081	107776252	+	0	NA	intron (ENST00000369020.8, intron 1 of 7)	protein_coding-intron (ENST00000369020.8, intron 1 of 7)	-3915	ENST00000459992.5	ENSG00000146285	ENST00000369020			SCML4			protein_coding
5826	chr3	185632966	185633137	+	0	NA	exon (ENST00000296257.10, exon 17 of 17)	protein_coding-exon (ENST00000296257.10, exon 17 of 17)	16472	ENST00000464166.1	ENSG00000073792	ENST00000496495			IGF2BP2			protein_coding
19626	chr11	76063877	76064048	+	0	NA	intron (ENST00000533454.5, intron 8 of 10)	protein_coding-intron (ENST00000356136.8, intron 12 of 14)	-51938	ENST00000525183.1	ENSG00000198382	ENST00000356136			UVRAG			protein_coding
36107	chr4	63661294	63661465	+	0	NA	Intergenic	Intergenic	-131618	ENST00000658248.1	ENSG00000250775	ENST00000508825			RP11-12K22.1			lncRNA
34921	chr7	141254441	141254612	+	0	NA	intron (ENST00000565468.6, intron 2 of 3)	protein_coding-intron (ENST00000565468.6, intron 2 of 3)	-81310	ENST00000567392.1	ENSG00000261778	ENST00000567392			RP5-1173P7.1			processed_pseudogene
28616	chr2	7547082	7547253	+	0	NA	Intergenic	Intergenic	-29674	ENST00000408328.1	ENSG00000221255	ENST00000408328			RNU6ATAC37P			snRNA
54680	chr10	34347872	34348043	+	0	NA	exon (ENST00000346874.9, exon 15 of 24)	protein_coding-exon (ENST00000346874.9, exon 15 of 24)	-11637	ENST00000466092.1	ENSG00000148498	ENST00000374776			PARD3			protein_coding
42906	chr10	121477169	121477340	+	0	NA	Intergenic	Intergenic	3231	ENST00000467584.1	ENSG00000066468	ENST00000463870			FGFR2			protein_coding
19017	chrX	15758241	15758412	+	0	NA	intron (ENST00000498004.5, intron 4 of 4)	protein_coding-intron (ENST00000318636.8, intron 2 of 7)	-6270	ENST00000478341.1	ENSG00000169239	ENST00000474624			CA5B			protein_coding
7105	chr3	171650485	171650656	+	0	NA	intron (ENST00000465816.6, intron 3 of 6)	protein_coding-intron (ENST00000351298.9, intron 21 of 26)	-7416	ENST00000467432.1	ENSG00000075651	ENST00000446289			PLD1			protein_coding
58162	chr21	46193976	46194147	+	0	NA	promoter-TSS (ENST00000474319.1)	protein_coding-promoter-TSS (ENST00000474319.1)	519	ENST00000419093.5	ENSG00000160285	ENST00000419093			LSS			protein_coding
52220	chr3	173683640	173683811	+	0	NA	intron (ENST00000415045.1, intron 3 of 6)	protein_coding-intron (ENST00000361589.8, intron 2 of 5)	39494	ENST00000449016.1	ENSG00000237645	ENST00000449016			RP11-521A24.1			processed_pseudogene
48403	chr2	74287097	74287268	+	0	NA	intron (ENST00000483195.5, intron 3 of 25)	protein_coding-intron (ENST00000346834.8, intron 4 of 28)	3523	ENST00000432728.1	ENSG00000188687	ENST00000436454			SLC4A5			protein_coding
29891	chr2	186269445	186269616	+	0	NA	intron (ENST00000667056.1, intron 1 of 9)	lncRNA-intron (ENST00000419719.2, intron 1 of 6)	-7611	ENST00000451906.2	ENSG00000232568	ENST00000451906			RPL23AP35			processed_pseudogene
4790	chr6	112634100	112634271	+	0	NA	Intergenic	Intergenic	-16305	ENST00000418595.1	ENSG00000225580	ENST00000418595			PA2G4P5			processed_pseudogene
3652	chr1	207573010	207573181	+	0	NA	intron (ENST00000623503.1, intron 4 of 4)	protein_coding-intron (ENST00000367049.9, intron 27 of 46)	-20116	ENST00000439443.1	ENSG00000236911	ENST00000623503			RP11-78B10.2			lncRNA
57742	chr5	129262371	129262542	+	0	NA	Intergenic	Intergenic	111779	ENST00000665595.1	ENSG00000286274	ENST00000665595			CTB-53D8.2			lncRNA
46632	chr13	26461013	26461184	+	0	NA	Intergenic	Intergenic	-27854	ENST00000649055.1	ENSG00000285929	ENST00000649055			RP11-570F6.2			lncRNA
29097	chr14	67033123	67033294	+	0	NA	intron (ENST00000555456.1, intron 7 of 7)	protein_coding-intron (ENST00000315266.9, intron 9 of 21)	-25441	ENST00000556501.1	ENSG00000171723	ENST00000556020			GPHN			protein_coding
25254	chr11	115287080	115287251	+	0	NA	intron (ENST00000543249.1, intron 1 of 4)	protein_coding-intron (ENST00000331581.11, intron 1 of 11)	312	ENST00000543540.5	ENSG00000182985	ENST00000541434			CADM1			protein_coding
13526	chrX	23822377	23822548	+	0	NA	Intergenic	Intergenic	14859	ENST00000330965.4	ENSG00000238103	ENST00000330965			RPL9P7			processed_pseudogene
35300	chr6	39155770	39155941	+	0	NA	Intergenic	Intergenic	-40669	ENST00000229903.5	ENSG00000112167	ENST00000373249			SAYSD1			protein_coding
22618	chr16	86323778	86323949	+	0	NA	Intergenic	Intergenic	9997	ENST00000660779.1	ENSG00000168367	ENST00000651755			LINC00917			lncRNA
148	chr6	132081846	132082017	+	0	NA	Intergenic	Intergenic	-3153	ENST00000430428.1	ENSG00000236166	ENST00000440246			RP3-523C21.2			lncRNA
56932	chr5	64107015	64107186	+	0	NA	Intergenic	Intergenic	-58743	ENST00000389100.9	ENSG00000164197	ENST00000296615			RNF180			protein_coding
6453	chr1	151641708	151641879	+	0	NA	intron (ENST00000647328.1, intron 1 of 10)	protein_coding-intron (ENST00000368838.2, intron 1 of 9)	2813	ENST00000368838.2	ENSG00000143376	ENST00000642349			SNX27			protein_coding
60085	chr12	11353519	11353690	+	0	NA	exon (ENST00000240636.10, exon 3 of 4)	protein_coding-exon (ENST00000240636.10, exon 3 of 4)	1982	ENST00000545626.5	ENSG00000251655	ENST00000546254			PRB1			protein_coding
46970	chr5	98288492	98288663	+	0	NA	Intergenic	Intergenic	-50167	ENST00000512165.1	ENSG00000176183	ENST00000512165			CH17-12M21.1			processed_pseudogene
31446	chr3	176575859	176576030	+	0	NA	intron (ENST00000652470.1, intron 2 of 5)	lncRNA-intron (ENST00000652470.1, intron 2 of 5)	60835	ENST00000421034.2	ENSG00000223715	ENST00000434969			LINC01208			lncRNA
8383	chr11	70194132	70194303	+	0	NA	Intergenic	Intergenic	-5708	ENST00000524987.1	ENSG00000254902	ENST00000524987			ANO1-AS1			lncRNA
30223	chr4	103734601	103734772	+	0	NA	Intergenic	Intergenic	-14701	ENST00000304883.3	ENSG00000169836	ENST00000304883			TACR3			protein_coding
20798	chr3	25660957	25661128	+	0	NA	intron (ENST00000264331.9, intron 1 of 35)	protein_coding-intron (ENST00000264331.9, intron 1 of 35)	3457	ENST00000435706.6	ENSG00000077097	ENST00000264331			TOP2B			protein_coding
726	chrX	98164299	98164470	+	0	NA	Intergenic	Intergenic	-87295	ENST00000414863.2	ENSG00000236243	ENST00000414863			RPL6P29			processed_pseudogene
59410	chr3	71518226	71518397	+	0	NA	intron (ENST00000650530.1, intron 3 of 5)	protein_coding-intron (ENST00000318779.7, intron 2 of 6)	23778	ENST00000408337.1	ENSG00000221264	ENST00000408337			MIR1284			miRNA
2703	chr20	19669416	19669587	+	0	NA	intron (ENST00000328041.11, intron 8 of 16)	protein_coding-intron (ENST00000328041.11, intron 8 of 16)	24706	ENST00000609610.5	ENSG00000232675	ENST00000598694			RP4-718D20.3			lncRNA
59198	chrX	19090580	19090751	+	0	NA	intron (ENST00000379878.7, intron 1 of 27)	protein_coding-intron (ENST00000354791.7, intron 1 of 24)	-7922	ENST00000340581.3	ENSG00000173698	ENST00000479496			ADGRG2			protein_coding
55156	chr12	59203868	59204039	+	0	NA	Intergenic	Intergenic	74442	ENST00000657355.1	ENSG00000286351	ENST00000657355			RP11-150C16.2			lncRNA
17795	chr14	57845474	57845645	+	0	NA	intron (ENST00000556568.1, intron 1 of 1)	protein_coding-intron (ENST00000556568.1, intron 1 of 1)	-7899	ENST00000517028.1	ENSG00000252837	ENST00000517028			RN7SKP99			misc_RNA
6659	chr7	81092026	81092197	+	0	NA	Intergenic	Intergenic	-83397	ENST00000431501.5	ENSG00000237896	ENST00000447776			AC005008.2			lncRNA
157	chr1	166777027	166777198	+	0	NA	intron (ENST00000424742.1, intron 7 of 9)	unprocessed_pseudogene-intron (ENST00000424742.1, intron 7 of 9)	13778	ENST00000424742.1	ENSG00000232148	ENST00000424742			FMO11P			unprocessed_pseudogene
2009	chr4	164520521	164520692	+	0	NA	Intergenic	Intergenic	-77113	ENST00000508153.1	ENSG00000251162	ENST00000508153			RP11-75A5.1			processed_pseudogene
53561	chr10	12745161	12745332	+	0	NA	intron (ENST00000619168.5, intron 3 of 10)	protein_coding-intron (ENST00000378845.5, intron 3 of 9)	-15330	ENST00000615792.1	ENSG00000183049	ENST00000615792			CAMK1D			protein_coding
35481	chr2	66393461	66393632	+	0	NA	Intergenic	Intergenic	10240	ENST00000428647.1	ENSG00000232164	ENST00000428647			LINC01873			lncRNA
20074	chr12	81205081	81205252	+	0	NA	intron (ENST00000546664.2, intron 3 of 4)	protein_coding-intron (ENST00000261206.7, intron 9 of 15)	30334	ENST00000546664.2	ENSG00000111058	ENST00000548324			ACSS3			protein_coding
7179	chr1	82673173	82673344	+	0	NA	intron (ENST00000663002.1, intron 1 of 3)	lncRNA-intron (ENST00000650063.1, intron 4 of 6)	-117697	ENST00000649182.1	ENSG00000233290	ENST00000649182			RP11-147G16.1			lncRNA
37989	chr2	36621649	36621820	+	0	NA	intron (ENST00000357996.4, intron 1 of 6)	protein_coding-intron (ENST00000357996.4, intron 1 of 6)	-23543	ENST00000379245.8	ENSG00000171055	ENST00000432869			FEZ2			protein_coding
22905	chr6	106907683	106907854	+	0	NA	Intergenic	Intergenic	66271	ENST00000622315.1	ENSG00000272398	ENST00000620405			CD24			protein_coding
33975	chr21	41362173	41362344	+	0	NA	intron (ENST00000330714.8, intron 1 of 13)	protein_coding-intron (ENST00000330714.8, intron 1 of 13)	228	ENST00000495892.1	ENSG00000183486	ENST00000398632			MX2			protein_coding
31717	chr6	153150669	153150840	+	0	NA	Intergenic	Intergenic	8591	ENST00000365069.1	ENSG00000201939	ENST00000365069			RNA5SP224			rRNA_pseudogene
28695	chr2	158117056	158117227	+	0	NA	intron (ENST00000605860.5, intron 6 of 9)	protein_coding-intron (ENST00000005756.5, intron 3 of 6)	-9285	ENST00000489438.1	ENSG00000007001	ENST00000605860			UPP2			protein_coding
32550	chr1	219722239	219722410	+	0	NA	intron (ENST00000484239.5, intron 8 of 8)	protein_coding-intron (ENST00000484239.5, intron 8 of 8)	-39465	ENST00000516277.1	ENSG00000252086	ENST00000516277			RNA5SP76			rRNA_pseudogene
22243	chr7	123725715	123725886	+	0	NA	intron (ENST00000223023.5, intron 1 of 10)	protein_coding-intron (ENST00000223023.5, intron 1 of 10)	23203	ENST00000223023.5	ENSG00000106299	ENST00000223023			WASL			protein_coding
33537	chr14	59904745	59904916	+	0	NA	Intergenic	Intergenic	-14883	ENST00000647410.1	ENSG00000131951	ENST00000644811			LRRC9			protein_coding
13917	chr11	18033131	18033302	+	0	NA	intron (ENST00000682019.1, intron 4 of 10)	protein_coding-intron (ENST00000250018.6, intron 3 of 9)	7546	ENST00000417164.5	ENSG00000129167	ENST00000528338			TPH1			protein_coding
57847	chr21	27382536	27382707	+	0	NA	intron (ENST00000666822.1, intron 2 of 3)	lncRNA-intron (ENST00000420186.2, intron 3 of 3)	-14674	ENST00000420241.1	ENSG00000233300	ENST00000420241			EIF4A1P1			processed_pseudogene
29561	chr13	50488870	50489041	+	0	NA	intron (ENST00000463474.7, intron 5 of 5)	lncRNA-intron (ENST00000460525.6, intron 2 of 3)	-3689	ENST00000484606.1	ENSG00000176124	ENST00000468522			DLEU1			lncRNA
32531	chr1	31511477	31511648	+	0	NA	intron (ENST00000639839.1, intron 2 of 4)	lncRNA-intron (ENST00000639741.1, intron 1 of 2)	5266	ENST00000562271.1	ENSG00000260386	ENST00000563550			LDC1P			transcribed_unitary_pseudogene
22529	chr8	116649827	116649998	+	0	NA	intron (ENST00000611080.1, intron 6 of 8)	protein_coding-intron (ENST00000276682.8, intron 7 of 9)	7863	ENST00000520289.1	ENSG00000147677	ENST00000521861			EIF3H			protein_coding
27324	chr2	95559309	95559480	+	0	NA	Intergenic	Intergenic	12863	ENST00000448855.1	ENSG00000168992	ENST00000448855			OR7E102P			unprocessed_pseudogene
27049	chr15	51755177	51755348	+	0	NA	intron (ENST00000558994.1, intron 1 of 1)	protein_coding-intron (ENST00000249700.9, intron 1 of 9)	2777	ENST00000558994.1	ENSG00000259377	ENST00000558994			CTD-2308G16.1			lncRNA
42842	chr15	78367846	78368017	+	0	NA	Intergenic	Intergenic	-14642	ENST00000558606.2	ENSG00000259413	ENST00000558606			RP11-5O23.1			processed_pseudogene
25032	chr4	113017333	113017504	+	0	NA	intron (ENST00000508959.1, intron 2 of 2)	protein_coding-intron (ENST00000503271.5, intron 2 of 30)	17133	ENST00000513645.2	ENSG00000249373	ENST00000513645			RP11-650J17.2			lncRNA
9209	chr6	44899582	44899753	+	0	NA	TTS (ENST00000605501.1)	processed_pseudogene-TTS (ENST00000605501.1)	956	ENST00000605501.1	ENSG00000270900	ENST00000605501			NUDT19P4			processed_pseudogene
44572	chr1	173912187	173912358	+	0	NA	intron (ENST00000494024.1, intron 3 of 3)	protein_coding-intron (ENST00000367698.4, intron 2 of 6)	2393	ENST00000487183.1	ENSG00000117601	ENST00000367698			SERPINC1			protein_coding
21106	chr10	116557706	116557877	+	0	NA	intron (ENST00000369221.2, intron 9 of 12)	protein_coding-intron (ENST00000369221.2, intron 9 of 12)	11698	ENST00000470562.1	ENSG00000175535	ENST00000470562			PNLIP			protein_coding
6080	chr12	100280227	100280398	+	0	NA	intron (ENST00000360820.7, intron 1 of 17)	protein_coding-intron (ENST00000360820.7, intron 1 of 17)	-2820	ENST00000549486.1	ENSG00000136021	ENST00000550251			SCYL2			protein_coding
58247	chr3	128612243	128612414	+	0	NA	Intergenic	Intergenic	14938	ENST00000490166.1	ENSG00000163902	ENST00000296255			RPN1			protein_coding
44701	chr1	184429343	184429514	+	0	NA	intron (ENST00000675061.1, intron 1 of 5)	protein_coding-intron (ENST00000235307.7, intron 1 of 5)	21091	ENST00000414377.1	ENSG00000230470	ENST00000414377			GS1-115G20.1			lncRNA
34304	chr13	113117481	113117652	+	0	NA	TTS (ENST00000444337.1)	protein_coding-TTS (ENST00000444337.1)	-5233	ENST00000375559.8	ENSG00000126218	ENST00000477269			F10			protein_coding
58893	chr5	95226545	95226716	+	0	NA	intron (ENST00000515393.5, intron 1 of 22)	protein_coding-intron (ENST00000503301.5, intron 1 of 7)	57370	ENST00000503301.5	ENSG00000175471	ENST00000514780			MCTP1			protein_coding
40630	chr1	172637806	172637977	+	0	NA	Intergenic	Intergenic	-21212	ENST00000367721.3	ENSG00000117560	ENST00000340030			FASLG			protein_coding
7699	chr20	4920991	4921162	+	0	NA	intron (ENST00000468355.5, intron 3 of 11)	protein_coding-intron (ENST00000338244.6, intron 3 of 16)	-21429	ENST00000423430.1	ENSG00000089057	ENST00000379333			SLC23A2			protein_coding
24241	chr21	17034333	17034504	+	0	NA	Intergenic	Intergenic	-160727	ENST00000430064.1	ENSG00000232886	ENST00000430064			AF212831.2			lncRNA
17307	chr12	51094493	51094664	+	0	NA	TTS (ENST00000546822.1)	protein_coding-TTS (ENST00000546822.1)	9353	ENST00000546822.1	ENSG00000135457	ENST00000257915			TFCP2			protein_coding
42529	chr3	19987080	19987251	+	0	NA	intron (ENST00000389050.5, intron 2 of 2)	protein_coding-intron (ENST00000333083.11, intron 2 of 3)	-9638	ENST00000364675.1	ENSG00000201545	ENST00000364675			RNU4-85P			snRNA
15133	chr6	141152768	141152939	+	0	NA	Intergenic	Intergenic	-132827	ENST00000617394.1	ENSG00000275138	ENST00000617394			RP11-432L12.1			processed_pseudogene
14601	chr19	29087495	29087666	+	0	NA	intron (ENST00000656834.1, intron 1 of 1)	lncRNA-intron (ENST00000656834.1, intron 1 of 1)	5451	ENST00000656834.1	ENSG00000288017	ENST00000656834			CTD-2081K17.3			lncRNA
13000	chr8	102483465	102483636	+	0	NA	Intergenic	Intergenic	-20203	ENST00000489699.2	ENSG00000240724	ENST00000489699			RPS12P15			processed_pseudogene
49024	chr16	32844599	32844770	+	0	NA	Intergenic	Intergenic	1496	ENST00000569753.1	ENSG00000259934	ENST00000569753			RP11-989E6.1			processed_pseudogene
51744	chr9	115120713	115120884	+	0	NA	intron (ENST00000423637.1, intron 5 of 5)	lncRNA-intron (ENST00000423637.1, intron 5 of 5)	-2541	ENST00000535648.5	ENSG00000041982	ENST00000544972			TNC			protein_coding
20421	chr2	69910155	69910326	+	0	NA	intron (ENST00000435990.5, intron 3 of 7)	protein_coding-intron (ENST00000435990.5, intron 3 of 7)	-4801	ENST00000540449.5	ENSG00000059728	ENST00000540449			MXD1			protein_coding
44335	chr5	38975338	38975509	+	0	NA	intron (ENST00000511516.5, intron 10 of 37)	protein_coding-intron (ENST00000296782.9, intron 10 of 38)	-3462	ENST00000515846.1	ENSG00000164327	ENST00000503698			RICTOR			protein_coding
24045	chr5	104800369	104800540	+	0	NA	TTS (ENST00000523745.1)	lncRNA-TTS (ENST00000523745.1)	-20065	ENST00000517072.1	ENSG00000252881	ENST00000517072			RNU6-334P			snRNA
27607	chr7	31311801	31311972	+	0	NA	Intergenic	Intergenic	-18825	ENST00000603598.1	ENSG00000271027	ENST00000603598			RP11-463M14.1			processed_pseudogene
12785	chr5	147411997	147412168	+	0	NA	intron (ENST00000519672.1, intron 5 of 5)	protein_coding-intron (ENST00000343218.10, intron 6 of 13)	-5884	ENST00000508042.1	ENSG00000113657	ENST00000523458			DPYSL3			protein_coding
12078	chr8	6568117	6568288	+	0	NA	intron (ENST00000521129.1, intron 4 of 4)	protein_coding-intron (ENST00000344683.10, intron 12 of 13)	-4793	ENST00000325203.9	ENSG00000091879	ENST00000629816			ANGPT2			protein_coding
6205	chr11	2998271	2998442	+	0	NA	Intergenic	Intergenic	-5979	ENST00000620138.4	ENSG00000205531	ENST00000469805			NAP1L4			protein_coding
56175	chr14	41143918	41144089	+	0	NA	intron (ENST00000651006.1, intron 3 of 3)	lncRNA-intron (ENST00000651006.1, intron 3 of 3)	-152283	ENST00000554380.1	ENSG00000258385	ENST00000554380			RP11-629F19.1			processed_pseudogene
33386	chr2	100732871	100733042	+	0	NA	Intergenic	Intergenic	-7002	ENST00000671633.1	ENSG00000286737	ENST00000671633			RP11-784K9.1			lncRNA
19802	chr11	121068895	121069066	+	0	NA	intron (ENST00000645041.1, intron 6 of 9)	protein_coding-intron (ENST00000284259.11, intron 7 of 7)	14232	ENST00000533169.1	ENSG00000154114	ENST00000533134			TBCEL			protein_coding
3323	chr7	28953759	28953930	+	0	NA	exon (ENST00000539664.3, exon 1 of 1)	protein_coding-exon (ENST00000539664.3, exon 1 of 1)	-3823	ENST00000436594.1	ENSG00000228421	ENST00000436594			AC005013.5			lncRNA
19952	chr1	108456193	108456364	+	0	NA	intron (ENST00000531446.2, intron 6 of 13)	protein_coding-intron (ENST00000370040.7, intron 6 of 15)	5957	ENST00000531446.2	ENSG00000186086	ENST00000495380			NBPF6			protein_coding
21366	chr2	21068758	21068929	+	0	NA	Intergenic	Intergenic	-24770	ENST00000233242.5	ENSG00000084674	ENST00000673739			APOB			protein_coding
40982	chr9	88742599	88742770	+	0	NA	intron (ENST00000657641.1, intron 1 of 4)	lncRNA-intron (ENST00000657641.1, intron 1 of 4)	3221	ENST00000581736.1	ENSG00000265873	ENST00000581736			MIR4289			miRNA
24121	chr10	20255030	20255201	+	0	NA	intron (ENST00000377252.5, intron 13 of 13)	protein_coding-intron (ENST00000377238.2, intron 12 of 12)	-94934	ENST00000457220.1	ENSG00000228339	ENST00000457220			AMD1P1			processed_pseudogene
9449	chr3	170571125	170571296	+	0	NA	intron (ENST00000466168.1, intron 1 of 1)	protein_coding-intron (ENST00000231706.6, intron 1 of 7)	14817	ENST00000466168.1	ENSG00000013293	ENST00000231706			SLC7A14			protein_coding
46196	chr1	41826687	41826858	+	0	NA	intron (ENST00000372583.6, intron 1 of 8)	protein_coding-intron (ENST00000372583.6, intron 1 of 8)	42858	ENST00000479350.1	ENSG00000127124	ENST00000479350			HIVEP3			protein_coding
5141	chr5	108532483	108532654	+	0	NA	Intergenic	Intergenic	-61041	ENST00000466800.1	ENSG00000244245	ENST00000466800			RP11-120B7.1			processed_pseudogene
20578	chr13	51478057	51478228	+	0	NA	promoter-TSS (ENST00000630116.2)	lncRNA-promoter-TSS (ENST00000630116.2)	-896	ENST00000630116.2	ENSG00000236778	ENST00000630116			INTS6-AS1			lncRNA
47137	chr8	87056347	87056518	+	0	NA	intron (ENST00000522427.1, intron 1 of 3)	protein_coding-intron (ENST00000518476.6, intron 4 of 10)	11940	ENST00000522427.1	ENSG00000176571	ENST00000522427			CNBD1			protein_coding
46280	chr1	36629744	36629915	+	0	NA	promoter-TSS (ENST00000453860.1)	processed_pseudogene-promoter-TSS (ENST00000453860.1)	-506	ENST00000453860.1	ENSG00000230214	ENST00000453860			FTLP18			processed_pseudogene
10362	chr15	50496950	50497121	+	0	NA	promoter-TSS (ENST00000560159.1)	protein_coding-promoter-TSS (ENST00000560159.1)	45	ENST00000560159.1	ENSG00000170236	ENST00000616326			USP50			protein_coding
58559	chr5	40824023	40824194	+	0	NA	Intergenic	Intergenic	8447	ENST00000511787.1	ENSG00000145592	ENST00000508493			RPL37			protein_coding
15004	chr14	31413619	31413790	+	0	NA	intron (ENST00000549185.5, intron 3 of 24)	protein_coding-intron (ENST00000549185.5, intron 3 of 24)	-6582	ENST00000549844.5	ENSG00000250365	ENST00000549844			CTD-2213F21.2			lncRNA
14842	chr13	33269475	33269646	+	0	NA	intron (ENST00000628131.2, intron 2 of 5)	protein_coding-intron (ENST00000336934.10, intron 1 of 13)	-1819	ENST00000609233.5	ENSG00000236581	ENST00000609063			STARD13-AS			lncRNA
952	chr9	128417766	128417937	+	0	NA	intron (ENST00000420034.5, intron 1 of 2)	protein_coding-intron (ENST00000372842.5, intron 1 of 13)	-1263	ENST00000447915.5	ENSG00000167123	ENST00000372838			CERCAM			protein_coding
48475	chr11	89920939	89921110	+	0	NA	promoter-TSS (ENST00000605881.5)	protein_coding-promoter-TSS (ENST00000605881.5)	-596	ENST00000605881.5	ENSG00000223417	ENST00000420869			TRIM49D1			protein_coding
6758	chr7	132335326	132335497	+	0	NA	intron (ENST00000359827.7, intron 3 of 31)	protein_coding-intron (ENST00000321063.8, intron 3 of 31)	-16923	ENST00000455442.1	ENSG00000223436	ENST00000455442			AC011625.1			lncRNA
4804	chr10	124664078	124664249	+	0	NA	intron (ENST00000392754.7, intron 4 of 4)	protein_coding-intron (ENST00000337318.8, intron 4 of 4)	-39462	ENST00000448422.2	ENSG00000233334	ENST00000611797			FAM53B-AS1			lncRNA
4498	chr3	132300691	132300862	+	0	NA	Intergenic	Intergenic	-15366	ENST00000512055.5	ENSG00000196353	ENST00000511604			CPNE4			protein_coding
15739	chr8	125695556	125695727	+	0	NA	intron (ENST00000651999.1, intron 4 of 7)	lncRNA-intron (ENST00000651999.1, intron 4 of 7)	47314	ENST00000651999.1	ENSG00000286122	ENST00000652177			RP11-622O11.6			lncRNA
9636	chr13	21946770	21946941	+	0	NA	Intergenic	Intergenic	-68599	ENST00000413124.3	ENSG00000226722	ENST00000669854			LINC00424			lncRNA
52324	chr1	24165263	24165434	+	0	NA	intron (ENST00000374421.7, intron 3 of 6)	protein_coding-intron (ENST00000327535.6, intron 3 of 6)	21900	ENST00000374421.7	ENSG00000185436	ENST00000374421			IFNLR1			protein_coding
37670	chr10	4100110	4100281	+	0	NA	Intergenic	Intergenic	48469	ENST00000455199.1	ENSG00000236990	ENST00000455199			RP11-433J20.1			lncRNA
48042	chr20	34319414	34319585	+	0	NA	Intergenic	Intergenic	-7697	ENST00000538132.1	ENSG00000101444	ENST00000606061			AHCY			protein_coding
36042	chr14	57050882	57051053	+	0	NA	intron (ENST00000655065.1, intron 1 of 1)	lncRNA-intron (ENST00000554725.1, intron 2 of 3)	5084	ENST00000655065.1	ENSG00000286257	ENST00000653538			RP11-1077A2.2			lncRNA
21374	chr10	88570107	88570278	+	0	NA	intron (ENST00000466945.5, intron 3 of 4)	protein_coding-intron (ENST00000331772.9, intron 4 of 6)	12998	ENST00000437752.2	ENSG00000184719	ENST00000481793			RNLS			protein_coding
56234	chr2	120576201	120576372	+	0	NA	Intergenic	Intergenic	-18167	ENST00000432474.2	ENSG00000232140	ENST00000432474			AC073257.1			lncRNA
29575	chr17	27990379	27990550	+	0	NA	intron (ENST00000661257.1, intron 1 of 4)	lncRNA-intron (ENST00000661257.1, intron 1 of 4)	1302	ENST00000661257.1	ENSG00000260019	ENST00000666961			LINC01992			lncRNA
51730	chr5	5790261	5790432	+	0	NA	Intergenic	Intergenic	101541	ENST00000659085.1	ENSG00000286986	ENST00000659085			CTD-2350M8.1			lncRNA
20859	chr6	82619077	82619248	+	0	NA	Intergenic	Intergenic	254918	ENST00000543496.3	ENSG00000146242	ENST00000543496			TPBG			protein_coding
42629	chr3	32332035	32332206	+	0	NA	intron (ENST00000458535.6, intron 1 of 2)	protein_coding-intron (ENST00000307526.4, intron 1 of 3)	-59578	ENST00000349718.8	ENSG00000153551	ENST00000349718			CMTM7			protein_coding
24935	chr17	45930254	45930425	+	0	NA	intron (ENST00000680674.1, intron 1 of 10)	protein_coding-intron (ENST00000262410.10, intron 1 of 12)	-1467	ENST00000617458.1	ENSG00000274883	ENST00000617458			Metazoa_SRP			misc_RNA
45468	chr6	32540377	32540548	+	0	NA	Intergenic	Intergenic	9628	ENST00000516107.1	ENSG00000251916	ENST00000516107			RNU1-61P			snRNA
16733	chr8	49003300	49003471	+	0	NA	Intergenic	Intergenic	-43267	ENST00000659800.1	ENSG00000286701	ENST00000659800			RP11-696E24.2			lncRNA
20224	chr19	34680833	34681004	+	0	NA	promoter-TSS (ENST00000509196.1)	protein_coding-promoter-TSS (ENST00000509196.1)	-365	ENST00000509196.1	ENSG00000089335	ENST00000505365			ZNF302			protein_coding
54737	chr13	110474335	110474506	+	0	NA	TTS (ENST00000494852.2)	protein_coding-TTS (ENST00000494852.2)	-3503	ENST00000650225.1	ENSG00000134871	ENST00000649951			COL4A2			protein_coding
53901	chr1	21323026	21323197	+	0	NA	intron (ENST00000649812.1, intron 1 of 19)	protein_coding-intron (ENST00000415912.6, intron 1 of 18)	22026	ENST00000463334.2	ENSG00000117298	ENST00000374893			ECE1			protein_coding
26978	chr2	189974190	189974361	+	0	NA	intron (ENST00000495546.1, intron 1 of 2)	protein_coding-intron (ENST00000478197.1, intron 1 of 1)	-43265	ENST00000392337.2	ENSG00000213110	ENST00000392337			RNF11P1			processed_pseudogene
51364	chr14	72115469	72115640	+	0	NA	intron (ENST00000556437.5, intron 2 of 17)	protein_coding-intron (ENST00000355512.10, intron 1 of 15)	-93038	ENST00000363428.1	ENSG00000200298	ENST00000363428			Y_RNA			misc_RNA
56318	chr2	193369434	193369605	+	0	NA	Intergenic	Intergenic	-91905	ENST00000441105.1	ENSG00000235218	ENST00000441105			DNAJC17P1			processed_pseudogene
45538	chr2	159015183	159015354	+	0	NA	intron (ENST00000263635.8, intron 2 of 26)	protein_coding-intron (ENST00000263635.8, intron 2 of 26)	11293	ENST00000392798.3	ENSG00000213189	ENST00000392798			BTF3L4P2			processed_pseudogene
5949	chr8	91514438	91514609	+	0	NA	Intergenic	Intergenic	-80442	ENST00000363281.1	ENSG00000200151	ENST00000363281			RN7SKP231			misc_RNA
30496	chr3	186526570	186526741	+	0	NA	Intergenic	Intergenic	13865	ENST00000460288.1	ENSG00000213139	ENST00000392499			CRYGS			protein_coding
37528	chr12	120983646	120983817	+	0	NA	intron (ENST00000540108.1, intron 1 of 8)	protein_coding-intron (ENST00000257555.11, intron 1 of 9)	-2766	ENST00000535301.2	ENSG00000241388	ENST00000537361			HNF1A-AS1			lncRNA
12525	chr8	97296566	97296737	+	0	NA	Intergenic	Intergenic	-18723	ENST00000322128.5	ENSG00000180543	ENST00000322128			TSPYL5			protein_coding
12492	chr3	156402975	156403146	+	0	NA	intron (ENST00000477912.5, intron 3 of 9)	protein_coding-intron (ENST00000302490.12, intron 1 of 13)	43845	ENST00000467794.1	ENSG00000242370	ENST00000467794			KCNAB1-AS1			lncRNA
8729	chr4	99154943	99155114	+	0	NA	exon (ENST00000500358.6, exon 3 of 10)	lncRNA-exon (ENST00000500358.6, exon 3 of 10)	2764	ENST00000504581.1	ENSG00000198099	ENST00000504894			ADH4			protein_coding
15385	chr8	139880777	139880948	+	0	NA	intron (ENST00000519482.1, intron 1 of 2)	protein_coding-intron (ENST00000438773.4, intron 21 of 22)	433	ENST00000522504.5	ENSG00000167632	ENST00000518839			TRAPPC9			protein_coding
48344	chr2	199097765	199097936	+	0	NA	Intergenic	Intergenic	-10734	ENST00000457712.1	ENSG00000230407	ENST00000457712			AC018717.2			processed_pseudogene
39859	chr3	142592348	142592519	+	0	NA	promoter-TSS (ENST00000516936.1)	rRNA_pseudogene-promoter-TSS (ENST00000516936.1)	-642	ENST00000516936.1	ENSG00000252745	ENST00000516936			RNA5SP143			rRNA_pseudogene
58562	chr2	55404333	55404504	+	0	NA	exon (ENST00000471947.2, exon 3 of 3)	protein_coding-exon (ENST00000471947.2, exon 3 of 3)	-4641	ENST00000430086.1	ENSG00000115355	ENST00000647401			CCDC88A			protein_coding
46446	chr16	19528755	19528926	+	0	NA	TTS (ENST00000565376.2)	protein_coding-TTS (ENST00000565376.2)	919	ENST00000561888.1	ENSG00000103540	ENST00000567451			CCP110			protein_coding
15036	chr3	106631123	106631294	+	0	NA	intron (ENST00000660862.1, intron 9 of 9)	lncRNA-intron (ENST00000660862.1, intron 9 of 9)	-57470	ENST00000363491.1	ENSG00000200361	ENST00000363491			Y_RNA			misc_RNA
3948	chr12	11020005	11020176	+	0	NA	intron (ENST00000541456.1, intron 1 of 1)	protein_coding-intron (ENST00000381852.4, intron 3 of 4)	2530	ENST00000390673.2	ENSG00000212124	ENST00000390673			TAS2R19			protein_coding
55009	chr1	200070101	200070272	+	0	NA	intron (ENST00000544748.5, intron 4 of 6)	protein_coding-intron (ENST00000236914.7, intron 4 of 6)	16125	ENST00000517051.1	ENSG00000252860	ENST00000517051			RNU6-570P			snRNA
37943	chr2	32700508	32700679	+	0	NA	intron (ENST00000647819.1, intron 11 of 21)	protein_coding-intron (ENST00000317907.9, intron 9 of 19)	21715	ENST00000438654.1	ENSG00000018699	ENST00000448773			TTC27			protein_coding
30975	chr18	10705838	10706009	+	0	NA	intron (ENST00000580640.5, intron 38 of 53)	protein_coding-intron (ENST00000302079.10, intron 36 of 50)	1626	ENST00000584167.1	ENSG00000264843	ENST00000584167			RP11-856M7.2			lncRNA
7701	chr7_gl000195_random	31170	31341	+	0	NA	NA	NA	NA	NA
55240	chr5	128939044	128939215	+	0	NA	intron (ENST00000508645.5, intron 3 of 6)	protein_coding-intron (ENST00000508645.5, intron 3 of 6)	-6954	ENST00000680906.1	ENSG00000288697	ENST00000680906			CTB-53D8.3			unprocessed_pseudogene
51074	chr14	68433301	68433472	+	0	NA	intron (ENST00000553595.5, intron 5 of 5)	protein_coding-intron (ENST00000460526.5, intron 3 of 4)	-11190	ENST00000557078.1	ENSG00000258477	ENST00000557078			PPIAP6			processed_pseudogene
51273	chr1	215803606	215803777	+	0	NA	intron (ENST00000674083.1, intron 49 of 72)	protein_coding-intron (ENST00000307340.8, intron 49 of 71)	-82891	ENST00000414995.1	ENSG00000229242	ENST00000414995			RP5-1111A8.3			lncRNA
31745	chr10	18749081	18749252	+	0	NA	TTS (ENST00000654305.1)	lncRNA-TTS (ENST00000654305.1)	2733	ENST00000427232.1	ENSG00000234244	ENST00000427232			RP11-139J15.5			lncRNA
27261	chr15	56528971	56529142	+	0	NA	Intergenic	Intergenic	21590	ENST00000657839.1	ENSG00000260392	ENST00000568246			RP11-1129I3.1			lncRNA
24375	chr10	96447420	96447591	+	0	NA	intron (ENST00000469598.1, intron 2 of 12)	protein_coding-intron (ENST00000357947.4, intron 2 of 20)	66413	ENST00000469598.1	ENSG00000095587	ENST00000506028			TLL2			protein_coding
34869	chr7	149451343	149451514	+	0	NA	intron (ENST00000247930.5, intron 3 of 5)	protein_coding-intron (ENST00000247930.5, intron 3 of 5)	9634	ENST00000247930.5	ENSG00000196453	ENST00000247930			ZNF777			protein_coding
32209	chr2	99870901	99871072	+	0	NA	intron (ENST00000673529.1, intron 1 of 2)	protein_coding-intron (ENST00000317233.8, intron 6 of 23)	135789	ENST00000673529.1	ENSG00000144218	ENST00000483600			AFF3			protein_coding
49858	chr4	142153835	142154006	+	0	NA	intron (ENST00000514525.1, intron 10 of 16)	protein_coding-intron (ENST00000262992.8, intron 15 of 23)	133705	ENST00000462840.2	ENSG00000242134	ENST00000462840			RPL5P13			processed_pseudogene
38580	chr5	110866346	110866517	+	0	NA	Intergenic	Intergenic	-41853	ENST00000603386.1	ENSG00000270779	ENST00000603386			CTD-2026D23.1			processed_pseudogene
59900	chr8	106700903	106701074	+	0	NA	intron (ENST00000531443.6, intron 7 of 15)	protein_coding-intron (ENST00000312046.10, intron 5 of 13)	-2975	ENST00000524097.1	ENSG00000253676	ENST00000524097			TAGLN2P1			processed_pseudogene
25903	chr19	33657908	33658079	+	0	NA	intron (ENST00000604556.1, intron 1 of 2)	protein_coding-intron (ENST00000434302.5, intron 1 of 4)	-26535	ENST00000262622.4	ENSG00000124302	ENST00000604556			CHST8			protein_coding
31941	chr10	120164320	120164491	+	0	NA	Intergenic	Intergenic	-94246	ENST00000425391.1	ENSG00000223455	ENST00000425391			RP11-781P14.3			processed_pseudogene
50184	chr18	3658853	3659024	+	0	NA	intron (ENST00000539435.5, intron 4 of 10)	protein_coding-intron (ENST00000315677.8, intron 7 of 12)	5528	ENST00000577848.1	ENSG00000266401	ENST00000661913			RP11-874J12.4			lncRNA
9027	chr19	15736188	15736359	+	0	NA	Intergenic	Intergenic	-1712	ENST00000641646.1	ENSG00000171936	ENST00000641646			OR10H3			protein_coding
50333	chr7	134701970	134702141	+	0	NA	Intergenic	Intergenic	17911	ENST00000422042.1	ENSG00000224375	ENST00000422042			AC009276.4			lncRNA
41710	chr6	158596028	158596199	+	0	NA	intron (ENST00000684151.1, intron 6 of 16)	protein_coding-intron (ENST00000367090.4, intron 6 of 16)	-13594	ENST00000612973.1	ENSG00000278571	ENST00000612973			MIR7161			miRNA
5695	chr17	25446716	25446887	+	0	NA	Intergenic	Intergenic	-1534893	ENST00000580677.1	ENSG00000263433	ENST00000580677			RP11-260A9.1			processed_pseudogene
30145	chr12	16085129	16085300	+	0	NA	Intergenic	Intergenic	100042	ENST00000532573.1	ENSG00000023697	ENST00000533447			DERA			protein_coding
24952	chr11	100632362	100632533	+	0	NA	Intergenic	Intergenic	9826	ENST00000476452.3	ENSG00000242165	ENST00000476452			RN7SL222P			misc_RNA
24942	chr4	122327397	122327568	+	0	NA	promoter-TSS (ENST00000480651.1)	protein_coding-promoter-TSS (ENST00000480651.1)	-390	ENST00000480651.1	ENSG00000138688	ENST00000438707			KIAA1109			protein_coding
7163	chr6	12703165	12703336	+	0	NA	Intergenic	Intergenic	-13304	ENST00000676159.1	ENSG00000112137	ENST00000676234			PHACTR1			protein_coding
57198	chr3	121423831	121424002	+	0	NA	exon (ENST00000273666.10, exon 28 of 28)	protein_coding-exon (ENST00000273666.10, exon 28 of 28)	7282	ENST00000666486.1	ENSG00000287022	ENST00000666486			RP11-10G15.5			lncRNA
40634	chr11	89333874	89334045	+	0	NA	intron (ENST00000534731.5, intron 16 of 16)	protein_coding-intron (ENST00000263317.9, intron 17 of 17)	2124	ENST00000524473.1	ENSG00000086991	ENST00000532825			NOX4			protein_coding
58226	chr14	41100716	41100887	+	0	NA	intron (ENST00000651006.1, intron 3 of 3)	lncRNA-intron (ENST00000651006.1, intron 3 of 3)	145903	ENST00000515218.2	ENSG00000251363	ENST00000515218			LINC02315			lncRNA
24510	chr5	128559176	128559347	+	0	NA	intron (ENST00000508053.5, intron 3 of 70)	protein_coding-intron (ENST00000508053.5, intron 3 of 70)	-21016	ENST00000262464.9	ENSG00000138829	ENST00000502468			FBN2			protein_coding
22652	chr11	78186372	78186543	+	0	NA	intron (ENST00000530018.5, intron 1 of 2)	protein_coding-intron (ENST00000340067.4, intron 1 of 1)	2131	ENST00000526208.5	ENSG00000188997	ENST00000528776			KCTD21			protein_coding
55546	chr3	197732253	197732424	+	0	NA	intron (ENST00000273582.9, intron 1 of 20)	protein_coding-intron (ENST00000273582.9, intron 1 of 20)	4566	ENST00000296343.10	ENSG00000145016	ENST00000413360			RUBCN			protein_coding
21108	chr8	117877891	117878062	+	0	NA	intron (ENST00000436216.2, intron 1 of 5)	protein_coding-intron (ENST00000378204.7, intron 1 of 10)	-71074	ENST00000684443.1	ENSG00000182197	ENST00000684443			EXT1			protein_coding
22733	chr12	44602654	44602825	+	0	NA	intron (ENST00000549668.1, intron 4 of 4)	protein_coding-intron (ENST00000333837.8, intron 16 of 20)	-70118	ENST00000550139.1	ENSG00000184613	ENST00000551601			NELL2			protein_coding
28790	chr11	118198538	118198709	+	0	NA	intron (ENST00000534294.5, intron 6 of 7)	protein_coding-intron (ENST00000292067.11, intron 6 of 8)	6767	ENST00000531530.5	ENSG00000160593	ENST00000526620			JAML			protein_coding
28098	chr6	102441707	102441878	+	0	NA	Intergenic	Intergenic	12000	ENST00000407792.1	ENSG00000219757	ENST00000407792			RP11-793L10.1			processed_pseudogene
15488	chr6	142666933	142667104	+	0	NA	Intergenic	Intergenic	-4962	ENST00000659367.1	ENSG00000287084	ENST00000659367			RP11-452E5.1			lncRNA
32261	chr5	31480703	31480874	+	0	NA	intron (ENST00000513349.5, intron 15 of 34)	protein_coding-intron (ENST00000344624.8, intron 16 of 35)	4123	ENST00000512124.6	ENSG00000113360	ENST00000509067			DROSHA			protein_coding
40948	chr14	50078956	50079127	+	0	NA	intron (ENST00000635379.1, intron 1 of 11)	lncRNA-intron (ENST00000556019.2, intron 1 of 4)	-7941	ENST00000515983.1	ENSG00000251792	ENST00000515983			Y_RNA			misc_RNA
49351	chr5	107919370	107919541	+	0	NA	intron (ENST00000619412.4, intron 8 of 9)	protein_coding-intron (ENST00000496714.2, intron 6 of 6)	108826	ENST00000515923.1	ENSG00000251732	ENST00000515923			RN7SKP122			misc_RNA
58083	chr2	168109555	168109726	+	0	NA	intron (ENST00000355999.5, intron 10 of 17)	protein_coding-intron (ENST00000355999.5, intron 10 of 17)	3466	ENST00000487143.5	ENSG00000198648	ENST00000461000			STK39			protein_coding
30832	chr6	843269	843440	+	0	NA	Intergenic	Intergenic	-63140	ENST00000606622.1	ENSG00000272485	ENST00000606622			RP11-284J1.1			lncRNA
54537	chr10	27850551	27850722	+	0	NA	intron (ENST00000671855.1, intron 1 of 2)	protein_coding-intron (ENST00000305242.10, intron 19 of 19)	10028	ENST00000671855.1	ENSG00000169126	ENST00000481659			ODAD2			protein_coding
34871	chr7	43678558	43678729	+	0	NA	intron (ENST00000438444.5, intron 1 of 7)	protein_coding-intron (ENST00000223336.11, intron 1 of 5)	-28347	ENST00000395879.5	ENSG00000106603	ENST00000457939			COA1			protein_coding
34288	chr10	124191775	124191946	+	0	NA	Intergenic	Intergenic	-98262	ENST00000435907.6	ENSG00000182022	ENST00000346248			CHST15			protein_coding
20446	chr6	128674183	128674354	+	0	NA	Intergenic	Intergenic	-34615	ENST00000406055.1	ENSG00000220110	ENST00000406055			RP1-6P5.2			processed_pseudogene
15920	chr10	51121176	51121347	+	0	NA	intron (ENST00000645324.1, intron 1 of 7)	protein_coding-intron (ENST00000373976.9, intron 1 of 6)	46691	ENST00000373976.9	ENSG00000185532	ENST00000646354			PRKG1			protein_coding
53654	chr2	162072496	162072667	+	0	NA	promoter-TSS (ENST00000418335.1)	lncRNA-promoter-TSS (ENST00000418335.1)	-675	ENST00000418335.1	ENSG00000230918	ENST00000418335			DPP4-DT			lncRNA
47602	chr7	130464050	130464221	+	0	NA	Intergenic	Intergenic	20257	ENST00000562524.1	ENSG00000259920	ENST00000562524			RP11-2E11.5			lncRNA
57358	chr1	152240513	152240684	+	0	NA	intron (ENST00000666686.1, intron 1 of 6)	lncRNA-intron (ENST00000420707.5, intron 1 of 8)	-8405	ENST00000382265.3	ENSG00000237975	ENST00000392688			FLG-AS1			lncRNA
35630	chrX	109508001	109508172	+	0	NA	Intergenic	Intergenic	-26000	ENST00000218006.3	ENSG00000101890	ENST00000218006			GUCY2F			protein_coding
23819	chr6	8156455	8156626	+	0	NA	intron (ENST00000647315.1, intron 2 of 5)	lncRNA-intron (ENST00000642149.1, intron 2 of 5)	-1622	ENST00000644718.1	ENSG00000285216	ENST00000644718			RP11-314C16.1			lncRNA
14777	chr11	37508011	37508182	+	0	NA	Intergenic	Intergenic	194124	ENST00000516029.1	ENSG00000251838	ENST00000516029			ENSG10010134776.1			snoRNA
34183	chr10	130598788	130598959	+	0	NA	Intergenic	Intergenic	73161	ENST00000649726.1	ENSG00000285529	ENST00000649726			RP11-113P9.1			lncRNA
29117	chr9	125227668	125227839	+	0	NA	intron (ENST00000628863.2, intron 7 of 9)	protein_coding-intron (ENST00000259460.12, intron 5 of 7)	13589	ENST00000680640.1	ENSG00000044574	ENST00000681424			HSPA5			protein_coding
13848	chr5	137295533	137295704	+	0	NA	intron (ENST00000635347.1, intron 1 of 6)	protein_coding-intron (ENST00000394945.6, intron 2 of 10)	17920	ENST00000510405.5	ENSG00000152377	ENST00000394945			SPOCK1			protein_coding
48247	chr1	207497294	207497465	+	0	NA	intron (ENST00000534202.5, intron 1 of 22)	protein_coding-intron (ENST00000367049.9, intron 1 of 46)	1038	ENST00000434033.5	ENSG00000203710	ENST00000367051			CR1			protein_coding
41875	chr1	39729936	39730107	+	0	NA	intron (ENST00000470018.5, intron 1 of 7)	protein_coding-intron (ENST00000470018.5, intron 1 of 7)	-6394	ENST00000516604.1	ENSG00000252413	ENST00000516604			RNU7-121P			snRNA
15636	chr2	202274337	202274508	+	0	NA	promoter-TSS (ENST00000492688.5)	protein_coding-promoter-TSS (ENST00000492688.5)	-740	ENST00000492688.5	ENSG00000055044	ENST00000426814			NOP58			protein_coding
43760	chr14	55673193	55673364	+	0	NA	TTS (ENST00000553624.5)	protein_coding-TTS (ENST00000553624.5)	348	ENST00000554294.1	ENSG00000126777	ENST00000556631			KTN1			protein_coding
32718	chr3	182170878	182171049	+	0	NA	Intergenic	Intergenic	-12650	ENST00000669633.1	ENSG00000287605	ENST00000669633			RP11-416O18.3			lncRNA
46931	chr16	11856406	11856577	+	0	NA	intron (ENST00000574364.1, intron 1 of 1)	lncRNA-intron (ENST00000574364.1, intron 1 of 1)	4842	ENST00000574364.1	ENSG00000263307	ENST00000574364			RSL1D1-DT			lncRNA
11722	chr2	223140116	223140287	+	0	NA	intron (ENST00000488477.2, intron 2 of 3)	protein_coding-intron (ENST00000488477.2, intron 2 of 3)	88001	ENST00000488477.2	ENSG00000152049	ENST00000488477			KCNE4			protein_coding
33009	chr2	191498362	191498533	+	0	NA	Intergenic	Intergenic	87382	ENST00000427152.1	ENSG00000128641	ENST00000490069			MYO1B			protein_coding
17582	chr2	160308406	160308577	+	0	NA	intron (ENST00000492283.1, intron 2 of 3)	protein_coding-intron (ENST00000348849.8, intron 4 of 13)	9712	ENST00000492283.1	ENSG00000153250	ENST00000464200			RBMS1			protein_coding
46544	chr5	130867974	130868145	+	0	NA	intron (ENST00000661392.1, intron 1 of 5)	lncRNA-intron (ENST00000661392.1, intron 1 of 5)	76119	ENST00000661392.1	ENSG00000287390	ENST00000661392			AC005613.1			lncRNA
41572	chr13	45230083	45230254	+	0	NA	intron (ENST00000461904.1, intron 2 of 3)	protein_coding-intron (ENST00000340473.8, intron 5 of 7)	10815	ENST00000461904.1	ENSG00000188342	ENST00000461904			GTF2F2			protein_coding
58994	chr2	133616321	133616492	+	0	NA	Intergenic	Intergenic	20315	ENST00000363838.1	ENSG00000200708	ENST00000363838			RN7SKP93			misc_RNA
42431	chr10	18659721	18659892	+	0	NA	promoter-TSS (ENST00000414939.1)	protein_coding-promoter-TSS (ENST00000414939.1)	375	ENST00000377275.4	ENSG00000165997	ENST00000377275			ARL5B			protein_coding
19183	chr1	243836227	243836398	+	0	NA	intron (ENST00000672578.1, intron 1 of 12)	protein_coding-intron (ENST00000263826.12, intron 2 of 13)	6815	ENST00000672679.1	ENSG00000117020	ENST00000490018			AKT3			protein_coding
12362	chr6	120542536	120542707	+	0	NA	intron (ENST00000657887.1, intron 1 of 1)	lncRNA-intron (ENST00000657887.1, intron 1 of 1)	-16221	ENST00000384130.1	ENSG00000206857	ENST00000384130			RNU6-214P			snRNA
3590	chr5	147255191	147255362	+	0	NA	intron (ENST00000626951.2, intron 2 of 6)	protein_coding-intron (ENST00000306304.10, intron 2 of 10)	20151	ENST00000398523.3	ENSG00000169302	ENST00000648628			STK32A			protein_coding
29315	chr8	81837546	81837717	+	0	NA	intron (ENST00000615066.1, intron 2 of 10)	protein_coding-intron (ENST00000345957.9, intron 2 of 7)	2582	ENST00000615066.1	ENSG00000104497	ENST00000518183			SNX16			protein_coding
17301	chr6	89055046	89055217	+	0	NA	Intergenic	Intergenic	-4497	ENST00000403367.1	ENSG00000220960	ENST00000403367			RP1-72A23.1			processed_pseudogene
13131	chr2	182916372	182916543	+	0	NA	exon (ENST00000361354.9, exon 31 of 31)	protein_coding-exon (ENST00000361354.9, exon 31 of 31)	10808	ENST00000477988.1	ENSG00000061676	ENST00000495619			NCKAP1			protein_coding
2104	chr11	67120984	67121155	+	0	NA	promoter-TSS (ENST00000308783.9)	protein_coding-promoter-TSS (ENST00000308783.9)	-200	ENST00000308783.9	ENSG00000173120	ENST00000308783			KDM2A			protein_coding
58988	chr2	151900612	151900783	+	0	NA	intron (ENST00000638005.1, intron 2 of 13)	protein_coding-intron (ENST00000201943.10, intron 2 of 12)	-16531	ENST00000475848.2	ENSG00000182389	ENST00000637913			CACNB4			protein_coding
10582	chr1	85577852	85578023	+	0	NA	TTS (ENST00000609367.1)	lncRNA-TTS (ENST00000609367.1)	213	ENST00000467530.5	ENSG00000282057	ENST00000467666			RP4-621F18.2			lncRNA
55796	chr6	39485977	39486148	+	0	NA	intron (ENST00000538893.5, intron 12 of 21)	protein_coding-intron (ENST00000287152.12, intron 13 of 22)	-54688	ENST00000394362.5	ENSG00000164627	ENST00000394362			KIF6			protein_coding
24630	chr1	241677158	241677329	+	0	NA	TTS (ENST00000496914.1)	protein_coding-TTS (ENST00000496914.1)	133	ENST00000463155.5	ENSG00000054277	ENST00000462265			OPN3			protein_coding
2126	chr11	115741534	115741705	+	0	NA	intron (ENST00000670874.1, intron 1 of 3)	lncRNA-intron (ENST00000539305.1, intron 2 of 2)	6771	ENST00000670874.1	ENSG00000288020	ENST00000670874			CTC-774J1.3			lncRNA
38977	chr13	25996313	25996484	+	0	NA	intron (ENST00000684424.1, intron 34 of 35)	protein_coding-intron (ENST00000281620.11, intron 36 of 37)	-13573	ENST00000683868.1	ENSG00000132932	ENST00000281620			ATP8A2			protein_coding
27797	chr17	57855403	57855574	+	0	NA	Intergenic	Intergenic	-5432	ENST00000579380.1	ENSG00000181610	ENST00000579768			MRPS23			protein_coding
10758	chr7	75509199	75509370	+	0	NA	intron (ENST00000430602.5, intron 8 of 8)	transcribed_unprocessed_pseudogene-intron (ENST00000394921.8, intron 7 of 7)	3842	ENST00000364004.1	ENSG00000200874	ENST00000364004			Y_RNA			misc_RNA
4221	chr4	108552402	108552573	+	0	NA	intron (ENST00000507248.1, intron 2 of 3)	lncRNA-intron (ENST00000506795.1, intron 2 of 3)	67908	ENST00000509984.1	ENSG00000234492	ENST00000507248			RPL34-DT			lncRNA
14217	chr6	54886761	54886932	+	0	NA	intron (ENST00000306858.8, intron 2 of 4)	protein_coding-intron (ENST00000306858.8, intron 2 of 4)	40075	ENST00000306858.8	ENSG00000168143	ENST00000306858			FAM83B			protein_coding
2526	chr20	51807582	51807753	+	0	NA	Intergenic	Intergenic	-5146	ENST00000217086.9	ENSG00000101115	ENST00000483130			SALL4			protein_coding
49253	chr22	30253165	30253336	+	0	NA	Intergenic	Intergenic	-6491	ENST00000249075.4	ENSG00000128342	ENST00000403987			LIF			protein_coding
25075	chr14	64207294	64207465	+	0	NA	intron (ENST00000555022.5, intron 1 of 15)	protein_coding-intron (ENST00000344113.8, intron 100 of 114)	-1741	ENST00000554805.6	ENSG00000054654	ENST00000673869			SYNE2			protein_coding
53224	chr12	67542975	67543146	+	0	NA	intron (ENST00000538573.1, intron 2 of 2)	lncRNA-intron (ENST00000400306.2, intron 1 of 2)	22978	ENST00000400306.2	ENSG00000203585	ENST00000650195			LINC02408			lncRNA
24985	chr4	26865615	26865786	+	0	NA	intron (ENST00000478049.1, intron 1 of 4)	protein_coding-intron (ENST00000463501.5, intron 1 of 5)	4241	ENST00000478049.1	ENSG00000109689	ENST00000504511			STIM2			protein_coding
29880	chr2	28308077	28308248	+	0	NA	promoter-TSS (ENST00000423483.1)	processed_pseudogene-promoter-TSS (ENST00000423483.1)	1	ENST00000423483.1	ENSG00000225991	ENST00000423483			RPL23AP34			processed_pseudogene
22559	chr8	117225629	117225800	+	0	NA	Intergenic	Intergenic	-39558	ENST00000671266.1	ENSG00000286308	ENST00000671266			KB-1670H7.1			lncRNA
12101	chr7	74033332	74033503	+	0	NA	intron (ENST00000621115.4, intron 1 of 27)	protein_coding-intron (ENST00000252034.12, intron 1 of 32)	5229	ENST00000320399.10	ENSG00000049540	ENST00000479432			ELN			protein_coding
10003	chr8	93949432	93949603	+	0	NA	Intergenic	Intergenic	-6640	ENST00000504319.1	ENSG00000251234	ENST00000504319			PSMA2P2			processed_pseudogene
37786	chr18	56984806	56984977	+	0	NA	intron (ENST00000615645.4, intron 15 of 16)	protein_coding-intron (ENST00000254442.8, intron 26 of 27)	22456	ENST00000585669.1	ENSG00000091157	ENST00000589935			WDR7			protein_coding
59690	chr20	58619760	58619931	+	0	NA	TTS (ENST00000427140.5)	lncRNA-TTS (ENST00000427140.5)	-14927	ENST00000598340.2	ENSG00000268941	ENST00000598340			LINC01711			lncRNA
21848	chr8	117141123	117141294	+	0	NA	intron (ENST00000520469.1, intron 1 of 2)	protein_coding-intron (ENST00000427715.2, intron 3 of 10)	5949	ENST00000519688.5	ENSG00000164756	ENST00000520469			SLC30A8			protein_coding
45074	chr5	178985922	178986093	+	0	NA	TTS (ENST00000518082.1)	protein_coding-TTS (ENST00000518082.1)	245	ENST00000519003.1	ENSG00000113262	ENST00000650488			GRM6			protein_coding
20504	chr2	33415672	33415843	+	0	NA	Intergenic	Intergenic	-2759	ENST00000636982.1	ENSG00000283591	ENST00000636982			MIR4430			miRNA
18130	chr6	107059584	107059755	+	0	NA	Intergenic	Intergenic	19677	ENST00000489790.1	ENSG00000130349	ENST00000489790			MTRES1			protein_coding
41808	chr12	82312972	82313143	+	0	NA	intron (ENST00000552377.5, intron 2 of 3)	protein_coding-intron (ENST00000552377.5, intron 2 of 3)	43064	ENST00000550589.1	ENSG00000133773	ENST00000552606			CCDC59			protein_coding
47141	chr12	1875362	1875533	+	0	NA	promoter-TSS (ENST00000539048.2)	protein_coding-promoter-TSS (ENST00000539048.2)	-820	ENST00000539048.2	ENSG00000151062	ENST00000543405			CACNA2D4			protein_coding
5130	chr2	214100274	214100445	+	0	NA	intron (ENST00000480494.1, intron 2 of 4)	protein_coding-intron (ENST00000331683.10, intron 13 of 15)	176496	ENST00000480494.1	ENSG00000144451	ENST00000414961			SPAG16			protein_coding
52358	chr10	62822874	62823045	+	0	NA	intron (ENST00000493899.2, intron 6 of 7)	protein_coding-intron (ENST00000493899.2, intron 6 of 7)	-6593	ENST00000242480.4	ENSG00000122877	ENST00000411732			EGR2			protein_coding
14108	chr8	116872982	116873153	+	0	NA	intron (ENST00000297338.7, intron 1 of 13)	protein_coding-intron (ENST00000297338.7, intron 1 of 13)	1261	ENST00000523547.1	ENSG00000164754	ENST00000520992			RAD21			protein_coding
41440	chr3	47753302	47753473	+	0	NA	intron (ENST00000454240.1, intron 2 of 4)	protein_coding-intron (ENST00000254480.10, intron 2 of 27)	-6982	ENST00000485833.1	ENSG00000173473	ENST00000492896			SMARCC1			protein_coding
25998	chr11	37186460	37186631	+	0	NA	Intergenic	Intergenic	490228	ENST00000524806.1	ENSG00000254498	ENST00000524806			CTD-2119L1.1			processed_pseudogene
6243	chr4	72413201	72413372	+	0	NA	intron (ENST00000622135.1, intron 4 of 22)	protein_coding-intron (ENST00000286657.10, intron 4 of 21)	90258	ENST00000503918.1	ENSG00000250877	ENST00000503918			RP11-373J21.1			lncRNA
46229	chr9	89255088	89255259	+	0	NA	Intergenic	Intergenic	-56022	ENST00000314355.7	ENSG00000123975	ENST00000314355			CKS2			protein_coding
31005	chr2	131791481	131791652	+	0	NA	Intergenic	Intergenic	4612	ENST00000668677.1	ENSG00000186825	ENST00000668677			CDRT15P3			transcribed_unprocessed_pseudogene
54903	chr10	103276967	103277138	+	0	NA	promoter-TSS (ENST00000369849.9)	protein_coding-promoter-TSS (ENST00000369849.9)	-86	ENST00000369849.9	ENSG00000148798	ENST00000369849			INA			protein_coding
13975	chr8	122115344	122115515	+	0	NA	intron (ENST00000523792.1, intron 1 of 2)	lncRNA-intron (ENST00000523792.1, intron 1 of 2)	11755	ENST00000523792.1	ENSG00000254303	ENST00000523792			RP11-398G24.2			lncRNA
8349	chr8	95428802	95428973	+	0	NA	intron (ENST00000521905.1, intron 2 of 4)	lncRNA-intron (ENST00000517655.1, intron 2 of 2)	-3750	ENST00000517437.1	ENSG00000253773	ENST00000655917			C8orf37-AS1			lncRNA
4869	chr2	46788160	46788331	+	0	NA	intron (ENST00000650611.1, intron 1 of 7)	lncRNA-intron (ENST00000650611.1, intron 1 of 7)	10462	ENST00000568862.1	ENSG00000171150	ENST00000650009			SOCS5			protein_coding
50572	chr12	71572020	71572191	+	0	NA	intron (ENST00000550851.5, intron 13 of 19)	protein_coding-intron (ENST00000266674.10, intron 12 of 17)	841	ENST00000547310.1	ENSG00000139292	ENST00000547310			LGR5			protein_coding
27426	chr13	83345803	83345974	+	0	NA	Intergenic	Intergenic	-47721	ENST00000410859.1	ENSG00000222791	ENST00000410859			RNU6-67P			snRNA
2830	chr5	34699143	34699314	+	0	NA	intron (ENST00000507502.5, intron 1 of 2)	protein_coding-intron (ENST00000265109.8, intron 2 of 17)	11039	ENST00000507502.5	ENSG00000039560	ENST00000503222			RAI14			protein_coding
54672	chr3	136993281	136993452	+	0	NA	intron (ENST00000491483.5, intron 5 of 5)	protein_coding-intron (ENST00000329582.9, intron 5 of 6)	-11170	ENST00000462176.2	ENSG00000249407	ENST00000462176			IL20RB-AS1			lncRNA
48948	chr9	78405608	78405779	+	0	NA	Intergenic	Intergenic	108550	ENST00000347159.6	ENSG00000135069	ENST00000347159			PSAT1			protein_coding
3670	chr11	14839430	14839601	+	0	NA	intron (ENST00000455098.2, intron 11 of 15)	protein_coding-intron (ENST00000282096.9, intron 11 of 15)	46326	ENST00000525015.1	ENSG00000186104	ENST00000525015			CYP2R1			protein_coding
38514	chr9	112951392	112951563	+	0	NA	Intergenic	Intergenic	10784	ENST00000438111.1	ENSG00000237906	ENST00000438111			MUPP			transcribed_unprocessed_pseudogene
29701	chr5	96427064	96427235	+	0	NA	intron (ENST00000509190.1, intron 3 of 4)	protein_coding-intron (ENST00000311106.8, intron 2 of 13)	5011	ENST00000508626.5	ENSG00000175426	ENST00000311106			PCSK1			protein_coding
25195	chr12	53405408	53405579	+	0	NA	intron (ENST00000426431.2, intron 3 of 5)	protein_coding-intron (ENST00000327443.9, intron 3 of 5)	-18362	ENST00000257863.9	ENSG00000135409	ENST00000379791			AMHR2			protein_coding
7239	chr6	35623657	35623828	+	0	NA	intron (ENST00000542713.1, intron 3 of 6)	protein_coding-intron (ENST00000357266.9, intron 3 of 10)	16114	ENST00000407266.1	ENSG00000218749	ENST00000407266			RP3-340B19.5			processed_pseudogene
40820	chr4_gl000194_random	75149	75320	+	0	NA	NA	NA	NA	NA
15683	chr2	151715258	151715429	+	0	NA	intron (ENST00000427231.7, intron 10 of 181)	protein_coding-intron (ENST00000397345.8, intron 10 of 181)	-8412	ENST00000489048.1	ENSG00000183091	ENST00000420924			NEB			protein_coding
47534	chr5	167415043	167415214	+	0	NA	intron (ENST00000518659.5, intron 2 of 28)	protein_coding-intron (ENST00000518659.5, intron 2 of 28)	-105258	ENST00000519892.1	ENSG00000253527	ENST00000519892			CTB-105L4.2			lncRNA
35676	chr2	6368050	6368221	+	0	NA	intron (ENST00000448901.1, intron 2 of 2)	lncRNA-intron (ENST00000448901.1, intron 2 of 2)	7287	ENST00000448901.1	ENSG00000227007	ENST00000448901			LINC01247			lncRNA
57483	chr8	100351235	100351406	+	0	NA	TTS (ENST00000519566.1)	lncRNA-TTS (ENST00000519566.1)	13725	ENST00000519566.1	ENSG00000253217	ENST00000519566			KB-1991G8.1			lncRNA
17164	chr4	175446146	175446317	+	0	NA	Intergenic	Intergenic	20466	ENST00000506984.1	ENSG00000249945	ENST00000506984			RP11-598D14.1			lncRNA
2448	chr14	85592121	85592292	+	0	NA	intron (ENST00000683129.1, intron 1 of 1)	protein_coding-intron (ENST00000330753.6, intron 1 of 1)	31343	ENST00000553627.1	ENSG00000185070	ENST00000556335			FLRT2			protein_coding
2969	chr13	48505079	48505250	+	0	NA	intron (ENST00000544492.5, intron 5 of 9)	protein_coding-intron (ENST00000344532.8, intron 10 of 14)	-12591	ENST00000462703.1	ENSG00000136161	ENST00000611827			RCBTB2			protein_coding
39398	chr5	136642723	136642894	+	0	NA	Intergenic	Intergenic	-92022	ENST00000662288.1	ENSG00000250284	ENST00000656447			CTB-1I21.1			lncRNA
35995	chr7	111492633	111492804	+	0	NA	intron (ENST00000492938.1, intron 2 of 3)	protein_coding-intron (ENST00000331762.7, intron 3 of 6)	28729	ENST00000437687.2	ENSG00000184903	ENST00000452895			IMMP2L			protein_coding
21985	chr12	113585040	113585211	+	0	NA	exon (ENST00000661760.1, exon 4 of 4)	lncRNA-exon (ENST00000661760.1, exon 4 of 4)	-112845	ENST00000557836.1	ENSG00000089116	ENST00000261731			LHX5			protein_coding
17977	chr2	97754564	97754735	+	0	NA	Intergenic	Intergenic	5446	ENST00000469447.1	ENSG00000075568	ENST00000469447			TMEM131			protein_coding
59977	chr3	188253138	188253309	+	0	NA	intron (ENST00000457242.1, intron 1 of 1)	protein_coding-intron (ENST00000414139.5, intron 2 of 3)	13359	ENST00000457242.1	ENSG00000145012	ENST00000617246			LPP			protein_coding
41641	chr1	199919909	199920080	+	0	NA	Intergenic	Intergenic	11073	ENST00000458156.1	ENSG00000229747	ENST00000458156			RP11-567B20.2			processed_pseudogene
20949	chr1	6504954	6505125	+	0	NA	intron (ENST00000675812.1, intron 2 of 2)	protein_coding-intron (ENST00000377740.5, intron 1 of 21)	1119	ENST00000673471.2	ENSG00000171680	ENST00000675139			PLEKHG5			protein_coding
8810	chr4	147893027	147893198	+	0	NA	intron (ENST00000507661.1, intron 1 of 12)	protein_coding-intron (ENST00000336498.8, intron 10 of 22)	11245	ENST00000507661.1	ENSG00000071205	ENST00000510379			ARHGAP10			protein_coding
4909	chr2	226021747	226021918	+	0	NA	Intergenic	Intergenic	-28635	ENST00000412635.1	ENSG00000230621	ENST00000412635			AC080002.1			processed_pseudogene
27615	chr7	915697	915868	+	0	NA	intron (ENST00000649206.1, intron 4 of 10)	protein_coding-intron (ENST00000265846.10, intron 4 of 10)	5107	ENST00000617043.4	ENSG00000105963	ENST00000446141			ADAP1			protein_coding
50256	chr4	34896373	34896544	+	0	NA	Intergenic	Intergenic	69886	ENST00000458842.1	ENSG00000238694	ENST00000458842			ENSG10010135304.1			snoRNA
16810	chr17	60806638	60806809	+	0	NA	intron (ENST00000592848.5, intron 7 of 10)	protein_coding-intron (ENST00000390652.9, intron 6 of 24)	-3442	ENST00000585825.1	ENSG00000267083	ENST00000585825			KRT18P61			processed_pseudogene
52590	chr4	5157766	5157937	+	0	NA	intron (ENST00000512018.5, intron 3 of 12)	protein_coding-intron (ENST00000282908.10, intron 2 of 11)	18215	ENST00000510398.1	ENSG00000152953	ENST00000513705			STK32B			protein_coding
27661	chr11	86145936	86146107	+	0	NA	Intergenic	Intergenic	-7206	ENST00000364007.1	ENSG00000200877	ENST00000364007			RNU6-560P			snRNA
60229	chr4	143065158	143065329	+	0	NA	intron (ENST00000507826.1, intron 1 of 2)	lncRNA-intron (ENST00000507826.1, intron 1 of 2)	20157	ENST00000512793.1	ENSG00000251300	ENST00000512793			RP11-54P19.1			processed_pseudogene
20007	chr1	86490307	86490478	+	0	NA	intron (ENST00000394711.2, intron 8 of 13)	protein_coding-intron (ENST00000234701.7, intron 9 of 14)	21465	ENST00000394711.2	ENSG00000016490	ENST00000234701			CLCA1			protein_coding
5148	chr5	157897536	157897707	+	0	NA	Intergenic	Intergenic	33942	ENST00000460082.1	ENSG00000244331	ENST00000460082			CTB-47B8.1			processed_pseudogene
9932	chr10	75973468	75973639	+	0	NA	intron (ENST00000593699.5, intron 3 of 7)	protein_coding-intron (ENST00000372499.5, intron 1 of 5)	-62453	ENST00000611306.1	ENSG00000148655	ENST00000483375			LRMDA			protein_coding
59604	chr5	42515350	42515521	+	0	NA	intron (ENST00000505006.1, intron 2 of 3)	protein_coding-intron (ENST00000230882.9, intron 1 of 9)	1288	ENST00000505006.1	ENSG00000112964	ENST00000357703			GHR			protein_coding
42152	chr7	13223526	13223697	+	0	NA	intron (ENST00000658555.1, intron 2 of 3)	lncRNA-intron (ENST00000411542.1, intron 2 of 4)	122114	ENST00000657198.1	ENSG00000229618	ENST00000669103			AC011288.2			lncRNA
27113	chr5	107041994	107042165	+	0	NA	Intergenic	Intergenic	-31027	ENST00000661979.1	ENSG00000251027	ENST00000661979			LINC01950			lncRNA
19376	chr5	130821984	130822155	+	0	NA	intron (ENST00000661392.1, intron 1 of 5)	lncRNA-intron (ENST00000661392.1, intron 1 of 5)	122109	ENST00000661392.1	ENSG00000287390	ENST00000661392			AC005613.1			lncRNA
40571	chr14	59321937	59322108	+	0	NA	intron (ENST00000557327.1, intron 2 of 2)	protein_coding-intron (ENST00000360909.8, intron 5 of 24)	-2328	ENST00000556894.1	ENSG00000100592	ENST00000555651			DAAM1			protein_coding
[truncated: 58,544 more rows]

## Sheet: FOXA1-DOX_annotated
PeakID (cmd=annotatePeaks.pl FOXA1-Dox_FOXA1_only_15210.bed hg19 -gtf /proj/snic2021-23-298/tools/gencode.v38.primary_assembly.annotation.gtf)	Chr	Start	End	Strand	Peak Score	Focus Ratio/Region Size	Annotation	Detailed Annotation	Distance to TSS	Nearest PromoterID	Entrez ID	Nearest Unigene	Nearest Refseq	Nearest Ensembl	Gene Name	Gene Alias	Gene Description	Gene Type
6712	chrX	62571268	62571433	+	0	NA	Intergenic	Intergenic	-207900	ENST00000455793.1	ENSG00000236852	ENST00000455793			SSBL2P			processed_pseudogene
13666	chr16	73363604	73363769	+	0	NA	intron (ENST00000641206.2, intron 3 of 17)	protein_coding-intron (ENST00000641206.2, intron 3 of 17)	-23085	ENST00000671224.1	ENSG00000258779	ENST00000670932			LINC01568			lncRNA
8563	chr6	18507298	18507463	+	0	NA	Intergenic	Intergenic	-15355	ENST00000662927.1	ENSG00000283408	ENST00000636739			MIR548A1HG			lncRNA
8434	chr12	58955426	58955591	+	0	NA	intron (ENST00000547590.1, intron 2 of 3)	lncRNA-intron (ENST00000547590.1, intron 2 of 3)	34869	ENST00000547590.1	ENSG00000257443	ENST00000547590			RP11-150C16.1			lncRNA
5006	chr11	102654584	102654749	+	0	NA	Intergenic	Intergenic	-26644	ENST00000629499.1	ENSG00000281655	ENST00000629499			RP11-817J15.3			lncRNA
10309	chr10	99783963	99784128	+	0	NA	intron (ENST00000649932.1, intron 1 of 7)	protein_coding-intron (ENST00000370434.1, intron 1 of 6)	1242	ENST00000649493.1	ENSG00000023839	ENST00000649932			ABCC2			protein_coding
3509	chr8	89984991	89985156	+	0	NA	promoter-TSS (ENST00000265433.8)	protein_coding-promoter-TSS (ENST00000265433.8)	-406	ENST00000265433.8	ENSG00000104320	ENST00000409330			NBN			protein_coding
10122	chr18	20073589	20073754	+	0	NA	Intergenic	Intergenic	881199	ENST00000578051.1	ENSG00000067900	ENST00000584687			ROCK1			protein_coding
14308	chr16	17033712	17033877	+	0	NA	Intergenic	Intergenic	51255	ENST00000623235.1	ENSG00000279490	ENST00000623235			CTD-2576D5.1			TEC
7652	chr2	192502651	192502816	+	0	NA	Intergenic	Intergenic	-127186	ENST00000414394.1	ENSG00000229395	ENST00000414394			AC013401.1			lncRNA
4863	chr1	114181587	114181752	+	0	NA	Intergenic	Intergenic	-27789	ENST00000641643.2	ENSG00000134207	ENST00000608203			SYT6			protein_coding
11953	chr7	107635944	107636109	+	0	NA	Intergenic	Intergenic	6997	ENST00000445285.1	ENSG00000225935	ENST00000445285			BANF1P5			processed_pseudogene
4628	chr2	134826073	134826238	+	0	NA	intron (ENST00000668300.1, intron 1 of 2)	lncRNA-intron (ENST00000392929.6, intron 3 of 3)	9793	ENST00000416042.1	ENSG00000228098	ENST00000416042			AC110620.1			processed_pseudogene
12663	chr20	24901365	24901530	+	0	NA	Intergenic	Intergenic	-30393	ENST00000620459.1	ENSG00000274173	ENST00000620459			RP4-568C11.4			lncRNA
13279	chr3	194346623	194346788	+	0	NA	intron (ENST00000323830.4, intron 1 of 1)	protein_coding-intron (ENST00000323830.4, intron 1 of 1)	4613	ENST00000429275.1	ENSG00000178772	ENST00000323830			CPN2			protein_coding
1387	chr1	41902477	41902642	+	0	NA	intron (ENST00000491442.5, intron 1 of 2)	protein_coding-intron (ENST00000372583.6, intron 1 of 8)	16110	ENST00000491442.5	ENSG00000127124	ENST00000479350			HIVEP3			protein_coding
1932	chr3	100775264	100775429	+	0	NA	TTS (ENST00000497395.5)	protein_coding-TTS (ENST00000497395.5)	3281	ENST00000469764.1	ENSG00000154175	ENST00000471714			ABI3BP			protein_coding
12798	chr1	201354636	201354801	+	0	NA	Intergenic	Intergenic	6639	ENST00000477035.1	ENSG00000118194	ENST00000438742			TNNT2			protein_coding
15108	chr1	223386056	223386221	+	0	NA	Intergenic	Intergenic	-7277	ENST00000366875.5	ENSG00000178395	ENST00000366875			CCDC185			protein_coding
2634	chr5	98366983	98367148	+	0	NA	Intergenic	Intergenic	26465	ENST00000512863.1	ENSG00000250221	ENST00000512863			KRT8P32			processed_pseudogene
1785	chr1	207311775	207311940	+	0	NA	Intergenic	Intergenic	-9675	ENST00000367063.6	ENSG00000196352	ENST00000314754			CD55			protein_coding
8419	chrX	39863034	39863199	+	0	NA	Intergenic	Intergenic	-2308	ENST00000442125.2	ENSG00000214047	ENST00000442125			RPS11P7			processed_pseudogene
1250	chr5	5631591	5631756	+	0	NA	Intergenic	Intergenic	-57132	ENST00000659085.1	ENSG00000286986	ENST00000659085			CTD-2350M8.1			lncRNA
9363	chr18	57566718	57566883	+	0	NA	intron (ENST00000682485.1, intron 4 of 8)	protein_coding-intron (ENST00000262093.11, intron 4 of 10)	-7255	ENST00000651812.1	ENSG00000066926	ENST00000262093			FECH			protein_coding
9333	chr10	76042672	76042837	+	0	NA	intron (ENST00000611306.1, intron 1 of 2)	protein_coding-intron (ENST00000372499.5, intron 2 of 5)	6748	ENST00000611306.1	ENSG00000148655	ENST00000483375			LRMDA			protein_coding
6642	chrX	39842164	39842329	+	0	NA	intron (ENST00000562814.1, intron 1 of 1)	lncRNA-intron (ENST00000562814.1, intron 1 of 1)	4685	ENST00000583319.1	ENSG00000263972	ENST00000583319			MIR1587			miRNA
15172	chr5	91481560	91481725	+	0	NA	intron (ENST00000664205.1, intron 2 of 2)	lncRNA-intron (ENST00000656345.1, intron 3 of 3)	5260	ENST00000505368.1	ENSG00000251356	ENST00000505368			RAB5CP2			processed_pseudogene
5810	chr1	39598864	39599029	+	0	NA	Intergenic	Intergenic	-22156	ENST00000451091.2	ENSG00000090621	ENST00000484555			PABPC4			protein_coding
4893	chr5	2656348	2656513	+	0	NA	Intergenic	Intergenic	-56161	ENST00000626215.1	ENSG00000281560	ENST00000626215			LSINCT5			lncRNA
14392	chr5	157892618	157892783	+	0	NA	Intergenic	Intergenic	-33555	ENST00000523094.5	ENSG00000113282	ENST00000522381			CLINT1			protein_coding
3957	chr15	87491952	87492117	+	0	NA	intron (ENST00000560439.1, intron 3 of 5)	lncRNA-intron (ENST00000560439.1, intron 3 of 5)	9764	ENST00000656130.1	ENSG00000259560	ENST00000560439			RP11-648K4.2			lncRNA
8409	chr12	125826004	125826169	+	0	NA	Intergenic	Intergenic	17418	ENST00000624630.1	ENSG00000280125	ENST00000624630			RP4-800O15.1			TEC
3497	chr8	98556930	98557095	+	0	NA	intron (ENST00000518627.5, intron 3 of 3)	protein_coding-intron (ENST00000419617.7, intron 8 of 10)	-8850	ENST00000520440.1	ENSG00000104375	ENST00000517832			STK3			protein_coding
6531	chr11	35038607	35038772	+	0	NA	Intergenic	Intergenic	54056	ENST00000477173.3	ENSG00000110435	ENST00000532159			PDHX			protein_coding
12093	chr1	226859122	226859287	+	0	NA	Intergenic	Intergenic	-10980	ENST00000366779.6	ENSG00000288674	ENST00000676884			RP5-1087E8.6			protein_coding
10441	chr1	144036988	144037153	+	0	NA	intron (ENST00000605551.2, intron 1 of 6)	unprocessed_pseudogene-intron (ENST00000605551.2, intron 1 of 6)	-48558	ENST00000613775.1	ENSG00000276674	ENST00000613775			IGKV1OR1-1			IG_V_pseudogene
14816	chr9	113353310	113353475	+	0	NA	intron (ENST00000462085.1, intron 1 of 4)	protein_coding-intron (ENST00000374183.5, intron 1 of 5)	3850	ENST00000462085.1	ENSG00000119411	ENST00000374183			BSPRY			protein_coding
11169	chr5	38196327	38196492	+	0	NA	Intergenic	Intergenic	-1023	ENST00000621823.1	ENSG00000276332	ENST00000621823			CTD-2007F2.1			processed_pseudogene
9638	chr17	6280630	6280795	+	0	NA	Intergenic	Intergenic	42516	ENST00000571142.1	ENSG00000262609	ENST00000571142			BTF3P14			processed_pseudogene
7022	chr15	53364281	53364446	+	0	NA	Intergenic	Intergenic	-55502	ENST00000662193.1	ENSG00000287596	ENST00000662193			RP11-80G8.1			lncRNA
3919	chr20	38921613	38921778	+	0	NA	exon (ENST00000299824.6, exon 11 of 11)	protein_coding-exon (ENST00000299824.6, exon 11 of 11)	-4617	ENST00000619304.4	ENSG00000101447	ENST00000619850			FAM83D			protein_coding
728	chr1	205015207	205015372	+	0	NA	intron (ENST00000539706.6, intron 27 of 27)	protein_coding-intron (ENST00000339876.11, intron 29 of 29)	6844	ENST00000503221.1	ENSG00000163531	ENST00000447819			NFASC			protein_coding
1244	chr8	87066581	87066746	+	0	NA	intron (ENST00000522427.1, intron 1 of 3)	protein_coding-intron (ENST00000518476.6, intron 4 of 10)	22171	ENST00000522427.1	ENSG00000176571	ENST00000522427			CNBD1			protein_coding
11083	chr8	81568966	81569131	+	0	NA	Intergenic	Intergenic	-37670	ENST00000360464.4	ENSG00000197416	ENST00000519696			FABP12			protein_coding
1638	chr2	207394899	207395064	+	0	NA	intron (ENST00000412387.5, intron 3 of 4)	lncRNA-intron (ENST00000412387.5, intron 3 of 4)	-125557	ENST00000408701.1	ENSG00000221628	ENST00000408701			MIR1302-4			miRNA
29	chr6	128168499	128168664	+	0	NA	intron (ENST00000532331.5, intron 7 of 32)	protein_coding-intron (ENST00000368207.7, intron 7 of 33)	63570	ENST00000498284.1	ENSG00000152894	ENST00000524534			PTPRK			protein_coding
7816	chr3	18786203	18786368	+	0	NA	intron (ENST00000683051.1, intron 3 of 3)	lncRNA-intron (ENST00000425799.7, intron 5 of 8)	40541	ENST00000453361.1	ENSG00000228956	ENST00000627192			SATB1-AS1			lncRNA
5831	chr11	126252502	126252667	+	0	NA	intron (ENST00000533050.6, intron 5 of 8)	protein_coding-intron (ENST00000360194.8, intron 4 of 7)	7549	ENST00000469306.3	ENSG00000240098	ENST00000469306			RN7SL351P			misc_RNA
10805	chr1	197732531	197732696	+	0	NA	intron (ENST00000620048.6, intron 2 of 22)	protein_coding-intron (ENST00000235453.8, intron 3 of 15)	2916	ENST00000294738.5	ENSG00000213047	ENST00000495550			DENND1B			protein_coding
4087	chr1	52606771	52606936	+	0	NA	exon (ENST00000361314.5, exon 2 of 3)	protein_coding-exon (ENST00000361314.5, exon 2 of 3)	4453	ENST00000459779.1	ENSG00000116157	ENST00000459779			GPX7			protein_coding
1969	chr1	10571082	10571247	+	0	NA	intron (ENST00000491661.2, intron 3 of 5)	protein_coding-intron (ENST00000356607.9, intron 3 of 8)	35276	ENST00000492696.1	ENSG00000142655	ENST00000472851			PEX14			protein_coding
11879	chr12	125226690	125226855	+	0	NA	intron (ENST00000682704.1, intron 1 of 8)	protein_coding-intron (ENST00000682704.1, intron 1 of 8)	40386	ENST00000682704.1	ENSG00000139364	ENST00000535330			TMEM132B			protein_coding
2203	chr3	97316732	97316897	+	0	NA	intron (ENST00000389672.9, intron 5 of 17)	protein_coding-intron (ENST00000389672.9, intron 5 of 17)	-122796	ENST00000503760.5	ENSG00000080224	ENST00000506349			EPHA6			protein_coding
6358	chr2	223728021	223728186	+	0	NA	Intergenic	Intergenic	23482	ENST00000446594.1	ENSG00000226539	ENST00000446594			MLXP1			processed_pseudogene
4358	chr7	129735773	129735938	+	0	NA	intron (ENST00000393232.6, intron 10 of 10)	protein_coding-intron (ENST00000223190.8, intron 10 of 10)	-20411	ENST00000390936.1	ENSG00000212238	ENST00000390936			RNA5SP244			rRNA_pseudogene
14729	chr2	171784722	171784887	+	0	NA	TTS (ENST00000263812.8)	protein_coding-TTS (ENST00000263812.8)	4138	ENST00000472070.1	ENSG00000115840	ENST00000472748			SLC25A12			protein_coding
10701	chr12	13413385	13413550	+	0	NA	Intergenic	Intergenic	-26300	ENST00000531049.1	ENSG00000180861	ENST00000539026			LINC01559			lncRNA
15101	chr8	67374897	67375062	+	0	NA	Intergenic	Intergenic	31004	ENST00000607397.1	ENSG00000271966	ENST00000607397			ARFGEF1-DT			lncRNA
15021	chr5	123516687	123516852	+	0	NA	intron (ENST00000511130.6, intron 1 of 9)	protein_coding-intron (ENST00000345990.8, intron 1 of 12)	4509	ENST00000512718.7	ENSG00000151292	ENST00000510842			CSNK1G3			protein_coding
2994	chr3	147624274	147624439	+	0	NA	Intergenic	Intergenic	-32521	ENST00000492269.1	ENSG00000240804	ENST00000492269			NPM1P28			processed_pseudogene
6587	chr6	50942728	50942893	+	0	NA	Intergenic	Intergenic	-29554	ENST00000425761.1	ENSG00000230204	ENST00000425761			FTH1P5			processed_pseudogene
4003	chr2	65538339	65538504	+	0	NA	intron (ENST00000377977.3, intron 4 of 4)	lncRNA-intron (ENST00000377977.3, intron 4 of 4)	7275	ENST00000492123.3	ENSG00000243029	ENST00000492123			RN7SL635P			misc_RNA
11648	chr16	50740246	50740411	+	0	NA	intron (ENST00000567728.1, intron 1 of 1)	lncRNA-intron (ENST00000563315.2, intron 2 of 5)	388	ENST00000567728.1	ENSG00000261644	ENST00000567728			CYLD-AS1			lncRNA
10233	chr10	115805335	115805500	+	0	NA	intron (ENST00000650603.1, intron 27 of 29)	protein_coding-intron (ENST00000355044.8, intron 27 of 28)	15070	ENST00000603150.1	ENSG00000270965	ENST00000603150			NTAN1P1			processed_pseudogene
4836	chr2	104440383	104440548	+	0	NA	intron (ENST00000667477.1, intron 2 of 4)	lncRNA-intron (ENST00000414442.2, intron 1 of 1)	5982	ENST00000663107.1	ENSG00000235597	ENST00000670643			LINC01102			lncRNA
12147	chr9	110047086	110047251	+	0	NA	intron (ENST00000413420.5, intron 8 of 8)	protein_coding-intron (ENST00000302798.7, intron 7 of 9)	-1430	ENST00000434623.6	ENSG00000157654	ENST00000674068			PALM2AKAP2			protein_coding
13334	chr3	12486428	12486593	+	0	NA	intron (ENST00000680986.1, intron 1 of 11)	protein_coding-intron (ENST00000284995.11, intron 1 of 11)	1905	ENST00000680986.1	ENSG00000154743	ENST00000681268			TSEN2			protein_coding
3844	chr17	77111010	77111175	+	0	NA	intron (ENST00000561721.6, intron 3 of 4)	protein_coding-intron (ENST00000392476.6, intron 3 of 19)	-16781	ENST00000586429.5	ENSG00000129657	ENST00000589202			SEC14L1			protein_coding
12242	chr5	95713498	95713663	+	0	NA	promoter-TSS (ENST00000510226.5)	protein_coding-promoter-TSS (ENST00000510226.5)	58	ENST00000515852.5	ENSG00000164292	ENST00000503737			RHOBTB3			protein_coding
14610	chr6	44029138	44029303	+	0	NA	intron (ENST00000652850.1, intron 1 of 3)	lncRNA-intron (ENST00000422059.5, intron 1 of 4)	-25571	ENST00000607590.1	ENSG00000237686	ENST00000607590			SCIRT			lncRNA
11427	chr1	47223773	47223938	+	0	NA	TTS (ENST00000464796.5)	protein_coding-TTS (ENST00000464796.5)	221	ENST00000459729.1	ENSG00000162367	ENST00000459729			TAL1			protein_coding
13766	chr10	22871910	22872075	+	0	NA	Intergenic	Intergenic	-56032	ENST00000376528.8	ENSG00000165309	ENST00000298032			ARMC3			protein_coding
9600	chr14	33634637	33634802	+	0	NA	intron (ENST00000680362.1, intron 4 of 10)	protein_coding-intron (ENST00000346562.6, intron 4 of 10)	26232	ENST00000550662.1	ENSG00000151322	ENST00000548645			NPAS3			protein_coding
3889	chr6	1397188	1397353	+	0	NA	Intergenic	Intergenic	-6859	ENST00000611664.1	ENSG00000275859	ENST00000611664			MIR6720			miRNA
11820	chr1	233771913	233772078	+	0	NA	Intergenic	Intergenic	47541	ENST00000651271.1	ENSG00000286109	ENST00000651271			RP5-895L2.1			lncRNA
2086	chr4	25301403	25301568	+	0	NA	Intergenic	Intergenic	-11289	ENST00000302874.9	ENSG00000168228	ENST00000505412			ZCCHC4			protein_coding
1322	chr1	109096744	109096909	+	0	NA	TTS (ENST00000651489.1)	protein_coding-TTS (ENST00000651489.1)	-3367	ENST00000602755.1	ENSG00000270066	ENST00000602755			SCARNA2			lncRNA
7337	chr7	42216131	42216296	+	0	NA	intron (ENST00000437480.1, intron 2 of 2)	protein_coding-intron (ENST00000395925.8, intron 2 of 14)	11508	ENST00000678429.1	ENSG00000106571	ENST00000647255			GLI3			protein_coding
10129	chr14	77866666	77866831	+	0	NA	intron (ENST00000393639.8, intron 4 of 8)	protein_coding-intron (ENST00000238561.10, intron 4 of 10)	-35637	ENST00000555333.1	ENSG00000063761	ENST00000393639			ADCK1			protein_coding
5804	chr11	110952019	110952184	+	0	NA	Intergenic	Intergenic	-61351	ENST00000660486.1	ENSG00000287556	ENST00000660486			RP11-89C3.6			lncRNA
9968	chr12	10592292	10592457	+	0	NA	exon (ENST00000503499.1, exon 5 of 6)	transcribed_unprocessed_pseudogene-exon (ENST00000503499.1, exon 5 of 6)	5835	ENST00000503499.1	ENSG00000256667	ENST00000510134			KLRA1P			transcribed_unprocessed_pseudogene
2699	chr1	229364864	229365029	+	0	NA	Intergenic	Intergenic	-18182	ENST00000516697.1	ENSG00000252506	ENST00000516697			RNU6-180P			snRNA
7398	chrX	106980220	106980385	+	0	NA	intron (ENST00000355610.9, intron 7 of 16)	protein_coding-intron (ENST00000255495.7, intron 7 of 16)	13038	ENST00000604604.1	ENSG00000133131	ENST00000355610			MORC4			protein_coding
1259	chr11	84849281	84849446	+	0	NA	intron (ENST00000530589.1, intron 1 of 1)	protein_coding-intron (ENST00000376104.7, intron 6 of 27)	-37844	ENST00000622319.1	ENSG00000274006	ENST00000622319			ENSG10010137623.1			misc_RNA
9961	chr12	118808819	118808984	+	0	NA	intron (ENST00000664005.1, intron 3 of 3)	lncRNA-intron (ENST00000664005.1, intron 3 of 3)	-20780	ENST00000362939.1	ENSG00000199809	ENST00000362939			RNA5SP374			rRNA_pseudogene
8694	chr2	235890145	235890310	+	0	NA	intron (ENST00000635100.1, intron 11 of 17)	protein_coding-intron (ENST00000304032.13, intron 10 of 17)	6832	ENST00000448025.5	ENSG00000157985	ENST00000409538			AGAP1			protein_coding
[truncated: 15,124 more rows]

## Sheet: overlapped_FOXA1_AR_DOX+_Only
Distance from Center (cmd=annotatePeaks.pl FOXA1+Dox_FOXA1_only_60543.bed hg19 -size 2000 -hist 5 -m FOXA1_MCF7.motif are.motif)	FOXA1	FOXA1(Forkhead)/MCF7-FOXA1-ChIP-Seq(GSE26831)/Homer,BestGuess:FOXA1(Forkhead)/MCF7-FOXA1-ChIP-Seq(GSE26831)/Homer(1.000) + sites	FOXA1(Forkhead)/MCF7-FOXA1-ChIP-Seq(GSE26831)/Homer,BestGuess:FOXA1(Forkhead)/MCF7-FOXA1-ChIP-Seq(GSE26831)/Homer(1.000) - sites	ARE	ARE(NR)/LNCAP-AR-ChIP-Seq(GSE27824)/Homer,BestGuess:ARE(NR)/LNCAP-AR-ChIP-Seq(GSE27824)/Homer(1.000) + sites	ARE(NR)/LNCAP-AR-ChIP-Seq(GSE27824)/Homer,BestGuess:ARE(NR)/LNCAP-AR-ChIP-Seq(GSE27824)/Homer(1.000) - sites	A frequency	C frequency	G frequency	T frequency
[truncated: 401 more rows]
